# Supplementary material for: Longevity interventions modulate mechanotransduction and extracellular matrix homeostasis in C. elegans
Source: Nat Commun. 2024 Jan 4;15:276. doi: 10.1038/s41467-023-44409-2 (PMC10766642; doi:10.1038/s41467-023-44409-2)
Supplement: Supplementary file 4 — Supplementary Data 1 [file 41467_2023_44409_MOESM4_ESM.xlsx]

## Sheet: Ce Matrisome-Adhesome
Updated from Source: https://doi.org/10.1016/j.mbplus.2018.11.001								ORTHOLOGY PREDICTION
Initial Identification Method	ECM	Matrisome Division	Matrisome Category	WormBase ID	Link to WormBase	Common Name	Sequence Name	Ensembl Compara (HUGO)	Ensembl Compara (Ensembl ID)	InParanoid (HUGO)	InParanoid (Ensemble ID)	Homologene (HUGO)	Homologene (Ensemble ID)	OrthoMCL (HUGO)	OrthoMCL (Ensemble ID)
Orthology	Basement membrane	Core matrisome	Collagens	WBGene00000527	WBGene00000527	cle-1	C36B1.1	COL15A1; COL18A1	ENSG00000204291; ENSG00000182871	COL15A1; COL18A1	ENSG00000204291; ENSG00000182871
Orthology		Core matrisome	Collagens	WBGene00000674	WBGene00000674	col-99	F29C4.8	COL16A1; COL19A1; COL22A1	ENSG00000084636; ENSG00000082293; ENSG00000169436			COL25A1	ENSG00000188517
Orthology	Basement membrane	Core matrisome	Collagens	WBGene00001263	WBGene00001263	emb-9	K04H4.1	COL4A1; COL4A3; COL4A5	ENSG00000187498; ENSG00000169031; ENSG00000188153	COL4A5	ENSG00000188153	COL4A5	ENSG00000188153	COL1A1; COL1A2; COL2A1; COL3A1; COL4A1; COL4A2; COL4A3; COL4A4; COL4A5; COL4A6; COL5A1; COL5A2; COL5A3; COL7A1; COL11A1; COL11A2; COL16A1; COL19A1; COL22A1; COL24A1; COL27A1	ENSG00000108821; ENSG00000164692; ENSG00000139219; ENSG00000168542; ENS; ENSG00000197565G00000187498; ENSG00000134871; ENSG00000169031; ENSG00000081052; ENSG00000188153; ENSG00000130635; ENSG00000204262; ENSG00000080573; ENSG00000114270; ENSG00000060718; ENSG00000204248; ENSG00000084636; ENSG00000082293; ENSG00000169436; ENSG00000171502; ENSG00000196739
Orthology	Basement membrane	Core matrisome	Collagens	WBGene00002280	WBGene00002280	let-2	F01G12.5	COL4A1; COL4A3; COL4A5	ENSG00000187498; ENSG00000169031; ENSG00000188153	COL4A5	ENSG00000188153	COL4A5	ENSG00000188153	COL1A1; COL1A2; COL2A1; COL3A1; COL4A1; COL4A2; COL4A3; COL4A4; COL4A5; COL4A6; COL5A1; COL5A2; COL5A3; COL7A1; COL11A1; COL11A2; COL16A1; COL19A1; COL22A1; COL24A1; COL27A1	ENSG00000108821; ENSG00000164692; ENSG00000139219; ENSG00000168542; ENS; ENSG00000197565G00000187498; ENSG00000134871; ENSG00000169031; ENSG00000081052; ENSG00000188153; ENSG00000130635; ENSG00000204262; ENSG00000080573; ENSG00000114270; ENSG00000060718;
Orthology	Basement membrane	Core matrisome	ECM Glycoproteins	WBGene00018304	WBGene00018304	agr-1	F41G3.12	EYS; AGRN	ENSG00000188107; ENSG00000188157	AGRN	ENSG00000188157	AGRN	ENSG00000188157	AGRN	ENSG00000188157
Orthology		Core matrisome	ECM Glycoproteins	WBGene00007170	WBGene00007170	B0393.5	B0393.5	LTBP1; LTBP2; LTBP3; LTBP4	ENSG00000049323; ENSG00000119681; ENSG00000168056; ENSG00000090006
Orthology		Core matrisome	ECM Glycoproteins	WBGene00015841	WBGene00015841	C16C8.2	C16C8.2			PXDNL	ENSG00000147485
Orthology		Core matrisome	ECM Glycoproteins	WBGene00015865	WBGene00015865	C16E9.1	C16E9.1	COL6A1; COL6A2; COL6A3; COL6A5; COL6A6; COL28A1	ENSG00000142156; ENSG00000142173; ENSG00000163359; ENSG00000172752; ENSG00000206384; ENSG00000215018	MATN1; MATN2	ENSG00000162510; ENSG00000132561
Orthology		Core matrisome	ECM Glycoproteins	WBGene00015993	WBGene00015993	C18H7.1	C18H7.1	COL6A1; COL6A2; COL6A3; COL6A5; COL6A6; COL28A1	ENSG00000142156; ENSG00000142173; ENSG00000163359; ENSG00000172752; ENSG00000206384; ENSG00000215018	VWA2	ENSG00000165816
Gene Ontology		Core matrisome	ECM Glycoproteins	WBGene00000998	WBGene00000998	dig-1	K07E12.1	-	-	-	-	-	-	-	-
Orthology	Basement membrane	Core matrisome	ECM Glycoproteins	WBGene00001328	WBGene00001328	epi-1	K08C7.3	LAMA3; LAMA4; LAMA5; NTNG1; NTNG2	ENSG00000053747; ENSG00000112769; ENSG00000130702; ENSG00000162631; ENSG00000196358	LAMA5	ENSG00000130702	LAMA5	ENSG00000130702	LAMA1; LAMA3; LAMA4; LAMA5; LAMC1; LAMC2; LAMC3	ENSG00000101680; ENSG00000053747; ENSG00000112769; ENSG00000130702; ENSG00000135862; ENSG00000058085; ENSG00000050555
Orthology		Core matrisome	ECM Glycoproteins	WBGene00009158	WBGene00009158	F26E4.3	F26E4.3	TINAG; TINAGL1	ENSG00000137251; ENSG00000142910	TINAG; TINAGL1	ENSG00000137251; ENSG00000142910	TINAG	ENSG00000142910	TINAG; TINAGL1	ENSG00000137251; ENSG00000142910
Orthology		Core matrisome	ECM Glycoproteins	WBGene00009162	WBGene00009162	F26E4.7	F26E4.7	POSTN; TGFBI	ENSG00000133110; ENSG00000120708
Orthology		Core matrisome	ECM Glycoproteins	WBGene00009257	WBGene00009257	F29G6.1	F29G6.1							AGRN	ENSG00000188157
Orthology		Core matrisome	ECM Glycoproteins	WBGene00017968	WBGene00017968	skpo-3	F32A5.2			PXDNL	ENSG00000147485
Orthology		Core matrisome	ECM Glycoproteins	WBGene00018547	WBGene00018547	clec-78	F47C12.2	SNED1	ENSG00000162804
Orthology		Core matrisome	ECM Glycoproteins	WBGene00009897	WBGene00009897	F49E12.1	F49E12.1			PXDNL	ENSG00000147485
Orthology		Core matrisome	ECM Glycoproteins	WBGene00004130	WBGene00004130	ketn-1	F54E2.3							HMCN1; HMCN2	ENSG00000143341; ENSG00000148357
Orthology	Basement membrane	Core matrisome	ECM Glycoproteins	WBGene00001403	WBGene00001403	fbl-1	F56H11.1	FBLN1; FBLN2; FBLN5; EFEMP1; EFEMP2	ENSG00000077942; ENSG00000163520; ENSG00000140092; ENSG00000115380; ENSG00000172638	FBLN1	ENSG00000077942			FBLN1; FBLN2	ENSG00000077942; ENSG00000163520
Orthology	Basement membrane	Core matrisome	ECM Glycoproteins	WBGene00001863	WBGene00001863	him-4	F15G9.4	HMCN1; HMCN2; IGSF10; MXRA5	ENSG00000143341; ENSG00000148357; ENSG00000152580; ENSG00000101825	HMCN1	ENSG00000143341	HMCN1	ENSG00000143341	HMCN1; HMCN2	ENSG00000143341; ENSG00000148357
Orthology	Basement membrane	Core matrisome	ECM Glycoproteins	WBGene00002247	WBGene00002247	lam-1	W03F8.5	LAMB1; LAMB2; LAMB3; LAMB4; NTN4	ENSG00000091136; ENSG00000172037; ENSG00000196878; ENSG00000091128; ENSG00000074527	LAMB1; LAMB2; LAMB4	ENSG00000091136; ENSG00000172037; ENSG00000091128	LAMB2	ENSG00000172037	LAMB1; LAMB2; LAMB4	ENSG00000091136; ENSG00000172037; ENSG00000091128
Orthology	Basement membrane	Core matrisome	ECM Glycoproteins	WBGene00016913	WBGene00016913	lam-2	C54D1.5	LAMC1; LAMC2; LAMC3	ENSG00000135862; ENSG00000058085; ENSG00000050555	LAMC1; LAMC3	ENSG00000135862; ENSG00000050555	LAMC1	ENSG00000135862	LAMA1; LAMA2; LAMA3; LAMA4; LAMA5; LAMC1; LAMC2; LAMC3	ENSG00000101680; ENSG00000196569; ENSG00000053747; ENSG00000112769; ENSG00000130702; ENSG00000135862; ENSG00000058085; ENSG00000050555
Orthology	Basement membrane	Core matrisome	ECM Glycoproteins	WBGene00002248	WBGene00002248	lam-3	T22A3.8			LAMA1; LAMA2	ENSG00000101680; ENSG00000196569	LAMA2	ENSG00000196569	LAMA1; LAMA2; LAMA3; LAMA4; LAMA5; LAMC1; LAMC2; LAMC3	ENSG00000101680; ENSG00000196569; ENSG00000053747; ENSG00000112769; ENSG00000130702; ENSG00000135862; ENSG00000058085; ENSG00000050555
Orthology		Core matrisome	ECM Glycoproteins	WBGene00009671	WBGene00009671	mfap-1	F43G9.10	MFAP1	ENSG00000140259	MFAP1	ENSG00000140259			MFAP1	ENSG00000140259
Orthology	Basement membrane	Core matrisome	ECM Glycoproteins	WBGene00003242	WBGene00003242	mig-6	C37C3.6	ADAMTSL1; ADAMTSL3; ADAMTSL5; PAPLN	ENSG00000178031; ENSG00000156218; ENSG00000185761; ENSG00000100767	PAPLN	ENSG00000100767			PAPLN	ENSG00000100767
Orthology		Core matrisome	ECM Glycoproteins	WBGene00003482	WBGene00003482	mua-3	K08E5.3			FBN1; FBN2; FBN3	ENSG00000166147; ENSG00000138829; ENSG00000142449			FBN1; FBN2; FBN3; EYS	ENSG00000166147; ENSG00000138829; ENSG00000142449; ENSG00000188107
Orthology	Basement membrane	Core matrisome	ECM Glycoproteins	WBGene00003738	WBGene00003738	nid-1	F54F3.1	NID1; NID2	ENSG00000116962; ENSG00000087303	NID1; NID2	ENSG00000116962; ENSG00000087303			NID1; NID2	ENSG00000116962; ENSG00000087303
Orthology	Basement membrane	Core matrisome	ECM Glycoproteins	WBGene00003893	WBGene00003893	ost-1	C44B12.2	SPARC; SPARCL1	ENSG00000113140; ENSG00000152583	SPARC	ENSG00000113140	SPARCL1	ENSG00000152583	SPARC	ENSG00000113140
Orthology	Basement membrane	Core matrisome	ECM Glycoproteins	WBGene00004256	WBGene00004256	pxn-1	ZK994.3	PXDN; PXDNL	ENSG00000130508; ENSG00000147485	PXDN	ENSG00000130508	PXDN	ENSG00000130508	PXDN; PXDNL; TPO	ENSG00000130508; ENSG00000147485; ENSG00000115705
Orthology	Basement membrane	Core matrisome	ECM Glycoproteins	WBGene00004257	WBGene00004257	pxn-2	K09C8.5	PXDN; PXDNL	ENSG00000130508; ENSG00000147485	PXDN	ENSG00000130508	PXDN	ENSG00000130508	PXDN; PXDNL; TPO	ENSG00000130508; ENSG00000147485; ENSG00000115705
Orthology		Core matrisome	ECM Glycoproteins	WBGene00013971	WBGene00013971	scl-19	ZK384.1		-					CRISPLD1; CRISPLD2	ENSG00000121005; ENSG00000103196
Orthology		Core matrisome	ECM Glycoproteins	WBGene00004854	WBGene00004854	slt-1	F40E10.4	SLIT1; SLIT2; SLIT3	ENSG00000187122; ENSG00000145147; ENSG00000184347	SLIT1; SLIT2; SLIT3	ENSG00000187122; ENSG00000145147; ENSG00000184347	SLIT2	ENSG00000145147	SLIT1; SLIT2; SLIT3	ENSG00000187122; ENSG00000145147; ENSG00000184347
Orthology		Core matrisome	ECM Glycoproteins	WBGene00006893	WBGene00006893	spon-1	F10E7.4	SPON2	ENSG00000159674
Orthology		Core matrisome	ECM Glycoproteins	WBGene00011330	WBGene00011330	T01D3.6	T01D3.6							TECTA	ENSG00000109927
Orthology		Core matrisome	ECM Glycoproteins	WBGene00011437	WBGene00011437	T04F3.2	T04F3.2	SMOC1; SMOC2	ENSG00000198732; ENSG00000112562			SMOC2	ENSG00000112562	SMOC1	ENSG00000198732
Orthology		Core matrisome	ECM Glycoproteins	WBGene00020581	WBGene00020581	T19D12.6	T19D12.6	EGFLAM	ENSG00000164318	EGFLAM	ENSG00000164318	EGFLAM	ENSG00000164318	EGFLAM	ENSG00000164318
Orthology		Core matrisome	ECM Glycoproteins	WBGene00006845	WBGene00006845	unc-122	F11C3.2	OLFM4; OLFM5P; OLFML1; OLFML3	ENSG00000102837; ENSG00000224295; ENSG00000183801; ENSG00000116774	GLDN	ENSG00000186417
Orthology	Basement membrane	Core matrisome	ECM Glycoproteins	WBGene00006746	WBGene00006746	unc-6	F41C6.1	NTN1; NTN5	ENSG00000065320; ENSG00000142233	NTN1	ENSG00000065320	NTN1	ENSG00000065320	NTN1; NTN5	ENSG00000065320; ENSG00000142233
Orthology		Core matrisome	ECM Glycoproteins	WBGene00020954	WBGene00020954	W02G9.4	W02G9.4	PCOLCE; PCOLCE2	ENSG00000106333; ENSG00000163710	PCOLCE; PCOLCE2	ENSG00000106333; ENSG00000163710
Orthology		Core matrisome	Proteoglycans	WBGene00020693	WBGene00020693	lron-8	T22E7.1			NYX	ENSG00000188937
Orthology		Core matrisome	Proteoglycans	WBGene00016918	WBGene00016918	test-1	C54E4.2	SPOCK1; SPOCK2; SPOCK3	ENSG00000152377; ENSG00000107742; ENSG00000196104	SPOCK1; SPOCK2; SPOCK3	ENSG00000152377; ENSG00000107742; ENSG00000196104			SPOCK3	ENSG00000196104
Orthology	Basement membrane	Core matrisome	Proteoglycans	WBGene00006787	WBGene00006787	unc-52	ZC101.2	HSPG2	ENSG00000142798	HSPG2	ENSG00000142798	HSPG2	ENSG00000142798	HSPG2	ENSG00000142798
Literature Curation		Matrisome-associated	ECM Regulators	WBGene00000039	WBGene00000039	acn-1	C42D8.5	ACE2	ENSG00000130234
Orthology		Matrisome-associated	ECM Regulators	WBGene00000074	WBGene00000074	adm-2	C04A11.4	ADAM2; ADAM18; ADAM32	ENSG00000104755; ENSG00000168619; ENSG00000197140	ADAM2; ADAM20; ADAM30; ADAM19;ADAM21; ADAM12; ADAM29; ADAM9; ADAM18; ADAM32	ENSG00000104755; ENSG00000134007; ENSG00000134249; ENSG00000135074; ENSG00000139985; ENSG00000148848; ENSG00000168594; ENSG00000168615; ENSG00000168619; ENSG00000197140	ADAM12	ENSG00000148848	ADAM19; ADAM12; ADAM33	ENSG00000135074; ENSG00000148848; ENSG00000149451
Orthology		Matrisome-associated	ECM Regulators	WBGene00000075	WBGene00000075	adm-4	ZK154.7	ADAM17	ENSG00000151694	ADAM17	ENSG00000151694	ADAM17	ENSG00000151694	ADAM17	ENSG00000151694
Literature Curation		Matrisome-associated	ECM Regulators	WBGene00000082	WBGene00000082	adt-1	C02B4.1	ADAMTSL1; ADAMTSL3	ENSG00000178031; ENSG00000156218
Literature Curation		Matrisome-associated	ECM Regulators	WBGene00000083	WBGene00000083	adt-2	F08C6.1	ADAMTSL1; ADAMTSL3	ENSG00000178031; ENSG00000156218
Orthology		Matrisome-associated	ECM Regulators	WBGene00000216	WBGene00000216	asp-3	H22K11.1							CTSD; CTSE	ENSG00000117984; ENSG00000196188
Orthology		Matrisome-associated	ECM Regulators	WBGene00000217	WBGene00000217	asp-4	R12H7.2	CTSD; CTSE	ENSG00000117984; ENSG00000196188	CTSD	ENSG00000117984	CTSD	ENSG00000117984	CTSD; CTSE	ENSG00000117984; ENSG00000196188
Orthology		Matrisome-associated	ECM Regulators	WBGene00007462	WBGene00007462	C08H9.1	C08H9.1	CTSA	ENSG00000064601
Orthology		Matrisome-associated	ECM Regulators	WBGene00015915	WBGene00015915	C17G10.1	C17G10.1	OGFOD1	ENSG00000087263	OGFOD1	ENSG00000087263	OGFOD1	ENSG00000087263	OGFOD1	ENSG00000087263
Orthology		Matrisome-associated	ECM Regulators	WBGene00008304	WBGene00008304	C54D10.10	C54D10.10			AMBP	ENSG00000106927
Orthology		Matrisome-associated	ECM Regulators	WBGene00011923	WBGene00011923	chhy-1	T22C8.2	HYAL1; HYAL2; HYAL3; HYAL4; SPAM1	ENSG00000114378; ENSG00000068001; ENSG00000186792; ENSG00000106302; ENSG00000106304	HYAL1; HYAL2; HYAL3; HYAL4; SPAM1	ENSG00000114378; ENSG00000068001; ENSG00000186792; ENSG00000106302; ENSG00000106304			HYAL1	ENSG00000114378
Literature Curation		Matrisome-associated	ECM Regulators	WBGene00016642	WBGene00016642	chil-10	C44C1.2	CHID1	ENSG00000177830
Literature Curation		Matrisome-associated	ECM Regulators	WBGene00019980	WBGene00019980	chil-14	R09B5.12	CHID1	ENSG00000177830
Literature Curation		Matrisome-associated	ECM Regulators	WBGene00000503	WBGene00000503	cht-1	C04F6.3	CHI3L1; CHIA; CHIT1; CHI3L2; OVGP1	ENSG00000133048; ENSG00000134216; ENSG00000133063; ENSG00000064886;
Orthology		Matrisome-associated	ECM Regulators	WBGene00000535	WBGene00000535	cpi-1	K08B4.6			CST1; CST2; CST3; CST4; CST5; CST6; CST7; CSTL1	ENSG00000170373; ENSG00000170369; ENSG00000101439; ENSG00000101441; ENSG00000170367; ENSG00000175315; ENSG00000077984; ENSG00000125823			CST5	ENSG00000170367
Orthology		Matrisome-associated	ECM Regulators	WBGene00000534	WBGene00000534	cpi-2	R01B10.1			CST1; CST2; CST3; CST4; CST5; CST6; CST7; CSTL1	ENSG00000170373; ENSG00000170369; ENSG00000101439; ENSG00000101441; ENSG00000170367; ENSG00000175315; ENSG00000077984; ENSG00000125823			CST2; CST3	ENSG00000170369; ENSG00000101439
Orthology		Matrisome-associated	ECM Regulators	WBGene00000776	WBGene00000776	cpl-1	T03E6.7	CTSK; CTSS	ENSG00000143387; ENSG00000163131					CTSK; CTSS; CTSF	ENSG00000143387; ENSG00000163131; ENSG00000174080
Orthology		Matrisome-associated	ECM Regulators	WBGene00000781	WBGene00000781	cpr-1	C52E4.1	CTSB	ENSG00000164733
Orthology		Matrisome-associated	ECM Regulators	WBGene00000782	WBGene00000782	cpr-2	F36D3.9	CTSB	ENSG00000164733					CTSC	ENSG00000109861
Orthology		Matrisome-associated	ECM Regulators	WBGene00000783	WBGene00000783	cpr-3	T10H4.12	CTSB	ENSG00000164733
Orthology		Matrisome-associated	ECM Regulators	WBGene00000784	WBGene00000784	cpr-4	F44C4.3	CTSB	ENSG00000164733					CTSB	ENSG00000164733
Orthology		Matrisome-associated	ECM Regulators	WBGene00000785	WBGene00000785	cpr-5	W07B8.5	CTSB	ENSG00000164733	CTSB	ENSG00000164733			CTSB	ENSG00000164733
Orthology		Matrisome-associated	ECM Regulators	WBGene00000786	WBGene00000786	cpr-6	C25B8.3	CTSB	ENSG00000164733	CTSB	ENSG00000164733			CTSB	ENSG00000164733
Orthology		Matrisome-associated	ECM Regulators	WBGene00000788	WBGene00000788	cpz-1	F32B5.8	CTSZ	ENSG00000101160	CTSZ	ENSG00000101160	CTSZ	ENSG00000101160	CTSZ	ENSG00000101160
Orthology		Matrisome-associated	ECM Regulators	WBGene00000789	WBGene00000789	cpz-2	M04G12.2	CTSZ	ENSG00000101160
Orthology		Matrisome-associated	ECM Regulators	WBGene00019478	WBGene00019478	cri-2	K07C11.5			TIMP1; TIMP2; TIMP3; TIMP4	ENSG00000102265; ENSG00000035862; ENSG00000100234; ENSG00000157150			TIMP2	ENSG00000035862
Orthology		Matrisome-associated	ECM Regulators	WBGene00001077	WBGene00001077	dpy-18	Y47D3B.10	P4HA1; P4HA2; P4HA3	ENSG00000122884; ENSG00000072682; ENSG00000149380	P4HA1; P4HA2	ENSG00000122884; ENSG00000072682	ENSG00000072682	ENSG00000122884	P4HA1; P4HA2	ENSG00000122884; ENSG00000072682
Orthology		Matrisome-associated	ECM Regulators	WBGene00001178	WBGene00001178	egl-9	F22E12.4	EGLN1; EGLN3	ENSG00000135766; ENSG00000129521					EGLN1	ENSG00000135766
Orthology		Matrisome-associated	ECM Regulators	WBGene00008741	WBGene00008741	F13D12.6	F13D12.6	CTSA	ENSG00000064601	CTSA	ENSG00000064601	CTSA	ENSG00000064601	CTSA	ENSG00000064601
Orthology		Matrisome-associated	ECM Regulators	WBGene00008861	WBGene00008861	F15D4.4	F15D4.4	CTSC	ENSG00000109861
Orthology		Matrisome-associated	ECM Regulators	WBGene00017865	WBGene00017865	F27D9.7	F27D9.7	ADAMDEC1	ENSG00000134028
Orthology		Matrisome-associated	ECM Regulators	WBGene00017937	WBGene00017937	F30H5.3	F30H5.3	AMBP	ENSG00000106927
Orthology		Matrisome-associated	ECM Regulators	WBGene00017969	WBGene00017969	F32A5.3	F32A5.3	CTSA	ENSG00000064601
Orthology		Matrisome-associated	ECM Regulators	WBGene00009347	WBGene00009347	F32H5.1	F32H5.1	CTSB	ENSG00000164733
Orthology		Matrisome-associated	ECM Regulators	WBGene00009384	WBGene00009384	F35B12.4	F35B12.4			AMBP	ENSG00000106927
Orthology		Matrisome-associated	ECM Regulators	WBGene00018271	WBGene00018271	F41C3.5	F41C3.5	CTSA	ENSG00000064601	CTSA	ENSG00000064601	CTSA	ENSG00000064601	CTSA	ENSG00000064601
Orthology		Matrisome-associated	ECM Regulators	WBGene00010204	WBGene00010204	F57F5.1	F57F5.1	CTSB	ENSG00000164733	CTSB	ENSG00000164733			CTSB	ENSG00000164733
Orthology	Basement membrane	Matrisome-associated	ECM Regulators	WBGene00001650	WBGene00001650	gon-1	F25H8.3	ADAMTS1; ADAMTS4; ADAMTS5; ADAMTS8; ADAMTS9; ADAMTS15; ADAMTS20	ENSG00000154734; ENSG00000158859; ENSG00000154736; ENSG00000134917; ENSG00000163638; ENSG00000166106; ENSG00000173157	ADAMTS9	ENSG00000163638	ADAMTS9	ENSG00000163638	ADAMTS1; ADAMTS4; ADAMTS5; ADAMTS6; ADAMTS7; ADAMTS8; ADAMTS9; ADAMTS10; ADAMTS12; ADAMTS15; ADAMTS16; ADAMTS18; ADAMTS20	ENSG00000154734; ENSG00000158859; ENSG00000154736; ENSG000; 00049192; ENSG00000136378; ENSG00000134917; ENSG00000163638; ENSG00000142303; ENSG00000151388; ENSG00000166106; ENSG00000145536; ENSG00000140873; ENSG00000173157
Gene Ontology		Matrisome-associated	ECM Regulators	WBGene00002003	WBGene00002003	hse-5	B0285.5	GLCE	ENSG00000138604
Orthology		Matrisome-associated	ECM Regulators	WBGene00019605	WBGene00019605	ctsa-1	K10B2.2	CTSA	ENSG00000064601
Orthology		Matrisome-associated	ECM Regulators	WBGene00019617	WBGene00019617	K10C2.1	K10C2.1	CTSA	ENSG00000064601					CTSA	ENSG00000064601
Orthology		Matrisome-associated	ECM Regulators	WBGene00010738	WBGene00010738	K10D3.4	K10D3.4	AMBP; SPINT2	ENSG00000106927; ENSG00000167642
Orthology		Matrisome-associated	ECM Regulators	WBGene00002497	WBGene00002497	let-268	F52H3.1	PLOD1; PLOD2; PLOD3	ENSG00000083444; ENSG00000152952; ENSG00000106397	PLOD1; PLOD2; PLOD3	ENSG00000083444; ENSG00000152952; ENSG00000106397	PLOD3	ENSG00000106397	PLOD1; PLOD2; PLOD3	ENSG00000083444; ENSG00000152952; ENSG00000106397
Orthology		Matrisome-associated	ECM Regulators	WBGene00022129	WBGene00022129	lron-11	Y71F9B.8	CPN2; IGFALS	ENSG00000178772; ENSG00000099769	CPN2	ENSG00000178772
Orthology		Matrisome-associated	ECM Regulators	WBGene00009958	WBGene00009958	madd-4	F53B6.2							ADAMTSL1; ADAMTSL3	ENSG00000178031; ENSG00000156218
Literature Curation		Matrisome-associated	ECM Regulators	WBGene00012186	WBGene00012186	mlt-11	W01F3.3	AC011479.1; SPINT1; TFPI2; AMBP; SPINT2; TFPI; WFIKKN2; WFIKKN1	; ENSG00000267748; ENSG00000166145; ENSG00000105825; ENSG00000106927; ENSG00000167642; ENSG00000003436; ENSG00000173714; ENSG00000127578
Literature Curation		Matrisome-associated	ECM Regulators	WBGene00016700	WBGene00016700	perl-1	C46A5.4	PXDN-201	ENSEMBL:ENSP00000252804
Orthology		Matrisome-associated	ECM Regulators	WBGene00022743	WBGene00022743	mlt-7	ZK430.8			PXDNL	ENSG00000147485
Orthology		Matrisome-associated	ECM Regulators	WBGene00003520	WBGene00003520	nas-1	F45G2.1	ASTL	ENSG00000188886
Literature Curation		Matrisome-associated	ECM Regulators	WBGene00003529	WBGene00003529	nas-10	K09C8.3	ENSG00000085465
Orthology		Matrisome-associated	ECM Regulators	WBGene00003531	WBGene00003531	nas-12	C24F3.3	ASTL	ENSG00000188886
Orthology		Matrisome-associated	ECM Regulators	WBGene00003532	WBGene00003532	nas-13	F39D8.4			ASTL	ENSG00000188886			ASTL	ENSG00000188886
Literature Curation		Matrisome-associated	ECM Regulators	WBGene00003533	WBGene00003533	nas-14	F09E8.6	ASTL; MEP1A; MEP1B	ENSG00000188886; ENSG00000112818; ENSG00000141434
Literature Curation		Matrisome-associated	ECM Regulators	WBGene00003534	WBGene00003534	nas-15	T04G9.2	ASTL; MEP1A; MEP1B	ENSG00000188886; ENSG00000112818; ENSG00000141434
Orthology		Matrisome-associated	ECM Regulators	WBGene00003521	WBGene00003521	nas-2	F56A4.1	ASTL	ENSG00000188886
Orthology		Matrisome-associated	ECM Regulators	WBGene00003522	WBGene00003522	nas-3	K06A4.1	ASTL	ENSG00000188886
Orthology		Matrisome-associated	ECM Regulators	WBGene00003555	WBGene00003555	nas-39	F38E9.2	BMP1; TLL1; TLL2	ENSG00000168487; ENSG00000038295; ENSG00000095587	BMP1; TLL1; TLL2	ENSG00000168487; ENSG00000038295; ENSG00000095587	TLL1	ENSG00000038295	BMP1; TLL1; TLL2	ENSG00000168487; ENSG00000038295; ENSG00000095587
Orthology		Matrisome-associated	ECM Regulators	WBGene00003523	WBGene00003523	nas-4	C05D11.6			ASTL	ENSG00000188886
Orthology		Matrisome-associated	ECM Regulators	WBGene00003524	WBGene00003524	nas-5	T23H4.3	ASTL	ENSG00000188886
Orthology		Matrisome-associated	ECM Regulators	WBGene00003525	WBGene00003525	nas-6	4R79.1	MEP1A; MEP1B	ENSG00000112818; ENSG00000141434
Orthology		Matrisome-associated	ECM Regulators	WBGene00003526	WBGene00003526	nas-7	C07D10.4	ASTL	ENSG00000188886	ASTL	ENSG00000188886
Orthology		Matrisome-associated	ECM Regulators	WBGene00003527	WBGene00003527	nas-8	C34D4.9	ASTL	ENSG00000188886	ASTL	ENSG00000188886
Orthology		Matrisome-associated	ECM Regulators	WBGene00004025	WBGene00004025	phy-2	F35G2.4	P4HA1; P4HA2; P4HA3	ENSG00000122884; ENSG00000072682; ENSG00000149380	P4HA1; P4HA2	ENSG00000122884; ENSG00000072682	P4HA1	ENSG00000122884	P4HA1; P4HA2	ENSG00000122884; ENSG00000072682
Orthology		Matrisome-associated	ECM Regulators	WBGene00019986	WBGene00019986	R09F10.1	R09F10.1							CTSF; CTSK; CTSS	ENSG00000174080; ENSG00000143387; ENSG00000163131
Orthology		Matrisome-associated	ECM Regulators	WBGene00005642	WBGene00005642	srp-1	C05E4.3	SERPINC1; SERPINE1; SERPINE2; SERPINI1; SERPINI2	ENSG00000117601; ENSG00000106366; ENSG00000135919; ENSG00000163536; ENSG00000114204	SERPINB1; SERPINB2; SERPINB3; SERPINB4; SERPINB5; SERPINB6; SERPINB7; SERPINB8; SERPINB9; SERPINB10; SERPINB12; SERPINB13; SERPINC1	ENSG00000021355; ENSG00000197632; ENSG00000057149; ENSG00000206073; ENSG00000206075; ENSG00000124570; ENSG00000166396; ENSG00000166401; ENSG00000170542; ENSG00000242550; ENSG00000166634; ENSG00000197641; ENSG00000117601			SERPINA1; SERPINA3; SERPINA4; SERPINA9	ENSG00000197249; ENSG00000196136; ENSG00000100665; ENSG00000170054
Orthology		Matrisome-associated	ECM Regulators	WBGene00005643	WBGene00005643	srp-2	C05E4.1	SERPINC1; SERPINE1; SERPINE2; SERPINI1; SERPINI2	ENSG00000117601; ENSG00000106366; ENSG00000135919; ENSG00000163536; ENSG00000114204	SERPINE1; SERPINE2; SERPINI1; SERPINI2	ENSG00000106366; ENSG00000135919; ENSG00000163536; ENSG00000114204			SERPINA3; SERPINB1; SERPINB3; SERPINB4; SERPINB6	ENSG00000163536; ENSG00000021355; ENSG00000057149; ENSG00000206073; ENSG00000124570
Orthology		Matrisome-associated	ECM Regulators	WBGene00005644	WBGene00005644	srp-3	Y32G9A.4	SERPINC1; SERPINE1; SERPINE2; SERPINI1; SERPINI2	ENSG00000117601; ENSG00000106366; ENSG00000135919; ENSG00000163536; ENSG00000114204	SERPINE1; SERPINE2; SERPINI1; SERPINI2	ENSG00000106366; ENSG00000135919; ENSG00000163536; ENSG00000114204
Orthology		Matrisome-associated	ECM Regulators	WBGene00005647	WBGene00005647	srp-6	C03G6.19	SERPINC1; SERPINE1; SERPINE2; SERPINI1; SERPINI2	ENSG00000117601; ENSG00000106366; ENSG00000135919; ENSG00000163536; ENSG00000114204	SERPINB1; SERPINB2; SERPINB3; SERPINB4; SERPINB5; SERPINB6; SERPINB7; SERPINB8; SERPINB9; SERPINB10; SERPINB12; SERPINB13; SERPINC1	ENSG00000021355; ENSG00000197632; ENSG00000057149; ENSG00000206073; ENSG00000206075; ENSG00000124570; ENSG00000166396; ENSG00000166401; ENSG00000170542; ENSG00000242550; ENSG00000166634; ENSG00000197641; ENSG00000117601		-	SERPINA3; SERPINB1; SERPINB3; SERPINB4; SERPINB6	ENSG00000163536; ENSG00000021355; ENSG00000057149; ENSG00000206073; ENSG00000124570
Orthology		Matrisome-associated	ECM Regulators	WBGene00005648	WBGene00005648	srp-7	F20D6.4	SERPINC1; SERPINE1; SERPINE2; SERPINI1; SERPINI2	ENSG00000117601; ENSG00000106366; ENSG00000135919; ENSG00000163536; ENSG00000114204	SERPINB1; SERPINB2; SERPINB3; SERPINB4; SERPINB5; SERPINB6; SERPINB7; SERPINB8; SERPINB9; SERPINB10; SERPINB12; SERPINB13; SERPINC1	ENSG00000021355; ENSG00000197632; ENSG00000057149; ENSG00000206073; ENSG00000206075; ENSG00000124570; ENSG00000166396; ENSG00000166401; ENSG00000170542; ENSG00000242550; ENSG00000166634; ENSG00000197641; ENSG00000117601		-	SERPINA3; SERPINB1; SERPINB3; SERPINB4; SERPINB6	ENSG00000163536; ENSG00000021355; ENSG00000057149; ENSG00000206073; ENSG00000124570
Orthology		Matrisome-associated	ECM Regulators	WBGene00005649	WBGene00005649	srp-8	F20D6.3	SERPINC1; SERPINE1; SERPINE2; SERPINI1; SERPINI2	ENSG00000117601; ENSG00000106366; ENSG00000135919; ENSG00000163536; ENSG00000114204	SERPINB1; SERPINB2; SERPINB3; SERPINB4; SERPINB5; SERPINB6; SERPINB7; SERPINB8; SERPINB9; SERPINB10; SERPINB12; SERPINB13; SERPINC1	ENSG00000021355; ENSG00000197632; ENSG00000057149; ENSG00000206073; ENSG00000206075; ENSG00000124570; ENSG00000166396; ENSG00000166401; ENSG00000170542; ENSG00000242550; ENSG00000166634; ENSG00000197641; ENSG00000117601
Orthology		Matrisome-associated	ECM Regulators	WBGene00006308	WBGene00006308	sul-1	K09C4.8	SULF1; SULF2	ENSG00000137573; ENSG00000196562	SULF1; SULF2	ENSG00000137573; ENSG00000196562	SULF1	ENSG00000137573	SULF1; SULF2	ENSG00000137573; ENSG00000196562
Orthology		Matrisome-associated	ECM Regulators	WBGene00006324	WBGene00006324	sup-17	DY3.7	ADAM10	ENSG00000137845	ADAM10	ENSG00000137845			ADAM10	ENSG00000137845
Literature Curation		Matrisome-associated	ECM Regulators	WBGene00011235	WBGene00011235	suro-1	R11A5.7	CPA1; CPA2; CPA3; CPA4; CPA5; CPA6; CPB1; CPB2; CPO	ENSG00000091704; ENSG00000158516; ENSG00000163751; ENSG00000128510; ENSG00000158525; ENSG00000165078; ENSG00000153002; ENSG00000080618; ENSG00000144410
Literature Curation		Matrisome-associated	ECM Regulators	WBGene00020567	WBGene00020567	T19D2.1	T19D2.1	ADAMTSL1; ADAMTSL3	ENSG00000178031; ENSG00000156218
Orthology		Matrisome-associated	ECM Regulators	WBGene00020651	WBGene00020651	T21D12.12	T21D12.12			AMBP	ENSG00000106927
Orthology		Matrisome-associated	ECM Regulators	WBGene00020702	WBGene00020702	T22F7.3	T22F7.3	AMBP	ENSG00000106927
Orthology		Matrisome-associated	ECM Regulators	WBGene00007055	WBGene00007055	tag-196	F41E6.6	CTSF	ENSG00000174080	CTSF	ENSG00000174080	CTSF	ENSG00000174080	CTSK; CTSS; CTSF	ENSG00000143387; ENSG00000163131; ENSG00000174080
Orthology		Matrisome-associated	ECM Regulators	WBGene00016423	WBGene00016423	tag-275	C34H3.1	ADAMDEC1	ENSG00000134028
Orthology		Matrisome-associated	ECM Regulators	WBGene00009386	WBGene00009386	tag-290	F35B12.6			AMBP	ENSG00000106927
Orthology		Matrisome-associated	ECM Regulators	WBGene00013969	WBGene00013969	tep-1	ZK337.1	CD109	ENSG00000156535	CD109	ENSG00000156535			CD109	ENSG00000156535
Literature Curation		Matrisome-associated	ECM Regulators	WBGene00019476	WBGene00019476	timp-1	K07C11.3	TIMP1	ENSG00000102265
Orthology		Matrisome-associated	ECM Regulators	WBGene00006619	WBGene00006619	try-1	ZK546.15							PRSS1; PRSS3	ENSG00000204983; ENSG00000010438
Orthology		Matrisome-associated	ECM Regulators	WBGene00006621	WBGene00006621	try-3	C43G2.5	CELA1; CELA2A; CELA2B; CELA3A; CELA3B	ENSG00000139610; ENSG00000142615; ENSG00000215704; ENSG00000142789; ENSG00000219073
Orthology		Matrisome-associated	ECM Regulators	WBGene00006804	WBGene00006804	unc-71	Y37D8A.13	ADAM11; ADAM22; ADAM23	ENSG00000073670; ENSG00000008277; ENSG00000114948			ADAM19	ENSG00000135074	ADAM11; ADAM22; ADAM23	ENSG00000073670; ENSG00000008277; ENSG00000114948
Orthology		Matrisome-associated	ECM Regulators	WBGene00012271	WBGene00012271	W05B2.2	W05B2.2	AMBP	ENSG00000106927
Orthology		Matrisome-associated	ECM Regulators	WBGene00021070	WBGene00021070	cpr-8	W07B8.1	CTSB	ENSG00000164733
Orthology		Matrisome-associated	ECM Regulators	WBGene00021072	WBGene00021072	W07B8.4	W07B8.4	CTSB	ENSG00000164733
Orthology		Matrisome-associated	ECM Regulators	WBGene00012445	WBGene00012445	Y16B4A.2	Y16B4A.2	CTSA	ENSG00000064601					CTSA	ENSG00000064601
Orthology		Matrisome-associated	ECM Regulators	WBGene00021503	WBGene00021503	Y40D12A.2	Y40D12A.2	CTSA	ENSG00000064601
Orthology		Matrisome-associated	ECM Regulators	WBGene00021939	WBGene00021939	Y55F3BR.2	Y55F3BR.2	AMBP; SPINT2	ENSG00000106927; ENSG00000167642
Orthology		Matrisome-associated	ECM Regulators	WBGene00022026	WBGene00022026	Y65B4A.2	Y65B4A.2	CTSB	ENSG00000164733
Orthology		Matrisome-associated	ECM Regulators	WBGene00013846	WBGene00013846	ZC84.1	ZC84.1	AMBP	ENSG00000106927
Orthology		Matrisome-associated	ECM Regulators	WBGene00013849	WBGene00013849	ZC84.6	ZC84.6	AMBP	ENSG00000106927
Orthology	Basement membrane	Matrisome-associated	ECM Regulators	WBGene00006987	WBGene00006987	zmp-1	EGAP1.3	MMP21	ENSG00000154485	MMP11; MMP14; MMP15; MMP16; MMP17; MMP19; MMP24; MMP25	ENSG00000099953; ENSG00000157227; ENSG00000102996; ENSG00000156103; ENSG00000198598; ENSG00000123342; ENSG00000125966; ENSG00000008516	MMP17	ENSG00000198598	MMP17; MMP25	ENSG00000198598; ENSG00000008516
Gene Ontology		Matrisome-associated	ECM Regulators	WBGene00019212	WBGene00019212	zmp-2	H19M22.3	MMP21	ENSG00000154485
Gene Ontology		Matrisome-associated	ECM Regulators	WBGene00016283	WBGene00016283	zmp-3	C31B8.8	MMP21	ENSG00000154485	MMP1; MMP3; MMP8; MMP10; MMP13; MMP20; MMP27	ENSG00000196611; ENSG00000149968; ENSG00000118113; ENSG00000166670; ENSG00000137745; ENSG00000137674; ENSG00000137675			MMP7	ENSG00000137673
Gene Ontology		Matrisome-associated	ECM Regulators	WBGene00010423	WBGene00010423	zmp-5	H36L18.1	MMP7; MMP26	ENSG00000137673; ENSG00000167346					MMP14; MMP15; MMP16; MMP24	ENSG00000157227; ENSG00000102996; ENSG00000156103; ENSG00000125966
Literature Curation		Matrisome-associated	ECM-affiliated	WBGene00000149	WBGene00000149	apl-1	C42D8.8	APP; APLP2; APLP1	ENSG00000142192; ENSG00000084234; ENSG00000105290
Orthology		Matrisome-associated	ECM-affiliated	WBGene00007284	WBGene00007284	C03H12.1	C03H12.1							GPC4; GPC6	ENSG00000076716; ENSG00000183098
Orthology		Matrisome-associated	ECM-affiliated	WBGene00016499	WBGene00016499	C37C3.7	C37C3.7	VWDE; WIF1	ENSG00000146530; ENSG00000156076
Orthology		Matrisome-associated	ECM-affiliated	WBGene00016751	WBGene00016751	C48E7.6	C48E7.6	CSPG4; FRAS1; FREM1; FREM2; FREM3	ENSG00000173546; ENSG00000138759; ENSG00000164946; ENSG00000150893; ENSG00000183090	FREM1; FREM2; FREM3	ENSG00000164946; ENSG00000150893; ENSG00000183090			CSPG4	ENSG00000173546
Orthology		Matrisome-associated	ECM-affiliated	WBGene00008284	WBGene00008284	C53D6.7	C53D6.7	LGALSL	ENSG00000119862
Literature Curation		Matrisome-associated	ECM-affiliated	WBGene00017772	WBGene00017772	clec-1	F25B4.9	-	-	-	-	-	-	-	-
Orthology		Matrisome-associated	ECM-affiliated	WBGene00015403	WBGene00015403	clec-10	C03H5.1			TNFAIP6	ENSG00000123610
Literature Curation		Matrisome-associated	ECM-affiliated	WBGene00013179	WBGene00013179	clec-100	Y53H1A.3	-	-	-	-	-	-	-	-
Literature Curation		Matrisome-associated	ECM-affiliated	WBGene00008853	WBGene00008853	clec-101	F15D3.2	-	-	-	-	-	-	-	-
Literature Curation		Matrisome-associated	ECM-affiliated	WBGene00009359	WBGene00009359	clec-102	F33E2.3	-	-	-	-	-	-	-	-
Literature Curation		Matrisome-associated	ECM-affiliated	WBGene00012036	WBGene00012036	clec-103	T26E3.1	-	-	-	-	-	-	-	-
Literature Curation		Matrisome-associated	ECM-affiliated	WBGene00012480	WBGene00012480	clec-104	Y18D10A.10	-	-	-	-	-	-	-	-
Literature Curation		Matrisome-associated	ECM-affiliated	WBGene00012488	WBGene00012488	clec-105	Y18D10A.24	-	-	-	-	-	-	-	-
Literature Curation		Matrisome-associated	ECM-affiliated	WBGene00012482	WBGene00012482	clec-106	Y18D10A.12	-	-	-	-	-	-	-	-
Literature Curation		Matrisome-associated	ECM-affiliated	WBGene00012502	WBGene00012502	clec-107	Y26D4A.4	-	-	-	-	-	-	-	-
Literature Curation		Matrisome-associated	ECM-affiliated	WBGene00012504	WBGene00012504	clec-108	Y26D4A.6	-	-	-	-	-	-	-	-
Literature Curation		Matrisome-associated	ECM-affiliated	WBGene00008907	WBGene00008907	clec-109	F17B5.3	-	-	-	-	-	-	-	-
Orthology		Matrisome-associated	ECM-affiliated	WBGene00008294	WBGene00008294	clec-11	C54C8.7			TNFAIP6	ENSG00000123610
Literature Curation		Matrisome-associated	ECM-affiliated	WBGene00008909	WBGene00008909	clec-110	F17B5.5	-	-	-	-	-	-	-	-
Literature Curation		Matrisome-associated	ECM-affiliated	WBGene00013502	WBGene00013502	clec-111	Y71A12B.5	-	-	-	-	-	-	-	-
Literature Curation		Matrisome-associated	ECM-affiliated	WBGene00013503	WBGene00013503	clec-112	Y71A12B.6	-	-	-	-	-	-	-	-
Literature Curation		Matrisome-associated	ECM-affiliated	WBGene00009822	WBGene00009822	clec-113	F47G4.1	-	-	-	-	-	-	-	-
Literature Curation		Matrisome-associated	ECM-affiliated	WBGene00008190	WBGene00008190	clec-114	C49A1.9	-	-	-	-	-	-	-	-
Literature Curation		Matrisome-associated	ECM-affiliated	WBGene00008188	WBGene00008188	clec-115	C49A1.6	-	-	-	-	-	-	-	-
Literature Curation		Matrisome-associated	ECM-affiliated	WBGene00010576	WBGene00010576	clec-116	K04H8.1	-	-	-	-	-	-	-	-
Literature Curation		Matrisome-associated	ECM-affiliated	WBGene00015193	WBGene00015193	clec-117	B0432.12	-	-	-	-	-	-	-	-
Literature Curation		Matrisome-associated	ECM-affiliated	WBGene00021032	WBGene00021032	clec-118	W04H10.4	-	-	-	-	-	-	-	-
Literature Curation		Matrisome-associated	ECM-affiliated	WBGene00018575	WBGene00018575	clec-119	F47F6.5	-	-	-	-	-	-	-	-
Orthology		Matrisome-associated	ECM-affiliated	WBGene00012103	WBGene00012103	clec-12	T27F6.2			TNFAIP6	ENSG00000123610
Literature Curation		Matrisome-associated	ECM-affiliated	WBGene00021291	WBGene00021291	clec-121	Y25C1A.4	-	-	-	-	-	-	-	-
Literature Curation		Matrisome-associated	ECM-affiliated	WBGene00021290	WBGene00021290	clec-122	Y25C1A.3	-	-	-	-	-	-	-	-
Literature Curation		Matrisome-associated	ECM-affiliated	WBGene00021288	WBGene00021288	clec-123	Y25C1A.1	-	-	-	-	-	-	-	-
Literature Curation		Matrisome-associated	ECM-affiliated	WBGene00015909	WBGene00015909	clec-124	C17F4.1	-	-	-	-	-	-	-	-
Literature Curation		Matrisome-associated	ECM-affiliated	WBGene00021118	WBGene00021118	clec-125	W09G10.6	-	-	-	-	-	-	-	-
Literature Curation		Matrisome-associated	ECM-affiliated	WBGene00021117	WBGene00021117	clec-126	W09G10.5	-	-	-	-	-	-	-	-
Literature Curation		Matrisome-associated	ECM-affiliated	WBGene00021138	WBGene00021138	clec-127	W10G11.5	-	-	-	-	-	-	-	-
Literature Curation		Matrisome-associated	ECM-affiliated	WBGene00021139	WBGene00021139	clec-128	W10G11.6	-	-	-	-	-	-	-	-
Literature Curation		Matrisome-associated	ECM-affiliated	WBGene00021145	WBGene00021145	clec-129	W10G11.15	-	-	-	-	-	-	-	-
Orthology		Matrisome-associated	ECM-affiliated	WBGene00010399	WBGene00010399	clec-13	H16D19.1			TNFAIP6	ENSG00000123610
Literature Curation		Matrisome-associated	ECM-affiliated	WBGene00021144	WBGene00021144	clec-130	W10G11.14	-	-	-	-	-	-	-	-
Literature Curation		Matrisome-associated	ECM-affiliated	WBGene00021143	WBGene00021143	clec-132	W10G11.13	-	-	-	-	-	-	-	-
Literature Curation		Matrisome-associated	ECM-affiliated	WBGene00021142	WBGene00021142	clec-133	W10G11.12	-	-	-	-	-	-	-	-
Literature Curation		Matrisome-associated	ECM-affiliated	WBGene00021141	WBGene00021141	clec-134	W10G11.11	-	-	-	-	-	-	-	-
Literature Curation		Matrisome-associated	ECM-affiliated	WBGene00015821	WBGene00015821	clec-135	C16A11.8	-	-	-	-	-	-	-	-
Literature Curation		Matrisome-associated	ECM-affiliated	WBGene00018047	WBGene00018047	clec-136	F35D11.7	-	-	-	-	-	-	-	-
Literature Curation		Matrisome-associated	ECM-affiliated	WBGene00018048	WBGene00018048	clec-137	F35D11.8	-	-	-	-	-	-	-	-
Literature Curation		Matrisome-associated	ECM-affiliated	WBGene00018049	WBGene00018049	clec-138	F35D11.9	-	-	-	-	-	-	-	-
Literature Curation		Matrisome-associated	ECM-affiliated	WBGene00018050	WBGene00018050	clec-139	F35D11.10	-	-	-	-	-	-	-	-
Orthology		Matrisome-associated	ECM-affiliated	WBGene00020220	WBGene00020220	clec-140	T05A7.2			TNFAIP6	ENSG00000123610
Literature Curation		Matrisome-associated	ECM-affiliated	WBGene00017139	WBGene00017139	clec-141	EEED8.11	-	-	-	-	-	-	-	-
Literature Curation		Matrisome-associated	ECM-affiliated	WBGene00010460	WBGene00010460	clec-142	K01C8.8	-	-	-	-	-	-	-	-
Literature Curation		Matrisome-associated	ECM-affiliated	WBGene00014063	WBGene00014063	clec-143	ZK673.9	-	-	-	-	-	-	-	-
Literature Curation		Matrisome-associated	ECM-affiliated	WBGene00012086	WBGene00012086	clec-144	T27D12.3	-	-	-	-	-	-	-	-
Literature Curation		Matrisome-associated	ECM-affiliated	WBGene00013013	WBGene00013013	clec-145	Y48E1B.16	-	-	-	-	-	-	-	-
Literature Curation		Matrisome-associated	ECM-affiliated	WBGene00013008	WBGene00013008	clec-146	Y48E1B.9	-	-	-	-	-	-	-	-
Literature Curation		Matrisome-associated	ECM-affiliated	WBGene00007313	WBGene00007313	clec-147	C04H5.2	-	-	-	-	-	-	-	-
Literature Curation		Matrisome-associated	ECM-affiliated	WBGene00018246	WBGene00018246	clec-148	F40G9.10	MRC1; LY75-CD302; PLA2R1; LY75; MRC2	ENSG00000260314; ENSG00000248672; ENSG00000153246; 148 ENSG00000054219; ENSG00000011028
Orthology		Matrisome-associated	ECM-affiliated	WBGene00019328	WBGene00019328	clec-149	K02F3.5	REG1A; REG1B; REG3A; REG3G; REG4	ENSG00000115386; ENSG00000172023; ENSG00000172016; ENSG00000143954; ENSG00000134193
Orthology		Matrisome-associated	ECM-affiliated	WBGene00011584	WBGene00011584	clec-15	T07D10.4			TNFAIP6	ENSG00000123610
Literature Curation		Matrisome-associated	ECM-affiliated	WBGene00019914	WBGene00019914	clec-150	R06B10.3	-	-	-	-	-	-	-	-
Literature Curation		Matrisome-associated	ECM-affiliated	WBGene00008659	WBGene00008659	clec-151	F10F2.7	-	-	-	-	-	-	-	-
Literature Curation		Matrisome-associated	ECM-affiliated	WBGene00008660	WBGene00008660	clec-153	F10F2.8	-	-	-	-	-	-	-	-
Literature Curation		Matrisome-associated	ECM-affiliated	WBGene00017809	WBGene00017809	clec-156	F26A1.11	-	-	-	-	-	-	-	-
Literature Curation		Matrisome-associated	ECM-affiliated	WBGene00017810	WBGene00017810	clec-157	F26A1.12	-	-	-	-	-	-	-	-
Literature Curation		Matrisome-associated	ECM-affiliated	WBGene00020067	WBGene00020067	clec-158	R13F6.8	-	-	-	-	-	-	-	-
Literature Curation		Matrisome-associated	ECM-affiliated	WBGene00017322	WBGene00017322	clec-160	F09G8.8	-	-	-	-	-	-	-	-
Orthology		Matrisome-associated	ECM-affiliated	WBGene00010228	WBGene00010228	clec-161	F58A4.5			COLEC10; COLEC11; MBL2; SFTPA1; SFTPA2	ENSG00000184374; ENSG00000118004; ENSG00000165471; ENSG00000122852; ENSG00000185303
Literature Curation		Matrisome-associated	ECM-affiliated	WBGene00007399	WBGene00007399	clec-162	C07A9.1	-	-	-	-	-	-	-	-
Literature Curation		Matrisome-associated	ECM-affiliated	WBGene00012661	WBGene00012661	clec-163	Y39A1B.1	-	-	-	-	-	-	-	-
Literature Curation		Matrisome-associated	ECM-affiliated	WBGene00021949	WBGene00021949	clec-164	Y55F3C.5	-	-	-	-	-	-	-	-
Literature Curation		Matrisome-associated	ECM-affiliated	WBGene00009523	WBGene00009523	clec-165	F38A1.10	-	-	-	-	-	-	-	-
Literature Curation		Matrisome-associated	ECM-affiliated	WBGene00009518	WBGene00009518	clec-166	F38A1.5	-	-	-	-	-	-	-	-
Literature Curation		Matrisome-associated	ECM-affiliated	WBGene00009517	WBGene00009517	clec-167	F38A1.4	-	-	-	-	-	-	-	-
Literature Curation		Matrisome-associated	ECM-affiliated	WBGene00009520	WBGene00009520	clec-168	F38A1.7	-	-	-	-	-	-	-	-
Literature Curation		Matrisome-associated	ECM-affiliated	WBGene00009526	WBGene00009526	clec-169	F38A1.14	-	-	-	-	-	-	-	-
Orthology		Matrisome-associated	ECM-affiliated	WBGene00008477	WBGene00008477	clec-17	E03H4.10			TNFAIP6	ENSG00000123610
Literature Curation		Matrisome-associated	ECM-affiliated	WBGene00009515	WBGene00009515	clec-170	F38A1.1	-	-	-	-	-	-	-	-
Literature Curation		Matrisome-associated	ECM-affiliated	WBGene00022312	WBGene00022312	clec-171	Y77E11A.9	-	-	-	-	-	-	-	-
Literature Curation		Matrisome-associated	ECM-affiliated	WBGene00044719	WBGene00044719	clec-172	K03H6.7	-	-	-	-	-	-	-	-
Literature Curation		Matrisome-associated	ECM-affiliated	WBGene00044469	WBGene00044469	clec-173	T26C12.6	-	-	-	-	-	-	-	-
Literature Curation		Matrisome-associated	ECM-affiliated	WBGene00021580	WBGene00021580	clec-174	Y46C8AL.2	-	-	-	-	-	-	-	-
Literature Curation		Matrisome-associated	ECM-affiliated	WBGene00019950	WBGene00019950	clec-175	R08C7.6	-	-	-	-	-	-	-	-
Literature Curation		Matrisome-associated	ECM-affiliated	WBGene00017110	WBGene00017110	clec-176	E03H12.3	-	-	-	-	-	-	-	-
Literature Curation		Matrisome-associated	ECM-affiliated	WBGene00017109	WBGene00017109	clec-177	E03H12.2	-	-	-	-	-	-	-	-
Literature Curation		Matrisome-associated	ECM-affiliated	WBGene00020585	WBGene00020585	clec-178	T19E7.1	-	-	-	-	-	-	-	-
Literature Curation		Matrisome-associated	ECM-affiliated	WBGene00016597	WBGene00016597	clec-179	C42D4.11	-	-	-	-	-	-	-	-
Orthology		Matrisome-associated	ECM-affiliated	WBGene00010169	WBGene00010169	clec-18	F56H6.8			TNFAIP6	ENSG00000123610
Literature Curation		Matrisome-associated	ECM-affiliated	WBGene00017991	WBGene00017991	clec-180	F32E10.3	-	-	-	-	-	-	-	-
Literature Curation		Matrisome-associated	ECM-affiliated	WBGene00044511	WBGene00044511	clec-181	Y59H11AR.5	-	-	-	-	-	-	-	-
Literature Curation		Matrisome-associated	ECM-affiliated	WBGene00007897	WBGene00007897	clec-182	C33D9.2	-	-	-	-	-	-	-	-
Literature Curation		Matrisome-associated	ECM-affiliated	WBGene00011855	WBGene00011855	clec-183	T20D3.1	-	-	-	-	-	-	-	-
Literature Curation		Matrisome-associated	ECM-affiliated	WBGene00023502	WBGene00023502	clec-184	F08G5.7	-	-	-	-	-	-	-	-
Literature Curation		Matrisome-associated	ECM-affiliated	WBGene00007729	WBGene00007729	clec-185	C25G4.1	-	-	-	-	-	-	-	-
Orthology		Matrisome-associated	ECM-affiliated	WBGene00014138	WBGene00014138	clec-186	ZK896.7			COLEC10; COLEC11; MBL2; SFTPA1; SFTPA2	ENSG00000184374; ENSG00000118004; ENSG00000165471; ENSG00000122852; ENSG00000185303
Orthology		Matrisome-associated	ECM-affiliated	WBGene00014137	WBGene00014137	clec-187	ZK896.6			COLEC10; COLEC11; MBL2; SFTPA1; SFTPA2	ENSG00000184374; ENSG00000118004; ENSG00000165471; ENSG00000122852; ENSG00000185303
Literature Curation		Matrisome-associated	ECM-affiliated	WBGene00010954	WBGene00010954	clec-189	M199.6	-	-	-	-	-	-	-	-
Orthology		Matrisome-associated	ECM-affiliated	WBGene00018105	WBGene00018105	clec-19	F36H5.6			TNFAIP6	ENSG00000123610
Literature Curation		Matrisome-associated	ECM-affiliated	WBGene00010953	WBGene00010953	clec-190	M199.4	-	-	-	-	-	-	-	-
Literature Curation		Matrisome-associated	ECM-affiliated	WBGene00009538	WBGene00009538	clec-191	F38C2.6	-	-	-	-	-	-	-	-
Literature Curation		Matrisome-associated	ECM-affiliated	WBGene00013774	WBGene00013774	clec-193	Y116A8A.3	-	-	-	-	-	-	-	-
Literature Curation		Matrisome-associated	ECM-affiliated	WBGene00013778	WBGene00013778	clec-194	Y116A8A.8	-	-	-	-	-	-	-	-
Literature Curation		Matrisome-associated	ECM-affiliated	WBGene00013798	WBGene00013798	clec-195	Y116A8C.21	-	-	-	-	-	-	-	-
Orthology		Matrisome-associated	ECM-affiliated	WBGene00009156	WBGene00009156	clec-196	F26D10.12			CLEC1A; CLEC1B; CLEC7A; CLEC9A; CLEC12B	ENSG00000150048; ENSG00000165682; ENSG00000172243; ENSG00000197992; ENSG00000256660
Literature Curation		Matrisome-associated	ECM-affiliated	WBGene00008202	WBGene00008202	clec-197	C49C3.12	-	-	-	-	-	-	-	-
Literature Curation		Matrisome-associated	ECM-affiliated	WBGene00008203	WBGene00008203	clec-198	C49C3.13	-	-	-	-	-	-	-	-
Literature Curation		Matrisome-associated	ECM-affiliated	WBGene00007820	WBGene00007820	clec-199	C30H6.1				ENSG00000150045; ENSG00000111796; ENSG00000139187
Orthology		Matrisome-associated	ECM-affiliated	WBGene00015198	WBGene00015198	clec-2	B0454.7			TNFAIP6	ENSG00000123610
Orthology		Matrisome-associated	ECM-affiliated	WBGene00020328	WBGene00020328	clec-20	T07H3.5			TNFAIP6	ENSG00000123610
Literature Curation		Matrisome-associated	ECM-affiliated	WBGene00007822	WBGene00007822	clec-202	C30H6.4	-	-	-	-	-	-	-	-
Literature Curation		Matrisome-associated	ECM-affiliated	WBGene00021744	WBGene00021744	clec-203	Y50D4B.5	-	-	-	-	-	-	-	-
Literature Curation		Matrisome-associated	ECM-affiliated	WBGene00021603	WBGene00021603	clec-204	Y46H3B.2	-	-	-	-	-	-	-	-
Literature Curation		Matrisome-associated	ECM-affiliated	WBGene00021602	WBGene00021602	clec-205	Y46H3B.1	-	-	-	-	-	-	-	-
Literature Curation		Matrisome-associated	ECM-affiliated	WBGene00019089	WBGene00019089	clec-206	F59A7.1	-	-	-	-	-	-	-	-
Literature Curation		Matrisome-associated	ECM-affiliated	WBGene00018096	WBGene00018096	clec-207	F36F12.5	-	-	-	-	-	-	-	-
Literature Curation		Matrisome-associated	ECM-affiliated	WBGene00018097	WBGene00018097	clec-208	F36F12.6	-	-	-	-	-	-	-	-
Literature Curation		Matrisome-associated	ECM-affiliated	WBGene00021224	WBGene00021224	clec-209	Y19D10A.9	-	-	-	-	-	-	-	-
Orthology		Matrisome-associated	ECM-affiliated	WBGene00020327	WBGene00020327	clec-21	T07H3.4			TNFAIP6	ENSG00000123610
Orthology		Matrisome-associated	ECM-affiliated	WBGene00022261	WBGene00022261	clec-210	Y73C8C.2			COLEC10; COLEC11; MBL2; SFTPA1; SFTPA2	ENSG00000184374; ENSG00000118004; ENSG00000165471; ENSG00000122852;ENSG00000185303
Literature Curation		Matrisome-associated	ECM-affiliated	WBGene00017603	WBGene00017603	clec-212	F19F10.7	-	-	-	-	-	-	-	-
Literature Curation		Matrisome-associated	ECM-affiliated	WBGene00016815	WBGene00016815	clec-213	C50E3.3	-	-	-	-	-	-	-	-
Literature Curation		Matrisome-associated	ECM-affiliated	WBGene00016813	WBGene00016813	clec-214	C50E3.1	-	-	-	-	-	-	-	-
Literature Curation		Matrisome-associated	ECM-affiliated	WBGene00044549	WBGene00044549	clec-215	C50E3.14	-	-	-	-	-	-	-	-
Literature Curation		Matrisome-associated	ECM-affiliated	WBGene00017822	WBGene00017822	clec-216	F26D11.5	-	-	-	-	-	-	-	-
Literature Curation		Matrisome-associated	ECM-affiliated	WBGene00017824	WBGene00017824	clec-217	F26D11.9	-	-	-	-	-	-	-	-
Literature Curation		Matrisome-associated	ECM-affiliated	WBGene00020938	WBGene00020938	clec-218	W02D7.2	-	-	-	-	-	-	-	-
Literature Curation		Matrisome-associated	ECM-affiliated	WBGene00020945	WBGene00020945	clec-219	W02D7.10	-	-	-	-	-	-	-	-
Orthology		Matrisome-associated	ECM-affiliated	WBGene00009855	WBGene00009855	clec-22	F49A5.3			TNFAIP6	ENSG00000123610
Literature Curation		Matrisome-associated	ECM-affiliated	WBGene00008916	WBGene00008916	clec-221	F17C11.5	-	-	-	-	-	-	-	-
Orthology		Matrisome-associated	ECM-affiliated	WBGene00007282	WBGene00007282	clec-223	C03E10.5							MUC2; MUC4; MUC6; MUC12; MUC16; MUC17; MUC19; OTOG; VWF	ENSG00000198788; ENSG00000145113; ENSG00000184956; ENSG00000205277; ENSG00000181143; ENSG00000169876; ENSG00000205592; ENSG00000188162; ENSG00000110799
Literature Curation		Matrisome-associated	ECM-affiliated	WBGene00044790	WBGene00044790	clec-224	ZK863.9				ENSG00000134539; ENSG00000173391; ENSG00000205809; ENSG00000134545; ENSG00000213809; ENSG00000205810
Literature Curation		Matrisome-associated	ECM-affiliated	WBGene00007152	WBGene00007152	clec-225	B0365.5	-	-	-	-	-	-	-	-
Literature Curation		Matrisome-associated	ECM-affiliated	WBGene00011186	WBGene00011186	clec-226	R10D12.5	-	-	-	-	-	-	-	-
Orthology		Matrisome-associated	ECM-affiliated	WBGene00008593	WBGene00008593	clec-227	F08H9.5	PCOLCE; PCOLCE2	ENSG00000106333; ENSG00000163710	CDCP2	ENSG00000157211
Literature Curation		Matrisome-associated	ECM-affiliated	WBGene00044086	WBGene00044086	clec-228	H02K04.2	-	-	-	-	-	-	-	-
Literature Curation		Matrisome-associated	ECM-affiliated	WBGene00010355	WBGene00010355	clec-229	H02K04.1	-	-	-	-	-	-	-	-
Literature Curation		Matrisome-associated	ECM-affiliated	WBGene00007806	WBGene00007806	clec-230	C29F3.5	-	-	-	-	-	-	-	-
Literature Curation		Matrisome-associated	ECM-affiliated	WBGene00007805	WBGene00007805	clec-231	C29F3.4	-	-	-	-	-	-	-	-
Literature Curation		Matrisome-associated	ECM-affiliated	WBGene00009487	WBGene00009487	clec-232	F36G9.11	-	-	-	-	-	-	-	-
Literature Curation		Matrisome-associated	ECM-affiliated	WBGene00009030	WBGene00009030	clec-233	F21H7.4	-	-	-	-	-	-	-	-
Literature Curation		Matrisome-associated	ECM-affiliated	WBGene00009150	WBGene00009150	clec-234	F26D2.12	-	-	-	-	-	-	-	-
Literature Curation		Matrisome-associated	ECM-affiliated	WBGene00013622	WBGene00013622	clec-238	Y102A5C.17	-	-	-	-	-	-	-	-
Literature Curation		Matrisome-associated	ECM-affiliated	WBGene00013621	WBGene00013621	clec-239	Y102A5C.16	-	-	-	-	-	-	-	-
Orthology		Matrisome-associated	ECM-affiliated	WBGene00009856	WBGene00009856	clec-24	F49A5.4			TNFAIP6	ENSG00000123610
Literature Curation		Matrisome-associated	ECM-affiliated	WBGene00009905	WBGene00009905	clec-240	F49H6.1	-	-	-	-	-	-	-	-
Literature Curation		Matrisome-associated	ECM-affiliated	WBGene00009906	WBGene00009906	clec-241	F49H6.2	-	-	-	-	-	-	-	-
Literature Curation		Matrisome-associated	ECM-affiliated	WBGene00013471	WBGene00013471	clec-242	Y68A4B.2	-	-	-	-	-	-	-	-
Literature Curation		Matrisome-associated	ECM-affiliated	WBGene00013470	WBGene00013470	clec-243	Y68A4B.1	-	-	-	-	-	-	-	-
Literature Curation		Matrisome-associated	ECM-affiliated	WBGene00007851	WBGene00007851	clec-245	C31G12.2	-	-	-	-	-	-	-	-
Literature Curation		Matrisome-associated	ECM-affiliated	WBGene00008892	WBGene00008892	clec-246	F16H6.2	-	-	-	-	-	-	-	-
Literature Curation		Matrisome-associated	ECM-affiliated	WBGene00013058	WBGene00013058	clec-247	Y51A2A.1	-	-	-	-	-	-	-	-
Literature Curation		Matrisome-associated	ECM-affiliated	WBGene00013064	WBGene00013064	clec-248	Y51A2A.11	-	-	-	-	-	-	-	-
Literature Curation		Matrisome-associated	ECM-affiliated	WBGene00013063	WBGene00013063	clec-249	Y51A2A.7	-	-	-	-	-	-	-	-
Orthology		Matrisome-associated	ECM-affiliated	WBGene00044331	WBGene00044331	clec-25	T20B3.15			TNFAIP6	ENSG00000123610
Literature Curation		Matrisome-associated	ECM-affiliated	WBGene00045364	WBGene00045364	clec-250	F11D11.14	-	-	-	-	-	-	-	-
Literature Curation		Matrisome-associated	ECM-affiliated	WBGene00008703	WBGene00008703	clec-251	F11D11.8	-	-	-	-	-	-	-	-
Literature Curation		Matrisome-associated	ECM-affiliated	WBGene00008702	WBGene00008702	clec-252	F11D11.7	-	-	-	-	-	-	-	-
Literature Curation		Matrisome-associated	ECM-affiliated	WBGene00008700	WBGene00008700	clec-254	F11D11.5	-	-	-	-	-	-	-	-
Literature Curation		Matrisome-associated	ECM-affiliated	WBGene00008696	WBGene00008696	clec-255	F11D11.1	-	-	-	-	-	-	-	-
Literature Curation		Matrisome-associated	ECM-affiliated	WBGene00012454	WBGene00012454	clec-256	Y17D7B.6	-	-	-	-	-	-	-	-
Literature Curation		Matrisome-associated	ECM-affiliated	WBGene00044892	WBGene00044892	clec-257	Y17D7B.8	-	-	-	-	-	-	-	-
Literature Curation		Matrisome-associated	ECM-affiliated	WBGene00010928	WBGene00010928	clec-258	M162.2	-	-	-	-	-	-	-	-
Orthology		Matrisome-associated	ECM-affiliated	WBGene00011852	WBGene00011852	clec-26	T20B3.12			TNFAIP6	ENSG00000123610
Literature Curation		Matrisome-associated	ECM-affiliated	WBGene00013357	WBGene00013357	clec-260	Y60A3A.2	-	-	-	-	-	-	-	-
Literature Curation		Matrisome-associated	ECM-affiliated	WBGene00013834	WBGene00013834	clec-261	ZC15.6	-	-	-	-	-	-	-	-
Literature Curation		Matrisome-associated	ECM-affiliated	WBGene00013831	WBGene00013831	clec-262	ZC15.2	-	-	-	-	-	-	-	-
Literature Curation		Matrisome-associated	ECM-affiliated	WBGene00009171	WBGene00009171	clec-263	F26F2.6	-	-	-	-	-	-	-	-
Literature Curation		Matrisome-associated	ECM-affiliated	WBGene00009291	WBGene00009291	clec-264	F31D4.4	-	-	-	-	-	-	-	-
Literature Curation		Matrisome-associated	ECM-affiliated	WBGene00019738	WBGene00019738	clec-265	M02F4.7	-	-	-	-	-	-	-	-
Orthology		Matrisome-associated	ECM-affiliated	WBGene00016088	WBGene00016088	clec-266	C25B8.4			CLEC1A; CLEC1B; CLEC7A; CLEC9A; CLEC12B	ENSG00000150048; ENSG00000165682; ENSG00000172243; ENSG00000197992; ENSG00000256660
Orthology		Matrisome-associated	ECM-affiliated	WBGene00013607	WBGene00013607	clec-27	Y102A5B.1			TNFAIP6	ENSG00000123610
Orthology		Matrisome-associated	ECM-affiliated	WBGene00009857	WBGene00009857	clec-28	F49A5.5			TNFAIP6	ENSG00000123610
Orthology		Matrisome-associated	ECM-affiliated	WBGene00012024	WBGene00012024	clec-29	T25E12.9			TNFAIP6	ENSG00000123610
Orthology		Matrisome-associated	ECM-affiliated	WBGene00016577	WBGene00016577	clec-3	C41H7.7			TNFAIP6	ENSG00000123610
Orthology		Matrisome-associated	ECM-affiliated	WBGene00009854	WBGene00009854	clec-31	F49A5.2			TNFAIP6	ENSG00000123610
Orthology		Matrisome-associated	ECM-affiliated	WBGene00009860	WBGene00009860	clec-32	F49A5.9			TNFAIP6	ENSG00000123610
Orthology		Matrisome-associated	ECM-affiliated	WBGene00009859	WBGene00009859	clec-33	F49A5.7			TNFAIP6	ENSG00000123610
Orthology		Matrisome-associated	ECM-affiliated	WBGene00012023	WBGene00012023	clec-34	T25E12.8			TNFAIP6	ENSG00000123610
Orthology		Matrisome-associated	ECM-affiliated	WBGene00013608	WBGene00013608	clec-35	Y102A5B.2			TNFAIP6	ENSG00000123610
Orthology		Matrisome-associated	ECM-affiliated	WBGene00044332	WBGene00044332	clec-36	T20B3.16			TNFAIP6	ENSG00000123610
Orthology		Matrisome-associated	ECM-affiliated	WBGene00013609	WBGene00013609	clec-37	Y102A5B.3			TNFAIP6	ENSG00000123610
Orthology		Matrisome-associated	ECM-affiliated	WBGene00012025	WBGene00012025	clec-38	T25E12.10			TNFAIP6	ENSG00000123610
Orthology		Matrisome-associated	ECM-affiliated	WBGene00012022	WBGene00012022	clec-39	T25E12.7			TNFAIP6	ENSG00000123610
Orthology		Matrisome-associated	ECM-affiliated	WBGene00012583	WBGene00012583	clec-4	Y38E10A.5			TNFAIP6	ENSG00000123610
Orthology		Matrisome-associated	ECM-affiliated	WBGene00011853	WBGene00011853	clec-40	T20B3.13			TNFAIP6	ENSG00000123610
Orthology		Matrisome-associated	ECM-affiliated	WBGene00007153	WBGene00007153	clec-41	B0365.6			TNFAIP6	ENSG00000123610
Orthology		Matrisome-associated	ECM-affiliated	WBGene00008891	WBGene00008891	clec-42	F16H6.1			TNFAIP6	ENSG00000123610
Orthology		Matrisome-associated	ECM-affiliated	WBGene00019917	WBGene00019917	clec-43	R07C3.1			TNFAIP6	ENSG00000123610
Orthology		Matrisome-associated	ECM-affiliated	WBGene00019928	WBGene00019928	clec-44	R07C3.12			TNFAIP6	ENSG00000123610
Literature Curation		Matrisome-associated	ECM-affiliated	WBGene00017199	WBGene00017199	clec-45	F07C4.2	-	-	-	-	-	-	-	-
Literature Curation		Matrisome-associated	ECM-affiliated	WBGene00011668	WBGene00011668	clec-47	T09F5.9	-	-	-	-	-	-	-	-
Orthology		Matrisome-associated	ECM-affiliated	WBGene00007565	WBGene00007565	clec-48	C14A6.1	LY75; MRC2; PLA2R1	ENSG00000054219; ENSG00000011028; ENSG00000153246	COLEC10; COLEC11; MBL2; SFTPA1; SFTPA2	ENSG00000184374; ENSG00000118004; ENSG00000165471; ENSG00000122852;ENSG00000185303
Orthology		Matrisome-associated	ECM-affiliated	WBGene00012251	WBGene00012251	clec-49	W04E12.6	LY75; MRC2; PLA2R1	ENSG00000054219; ENSG00000011028; ENSG00000153246	COLEC10; COLEC11; MBL2; SFTPA1; SFTPA2	ENSG00000184374; ENSG00000118004; ENSG00000165471; ENSG00000122852;ENSG00000185303
Orthology		Matrisome-associated	ECM-affiliated	WBGene00016450	WBGene00016450	clec-5	C35D10.14			TNFAIP6	ENSG00000123610
Orthology		Matrisome-associated	ECM-affiliated	WBGene00012253	WBGene00012253	clec-50	W04E12.8	LY75; MRC2; PLA2R1	ENSG00000054219; ENSG00000011028; ENSG00000153246	COLEC10; COLEC11; MBL2; SFTPA1; SFTPA2	ENSG00000184374; ENSG00000118004; ENSG00000165471; ENSG00000122852;ENSG00000185303
Orthology		Matrisome-associated	ECM-affiliated	WBGene00015050	WBGene00015050	clec-51	B0218.6	LY75; MRC2; PLA2R1	ENSG00000054219; ENSG00000011028; ENSG00000153246	COLEC10; COLEC11; MBL2; SFTPA1; SFTPA2	ENSG00000184374; ENSG00000118004; ENSG00000165471; ENSG00000122852;ENSG00000185303
Orthology		Matrisome-associated	ECM-affiliated	WBGene00015052	WBGene00015052	clec-52	B0218.8	LY75; MRC2; PLA2R1	ENSG00000054219; ENSG00000011028; ENSG00000153246	COLEC10; COLEC11; MBL2; SFTPA1; SFTPA2	ENSG00000118004			LY75; MRC2; PLA2R1	ENSG00000054219; ENSG00000011028; ENSG00000153246
Orthology		Matrisome-associated	ECM-affiliated	WBGene00020191	WBGene00020191	clec-53	T03F1.10	LY75; MRC2; PLA2R1	ENSG00000054219; ENSG00000011028; ENSG00000153246	COLEC10; COLEC11; MBL2; SFTPA1; SFTPA2	ENSG00000118004			LY75; MRC2; PLA2R1	ENSG00000054219; ENSG00000011028; ENSG00000153246
Orthology		Matrisome-associated	ECM-affiliated	WBGene00008596	WBGene00008596	clec-54	F08H9.8	PCOLCE; PCOLCE2	ENSG00000106333; ENSG00000163710	CDCP2	ENSG00000157211
Orthology		Matrisome-associated	ECM-affiliated	WBGene00008597	WBGene00008597	clec-55	F08H9.9	PCOLCE; PCOLCE2	ENSG00000106333; ENSG00000163710	CDCP2	ENSG00000157211
Orthology		Matrisome-associated	ECM-affiliated	WBGene00008595	WBGene00008595	clec-56	F08H9.7	PCOLCE; PCOLCE2	ENSG00000106333; ENSG00000163710	CDCP2	ENSG00000157211
Orthology		Matrisome-associated	ECM-affiliated	WBGene00008594	WBGene00008594	clec-57	F08H9.6	PCOLCE; PCOLCE2	ENSG00000106333; ENSG00000163710	CDCP2	ENSG00000157211
Literature Curation		Matrisome-associated	ECM-affiliated	WBGene00014043	WBGene00014043	clec-58	ZK666.3	-	-	-	-	-	-	-	-
Literature Curation		Matrisome-associated	ECM-affiliated	WBGene00014045	WBGene00014045	clec-59	ZK666.5	-	-	-	-	-	-	-	-
Orthology		Matrisome-associated	ECM-affiliated	WBGene00016451	WBGene00016451	clec-6	C35D10.15			TNFAIP6	ENSG00000123610
Literature Curation		Matrisome-associated	ECM-affiliated	WBGene00014046	WBGene00014046	clec-60	ZK666.6	-	-	-	-	-	-	-	-
Literature Curation		Matrisome-associated	ECM-affiliated	WBGene00014047	WBGene00014047	clec-61	ZK666.7	-	-	-	-	-	-	-	-
Literature Curation		Matrisome-associated	ECM-affiliated	WBGene00009393	WBGene00009393	clec-62	F35C5.5	-	-	-	-	-	-	-	-
Literature Curation		Matrisome-associated	ECM-affiliated	WBGene00009394	WBGene00009394	clec-63	F35C5.6	-	-	-	-	-	-	-	-
Literature Curation		Matrisome-associated	ECM-affiliated	WBGene00009395	WBGene00009395	clec-64	F35C5.7	-	-	-	-	-	-	-	-
Literature Curation		Matrisome-associated	ECM-affiliated	WBGene00009396	WBGene00009396	clec-65	F35C5.8	-	-	-	-	-	-	-	-
Literature Curation		Matrisome-associated	ECM-affiliated	WBGene00009397	WBGene00009397	clec-66	F35C5.9	-	-	-	-	-	-	-	-
Literature Curation		Matrisome-associated	ECM-affiliated	WBGene00018971	WBGene00018971	clec-67	F56D6.2	-	-	-	-	-	-	-	-
Literature Curation		Matrisome-associated	ECM-affiliated	WBGene00018970	WBGene00018970	clec-68	F56D6.1	-	-	-	-	-	-	-	-
Orthology		Matrisome-associated	ECM-affiliated	WBGene00017364	WBGene00017364	clec-7	F10G2.3			TNFAIP6	ENSG00000123610
Literature Curation		Matrisome-associated	ECM-affiliated	WBGene00021581	WBGene00021581	clec-70	Y46C8AL.3	-	-	-	-	-	-	-	-
Literature Curation		Matrisome-associated	ECM-affiliated	WBGene00021582	WBGene00021582	clec-71	Y46C8AL.4	-	-	-	-	-	-	-	-
Literature Curation		Matrisome-associated	ECM-affiliated	WBGene00021583	WBGene00021583	clec-72	Y46C8AL.5	-	-	-	-	-	-	-	-
Literature Curation		Matrisome-associated	ECM-affiliated	WBGene00021579	WBGene00021579	clec-73	Y46C8AL.1	-	-	-	-	-	-	-	-
Literature Curation		Matrisome-associated	ECM-affiliated	WBGene00021585	WBGene00021585	clec-74	Y46C8AL.8	-	-	-	-	-	-	-	-
Literature Curation		Matrisome-associated	ECM-affiliated	WBGene00021586	WBGene00021586	clec-75	Y46C8AL.9	-	-	-	-	-	-	-	-
Literature Curation		Matrisome-associated	ECM-affiliated	WBGene00021587	WBGene00021587	clec-76	Y46C8AR.1	-	-	-	-	-	-	-	-
Literature Curation		Matrisome-associated	ECM-affiliated	WBGene00018548	WBGene00018548	clec-79	F47C12.4	-	-	-	-	-	-	-	-
Orthology		Matrisome-associated	ECM-affiliated	WBGene00012582	WBGene00012582	clec-8	Y38E10A.4			TNFAIP6	ENSG00000123610
Literature Curation		Matrisome-associated	ECM-affiliated	WBGene00043062	WBGene00043062	clec-80	Y54G2A.39	-	-	-	-	-	-	-	-
Literature Curation		Matrisome-associated	ECM-affiliated	WBGene00021873	WBGene00021873	clec-82	Y54G2A.8	-	-	-	-	-	-	-	-
Literature Curation		Matrisome-associated	ECM-affiliated	WBGene00021879	WBGene00021879	clec-83	Y54G2A.14	-	-	-	-	-	-	-	-
Literature Curation		Matrisome-associated	ECM-affiliated	WBGene00021895	WBGene00021895	clec-84	Y54G2A.33	-	-	-	-	-	-	-	-
Literature Curation		Matrisome-associated	ECM-affiliated	WBGene00021872	WBGene00021872	clec-85	Y54G2A.6	-	-	-	-	-	-	-	-
Orthology		Matrisome-associated	ECM-affiliated	WBGene00016912	WBGene00016912	clec-86	C54D1.2			REG1A; REG1B; REG3A; REG3G; REG4	ENSG00000115386; ENSG00000172023; ENSG00000172016; ENSG00000143954; ENSG00000134193
Orthology		Matrisome-associated	ECM-affiliated	WBGene00007709	WBGene00007709	clec-87	C25A1.8			CLEC4A; CLEC4D; CLEC6A	ENSG00000111729; ENSG00000166527; ENSG00000205846
Orthology		Matrisome-associated	ECM-affiliated	WBGene00019606	WBGene00019606	clec-88	K10B2.3			CLEC4A; CLEC4D; CLEC6A	ENSG00000111729; ENSG00000166527; ENSG00000205846
Literature Curation		Matrisome-associated	ECM-affiliated	WBGene00015631	WBGene00015631	clec-89	C09D1.2	-	-	-	-	-	-	-	-
Orthology		Matrisome-associated	ECM-affiliated	WBGene00013493	WBGene00013493	clec-9	Y70C5C.2			TNFAIP6	ENSG00000123610
Literature Curation		Matrisome-associated	ECM-affiliated	WBGene00019009	WBGene00019009	clec-90	F57C9.2	-	-	-	-	-	-	-	-
Orthology		Matrisome-associated	ECM-affiliated	WBGene00014117	WBGene00014117	clec-91	ZK858.3			CLEC4A; CLEC4D; CLEC6A	ENSG00000111729; ENSG00000166527; ENSG00000205846
Literature Curation		Matrisome-associated	ECM-affiliated	WBGene00013125	WBGene00013125	clec-92	Y52B11A.5	-	-	-	-	-	-	-	-
Literature Curation		Matrisome-associated	ECM-affiliated	WBGene00013929	WBGene00013929	clec-93	ZK39.4	-	-	-	-	-	-	-	-
Literature Curation		Matrisome-associated	ECM-affiliated	WBGene00013928	WBGene00013928	clec-94	ZK39.3	-	-	-	-	-	-	-	-
Literature Curation		Matrisome-associated	ECM-affiliated	WBGene00013927	WBGene00013927	clec-95	ZK39.2	-	-	-	-	-	-	-	-
Literature Curation		Matrisome-associated	ECM-affiliated	WBGene00013930	WBGene00013930	clec-96	ZK39.5	-	-	-	-	-	-	-	-
Literature Curation		Matrisome-associated	ECM-affiliated	WBGene00013931	WBGene00013931	clec-97	ZK39.6	-	-	-	-	-	-	-	-
Literature Curation		Matrisome-associated	ECM-affiliated	WBGene00013932	WBGene00013932	clec-98	ZK39.7	-	-	-	-	-	-	-	-
Literature Curation		Matrisome-associated	ECM-affiliated	WBGene00013933	WBGene00013933	clec-99	ZK39.8	-	-	-	-	-	-	-	-
Literature Curation		Matrisome-associated	ECM-affiliated	WBGene00000583	WBGene00000583	cof-2	C48E7.5	OLFML2B; GLDN; OLFM1; OLFML2A; MYOC; OLFML1; OLFML3; OLFM3; OLFM2; OLFM4	ENSG00000162745; ENSG00000186417; ENSG00000130558; ENSG00000185585; ENSG00000034971; ENSG00000183801; ENSG00000116774; ENSG00000118733; ENSG00000105088; ENSG00000102837
Literature Curation		Matrisome-associated	ECM-affiliated	WBGene00007103	WBGene00007103	crm-1	B0024.14	CRIM1	ENSG00000150938
Orthology		Matrisome-associated	ECM-affiliated	WBGene00001068	WBGene00001068	dpy-6	F16F9.2							MUC2; MUC4; MUC6; MUC12; MUC16; MUC17; MUC19; OTOG; VWF	ENSG00000198788; ENSG00000145113; ENSG00000184956; ENSG00000205277; ENSG00000181143; ENSG00000169876; ENSG00000205592; ENSG00000188162; ENSG00000110799
Gene Ontology		Matrisome-associated	ECM-affiliated	WBGene00018330	WBGene00018330	elks-1	F42A6.9	ERC1; ERC2	ENSG00000082805; ENSG00000187672
Orthology		Matrisome-associated	ECM-affiliated	WBGene00008624	WBGene00008624	F09E8.2	F09E8.2			CRELD1; CRELD2	ENSG00000163703; ENSG00000184164	CRELD2	ENSG00000184164	CRELD1; CRELD2	ENSG00000163703; ENSG00000184164
Orthology		Matrisome-associated	ECM-affiliated	WBGene00009389	WBGene00009389	F35B12.10	F35B12.10	GREM1	ENSG00000166923
Orthology		Matrisome-associated	ECM-affiliated	WBGene00018692	WBGene00018692	F52E1.2	F52E1.2			CLEC4E	ENSG00000166523
Orthology		Matrisome-associated	ECM-affiliated	WBGene00022816	WBGene00022816	fbn-1	ZK783.1			FBN1; FBN2; FBN3	ENSG00000166147; ENSG00000138829; ENSG00000142449			FBN1; FBN2; FBN3; EYS	ENSG00000166147; ENSG00000138829; ENSG00000142449; ENSG00000188107
Orthology	Basement membrane	Matrisome-associated	ECM-affiliated	WBGene00001687	WBGene00001687	gpn-1	F59D12.4	GPC1; GPC2; GPC3; GPC4; GPC5; GPC6	ENSG00000063660; ENSG00000213420; ENSG00000147257; ENSG00000076716; ENSG00000179399; ENSG00000183098	GPC1; GPC2; GPC4; GPC5; GPC6	ENSG00000063660; ENSG00000213420; ENSG00000076716; ENSG00000179399; ENSG00000183098	GPC4	ENSG00000076716	GPC4; GPC6	ENSG00000076716; ENSG00000183098
Orthology		Matrisome-associated	ECM-affiliated	WBGene00019146	WBGene00019146	H02F09.3	H02F09.3							MUC2; MUC4; MUC6; MUC12; MUC16; MUC17; MUC19; OTOG; VWF	ENSG00000198788; ENSG00000145113; ENSG00000184956; ENSG00000205277; ENSG00000181143; ENSG00000169876; ENSG00000205592; ENSG00000188162; ENSG00000110799
Orthology		Matrisome-associated	ECM-affiliated	WBGene00002070	WBGene00002070	ile-1	K07A1.8	LMAN1; LMAN1L	ENSG00000074695; ENSG00000140506	LMAN1	ENSG00000074695	LMAN1	ENSG00000074695	LMAN1	ENSG00000074695
Literature Curation		Matrisome-associated	ECM-affiliated	WBGene00002181	WBGene00002181	kal-1	K03D10.1	ANOS1	ENSG00000011201
Orthology		Matrisome-associated	ECM-affiliated	WBGene00002264	WBGene00002264	lec-1	W09H1.6			LGALS4; LGALS9; LGALS9B; LGALS9C	ENSG00000171747; ENSG00000168961; ENSG00000170298; ENSG00000171916ENSG00000171916	LGALS9B	ENSG00000170298	LGALS4	ENSG00000171747
Orthology		Matrisome-associated	ECM-affiliated	WBGene00002273	WBGene00002273	lec-10	W01A11.4	LGALS3; LGALS4; LGALS7; LGALS8; LGALS9; LGALS9B; LGALS9C; LGALS12	ENSG00000131981; ENSG00000171747; ENSG00000205076; ENSG00000116977; ENSG00000168961; ENSG00000170298; ENSG00000171916; ENSG00000133317	LGALS3	ENSG00000131981
Orthology		Matrisome-associated	ECM-affiliated	WBGene00017080	WBGene00017080	lec-12	DC2.3	LGALS3; LGALS4; LGALS7; LGALS8; LGALS9; LGALS9B; LGALS9C; LGALS12	ENSG00000131981; ENSG00000171747; ENSG00000205076; ENSG00000116977; ENSG00000168961; ENSG00000170298; ENSG00000171916; ENSG00000133317					LGALS8	ENSG00000116977
Orthology		Matrisome-associated	ECM-affiliated	WBGene00002265	WBGene00002265	lec-2	F52H3.7					LGALS9B	ENSG00000170298
Orthology		Matrisome-associated	ECM-affiliated	WBGene00002266	WBGene00002266	lec-3	ZK892.1			LGALS4; LGALS9; LGALS9B; LGALS9C	ENSG00000171747; ENSG00000168961; ENSG00000170298; ENSG00000171916ENSG00000171916	LGALS9B	ENSG00000170298
Orthology		Matrisome-associated	ECM-affiliated	WBGene00002267	WBGene00002267	lec-4	C44F1.3			LGALS4; LGALS9; LGALS9B; LGALS9C	ENSG00000171747; ENSG00000168961; ENSG00000170298; ENSG00000171916ENSG00000171916	LGALS9B	ENSG00000170298
Orthology		Matrisome-associated	ECM-affiliated	WBGene00002268	WBGene00002268	lec-5	ZK1248.16			LGALS4; LGALS9; LGALS9B; LGALS9C	ENSG00000171747; ENSG00000168961; ENSG00000170298; ENSG00000171916ENSG00000171916	LGALS9B	ENSG00000170298
Orthology		Matrisome-associated	ECM-affiliated	WBGene00002269	WBGene00002269	lec-6	Y55B1AR.1	LGALS3; LGALS4; LGALS7; LGALS8; LGALS9; LGALS9B; LGALS9C; LGALS12	ENSG00000131981; ENSG00000171747; ENSG00000205076; ENSG00000116977; ENSG00000168961; ENSG00000170298; ENSG00000171916; ENSG00000133317	LGALS1; LGALS7	ENSG00000100097; ENSG00000205076
Orthology		Matrisome-associated	ECM-affiliated	WBGene00002270	WBGene00002270	lec-7	R07B1.2	LGALS3; LGALS4; LGALS7; LGALS8; LGALS9; LGALS9B; LGALS9C; LGALS12	ENSG00000131981; ENSG00000171747; ENSG00000205076; ENSG00000116977; ENSG00000168961; ENSG00000170298; ENSG00000171916; ENSG00000133317	LGALS3	ENSG00000131981
Orthology		Matrisome-associated	ECM-affiliated	WBGene00002271	WBGene00002271	lec-8	R07B1.10	LGALS3; LGALS4; LGALS7; LGALS8; LGALS9; LGALS9B; LGALS9C; LGALS12	ENSG00000131981; ENSG00000171747; ENSG00000205076; ENSG00000116977; ENSG00000168961; ENSG00000170298; ENSG00000171916; ENSG00000133317	LGALS3	ENSG00000131981
Orthology		Matrisome-associated	ECM-affiliated	WBGene00002272	WBGene00002272	lec-9	C16H3.2	LGALS3; LGALS4; LGALS7; LGALS8; LGALS9; LGALS9B; LGALS9C; LGALS12	ENSG00000131981; ENSG00000171747; ENSG00000205076; ENSG00000116977; ENSG00000168961; ENSG00000170298; ENSG00000171916; ENSG00000133317	LGALS3	ENSG00000131981
Orthology		Matrisome-associated	ECM-affiliated	WBGene00002915	WBGene00002915	let-805	H19M22.2			TNXB; TNR	ENSG00000168477; ENSG00000116147
Orthology		Matrisome-associated	ECM-affiliated	WBGene00003055	WBGene00003055	lon-1	F48E8.1	CLEC18A; CLEC18B; CLEC18C	ENSG00000157322; ENSG00000140839; ENSG00000157335
Literature Curation		Matrisome-associated	ECM-affiliated	WBGene00019351	WBGene00019351	lron-7	K03A1.2
Literature Curation		Matrisome-associated	ECM-affiliated	WBGene00011971	WBGene00011971	lron-9	T23G11.6	LRRTM1; LRRTM2; LRRTM3; LRRTM4	ENSG00000162951; ENSG00000146006; ENSG00000198739; ENSG00000176204
Orthology		Matrisome-associated	ECM-affiliated	WBGene00003111	WBGene00003111	mab-20	Y71G12B.20	SEMA4A; SEMA4B; SEMA4C; SEMA4D; SEMA4F; SEMA4G; SEMA5A; SEMA5B	ENSG00000196189; ENSG00000185033; ENSG00000168758; ENSG00000187764; ENSG00000135622; ENSG00000095539; ENSG00000112902; ENSG00000082684
Literature Curation		Matrisome-associated	ECM-affiliated	WBGene00003165	WBGene00003165	mec-1	T07H8.4	SPINT3; AC011479.1; SPINT1; TFPI2; AMBP; SPINT2; TFPI; WFIKKN2; WFIKKN1	ENSG00000101446; ENSG00000267748; ENSG00000166145; ENSG00000105825; ENSG00000106927; ENSG00000167642; ENSG00000003436; ENSG00000173714; ENSG00000127578
Literature Curation		Matrisome-associated	ECM-affiliated	WBGene00003173	WBGene00003173	mec-9	C50H2.3	SPINT3; AC011479.1; SPINT1; TFPI2; AMBP; SPINT2; TFPI; WFIKKN2; WFIKKN1	ENSG00000101446; ENSG00000267748; ENSG00000166145; ENSG00000105825; ENSG00000106927; ENSG00000167642; ENSG00000003436; ENSG00000173714; ENSG00000127578
Orthology		Matrisome-associated	ECM-affiliated	WBGene00003497	WBGene00003497	mup-4	K07D8.1							FBN1; FBN2; FBN3; EYS	ENSG00000166147; ENSG00000138829; ENSG00000142449; ENSG00000188107
Orthology		Matrisome-associated	ECM-affiliated	WBGene00003588	WBGene00003588	nex-1	ZC155.1	ANXA1; ANXA2; ANXA9	ENSG00000135046; ENSG00000182718; ENSG00000143412			ANXA13	ENSG00000104537
Orthology		Matrisome-associated	ECM-affiliated	WBGene00003589	WBGene00003589	nex-2	T07C4.9	ANXA7	ENSG00000138279	ANXA7	ENSG00000138279	ANXA7; ANXA11	ENSG00000138279; ENSG00000122359	ANXA7; ANXA11; ANXA13	ENSG00000138279; ENSG00000122359; ENSG00000104537
Orthology		Matrisome-associated	ECM-affiliated	WBGene00003590	WBGene00003590	nex-3	C28A5.3	ANXA1; ANXA2; ANXA9	ENSG00000135046; ENSG00000182718; ENSG00000143412
Orthology		Matrisome-associated	ECM-affiliated	WBGene00003591	WBGene00003591	nex-4	C37H5.1	ANXA13	ENSG00000104537
Literature Curation		Matrisome-associated	ECM-affiliated	WBGene00003915	WBGene00003915	pan-1	M88.6	LRRTM3; LRRTM2; LRRTM1; LRRTM4	ENSG00000198739; ENSG00000146006; ENSG00000162951; ENSG00000176204
Orthology		Matrisome-associated	ECM-affiliated	WBGene00004047	WBGene00004047	plx-1	Y55F3AL.1	PLXNA1; PLXNA2; PLXNA3; PLXNA4; PLXNC1; PLXND1	ENSG00000114554; ENSG00000076356; ENSG00000130827; ENSG00000221866; ENSG00000136040; ENSG00000004399	PLXNA1; PLXNA3; PLXNA4	ENSG00000114554; ENSG00000130827; ENSG00000221866	PLXNA2	ENSG00000076356	PLXNA1; PLXNA2; PLXNA3; PLXNA4; PLXNB1; PLXNB2; PLXNB3; PLXND1	ENSG00000114554; ENSG00000076356; ENSG00000130827; ENSG00000221866; ENSG00000164050; ENSG00000196576; ENSG00000198753; ENSG00000004399
Orthology		Matrisome-associated	ECM-affiliated	WBGene00004048	WBGene00004048	plx-2	K04B12.1	PLXNB2	ENSG00000196576					PLXNA1; PLXNA2; PLXNA3; PLXNA4; PLXNB1; PLXNB2; PLXNB3; PLXND1	ENSG00000114554; ENSG00000076356; ENSG00000130827; ENSG00000221866; ENSG00000164050; ENSG00000196576; ENSG00000198753; ENSG00000004399
Orthology		Matrisome-associated	ECM-affiliated	WBGene00007982	WBGene00007982	pxd-1	C36E8.3	PLXDC1; PLXDC2	ENSG00000161381; ENSG00000120594	PLXDC1; PLXDC2	ENSG00000161381; ENSG00000120594	PLXDC2	ENSG00000120594	PLXDC2	ENSG00000120594
Orthology	Basement membrane	Matrisome-associated	ECM-affiliated	WBGene00004749	WBGene00004749	sdn-1	F57C7.3			SDC1; SDC3	ENSG00000115884; ENSG00000162512			SDC2	ENSG00000169439
Orthology		Matrisome-associated	ECM-affiliated	WBGene00004889	WBGene00004889	smp-1	Y54E5B.1	SEMA6A; SEMA6B; SEMA6C; SEMA6D	ENSG00000092421; ENSG00000167680; ENSG00000143434; ENSG00000137872	SEMA6A; SEMA6B; SEMA6C; SEMA6D	ENSG00000092421; ENSG00000167680; ENSG00000143434; ENSG00000137872			SEMA6A; SEMA6B; SEMA6C; SEMA6D	ENSG00000092421; ENSG00000167680; ENSG00000143434; ENSG00000137872
Orthology		Matrisome-associated	ECM-affiliated	WBGene00004890	WBGene00004890	smp-2	D1037.2	SEMA7A	ENSG00000138623
Orthology		Matrisome-associated	ECM-affiliated	WBGene00011454	WBGene00011454	lron-14	T05A1.3			CHADL	ENSG00000100399
Orthology		Matrisome-associated	ECM-affiliated	WBGene00020516	WBGene00020516	T15B7.1	T15B7.1			FCN2; FCN3; MFAP4	ENSG00000160339; ENSG00000142748; ENSG00000166482			FCN2	ENSG00000160339
Orthology		Matrisome-associated	ECM-affiliated	WBGene00013487	WBGene00013487	egas-2	Y69H2.12			VWDE	ENSG00000146530
Orthology		Matrisome-associated	ECM-affiliated	WBGene00012621	WBGene00012621	Y38H6C.8	Y38H6C.8			REG1A; REG1B; REG3A; REG3G; REG4	ENSG00000115386; ENSG00000172023; ENSG00000172016; ENSG00000143954; ENSG00000134193
Orthology		Matrisome-associated	ECM-affiliated	WBGene00022536	WBGene00022536	ZC178.2	ZC178.2	MUC4	ENSG00000145113					MUC2; MUC4; MUC6; MUC12; MUC16; MUC17; MUC19; OTOG; VWF	ENSG00000198788; ENSG00000145113; ENSG00000184956; ENSG00000205277; ENSG00000181143; ENSG00000169876; ENSG00000205592; ENSG00000188162; ENSG00000110799
Orthology		Matrisome-associated	Secreted Factors	WBGene00016769	WBGene00016769	C49C8.5	C49C8.5			ANGPT1; ANGPT2; ANGPT4; ANGPTL1; ANGPTL2; ANGPTL5; ANGPTL7; FGB; FGG; FGL2	ENSG00000154188; ENSG00000091879; ENSG00000101280; ENSG00000116194; ENSG00000136859; ENSG00000187151; ENSG00000171819; ENSG00000171564; ENSG00000171557; ENSG00000127951
Orthology		Matrisome-associated	Secreted Factors	WBGene00000415	WBGene00000415	ced-1	Y47H9C.4			MEGF10; MEGF11	ENSG00000145794; ENSG00000157890			MEGF6; MEGF10; MEGF11	ENSG00000162591; ENSG00000145794; ENSG00000157890
Orthology		Matrisome-associated	Secreted Factors	WBGene00000857	WBGene00000857	cwn-1	K10B4.6	WNT1; WNT3; WNT3A; WNT6; WNT8A; WNT8B	ENSG00000125084; ENSG00000108379; ENSG00000154342; ENSG00000115596; ENSG00000061492; ENSG00000075290	WNT2B; WNT3; WNT3A; WNT4; WNT7A; WNT7B	ENSG00000134245; ENSG00000108379; ENSG00000154342; ENSG00000162552; ENSG00000154764; ENSG00000188064	WNT4	ENSG00000162552	WNT4	ENSG00000162552
Orthology		Matrisome-associated	Secreted Factors	WBGene00000858	WBGene00000858	cwn-2	W01B6.1	WNT2; WNT2B; WNT4; WNT5A; WNT5B; WNT7A; WNT7B	ENSG00000105989; ENSG00000134245; ENSG00000162552; ENSG00000114251; ENSG00000111186; ENSG00000154764; ENSG00000188064	WNT5A; WNT5B	ENSG00000114251; ENSG00000111186	WNT5B	ENSG00000111186	WNT5A; WNT5B	ENSG00000114251; ENSG00000111186
Orthology		Matrisome-associated	Secreted Factors	WBGene00017013	WBGene00017013	ensh-1	D1009.3			ANGPTL3; ANGPTL4; FGL1	ENSG00000132855; ENSG00000167772; ENSG00000104760			TNC; TNN; TNR; TNXB	ENSG00000041982; ENSG00000120332; ENSG00000116147; ENSG00000168477
Orthology		Matrisome-associated	Secreted Factors	WBGene00008396	WBGene00008396	D1086.9	D1086.9	CRNN; FLG; FLG2; HRNR; RPTN; TCHHL1	ENSG00000143536; ENSG00000143631; ENSG00000143520; ENSG00000197915; ENSG00000215853; ENSG00000182898	CLIC6	ENSG00000159212
Orthology		Matrisome-associated	Secreted Factors	WBGene00000903	WBGene00000903	daf-7	B0412.2	GDF11; INHBA; INHBB; INHBC; INHBE; MSTN; TGFB1; TGFB2; TGFB3	ENSG00000135414; ENSG00000122641; ENSG00000163083; ENSG00000175189; ENSG00000139269; ENSG00000138379; ENSG00000105329; ENSG00000092969; ENSG00000119699	GDF11; MSTN	ENSG00000135414; ENSG00000138379	GDF11	ENSG00000135414	GDF11; MSTN	ENSG00000135414; ENSG00000138379
Orthology		Matrisome-associated	Secreted Factors	WBGene00000936	WBGene00000936	dbl-1	T25F10.2	BMP3; BMP15; GDF5; GDF6; GDF7; GDF9; NODAL	ENSG00000152785; ENSG00000130385; ENSG00000125965; ENSG00000156466; ENSG00000143869; ENSG00000164404;ENSG00000156574	BMP5; BMP6; BMP7; BMP8A; BMP8B	ENSG00000112175; ENSG00000153162; ENSG00000101144; ENSG00000183682; ENSG00000116985	BMP5	ENSG00000112175	BMP5	ENSG00000112175
Orthology		Matrisome-associated	Secreted Factors	WBGene00001188	WBGene00001188	egl-20	W08D2.1	WNT16	ENSG00000002745	WNT16	ENSG00000002745	WNT16	ENSG00000002745	WNT16	ENSG00000002745
Orthology		Matrisome-associated	Secreted Factors	WBGene00008779	WBGene00008779	F14B4.1	F14B4.1	EGF	ENSG00000138798
Orthology		Matrisome-associated	Secreted Factors	WBGene00009058	WBGene00009058	F22E12.1	F22E12.1	WFIKKN1; WFIKKN2	ENSG00000127578; ENSG00000173714
Orthology		Matrisome-associated	Secreted Factors	WBGene00044201	WBGene00044201	H39E23.3	H39E23.3							TCHH	ENSG00000159450
Orthology		Matrisome-associated	Secreted Factors	WBGene00001827	WBGene00001827	hcf-1	C46A5.9	HCFC1; HCFC2	ENSG00000172534; ENSG00000111727	HCFC1	ENSG00000111727			HCFC1; HCFC2	ENSG00000172534; ENSG00000111727
Orthology		Matrisome-associated	Secreted Factors	WBGene00010488	WBGene00010488	K02A11.3	K02A11.3					S100A10	ENSG00000197747
Orthology		Matrisome-associated	Secreted Factors	WBGene00002881	WBGene00002881	let-756	C05D11.4	FGF4; FGF5; FGF6; FGF9; FGF16; FGF20	ENSG00000075388; ENSG00000138675; ENSG00000111241; ENSG00000102678; ENSG00000196468; ENSG00000078579
Gene Ontology		Matrisome-associated	Secreted Factors	WBGene00003029	WBGene00003029	lin-44	E01A2.3	WNT9A; WNT9B	ENSG00000143816; ENSG00000158955
Literature Curation		Matrisome-associated	Secreted Factors	WBGene00016974	WBGene00016974	lron-15	C56E6.6	H. sapiens ENSEMBL:ENSP00000215539 Insulin-like growth factor-binding protein complex acid labile subunit 39.4%
Orthology		Matrisome-associated	Secreted Factors	WBGene00003395	WBGene00003395	mom-2	F38E1.7	WNT9A; WNT9B; WNT10A; WNT10B	ENSG00000143816; ENSG00000158955; ENSG00000135925; ENSG00000169884
Orthology		Matrisome-associated	Secreted Factors	WBGene00003404	WBGene00003404	mpz-1	C52A11.4	IL16	ENSG00000172349
Orthology		Matrisome-associated	Secreted Factors	WBGene00004249	WBGene00004249	pvf-1	Y39A3CL.6			PDGFA; PDGFB	ENSG00000197461; ENSG00000100311
Orthology		Matrisome-associated	Secreted Factors	WBGene00004264	WBGene00004264	qua-1	T05C12.10							FLG; FLG2; HRNR	ENSG00000143631; ENSG00000143520; ENSG00000197915
Orthology		Matrisome-associated	Secreted Factors	WBGene00020017	WBGene00020017	R12A1.3	R12A1.3	WFIKKN1; WFIKKN2	ENSG00000127578; ENSG00000173714
Orthology		Matrisome-associated	Secreted Factors	WBGene00022242	WBGene00022242	sfrp-1	Y73B6BL.21			SFRP1; SFRP2; SFRP5	ENSG00000104332; ENSG00000145423; ENSG00000120057			SFRP5	ENSG00000120057
Orthology		Matrisome-associated	Secreted Factors	WBGene00006432	WBGene00006432	tag-53	F33C8.1	MEGF8	ENSG00000105429
Orthology		Matrisome-associated	Secreted Factors	WBGene00006570	WBGene00006570	tig-2	F39G3.8	BMP5; BMP6; BMP7; BMP8A; BMP8B; BMP10	ENSG00000112175; ENSG00000153162; ENSG00000101144; ENSG00000183682; ENSG00000116985; ENSG00000163217
Orthology		Matrisome-associated	Secreted Factors	WBGene00021594	WBGene00021594	tig-3	Y46E12BL.1			INHBA; INHBB; INHBC; INHBE; TGFB1; TGFB2; TGFB3	ENSG00000122641; ENSG00000163083; ENSG00000175189; ENSG00000139269; ENSG00000105329; ENSG00000092969; ENSG00000119699
Orthology		Matrisome-associated	Secreted Factors	WBGene00006852	WBGene00006852	unc-129	C53D6.2			BMP3	ENSG00000152785
Orthology		Matrisome-associated	Secreted Factors	WBGene00020908	WBGene00020908	VC5.2	VC5.2	MEGF9	ENSG00000106780
Orthology		Matrisome-associated	Secreted Factors	WBGene00006947	WBGene00006947	wrt-1	ZK1290.12			DHH; IHH; SHH	ENSG00000139549; ENSG00000163501; ENSG00000164690
Orthology		Matrisome-associated	Secreted Factors	WBGene00006948	WBGene00006948	wrt-2	F52E4.6			DHH; IHH; SHH	ENSG00000139549; ENSG00000163501; ENSG00000164690
Orthology		Matrisome-associated	Secreted Factors	WBGene00006950	WBGene00006950	wrt-4	ZK678.5			DHH; IHH; SHH	ENSG00000139549; ENSG00000163501; ENSG00000164690
Orthology		Matrisome-associated	Secreted Factors	WBGene00006952	WBGene00006952	wrt-6	ZK377.1			DHH; IHH; SHH	ENSG00000139549; ENSG00000163501; ENSG00000164690
Orthology		Matrisome-associated	Secreted Factors	WBGene00006953	WBGene00006953	wrt-7	ZK1037.10			DHH; IHH; SHH	ENSG00000139549; ENSG00000163501; ENSG00000164690
Orthology		Matrisome-associated	Secreted Factors	WBGene00006954	WBGene00006954	wrt-8	C29F3.2			DHH; IHH; SHH	ENSG00000139549; ENSG00000163501; ENSG00000164690
Orthology		Matrisome-associated	Secreted Factors	WBGene00006955	WBGene00006955	wrt-9	B0344.2			DHH; IHH; SHH	ENSG00000139549; ENSG00000163501; ENSG00000164690
Orthology		Matrisome-associated	Secreted Factors	WBGene00012782	WBGene00012782	Y43C5A.2	Y43C5A.2			ANGPT1; ANGPT2; ANGPT4; ANGPTL1; ANGPTL2; ANGPTL5; ANGPTL7; FGB; FGG; FGL2	ENSG00000154188; ENSG00000091879; ENSG00000101280; ENSG00000116194; ENSG00000136859; ENSG00000187151; ENSG00000171819; ENSG00000171564; ENSG00000171557; ENSG00000127951
Orthology		Matrisome-associated	Secreted Factors	WBGene00012814	WBGene00012814	Y43F8B.3	Y43F8B.3	WFIKKN1; WFIKKN2	ENSG00000127578; ENSG00000173714
Orthology		Matrisome-associated	Secreted Factors	WBGene00013416	WBGene00013416	Y64G10A.7	Y64G10A.7					MEGF6	ENSG00000162591	MEGF6; MEGF10; MEGF11	ENSG00000162591; ENSG00000145794; ENSG00000157890
Presence of collagen domains (IPR008160 and/or IPR002486)	Mantle around touch neurons	Nematode-specific core matrisome	Collagens	WBGene00003169	WBGene00003169	mec-5	E03G2.3	-	-	-	-	-	-	-	-
Presence of collagen domains (IPR008160 and/or IPR002486)		Nematode-specific core matrisome	Collagens	WBGene00004398	WBGene00004398	rol-8	ZK1290.3	-	-	-	-	-	-	-	-
Orthology		Nematode-specific core matrisome	Collagens	WBGene00000708	WBGene00000708	col-135	M199.5			COL9A1; COL9A2; COL9A3; COL19A1	ENSG00000112280; ENSG00000049089; ENSG00000092758; ENSG00000082293			DSPP	ENSG00000152591
Presence of collagen domains (IPR008160 and/or IPR002486)	Cuticle	Nematode-specific core matrisome	Collagens	WBGene00000632	WBGene00000632	col-55	T05E7.2
Literature Curation	Cuticle	Nematode-specific core matrisome	Cuticlins	WBGene00000851	WBGene00000851	cut-1	C47G2.1	-	-	-	-	-	-	-	-
Literature Curation	Cuticle	Nematode-specific core matrisome	Cuticlins	WBGene00009983	WBGene00009983	cut-2	F53F1.5	-	-	-	-	-	-	-	-
Literature Curation	Cuticle	Nematode-specific core matrisome	Cuticlins	WBGene00009041	WBGene00009041	cut-3	F22B5.3	-	-	-	-	-	-	-	-
Literature Curation	Cuticle	Nematode-specific core matrisome	Cuticlins	WBGene00008482	WBGene00008482	cut-4	E04D5.3	-	-	-	-	-	-	-	-
Literature Curation	Cuticle	Nematode-specific core matrisome	Cuticlins	WBGene00011104	WBGene00011104	cut-5	R07E3.3	-	-	-	-	-	-	-	-
Literature Curation	Cuticle	Nematode-specific core matrisome	Cuticlins	WBGene00000853	WBGene00000853	cut-6	M142.2	-	-	-	-	-	-	-	-
Literature Curation	Cuticle	Nematode-specific core matrisome	Cuticlins	WBGene00015231	WBGene00015231	cutl-14	B0511.5	-	-	-	-	-	-	-	-
Literature Curation	Cuticle	Nematode-specific core matrisome	Cuticlins	WBGene00022533	WBGene00022533	cutl-19	ZC155.5	-	-	-	-	-	-	-	-
Literature Curation	Cuticle	Nematode-specific core matrisome	Cuticlins	WBGene00013145	WBGene00013145	cutl-2	Y53C12B.6	-	-	-	-	-	-	-	-
Literature Curation	Cuticle	Nematode-specific core matrisome	Cuticlins	WBGene00018787	WBGene00018787	cutl-20	F54A5.2	-	-	-	-	-	-	-	-
Orthology	Cuticle	Nematode-specific core matrisome	Cuticlins	WBGene00021343	WBGene00021343	cutl-23	Y37B11A.1	COL6A1; COL6A2; COL6A3; COL6A5; COL6A6; COL28A1	ENSG00000142156; ENSG00000142173; ENSG00000163359; ENSG00000172752; ENSG00000206384; ENSG00000215018
Literature Curation	Cuticle	Nematode-specific core matrisome	Cuticlins	WBGene00001063	WBGene00001063	dpy-1	M01E10	-	-	-	-	-	-	-	-
Presence of collagen domains (IPR008160 and/or IPR002486)	Cuticle	Nematode-specific core matrisome	Cuticular Collagens	WBGene00000251	WBGene00000251	bli-1	C09G5.6	-	-
Presence of collagen domains (IPR008160 and/or IPR002486)	Cuticle	Nematode-specific core matrisome	Cuticular Collagens	WBGene00000252	WBGene00000252	bli-2	F59E12.12	-	-	-	-	-	-	-	-
Presence of collagen domains (IPR008160 and/or IPR002486)	Cuticle	Nematode-specific core matrisome	Cuticular Collagens	WBGene00000256	WBGene00000256	bli-6	Y73B6BL.34	-	-	-	-	-	-	-	-
Orthology	Cuticle	Nematode-specific core matrisome	Cuticular Collagens	WBGene00000599	WBGene00000599	col-10	B0222.8			SFTPD	ENSG00000133661
Presence of collagen domains (IPR008160 and/or IPR002486)	Cuticle	Nematode-specific core matrisome	Cuticular Collagens	WBGene00000675	WBGene00000675	col-101	K02D7.3	-	-	-	-	-	-	-	-
Orthology	Cuticle	Nematode-specific core matrisome	Cuticular Collagens	WBGene00000676	WBGene00000676	col-102	C18H7.3			SFTPD	ENSG00000133661
Presence of collagen domains (IPR008160 and/or IPR002486)	Cuticle	Nematode-specific core matrisome	Cuticular Collagens	WBGene00000677	WBGene00000677	col-103	F56B3.1	-	-	-	-	-	-	-	-
Orthology	Cuticle	Nematode-specific core matrisome	Cuticular Collagens	WBGene00000678	WBGene00000678	col-104	F58F6.1			ADIPOQ; C1QTNF2; C1QTNF7; C1QTNF9; OTOL1	ENSG00000181092; ENSG00000145861; ENSG00000163145; ENSG00000240654; ENSG00000182447
Presence of collagen domains (IPR008160 and/or IPR002486)	Cuticle	Nematode-specific core matrisome	Cuticular Collagens	WBGene00000679	WBGene00000679	col-105	F58F6.2	-	-	-	-	-	-	-	-
Orthology	Cuticle	Nematode-specific core matrisome	Cuticular Collagens	WBGene00000680	WBGene00000680	col-106	Y77E11A.15			SFTPD	ENSG00000133661
Orthology	Cuticle	Nematode-specific core matrisome	Cuticular Collagens	WBGene00000681	WBGene00000681	col-107	C34H4.4			SFTPD	ENSG00000133661
Presence of collagen domains (IPR008160 and/or IPR002486)	Cuticle	Nematode-specific core matrisome	Cuticular Collagens	WBGene00000682	WBGene00000682	col-108	Y41D4A.2	-	-	-	-	-	-	-	-
Presence of collagen domains (IPR008160 and/or IPR002486)	Cuticle	Nematode-specific core matrisome	Cuticular Collagens	WBGene00000683	WBGene00000683	col-109	Y38C1BA.3	-	-	-	-	-	-	-	-
Presence of collagen domains (IPR008160 and/or IPR002486)	Cuticle	Nematode-specific core matrisome	Cuticular Collagens	WBGene00000684	WBGene00000684	col-110	F19C7.7	-	-	-	-	-	-	-	-
Orthology	Cuticle	Nematode-specific core matrisome	Cuticular Collagens	WBGene00000685	WBGene00000685	col-111	F29B9.9			ADIPOQ; C1QTNF2; C1QTNF7; C1QTNF9; OTOL1	ENSG00000181092; ENSG00000145861; ENSG00000163145; ENSG00000240654; ENSG00000182447
Orthology	Cuticle	Nematode-specific core matrisome	Cuticular Collagens	WBGene00000687	WBGene00000687	col-113	C34D4.15			ADIPOQ; C1QTNF2; C1QTNF7; C1QTNF9; OTOL1	ENSG00000181092; ENSG00000145861; ENSG00000163145; ENSG00000240654; ENSG00000182447
Presence of collagen domains (IPR008160 and/or IPR002486)	Cuticle	Nematode-specific core matrisome	Cuticular Collagens	WBGene00000688	WBGene00000688	col-114	D2024.8	-	-	-	-	-	-	-	-
Presence of collagen domains (IPR008160 and/or IPR002486)	Cuticle	Nematode-specific core matrisome	Cuticular Collagens	WBGene00000689	WBGene00000689	col-115	Y42H9B.1	-	-	-	-	-	-	-	-
Orthology	Cuticle	Nematode-specific core matrisome	Cuticular Collagens	WBGene00000690	WBGene00000690	col-116	F17E9.1			SFTPD	ENSG00000133661
Presence of collagen domains (IPR008160 and/or IPR002486)	Cuticle	Nematode-specific core matrisome	Cuticular Collagens	WBGene00000691	WBGene00000691	col-117	T28C6.4	-	-	-	-	-	-	-	-
Orthology	Cuticle	Nematode-specific core matrisome	Cuticular Collagens	WBGene00000692	WBGene00000692	col-118	T11B7.3			SFTPD	ENSG00000133661
Orthology	Cuticle	Nematode-specific core matrisome	Cuticular Collagens	WBGene00000693	WBGene00000693	col-119	C53B4.5			SFTPD	ENSG00000133661
Presence of collagen domains (IPR008160 and/or IPR002486)	Cuticle	Nematode-specific core matrisome	Cuticular Collagens	WBGene00000601	WBGene00000601	col-12	F15H10.1	-	-	-	-	-	-	-	-
Presence of collagen domains (IPR008160 and/or IPR002486)	Cuticle	Nematode-specific core matrisome	Cuticular Collagens	WBGene00000694	WBGene00000694	col-120	Y11D7A.11	-	-	-	-	-	-	-	-
Presence of collagen domains (IPR008160 and/or IPR002486)	Cuticle	Nematode-specific core matrisome	Cuticular Collagens	WBGene00000695	WBGene00000695	col-121	F56D5.1	-	-	-	-	-	-	-	-
Presence of collagen domains (IPR008160 and/or IPR002486)	Cuticle	Nematode-specific core matrisome	Cuticular Collagens	WBGene00000696	WBGene00000696	col-122	T05A1.2	-	-	-	-	-	-	-	-
Orthology	Cuticle	Nematode-specific core matrisome	Cuticular Collagens	WBGene00000697	WBGene00000697	col-123	W08D2.6			COLQ	ENSG00000206561
Orthology	Cuticle	Nematode-specific core matrisome	Cuticular Collagens	WBGene00000698	WBGene00000698	col-124	C24F3.6			SFTPD	ENSG00000133661
Presence of collagen domains (IPR008160 and/or IPR002486)	Cuticle	Nematode-specific core matrisome	Cuticular Collagens	WBGene00000699	WBGene00000699	col-125	C29F4.1	-	-	-	-	-	-	-	-
Orthology	Cuticle	Nematode-specific core matrisome	Cuticular Collagens	WBGene00000700	WBGene00000700	col-126	F54D1.2			SFTPD	ENSG00000133661
Orthology	Cuticle	Nematode-specific core matrisome	Cuticular Collagens	WBGene00000701	WBGene00000701	col-127	F54D1.3			SFTPD	ENSG00000133661
Presence of collagen domains (IPR008160 and/or IPR002486)	Cuticle	Nematode-specific core matrisome	Cuticular Collagens	WBGene00000702	WBGene00000702	col-128	F12F6.9	-	-	-	-	-	-	-	-
Orthology	Cuticle	Nematode-specific core matrisome	Cuticular Collagens	WBGene00000703	WBGene00000703	col-129	M18.1			SFTPD	ENSG00000133661
Presence of collagen domains (IPR008160 and/or IPR002486)	Cuticle	Nematode-specific core matrisome	Cuticular Collagens	WBGene00000602	WBGene00000602	col-13	F15H10.2	-	-	-	-	-	-	-	-
Orthology	Cuticle	Nematode-specific core matrisome	Cuticular Collagens	WBGene00000704	WBGene00000704	col-130	F08G5.4			SFTPD	ENSG00000133661
Orthology	Cuticle	Nematode-specific core matrisome	Cuticular Collagens	WBGene00000705	WBGene00000705	col-131	C39E9.3			SFTPD	ENSG00000133661
Orthology	Cuticle	Nematode-specific core matrisome	Cuticular Collagens	WBGene00000706	WBGene00000706	col-132	C39E9.9			SFTPD	ENSG00000133661
Presence of collagen domains (IPR008160 and/or IPR002486)	Cuticle	Nematode-specific core matrisome	Cuticular Collagens	WBGene00000707	WBGene00000707	col-133	F52B11.4	-	-	-	-	-	-	-	-
Presence of collagen domains (IPR008160 and/or IPR002486)	Cuticle	Nematode-specific core matrisome	Cuticular Collagens	WBGene00000710	WBGene00000710	col-137	Y51H4A.9	-	-	-	-	-	-	-	-
Presence of collagen domains (IPR008160 and/or IPR002486)	Cuticle	Nematode-specific core matrisome	Cuticular Collagens	WBGene00000711	WBGene00000711	col-138	C52D10.13	-	-	-	-	-	-	-	-
Presence of collagen domains (IPR008160 and/or IPR002486)	Cuticle	Nematode-specific core matrisome	Cuticular Collagens	WBGene00000712	WBGene00000712	col-139	F41F3.4	-	-	-	-	-	-	-	-
Presence of collagen domains (IPR008160 and/or IPR002486)	Cuticle	Nematode-specific core matrisome	Cuticular Collagens	WBGene00000603	WBGene00000603	col-14	C46A5.3	-	-	-	-	-	-	-	-
Orthology	Cuticle	Nematode-specific core matrisome	Cuticular Collagens	WBGene00000713	WBGene00000713	col-140	F26F12.1			SFTPD	ENSG00000133661
Orthology	Cuticle	Nematode-specific core matrisome	Cuticular Collagens	WBGene00000714	WBGene00000714	col-141	T15B7.5			SFTPD	ENSG00000133661
Orthology	Cuticle	Nematode-specific core matrisome	Cuticular Collagens	WBGene00000715	WBGene00000715	col-142	T15B7.4			SFTPD	ENSG00000133661
Orthology	Cuticle	Nematode-specific core matrisome	Cuticular Collagens	WBGene00000716	WBGene00000716	col-143	T15B7.3			SFTPD	ENSG00000133661
Orthology	Cuticle	Nematode-specific core matrisome	Cuticular Collagens	WBGene00000717	WBGene00000717	col-144	B0222.6			SFTPD	ENSG00000133661
Orthology	Cuticle	Nematode-specific core matrisome	Cuticular Collagens	WBGene00000718	WBGene00000718	col-145	B0222.7			SFTPD	ENSG00000133661
Orthology	Cuticle	Nematode-specific core matrisome	Cuticular Collagens	WBGene00000719	WBGene00000719	col-146	T06E4.6			SFTPD	ENSG00000133661
Orthology	Cuticle	Nematode-specific core matrisome	Cuticular Collagens	WBGene00000720	WBGene00000720	col-147	T06E4.4			SFTPD	ENSG00000133661
Orthology	Cuticle	Nematode-specific core matrisome	Cuticular Collagens	WBGene00000721	WBGene00000721	col-148	C12D8.8			SFTPD	ENSG00000133661
Orthology	Cuticle	Nematode-specific core matrisome	Cuticular Collagens	WBGene00000722	WBGene00000722	col-149	B0024.1			SFTPD	ENSG00000133661
Orthology	Cuticle	Nematode-specific core matrisome	Cuticular Collagens	WBGene00000723	WBGene00000723	col-150	B0024.2			SFTPD	ENSG00000133661
Orthology	Cuticle	Nematode-specific core matrisome	Cuticular Collagens	WBGene00000724	WBGene00000724	col-151	AC3.6			SFTPD	ENSG00000133661
Orthology	Cuticle	Nematode-specific core matrisome	Cuticular Collagens	WBGene00000725	WBGene00000725	col-152	F32G8.5			SFTPD	ENSG00000133661
Orthology	Cuticle	Nematode-specific core matrisome	Cuticular Collagens	WBGene00000726	WBGene00000726	col-153	F17C11.3			COLQ	ENSG00000206561
Presence of collagen domains (IPR008160 and/or IPR002486)	Cuticle	Nematode-specific core matrisome	Cuticular Collagens	WBGene00000727	WBGene00000727	col-154	F55C10.2	-	-	-	-	-	-	-	-
Presence of collagen domains (IPR008160 and/or IPR002486)	Cuticle	Nematode-specific core matrisome	Cuticular Collagens	WBGene00000728	WBGene00000728	col-155	F55C10.3	-	-	-	-	-	-	-	-
Orthology	Cuticle	Nematode-specific core matrisome	Cuticular Collagens	WBGene00000729	WBGene00000729	col-156	F57B7.3			SFTPD	ENSG00000133661
Presence of collagen domains (IPR008160 and/or IPR002486)	Cuticle	Nematode-specific core matrisome	Cuticular Collagens	WBGene00000730	WBGene00000730	col-157	T11F9.9	-	-	-	-	-	-	-	-
Orthology	Cuticle	Nematode-specific core matrisome	Cuticular Collagens	WBGene00000731	WBGene00000731	col-158	D2023.7			COLQ	ENSG00000206561
Presence of collagen domains (IPR008160 and/or IPR002486)	Cuticle	Nematode-specific core matrisome	Cuticular Collagens	WBGene00000732	WBGene00000732	col-159	F57B1.3	-	-	-	-	-	-	-	-
Presence of collagen domains (IPR008160 and/or IPR002486)	Cuticle	Nematode-specific core matrisome	Cuticular Collagens	WBGene00000733	WBGene00000733	col-160	F57B1.4	-	-	-	-	-	-	-	-
Orthology	Cuticle	Nematode-specific core matrisome	Cuticular Collagens	WBGene00000734	WBGene00000734	col-161	C50B6.4			SFTPD	ENSG00000133661
Orthology	Cuticle	Nematode-specific core matrisome	Cuticular Collagens	WBGene00000735	WBGene00000735	col-162	Y2H9A.3			SFTPD	ENSG00000133661
Presence of collagen domains (IPR008160 and/or IPR002486)	Cuticle	Nematode-specific core matrisome	Cuticular Collagens	WBGene00000736	WBGene00000736	col-163	F46B3.17	-	-	-	-	-	-	-	-
Orthology	Cuticle	Nematode-specific core matrisome	Cuticular Collagens	WBGene00000737	WBGene00000737	col-164	T21D9.1			SFTPD	ENSG00000133661
Presence of collagen domains (IPR008160 and/or IPR002486)	Cuticle	Nematode-specific core matrisome	Cuticular Collagens	WBGene00000738	WBGene00000738	col-165	F14H12.1	-	-	-	-	-	-	-	-
Presence of collagen domains (IPR008160 and/or IPR002486)	Cuticle	Nematode-specific core matrisome	Cuticular Collagens	WBGene00000739	WBGene00000739	col-166	T07H6.3	-	-	-	-	-	-	-	-
Presence of collagen domains (IPR008160 and/or IPR002486)	Cuticle	Nematode-specific core matrisome	Cuticular Collagens	WBGene00000740	WBGene00000740	col-167	T10E10.2	-	-	-	-	-	-	-	-
Presence of collagen domains (IPR008160 and/or IPR002486)	Cuticle	Nematode-specific core matrisome	Cuticular Collagens	WBGene00000741	WBGene00000741	col-168	T10E10.1	-	-	-	-	-	-	-	-
Presence of collagen domains (IPR008160 and/or IPR002486)	Cuticle	Nematode-specific core matrisome	Cuticular Collagens	WBGene00000742	WBGene00000742	col-169	T10E10.5	-	-	-	-	-	-	-	-
Presence of collagen domains (IPR008160 and/or IPR002486)	Cuticle	Nematode-specific core matrisome	Cuticular Collagens	WBGene00000743	WBGene00000743	col-170	T10E10.6	-	-	-	-	-	-	-	-
Presence of collagen domains (IPR008160 and/or IPR002486)	Cuticle	Nematode-specific core matrisome	Cuticular Collagens	WBGene00000744	WBGene00000744	col-171	T10E10.7	-	-	-	-	-	-	-	-
Presence of collagen domains (IPR008160 and/or IPR002486)	Cuticle	Nematode-specific core matrisome	Cuticular Collagens	WBGene00000745	WBGene00000745	col-172	F38B6.5	-	-	-	-	-	-	-	-
Presence of collagen domains (IPR008160 and/or IPR002486)	Cuticle	Nematode-specific core matrisome	Cuticular Collagens	WBGene00000746	WBGene00000746	col-173	F41C6.5	-	-	-	-	-	-	-	-
Presence of collagen domains (IPR008160 and/or IPR002486)	Cuticle	Nematode-specific core matrisome	Cuticular Collagens	WBGene00000747	WBGene00000747	col-174	F46C8.2	-	-	-	-	-	-	-	-
Orthology	Cuticle	Nematode-specific core matrisome	Cuticular Collagens	WBGene00000748	WBGene00000748	col-175	C35B8.1			SFTPD	ENSG00000133661
Orthology	Cuticle	Nematode-specific core matrisome	Cuticular Collagens	WBGene00000749	WBGene00000749	col-176	ZC373.7			SFTPD	ENSG00000133661
Presence of collagen domains (IPR008160 and/or IPR002486)	Cuticle	Nematode-specific core matrisome	Cuticular Collagens	WBGene00000750	WBGene00000750	col-177	F59F3.2	-	-	-	-	-	-	-	-
Presence of collagen domains (IPR008160 and/or IPR002486)	Cuticle	Nematode-specific core matrisome	Cuticular Collagens	WBGene00000751	WBGene00000751	col-178	C34F6.2	-	-	-	-	-	-	-	-
Presence of collagen domains (IPR008160 and/or IPR002486)	Cuticle	Nematode-specific core matrisome	Cuticular Collagens	WBGene00000752	WBGene00000752	col-179	C34F6.3	-	-	-	-	-	-	-	-
Presence of collagen domains (IPR008160 and/or IPR002486)	Cuticle	Nematode-specific core matrisome	Cuticular Collagens	WBGene00000753	WBGene00000753	col-180	C44C10.1	-	-	-	-	-	-	-	-
Presence of collagen domains (IPR008160 and/or IPR002486)	Cuticle	Nematode-specific core matrisome	Cuticular Collagens	WBGene00000754	WBGene00000754	col-181	W03G11.1	-	-	-	-	-	-	-	-
Orthology	Cuticle	Nematode-specific core matrisome	Cuticular Collagens	WBGene00000755	WBGene00000755	col-182	R09A8.4			ADIPOQ; C1QTNF2; C1QTNF7; C1QTNF9; OTOL1	ENSG00000181092; ENSG00000145861; ENSG00000163145; ENSG00000240654; ENSG00000182447
Presence of collagen domains (IPR008160 and/or IPR002486)	Cuticle	Nematode-specific core matrisome	Cuticular Collagens	WBGene00000756	WBGene00000756	col-183	F02D10.1	-	-	-	-	-	-	-	-
Orthology	Cuticle	Nematode-specific core matrisome	Cuticular Collagens	WBGene00000757	WBGene00000757	col-184	F15A2.1			SFTPD	ENSG00000133661
Presence of collagen domains (IPR008160 and/or IPR002486)	Cuticle	Nematode-specific core matrisome	Cuticular Collagens	WBGene00000758	WBGene00000758	col-185	H06A10.2	-	-	-	-	-	-	-	-
Presence of collagen domains (IPR008160 and/or IPR002486)	Cuticle	Nematode-specific core matrisome	Cuticular Collagens	WBGene00000759	WBGene00000759	col-186	E03G2.4	-	-	-	-	-	-	-	-
Presence of collagen domains (IPR008160 and/or IPR002486)	Cuticle	Nematode-specific core matrisome	Cuticular Collagens	WBGene00000760	WBGene00000760	col-187	C30F2.1	-	-	-	-	-	-	-	-
Orthology	Cuticle	Nematode-specific core matrisome	Cuticular Collagens	WBGene00000608	WBGene00000608	col-19	ZK1193.1			SFTPD	ENSG00000133661
Presence of collagen domains (IPR008160 and/or IPR002486)	Cuticle	Nematode-specific core matrisome	Cuticular Collagens	WBGene00000593	WBGene00000593	col-2	W01B6.7	-	-	-	-	-	-	-	-
Presence of collagen domains (IPR008160 and/or IPR002486)	Cuticle	Nematode-specific core matrisome	Cuticular Collagens	WBGene00000609	WBGene00000609	col-20	F11G11.11	-	-	-	-	-	-	-	-
Presence of collagen domains (IPR008160 and/or IPR002486)	Cuticle	Nematode-specific core matrisome	Cuticular Collagens	WBGene00000610	WBGene00000610	col-33	F36A4.6	-	-	-	-	-	-	-	-
Presence of collagen domains (IPR008160 and/or IPR002486)	Cuticle	Nematode-specific core matrisome	Cuticular Collagens	WBGene00000611	WBGene00000611	col-34	F36A4.10	-	-	-	-	-	-	-	-
Orthology	Cuticle	Nematode-specific core matrisome	Cuticular Collagens	WBGene00000612	WBGene00000612	col-35	C15A11.1			SFTPD	ENSG00000133661
Presence of collagen domains (IPR008160 and/or IPR002486)	Cuticle	Nematode-specific core matrisome	Cuticular Collagens	WBGene00000613	WBGene00000613	col-36	C27H5.5	-	-	-	-	-	-	-	-
Orthology	Cuticle	Nematode-specific core matrisome	Cuticular Collagens	WBGene00000614	WBGene00000614	col-37	ZK863.2			SFTPD	ENSG00000133661
Orthology	Cuticle	Nematode-specific core matrisome	Cuticular Collagens	WBGene00000615	WBGene00000615	col-38	F54C9.4			SFTPD	ENSG00000133661
Orthology	Cuticle	Nematode-specific core matrisome	Cuticular Collagens	WBGene00000616	WBGene00000616	col-39	C09G5.4			SFTPD	ENSG00000133661
Presence of collagen domains (IPR008160 and/or IPR002486)	Cuticle	Nematode-specific core matrisome	Cuticular Collagens	WBGene00000617	WBGene00000617	col-40	T13B5.4	-	-	-	-	-	-	-	-
Orthology	Cuticle	Nematode-specific core matrisome	Cuticular Collagens	WBGene00000618	WBGene00000618	col-41	T10B10.1			SFTPD	ENSG00000133661
Presence of collagen domains (IPR008160 and/or IPR002486)	Cuticle	Nematode-specific core matrisome	Cuticular Collagens	WBGene00013489	WBGene00013489	col-42	Y69H2.14	-	-	-	-	-	-	-	-
Presence of collagen domains (IPR008160 and/or IPR002486)	Cuticle	Nematode-specific core matrisome	Cuticular Collagens	WBGene00000620	WBGene00000620	col-43	ZC513.8	-	-	-	-	-	-	-	-
Presence of collagen domains (IPR008160 and/or IPR002486)	Cuticle	Nematode-specific core matrisome	Cuticular Collagens	WBGene00000621	WBGene00000621	col-44	F54B11.2	-	-	-	-	-	-	-	-
Presence of collagen domains (IPR008160 and/or IPR002486)	Cuticle	Nematode-specific core matrisome	Cuticular Collagens	WBGene00000622	WBGene00000622	col-45	F53G12.7	-	-	-	-	-	-	-	-
Presence of collagen domains (IPR008160 and/or IPR002486)	Cuticle	Nematode-specific core matrisome	Cuticular Collagens	WBGene00000623	WBGene00000623	col-46	Y18H1A.13	-	-	-	-	-	-	-	-
Presence of collagen domains (IPR008160 and/or IPR002486)	Cuticle	Nematode-specific core matrisome	Cuticular Collagens	WBGene00000624	WBGene00000624	col-47	Y18H1A.12	-	-	-	-	-	-	-	-
Presence of collagen domains (IPR008160 and/or IPR002486)	Cuticle	Nematode-specific core matrisome	Cuticular Collagens	WBGene00000625	WBGene00000625	col-48	Y54E10BL.2	-	-	-	-	-	-	-	-
Orthology	Cuticle	Nematode-specific core matrisome	Cuticular Collagens	WBGene00000626	WBGene00000626	col-49	K09H9.3			SFTPD	ENSG00000133661
Orthology	Cuticle	Nematode-specific core matrisome	Cuticular Collagens	WBGene00000627	WBGene00000627	col-50	T28F2.6			SFTPD	ENSG00000133661
Presence of collagen domains (IPR008160 and/or IPR002486)	Cuticle	Nematode-specific core matrisome	Cuticular Collagens	WBGene00000628	WBGene00000628	col-51	T28F2.8	-	-	-	-	-	-	-	-
Presence of collagen domains (IPR008160 and/or IPR002486)	Cuticle	Nematode-specific core matrisome	Cuticular Collagens	WBGene00000629	WBGene00000629	col-52	D1007.2	-	-	-	-	-	-	-	-
Presence of collagen domains (IPR008160 and/or IPR002486)	Cuticle	Nematode-specific core matrisome	Cuticular Collagens	WBGene00000630	WBGene00000630	col-53	M01A12.1	-	-	-	-	-	-	-	-
Orthology	Cuticle	Nematode-specific core matrisome	Cuticular Collagens	WBGene00000631	WBGene00000631	col-54	F33D11.3			SFTPD	ENSG00000133661
Presence of collagen domains (IPR008160 and/or IPR002486)	Cuticle	Nematode-specific core matrisome	Cuticular Collagens	WBGene00000633	WBGene00000633	col-56	T08B2.2	-	-	-	-	-	-	-	-
Orthology	Cuticle	Nematode-specific core matrisome	Cuticular Collagens	WBGene00000634	WBGene00000634	col-58	F26B1.4			COLQ	ENSG00000206561
Orthology	Cuticle	Nematode-specific core matrisome	Cuticular Collagens	WBGene00000636	WBGene00000636	col-60	F22D6.10			SFTPD	ENSG00000133661
Orthology	Cuticle	Nematode-specific core matrisome	Cuticular Collagens	WBGene00000637	WBGene00000637	col-61	C01H6.1			SFTPD	ENSG00000133661
Orthology	Cuticle	Nematode-specific core matrisome	Cuticular Collagens	WBGene00000638	WBGene00000638	col-62	C15A11.6			SFTPD	ENSG00000133661
Orthology	Cuticle	Nematode-specific core matrisome	Cuticular Collagens	WBGene00000639	WBGene00000639	col-63	ZK265.2			SFTPD	ENSG00000133661
Orthology	Cuticle	Nematode-specific core matrisome	Cuticular Collagens	WBGene00000640	WBGene00000640	col-64	F52F12.2			SFTPD	ENSG00000133661
Orthology	Cuticle	Nematode-specific core matrisome	Cuticular Collagens	WBGene00000641	WBGene00000641	col-65	K08C9.4			SFTPD	ENSG00000133661
Presence of collagen domains (IPR008160 and/or IPR002486)	Cuticle	Nematode-specific core matrisome	Cuticular Collagens	WBGene00000644	WBGene00000644	col-68	C50D2.4	-	-	-	-	-	-	-	-
Orthology	Cuticle	Nematode-specific core matrisome	Cuticular Collagens	WBGene00000645	WBGene00000645	col-69	K01A2.7			SFTPD	ENSG00000133661
Orthology	Cuticle	Nematode-specific core matrisome	Cuticular Collagens	WBGene00000596	WBGene00000596	col-7	C15A11.5			SFTPD	ENSG00000133661
Orthology	Cuticle	Nematode-specific core matrisome	Cuticular Collagens	WBGene00000647	WBGene00000647	col-71	Y49F6B.10			COLQ	ENSG00000206561
Presence of collagen domains (IPR008160 and/or IPR002486)	Cuticle	Nematode-specific core matrisome	Cuticular Collagens	WBGene00000648	WBGene00000648	col-72	W09G10.1	-	-	-	-	-	-	-	-
Presence of collagen domains (IPR008160 and/or IPR002486)	Cuticle	Nematode-specific core matrisome	Cuticular Collagens	WBGene00000649	WBGene00000649	col-73	F11G11.12	-	-	-	-	-	-	-	-
Orthology	Cuticle	Nematode-specific core matrisome	Cuticular Collagens	WBGene00000650	WBGene00000650	col-74	ZK1248.2			COLQ	ENSG00000206561
Orthology	Cuticle	Nematode-specific core matrisome	Cuticular Collagens	WBGene00000651	WBGene00000651	col-75	K03H9.2			ADIPOQ; C1QTNF2; C1QTNF7; C1QTNF9; OTOL1	ENSG00000181092; ENSG00000145861; ENSG00000163145; ENSG00000240654; ENSG00000182447
Presence of collagen domains (IPR008160 and/or IPR002486)	Cuticle	Nematode-specific core matrisome	Cuticular Collagens	WBGene00000652	WBGene00000652	col-76	M110.1	-	-	-	-	-	-	-	-
Presence of collagen domains (IPR008160 and/or IPR002486)	Cuticle	Nematode-specific core matrisome	Cuticular Collagens	WBGene00000653	WBGene00000653	col-77	M195.1	-	-	-	-	-	-	-	-
Gene Ontology	Cuticle	Nematode-specific core matrisome	Cuticular Collagens	WBGene00000654	WBGene00000654	col-78	W07A12.5	-	-	-	-	-	-	-	-
Orthology	Cuticle	Nematode-specific core matrisome	Cuticular Collagens	WBGene00000655	WBGene00000655	col-79	C09G5.3			SFTPD	ENSG00000133661
Orthology	Cuticle	Nematode-specific core matrisome	Cuticular Collagens	WBGene00000597	WBGene00000597	col-8	F11H8.3			SFTPD	ENSG00000133661
Orthology	Cuticle	Nematode-specific core matrisome	Cuticular Collagens	WBGene00000656	WBGene00000656	col-80	C09G5.5			SFTPD	ENSG00000133661
Presence of collagen domains (IPR008160 and/or IPR002486)	Cuticle	Nematode-specific core matrisome	Cuticular Collagens	WBGene00000657	WBGene00000657	col-81	F38A3.1	-	-	-	-	-	-	-	-
Presence of collagen domains (IPR008160 and/or IPR002486)	Cuticle	Nematode-specific core matrisome	Cuticular Collagens	WBGene00000658	WBGene00000658	col-83	F33A8.9	-	-	-	-	-	-	-	-
Orthology	Cuticle	Nematode-specific core matrisome	Cuticular Collagens	WBGene00000659	WBGene00000659	col-84	K12D12.3			COLQ	ENSG00000206561
Presence of collagen domains (IPR008160 and/or IPR002486)	Cuticle	Nematode-specific core matrisome	Cuticular Collagens	WBGene00000660	WBGene00000660	col-85	T21B4.2	-	-	-	-	-	-	-	-
Orthology	Cuticle	Nematode-specific core matrisome	Cuticular Collagens	WBGene00000661	WBGene00000661	col-86	Y81G3A.5			SFTPD	ENSG00000133661
Presence of collagen domains (IPR008160 and/or IPR002486)	Cuticle	Nematode-specific core matrisome	Cuticular Collagens	WBGene00000662	WBGene00000662	col-87	Y39G8C.4	-	-	-	-	-	-	-	-
Orthology	Cuticle	Nematode-specific core matrisome	Cuticular Collagens	WBGene00000663	WBGene00000663	col-88	W05G11.3			SFTPD	ENSG00000133661
Orthology	Cuticle	Nematode-specific core matrisome	Cuticular Collagens	WBGene00000664	WBGene00000664	col-89	F17C8.2			SFTPD	ENSG00000133661
Presence of collagen domains (IPR008160 and/or IPR002486)	Cuticle	Nematode-specific core matrisome	Cuticular Collagens	WBGene00000598	WBGene00000598	col-9	F54B11.1	-	-	-	-	-	-	-	-
Orthology	Cuticle	Nematode-specific core matrisome	Cuticular Collagens	WBGene00000665	WBGene00000665	col-90	C29E4.1			SFTPD	ENSG00000133661
Orthology	Cuticle	Nematode-specific core matrisome	Cuticular Collagens	WBGene00000666	WBGene00000666	col-91	F09G8.6			SFTPD	ENSG00000133661
Orthology	Cuticle	Nematode-specific core matrisome	Cuticular Collagens	WBGene00000667	WBGene00000667	col-92	W05B2.6			SFTPD	ENSG00000133661
Orthology	Cuticle	Nematode-specific core matrisome	Cuticular Collagens	WBGene00000668	WBGene00000668	col-93	W05B2.5			SFTPD	ENSG00000133661
Orthology	Cuticle	Nematode-specific core matrisome	Cuticular Collagens	WBGene00000669	WBGene00000669	col-94	W05B2.1			SFTPD	ENSG00000133661
Presence of collagen domains (IPR008160 and/or IPR002486)	Cuticle	Nematode-specific core matrisome	Cuticular Collagens	WBGene00000670	WBGene00000670	col-95	Y41C4A.16	-	-	-	-	-	-	-	-
Orthology	Cuticle	Nematode-specific core matrisome	Cuticular Collagens	WBGene00000671	WBGene00000671	col-96	Y41C4A.19			SFTPD	ENSG00000133661
Presence of collagen domains (IPR008160 and/or IPR002486)	Cuticle	Nematode-specific core matrisome	Cuticular Collagens	WBGene00000672	WBGene00000672	col-97	ZK1010.7	-	-	-	-	-	-	-	-
Presence of collagen domains (IPR008160 and/or IPR002486)	Cuticle	Nematode-specific core matrisome	Cuticular Collagens	WBGene00000673	WBGene00000673	col-98	F14F7.1	-	-	-	-	-	-	-	-
Presence of collagen domains (IPR008160 and/or IPR002486)	Cuticle	Nematode-specific core matrisome	Cuticular Collagens	WBGene00001072	WBGene00001072	dpy-10	T14B4.7	-	-	-	-	-	-	-	-
Orthology	Cuticle	Nematode-specific core matrisome	Cuticular Collagens	WBGene00001074	WBGene00001074	dpy-13	F30B5.1			ADIPOQ; C1QTNF2; C1QTNF7; C1QTNF9; OTOL1	ENSG00000181092; ENSG00000145861; ENSG00000163145; ENSG00000240654; ENSG00000182447
Presence of collagen domains (IPR008160 and/or IPR002486)	Cuticle	Nematode-specific core matrisome	Cuticular Collagens	WBGene00001075	WBGene00001075	dpy-14	H27M09.4	-	-	-	-	-	-	-	-
Orthology	Cuticle	Nematode-specific core matrisome	Cuticular Collagens	WBGene00001076	WBGene00001076	dpy-17	F54D8.1			COLQ	ENSG00000206561
Presence of collagen domains (IPR008160 and/or IPR002486)	Cuticle	Nematode-specific core matrisome	Cuticular Collagens	WBGene00001064	WBGene00001064	dpy-2	T14B4.6	-	-	-	-	-	-	-	-
Orthology	Cuticle	Nematode-specific core matrisome	Cuticular Collagens	WBGene00001065	WBGene00001065	dpy-3	EGAP7.1			ADIPOQ; C1QTNF2; C1QTNF7; C1QTNF9; OTOL1	ENSG00000181092; ENSG00000145861; ENSG00000163145; ENSG00000240654; ENSG00000182447
Presence of collagen domains (IPR008160 and/or IPR002486)	Cuticle	Nematode-specific core matrisome	Cuticular Collagens	WBGene00001066	WBGene00001066	dpy-4	Y41E3.2	-	-	-	-	-	-	-	-
Orthology	Cuticle	Nematode-specific core matrisome	Cuticular Collagens	WBGene00001067	WBGene00001067	dpy-5	F27C1.8			SFTPD	ENSG00000133661
Orthology	Cuticle	Nematode-specific core matrisome	Cuticular Collagens	WBGene00001069	WBGene00001069	dpy-7	F46C8.6			SFTPD	ENSG00000133661
Presence of collagen domains (IPR008160 and/or IPR002486)	Cuticle	Nematode-specific core matrisome	Cuticular Collagens	WBGene00001070	WBGene00001070	dpy-8	C31H2.2	-	-	-	-	-	-	-	-
Presence of collagen domains (IPR008160 and/or IPR002486)	Cuticle	Nematode-specific core matrisome	Cuticular Collagens	WBGene00001071	WBGene00001071	dpy-9	T21D12.2	-	-	-	-	-	-	-	-
Orthology	Cuticle	Nematode-specific core matrisome	Cuticular Collagens	WBGene00003057	WBGene00003057	lon-3	ZK836.1			COLQ	ENSG00000206561
Presence of collagen domains (IPR008160 and/or IPR002486)	Cuticle	Nematode-specific core matrisome	Cuticular Collagens	WBGene00004300	WBGene00004300	ram-2	F38A3.2	-	-	-	-	-	-	-	-
Presence of collagen domains (IPR008160 and/or IPR002486)	Cuticle	Nematode-specific core matrisome	Cuticular Collagens	WBGene00004394	WBGene00004394	rol-1	Y57A10A.11	-	-	-	-	-	-	-	-
Orthology	Cuticle	Nematode-specific core matrisome	Cuticular Collagens	WBGene00004397	WBGene00004397	rol-6	T01B7.7			COLQ	ENSG00000206561
Orthology	Cuticle	Nematode-specific core matrisome	Cuticular Collagens	WBGene00005016	WBGene00005016	sqt-1	B0491.2			COLQ	ENSG00000206561
Presence of collagen domains (IPR008160 and/or IPR002486)	Cuticle	Nematode-specific core matrisome	Cuticular Collagens	WBGene00005017	WBGene00005017	sqt-2	C01B12.1	-	-	-	-	-	-	-	-
Presence of collagen domains (IPR008160 and/or IPR002486)	Cuticle	Nematode-specific core matrisome	Cuticular Collagens	WBGene00005018	WBGene00005018	sqt-3	F23H12.4	-	-	-	-	-	-	-	-
Literature Curation		Nematode-specific core matrisome	Proteoglycans	WBGene00000465	WBGene00000465	cpg-1	C07G2.1	-	-	-	-	-	-	-	-
Literature Curation		Nematode-specific core matrisome	Proteoglycans	WBGene00015102	WBGene00015102	cpg-2	B0280.5	-	-	-	-	-	-	-	-
Literature Curation		Nematode-specific core matrisome	Proteoglycans	WBGene00011063	WBGene00011063	cpg-3	R06C7.4	-	-	-	-	-	-	-	-
Literature Curation		Nematode-specific core matrisome	Proteoglycans	WBGene00015677	WBGene00015677	cpg-4	C10F3.1	-	-	-	-	-	-	-	-
Literature Curation		Nematode-specific core matrisome	Proteoglycans	WBGene00010723	WBGene00010723	cpg-7	K09E4.6	-	-	-	-	-	-	-	-
Literature Curation		Nematode-specific core matrisome	Proteoglycans	WBGene00019357	WBGene00019357	cpg-8	K03B4.7	-	-	-	-	-	-	-	-
Literature Curation		Nematode-specific core matrisome	Proteoglycans	WBGene00022072	WBGene00022072	cpg-9	Y67D8C.8	-	-	-	-	-	-	-	-
Literature Curation		Nematode-specific matrisome-associated	ECM Regulators	WBGene00000255	WBGene00000255	bli-5	F45G2.5	-	-	-	-	-	-	-	-
Literature Curation		Nematode-specific matrisome-associated	ECM Regulators	WBGene00006592	WBGene00006592	dpy-31	R151.5	-	-	-	-	-	-	-	-
Literature Curation		Nematode-specific matrisome-associated	ECM Regulators	WBGene00001828	WBGene00001828	hch-1	F40E10.1	-	-	-	-	-	-	-	-
Literature Curation		Nematode-specific matrisome-associated	ECM Regulators	WBGene00022504	WBGene00022504	mam-1	ZC13.3	-	-	-	-	-	-	-	-
Gene Ontology	Basement membrane	Nematode-specific matrisome-associated	ECM Regulators	WBGene00003248	WBGene00003248	mig-17	F57B7.4	-	-	-	-	-	-	-	-
Literature Curation		Nematode-specific matrisome-associated	ECM Regulators	WBGene00008605	WBGene00008605	mlt-9	F09B12.1	-	-	-	-	-	-	-	-
Literature Curation		Nematode-specific matrisome-associated	ECM Regulators	WBGene00003530	WBGene00003530	nas-11	K11G12.1	-	-	-	-	-	-	-	-
Literature Curation		Nematode-specific matrisome-associated	ECM Regulators	WBGene00003535	WBGene00003535	nas-16	K03B8.1	-	-	-	-	-	-	-	-
Literature Curation		Nematode-specific matrisome-associated	ECM Regulators	WBGene00003536	WBGene00003536	nas-17	K03B8.2	-	-	-	-	-	-	-	-
Literature Curation		Nematode-specific matrisome-associated	ECM Regulators	WBGene00003537	WBGene00003537	nas-18	K03B8.3	-	-	-	-	-	-	-	-
Literature Curation		Nematode-specific matrisome-associated	ECM Regulators	WBGene00003538	WBGene00003538	nas-19	K03B8.5	-	-	-	-	-	-	-	-
Literature Curation		Nematode-specific matrisome-associated	ECM Regulators	WBGene00003539	WBGene00003539	nas-20	T11F9.3	-	-	-	-	-	-	-	-
Literature Curation		Nematode-specific matrisome-associated	ECM Regulators	WBGene00003540	WBGene00003540	nas-21	T11F9.5	-	-	-	-	-	-	-	-
Literature Curation		Nematode-specific matrisome-associated	ECM Regulators	WBGene00003541	WBGene00003541	nas-22	T11F9.6	-	-	-	-	-	-	-	-
Literature Curation		Nematode-specific matrisome-associated	ECM Regulators	WBGene00003542	WBGene00003542	nas-23	R10H1.5	-	-	-	-	-	-	-	-
Literature Curation		Nematode-specific matrisome-associated	ECM Regulators	WBGene00003543	WBGene00003543	nas-24	F20G2.4	-	-	-	-	-	-	-	-
Literature Curation		Nematode-specific matrisome-associated	ECM Regulators	WBGene00003544	WBGene00003544	nas-25	F46C5.3	-	-	-	-	-	-	-	-
Literature Curation		Nematode-specific matrisome-associated	ECM Regulators	WBGene00003545	WBGene00003545	nas-27	T23F4.4	-	-	-	-	-	-	-	-
Literature Curation		Nematode-specific matrisome-associated	ECM Regulators	WBGene00003546	WBGene00003546	nas-28	F42A10.8	-	-	-	-	-	-	-	-
Literature Curation		Nematode-specific matrisome-associated	ECM Regulators	WBGene00003547	WBGene00003547	nas-29	F58A6.4	-	-	-	-	-	-	-	-
Literature Curation		Nematode-specific matrisome-associated	ECM Regulators	WBGene00003548	WBGene00003548	nas-30	Y95B8A.1	-	-	-	-	-	-	-	-
Literature Curation		Nematode-specific matrisome-associated	ECM Regulators	WBGene00003549	WBGene00003549	nas-31	F58B4.1	-	-	-	-	-	-	-	-
Literature Curation		Nematode-specific matrisome-associated	ECM Regulators	WBGene00003550	WBGene00003550	nas-32	T02B11.7	-	-	-	-	-	-	-	-
Literature Curation		Nematode-specific matrisome-associated	ECM Regulators	WBGene00003551	WBGene00003551	nas-33	K04E7.3	-	-	-	-	-	-	-	-
Literature Curation		Nematode-specific matrisome-associated	ECM Regulators	WBGene00003552	WBGene00003552	nas-36	C26C6.3	-	-	-	-	-	-	-	-
Literature Curation		Nematode-specific matrisome-associated	ECM Regulators	WBGene00003553	WBGene00003553	nas-37	C17G1.6	-	-	-	-	-	-	-	-
Literature Curation		Nematode-specific matrisome-associated	ECM Regulators	WBGene00003554	WBGene00003554	nas-38	F57C12.1	-	-	-	-	-	-	-	-
Literature Curation		Nematode-specific matrisome-associated	ECM Regulators	WBGene00003528	WBGene00003528	nas-9	C37H5.9	-	-	-	-	-	-	-	-
Literature Curation		Nematode-specific matrisome-associated	ECM Regulators	WBGene00006591	WBGene00006591	toh-1	T24A11.3	-	-	-	-	-	-	-	-
Gene Ontology		Nematode-specific matrisome-associated	ECM Regulators	WBGene00012364	WBGene00012364	zmp-4	W09D12.1	-	-	-	-	-	-	-	-
Gene Ontology		Nematode-specific matrisome-associated	ECM Regulators	WBGene00020646	WBGene00020646	zmp-6	T21D11.1	-	-	-	-	-	-	-	-
Literature Curation		Nematode-specific matrisome-associated	ECM-affiliated	WBGene00007283	WBGene00007283	clec-222	C03E10.6	-	-	-	-	-	-	-	-
Literature Curation		Nematode-specific matrisome-associated	ECM-affiliated	WBGene00001123	WBGene00001123	dyf-7	C43C3.3	-	-	-	-	-	-	-	-
Literature Curation		Nematode-specific matrisome-associated	ECM-affiliated	WBGene00001466	WBGene00001466	flr-2	F58H1.4	-	-	-	-	-	-	-	-
Literature Curation		Nematode-specific matrisome-associated	ECM-affiliated	WBGene00013923	WBGene00013923	ghi-1	ZK20.1	-	-	-	-	-	-	-	-
Literature Curation		Nematode-specific matrisome-associated	ECM-affiliated	WBGene00002976	WBGene00002976	lev-9	T07H6.5	-	-	-	-	-	-	-	-
Presence of ECM or ECM-affiliated domain (Glypican IPR001863)	Basement membrane	Nematode-specific matrisome-associated	ECM-affiliated	WBGene00003056	WBGene00003056	lon-2	C39E6.1	-	-	-	-	-	-	-	-
Literature Curation		Nematode-specific matrisome-associated	ECM-affiliated	WBGene00016422	WBGene00016422	noah-1	C34G6.6	-	-	-	-	-	-	-	-
Literature Curation		Nematode-specific matrisome-associated	ECM-affiliated	WBGene00009926	WBGene00009926	noah-2	F52B11.3	-	-	-	-	-	-	-	-
Presence of ECM or ECM-affiliated domain (Galectin IPR001079)		Nematode-specific matrisome-associated	ECM-affiliated	WBGene00004165	WBGene00004165	pqn-84	Y41C4A.5	-	-	-	-	-	-	-	-
Literature Curation		Nematode-specific matrisome-associated	ECM-affiliated	WBGene00011522	WBGene00011522	srap-1	T06D8.1	-	-	-	-	-	-	-	-
Literature Curation		Nematode-specific matrisome-associated	ECM-affiliated	WBGene00021171	WBGene00021171	Y8A9A.2	Y8A9A.2	-	-	-	-	-	-	-	-
Literature Curation		Nematode-specific matrisome-associated	Secreted Factors	WBGene00016048	WBGene00016048	C24B9.3	C24B9.3	-	-	-	-	-	-	-	-
Gene Ontology		Nematode-specific matrisome-associated	Secreted Factors	WBGene00019285	WBGene00019285	cbn-1	K01A2.11	-	-	-	-	-	-	-	-
Literature Curation		Nematode-specific matrisome-associated	Secreted Factors	WBGene00001159	WBGene00001159	eff-1	C26D10.5	-	-	-	-	-	-	-	-
Literature Curation		Nematode-specific matrisome-associated	Secreted Factors	WBGene00002827	WBGene00002827	let-653	C29E6.1	-	-	-	-	-	-	-	-
Literature Curation		Nematode-specific matrisome-associated	Secreted Factors	WBGene00013352	WBGene00013352	lon-8	Y59A8B.20	-	-	-	-	-	-	-	-
Literature Curation		Nematode-specific matrisome-associated	Secreted Factors	WBGene00002393	WBGene00002393	lpr-1	Y65B4BR.2	-	-	-	-	-	-	-	-
Literature Curation		Nematode-specific matrisome-associated	Secreted Factors	WBGene00011726	WBGene00011726	lpr-2	T12A7.5	-	-	-	-	-	-	-	-
Literature Curation		Nematode-specific matrisome-associated	Secreted Factors	WBGene00012261	WBGene00012261	lpr-3	W04G3.8	-	-	-	-	-	-	-	-
Literature Curation		Nematode-specific matrisome-associated	Secreted Factors	WBGene00012257	WBGene00012257	lpr-4	W04G3.3	-	-	-	-	-	-	-	-
Literature Curation		Nematode-specific matrisome-associated	Secreted Factors	WBGene00012256	WBGene00012256	lpr-5	W04G3.2	-	-	-	-	-	-	-	-
Literature Curation		Nematode-specific matrisome-associated	Secreted Factors	WBGene00003249	WBGene00003249	mig-18	F11F1.6	-	-	-	-	-	-	-	-
Literature Curation		Nematode-specific matrisome-associated	Secreted Factors	WBGene00021095	WBGene00021095	mlt-8	W08F4.6	-	-	-	-	-	-	-	-
Literature Curation		Nematode-specific matrisome-associated	Secreted Factors	WBGene00006366	WBGene00006366	sym-1	C44H4.3	-	-
Literature Curation		Nematode-specific matrisome-associated	Secreted Factors	WBGene00020554	WBGene00020554	T19A5.3	T19A5.3	-	-	-	-	-	-	-	-
EwaldLab added/Literature Curation		Adhesion	AdhesionReceptorsToECM	WBGene00006876	WBGene00006876	vab-10	ZK1151.1			DSP, PPL, MACF1, DST, EVPL, PLEC, EVPLL, EPPK1	ENSG00000096696, ENSG00000118898, ENSG00000127603, ENSG00000151914, ENSG00000167880, ENSG00000178209, ENSG00000214860, ENSG00000261150
EwaldLab added/Literature Curation	Basement membrane	Adhesion	AdhesionReceptorsToECM	WBGene00002081	WBGene00002081	ina-1	F54G8.3	Integrin alpha		ITGA3, ITGA6, ITGA7	ENSG00000005884, ENSG00000091409, ENSG00000135424
EwaldLab added/Literature Curation	Basement membrane	Adhesion	AdhesionReceptorsToECM	WBGene00003929	WBGene00003929	pat-2	F54F2.1	Integrin alpha		ITGA2B, ITGA8, ITGAV, ITGA5	ENSG00000005961, ENSG00000077943, ENSG00000138448, ENSG00000161638
EwaldLab added/Literature Curation	Basement membrane	Adhesion	AdhesionReceptorsToECM	WBGene00003930	WBGene00003930	pat-3	ZK1058.2	Integrin beta		ITGB7, ITGB1, ITGB2, ITGBL1, ITGB3, ITGB5, ITGB6	ENSG00000139626, ENSG00000150093, ENSG00000160255, ENSG00000198542, ENSG00000259207, ENSG00000082781, ENSG00000115221
EwaldLab added/Literature Curation	Basement membrane	Adhesion	AdhesionReceptorsToECM	WBGene00000961	WBGene00000961	dgn-1	T21B6.1	Dystroglycan
EwaldLab added/Literature Curation	Basement membrane	Adhesion	AdhesionReceptorsToECM	WBGene00018943	WBGene00018943	dgn-2	F56C3.6	Dystroglycan
EwaldLab added/Literature Curation	Basement membrane	Adhesion	AdhesionReceptorsToECM	WBGene00017221	WBGene00017221	dgn-3	F07G6.1	Dystroglycan
EwaldLab added/Literature Curation		Adhesion	AdhesionReceptorsToECM	WBGene00019987	WBGene00019987	R09F10.3	R09F10.3
EwaldLab added/Literature Curation		Adhesion	AdhesionReceptorsToECM	WBGene00006498	WBGene00006498	ten-1	R13F6.4			TENM1, TENM2, TENM4, TENM3	ENSG00000009694, ENSG00000145934, ENSG00000149256, ENSG00000218336
EwaldLab added/Literature Curation		Adhesion	AdhesionReceptorsToECM	WBGene00016104	WBGene00016104	ddr-1	C25F6.4			NTRK3, NTRK2, ROR2, ROR1, NTRK1	ENSG00000140538	ENSG00000140538, ENSG00000148053, ENSG00000169071, ENSG00000185483, ENSG00000198400
EwaldLab added/Literature Curation		Adhesion	AdhesionReceptorsToECM	WBGene00017381	WBGene00017381	ddr-2	F11D5.3	DDR		DDR1, DDR2	ENSG00000162733, ENSG00000204580, ENSG00000137332, ENSG00000215522, ENSG00000230456, ENSG00000234078
EwaldLab added/Literature Curation	Basement membrane	Adhesion	AdhesionReceptorsToECM	WBGene00004215	WBGene00004215	ptp-3	C09D8.1			PTPRS, PTPRF, PTPRD	ENSG00000105426, ENSG00000142949, ENSG00000153707, ENSG00000282932
Orthology		Adhesion	AdhesionSignalling	WBGene00006836	WBGene00006836	unc-112	C47E8.7	Kindlin, FERMT1-3		FERMT2, FERMT1, FERMT3	ENSG00000073712, ENSG00000101311, ENSG00000149781
EwaldLab added/Literature Curation		Adhesion	AdhesionSignalling	WBGene00012889	WBGene00012889	Y45F10D.10	Y45F10D.10	ITGB1BP1		ITGB1BP1	ENSG00000119185
EwaldLab added/Literature Curation		Adhesion	AdhesionSignalling	WBGene00016197	WBGene00016197	pxl-1	C28H8.6	PXN		PXN, LPXN, TGFB1I1	ENSG00000089159, ENSG00000110031, ENSG00000140682
EwaldLab added/Literature Curation		Adhesion	AdhesionSignalling	WBGene00010556	WBGene00010556	rack-1	K04D7.1	RACK1		RACK1	ENSG00000204628
EwaldLab added/Literature Curation		Adhesion	AdhesionSignalling	WBGene00006771	WBGene00006771	tln-1	Y71G12B.11	TLN1		TLN1, TLN2	ENSG00000137076, ENSG00000171914
Orthology		Adhesion	AdhesionSignalling	WBGene00006508	WBGene00006508	tns-1	M01E11.7	TNS1		TNS1, TNS2, TNS3, TNS4	ENSG00000079308, ENSG00000111077, ENSG00000136205, ENSG00000131746
EwaldLab added/Literature Curation		Adhesion	AdhesionSignalling	WBGene00000942	WBGene00000942	deb-1	ZC477.9	Vinculin		VCL	ENSG00000035403
Orthology		Adhesion	AdhesionSignalling	WBGene00012891	WBGene00012891	sorb-1	Y45F10D.13	Vinexin		SORBS1, SORBS3, SORBS2	ENSG00000095637, ENSG00000120896, ENSG00000154556
EwaldLab added/Literature Curation		Adhesion	AdhesionSignalling	WBGene00003931	WBGene00003931	pat-4	C29F9.7	ILK		ILK	ENSG00000166333
EwaldLab added/Literature Curation		Adhesion	AdhesionSignalling	WBGene00003932	WBGene00003932	pat-6	T21D12.4	Actopaxin		PARVG, PARVB, PARVA	ENSG00000138964, ENSG00000188677, ENSG00000197702
EwaldLab added/Literature Curation		Adhesion	AdhesionSignalling	WBGene00006826	WBGene00006826	unc-97	F14D12.2	Pinch		LIMS1, LIMS2, LIMS3, LIMS4	ENSG00000169756, ENSG00000072163, ENSG00000256977, ENSG00000256671
Orthology		Adhesion	AdhesionSignalling	WBGene00001333	WBGene00001333	erm-1	C01G8.5	EZR (ezrin); MSN (moesin); and RDX (radixin)		EZR, RDX, MSN	ENSG00000092820, ENSG00000137710, ENSG00000147065
EwaldLab added/Literature Curation		Adhesion	AdhesionSignalling	WBGene00004357	WBGene00004357	rho-1	Y51H4A.3	RHOB		RHOA, RHOB, RHOC	ENSG00000067560, ENSG00000143878, ENSG00000155366, ENSG00000271810
Orthology		Adhesion	AdhesionSignalling	WBGene00004030	WBGene00004030	pin-2	F07C6.1	LIMS2		LIMS1, LIMS2, LIMS3, LIMS4	ENSG00000169756, ENSG00000072163, ENSG00000256977, ENSG00000256671
Orthology		Adhesion	AdhesionSignalling	WBGene00012889	WBGene00012889	icap-1	Y45F10D.10	ITGB1BP1
Orthology		Adhesion	AdhesionSignalling	WBGene00002213	WBGene00002213	kin-32	C30F8.4	PTK2B		PTK2B, PTK2	ENSG00000120899, ENSG00000169398
EwaldLab added/Literature Curation		Adhesion	AdhesionSignalling	WBGene00002694	WBGene00002694	let-502	C10H11.9	ROCK2		ROCK1, ROCK2	ENSG00000067900, ENSG00000134318

## Sheet: FigS1I_Transcriptional
Gene	Strain	Genotype	Category	egg	larval_H	larval_I	larval_G	larval_B	larval_P	larval_N	L4_H	L4_I	L4_G	L4_B	L4_P	L4_N	D1_H	D1_I	D1_G	D1_B	D1_P	D1_N	D8_H	D8_I	D8_G	D8_B	D8_P	D8_N
emb-9	BC10074	Pemb-9::GFP	Collagens	2	0	0	0	2	0	0	1	0	0	2	0	0	1	0	0	2	0	0	0	0	0	2	0	0
col-129	BC11902	Pcol-129::GFP	Cuticular Collagens	0.5	1	1	0	0	0	0	0.5	1	0	0	0	0	0	0	0	3	0	0	0	0.5	0	0	0	0
cutl-23	BC12229	Pcutl-23::GFP	Cuticlin	1	1	1	0	0	0	2	0	0.5	1.5	0	0	1	1	0	3 (v)	0	0	3		0.5	1			0
cut-6	BC12275	Pcut-6::GFP	Cuticlin	1	0.5	0	0	0	0	0	0.5	0	0	0	0	0	1	0	0	0	0	0	2.5	0	0	0	0	0
col-89	BC12533	Pcol-89::GFP	Cuticular Collagens	0	0	0	0	0	0	3	0	1	3 (v)	0	0	3	0	2	2 (v)	0	0	3	0	2	2	0	0	3
mec-5	BC12900	Pmec-5::GFP	Collagens	2	0	0	0	2	0	0	0	0	0	3	0	0	0	0	0	2	0	0	0	0	0	2	0	0
him-4	BC13149	Phim-4::GFP	ECM Glycoproteins	0	0	0	0	2	0	0	0	0	0	2	0	0	0	0.5	0	2.5	0	0	0	1	0	2.5	0	0
dpy-14	BC13560	Pdpy-14::GFP	Cuticular Collagens	3	1.5	0	0	0	0	0	1	0	0	0	0	0	1	1	0	0	0	0	0.5	1	0	0	0	0
cri-2	BC13623	Pcri-2::GFP	ECM Regulators	2	1	1	0	1.5	0	0	2	1	0	2	0	0	2	0	0	2	0	0	2	0	0	2	0	0
let-2	BC13861	Plet-2::GFP	Collagens	2	0	0	0	2	0	0	0	0	0	2	0	0	0	0	0	2	0	0	0	0	0	1	0	0
gpn-1	BC14295	Pgpn-1::GFP	ECM-affiliated	0	0	3	0	0	3	0	0	3	0	0	3	0	0.5	3	0	0	3	0	0	3	0	0	0	0
col-10	HS428	Pcol-10::GFP	Cuticular Collagens	2	3	0	0	0	0	0	2	0	0	0	0	0	3	0	0	0	0	0	0.5	0.5	0	0	0	0
col-120	LSD1106	Pcol-120::NeonGreen	Collagens	0	0	0	0	0	0	0	3	0	0	0	0	0	2	0	0	0	0	0	0.5	0	0	0	0	0
col-144	LSD2002	Pcol-144::GFP	Cuticular Collagens	1.5	1.5	0	0	0	0	0	3	0	0	0	0	0	3	0	0	0	0	0	0.5	0	0	0	0	0
col-19	LSD2117	Pcol-19::GFP	Collagens	0	0	0	0	0	0	0	0	0	0	0	0	0	2	0	0	0	0	0	0	0	0	0	0	0
him-4	RP247	Phim-4::MB::YFP	ECM Glycoproteins	2	0	0	0	2	0	0	0	0	0	2	0	0	0	0	0	2	0	0	0	0	0	2	0	0

## Sheet: FigS1J_Translational
Gene	Strain	Genotype	Category	egg	larval_C	larval_BM	larval_H	larval_I	larval_G	larval_B	larval_P	larval_N	L4_C	L4_BM	L4_H	L4_I	L4_G	L4_B	L4_P	L4_N	D1_C	D1_BM	D1_H	D1_I	D1_G	D1_B	D1_P	D1_N	D8_C	D8_BM	D8_H	D8_I	D8_G	D8_B	D8_P	D8_N
tln-1	AH3437	GFP::TLN-1	Adhesiosome	1.5	0	0	0.5	0	0	1.5	0	0	0	0	0.5	0	0	2	0	0	0	0	1	0	1	3	0	0	0	0	0.5	0	0	1	0	0
him-4	BT24	GFP::HIM-4	ECM Glycoproteins	1.5	0	1	0	0	1.5	0	2	1.5	0	2	0.5	0	2	0	2.5	2	0	2.5	0.5	0	2.5	0	2	1.5	0	3	0	0	3	0	1	0
bli-1	CH1445	BLI-1::GFP	-	0	0	0	0	0	0	0	0	0	2	0	0	0	0	0	0	0	2	0	0	0	0	0	0	0	0.5	0	0	0	0	0	0	0
rol-6	JgIs5	ROL-6::GFP	Cuticular Collagens	0	1	0	0.5	0.5	0	0	0	0	2	0	1	1	0	0	0	0	2	0	1	1	0	0	0	0	0.5	0	0	0	0	0	0	0
col-120	LSD2043	COL-120::GFP	Cuticular Collagens	0	0	0	0	0	0	0	0	0	0	0	0.5	0	0	0	0	0	2	0	0.5	0	0	0	0	0	1	0	0	0	0	0	0	0
lon-3	MH2051	LON-3::GFP	Cuticular Collagens	0	0.5	0	0.5	0	0	0	0	0	1	0	1.5	0	0	0	0	0	2	0	0	0	0	0	2	0	0	0	0	0	0	0	0.5	0
ina-1	NG2517	INA-1::GFP	Adhesiosome	2	0	0	0.5	1	0	0	1	2	0	0	0.5	1	2.5	0	1	1	0	0	1	2	2	0	2	0	0	0	0	2	2.5	0	2	0
unc-52	NK2583	neonGreen::UNC-52	Proteoglycans	0.5	0	1	0	0	0	0	0	0	0	1	0	0	0	0	0	0	0	2	0	0	1.5	0	0	0	0	3	0	0	3	0	0	0
emb-9	NK364	EMB-9::mCherry	Collagens	3	0	0.5	1	0	0	0	2	0	0	1.5	0.5	1.5	1.5	0	2	0	0	2	0.5	2	2	0	2	0	0	3	1	3	3	0	3	0
lam-1	NK651	LAM-1::DENDRA	ECM Glycoproteins	1	0	1.5	0.5	1.5	1.5	0	1.5	0	0	1.5	0.5	1.5	1.5	0	2	0	0	2	0.5	2	2	0	2	0	0	3	1	3	3	0	3	0
lam-1	NK696	LAM-1::mCherry	ECM Glycoproteins	0	0	0	0.5	0	0	0	0	0	0	0	0.5	0	0	0	0	0	0	2	0.5	2	2	0	2	0	0	3	0.5	3	3	0	3	0
emb-9	NK860	EMB-9::dendra	Collagens	0.5	0	2	1	0	0	0	2	0	0	1	2	1	1	0	2	0	0	2	1	2	2	0	2	0	0	2.5	1	2.5	2.5	0	2.5	0
col-19	TP12	COL-19::GFP	Cuticular Collagens	0	0	0	0	0	0	0	0	0	0	0	0	0	0	0	0	0	2	0	0	0	0	0	0	0	2	0	0	0	0	0	0	0
col-99	TU1	COL-99::GFP	Collagens	0	0	0	0	1	0	0	0	0	0	0	0	0	0	0	0	0	0	0	0	0	0	0	0	0	0	0	0	0	0	0	0	0
col-99	VH2847	GFP::COL-99	Collagens	3	0	0	2.5	0	0	0	0	2	0	0	2.5	0	0	0	0	2	0	0	1	0	0	1	0	2	0	0	0.5	0	0	0	0	1
col-101	DMS1020	COL-101::GFP	Cuticular Collagens	0	0	0	0	0	0	0	0	0	0.5	0	0	0	0	0	0	0	2	0	0.5	0	0	0	0	0	2	0	0.5	0	0	0	0	0
sdn-1	WS3403	SDN-1::GFP	ECM-affiliated	3	0	0	1	0.5	0	0	0	2	0	0	1	0.5	0	0	0	2	0	0	0.5	0	0	0	0	1	0	0	1	0	0	0	0	3
vab-10	GOU2043	VAB-10a::GFP	Adhesiosome	1.5	0	0	2	0	0	0	0	0	0	0	2	0	0	0	0	0	0	0	2	0	0	0	0	2	0	0	3	0	0	0	0	0
let-805	ML2501	LET-805::GFP	Adhesiosome	2	0	2	0	0	0	2	2	0	0	2	0	0	1	2	2	0	0	2	0	0	0.5	2	2	0	0	3	0	0	1	2	2	0
cuti-1	WT30	CUTI-1::GFP	Cuticulin	1.5	0	0	1	0	0	0	0	0	0	0	1	0	0	0	0	0	0	0	1	1	0	0	0	0	0	0	2	2	0	0	0	0

## Sheet: FigS1I-J_Fig
	Translational Fusion Strains
				egg	L1-L3								L4								Day 1 adult								Day 8 adult
		Matrisome	Genotype	total	C	BM	H	I	G	B	P	N	C	BM	H	I	G	B	P	N	C	BM	H	I	G	B	P	N	C	BM	H	I	G	B	P	N
	Core Matrisome	Cuticular Collagen	BLI-1::GFP										2								2								0.5
		Cuticular Collagen	COL-120::GFP												0.5						2		0.5						1
		Cuticular Collagen	COL-19::GFP																		2								2.5
		Cuticular Collagen	LON-3::GFP		0.5		0.5						1		1.5						2						2								0.5
		Cuticular Collagen	ROL-6::GFP		1		0.5	0.5					2		1	1					2		1	1					0.5
		Cuticular Collagen	COL-101::GFP										1								2								1
		Collagens	COL-99::GFP					1
		Collagens	GFP::COL-99	3			2.5					2			2.5					2			1			1		2			0.5					1
		Collagens	EMB-9::DENDRA	0.5		2	1				2			1	2	1	1		2			2	1	2	2		2			2.5	1	2.5	2.5		2.5
		Collagens	EMB-9::mCherry	3		0.5	1				2			1.5	0.5	1.5	1.5		2			2	0.5	2	2		2			3	1	3	3		3
		Cuticlin	CUTI-1::GFP	1.5			1								1								1	1							2	2
		ECM Glycoprotein	GFP::HIM-4	1.5		1			1.5		2	1.5		2	0.5		2		2.5	2		2.5	0.5		2.5		2	1.5		3			3		1										C	Cuticle	BM	basement membrane	H
		ECM Glycoprotein	LAM-1::DENDRA	1		1	0.5					1.5		1	0.5					1.5		1.5	1					2		2	2					3
		ECM Glycoprotein	LAM-1::mCherry				0.5							0.5	0.5							2	0.5	2	2		2			3	0.5	3	3		3
		ECM Glycoprotein	LAM-2::mKate2	1		1	0.5							1.5	0.5							2	0.5		2		1	2		2	0.5		2		0.5	2
		Proteoglycans	mNG::UNC-52	0.5		1								1								2			1.5					3			3
	associated	ECM-affiliated	SDN-1::GFP	3			1	0.5				2			1	0.5				2			0.5					1			1					3
	Adhesome	Integrin	INA-1::GFP	2			0.5	1			1	2			0.5	1	2.5		1	1			1	2	2		2					2	2.5		2
		Integrin	PAT-2::mNG	2						1								1.5							1	1.5							0.5	2
		Integrin	PAT-3::GFP	3						3							2	3					0.5		2	3							0.5	3
		Fibronectin-like	LET-805::GFP	2		2				2	2			2			1	2	2			2			0.5	2	2			3			1	2	2
		Plectin	VAB-10a::GFP	1.5				2							2								2								3
		Talin	GFP::TLN-1	1.5			0.5			1.5					0.5			2					1		1	3					0.5			1
					0.5	1	1.5	2	2.5	3			p	some parts
									Comments about expression and location patterns
			BT24 (GFP::HIM-4):	Basal mebrane; Hemicentin tracks in head
			CH1445 (BLI-1::GFP):	D8 fluorescence only left in head region
			JgIs5 (ROL-6::GFP):	In L1 only in the head region. Later mainly in the cuticle
			LSD2043 (COL-120::GFP):	Mainly in the outer cuticle
			MH2051 (LON-3::GFP):	mainly in the cuticle
			NG2517 (INA-1::GFP):	DTC and migrating Q cell linage; spermatheca
			NK248 (LAM-1::GFP):	in general much weaker compared to the other LAM-1 strains
			NK358 (PAT-3::GFP):	in spermatheca and vulva muscles
			NK651 (LAM-1::DENDRA):	basement mebrane; coelomocytes
			NK696 (LAM-1::mCherry):	basement mebrane; coelomocytes
	Expression Reporter Strains
				egg	L1-L3						L4						Day 1 adult						Day 8 adult
		Matrisome	Genotype	total	H	I	G	B	P	N	H	I	G	B	P	N	H	I	G	B	P	N	H	I	G	B	P	N
	Core Matrisome	Cuticular Collagen	Pcol-10::GFP	2	3						2						3						0.5	0.5
		Cuticular Collagen	Pcol-19::GFP														2
		Cuticular Collagen	Pcol-120::NeonGreen								3						2						0.5
		Cuticular Collagen	Pcol-129::GFP	0.5	1	1					0.5	1								3				0.5													Legend:	Fluorescence scale	0	0.5	1	1.5	2	2.5	3				H
		Cuticular Collagen	Pcol-144::GFP	1.5	1.5						3						3						0.5																p	partially
		Cuticular Collagen	Pcol-89::GFP							3		1	3p			3		2	2p			3		2	2p			3
		Cuticular Collagen	Pdpy-14::GFP	3	1.5						1						1	1					0.5	1															0
		Collagens	Pemb-9::GFP	2				2			1			2						2						2													0.5
		Collagens	Plet-2::GFP	2				2						2						2						1													1
		Collagens	Pmec-5::GFP	2				2						3						2						2													1.5
		Cuticlin	Pcut-6::GFP	1	0.5						0.5						1						2.5																2
		Cuticlin	Pcutl-23::GFP	1	1	1				2		0.5	1.5			1	1		3p			3		0.5	1														2.5
		ECM Glycoprotein	Phim-4::GFP					2						2				0.5		2.5				1		2.5													3
		ECM Glycoprotein	Phim-4::MB::YFP	2				2						2						2						2
	associated	ECM Regulators	Pcri-2::GFP	2	1	1		1.5			2	1		2			2			2			2			2
		ECM-affiliated	Pgpn-1::GFP			3			3			3			3		0.5	3			3			3
			BC10074 (Pemb-9::GFP):	holes in muscles fluorescence appear with age
			BC11902 (Pcol-129::GFP):	hyp 10 in tail always brighter than the rest
			BC12533 (Pcol-89::GFP):	head neurons and VNC; vulva; sphincter muscle
			BC12900 (Pmec-5-::GFP):	in general a much stronger expression compared to other strains
			BC13149 (Phim-4::GFP):	becomes diffuse with age
			BC13861 (Plet-2::GFP):	vulva muscle keep medium fluorescence
			BC14295 (Pgpn-1::GFP):	begin and end of intestine plus pharynx from late larval stages on
			HS428 (Pcol-10::GFP):	seam cells; part of hyp 7 and vulva
			RP247 (Phim4::MB::YFP):	strong flourescent clusters appear with age
[truncated: 11 more columns]

## Sheet: Patterns of collagen dynamics
Gene	Collagen Type	Collagen Clade ( http://CeColDB.permalink.cc/)	Human homologue	Pattern Class	mRNA (GSE46051)	Promoter expression (this study)	Proteomics (this study)	Protemics Walther 2015	Proteomics Copes 2015	Proteomics Narayan 2016	New synthesized with age Vukoti 2015	Protein::GFP in ECM (this study)	Definition: 1. only collagens, 2. at least proteomics or protein tagged GFP evidence, 3. if protein is unchanged or increased with age, then either mRNA drop steap with age (=shut off= down with age)= class 2 vs mRNA slight down with age (= continiously well expressed during aging but slight decline) = class 3.
col-120	Cuticular Collagen	B16a		1	down with age	down with age						abundance decrease in ECM (cuticle)
rol-6	Cuticular Collagen	C09		1	down with age					down with age		abundance decrease in ECM (cuticle)
lon-3	Cuticular Collagen	C10		1	down with age							abundance decrease in ECM (cuticle)
let-2	Collagen Type IV	Collagen Type IV	Collagen Type IV	1	slight down with age	down with age	down with age	down with age	down with age	unchanged
col-10/-144	Cuticular Collagen	B09a		1	down with age	down with age	down with age
col-12/13	Cuticular Collagen	D10		1	down with age	up with age	unchanged			down with age / unchanged
bli-1	Cuticular Collagen	C01		1	down with age					down with age		abundance decrease in ECM (cuticle)
col-101	Cuticular Collagen	D10		1	down with age					down with age		abundance decrease in ECM (cuticle)
col-14	Cuticular Collagen	B12		1	down with age		down with age
col-125	Cuticular Collagen	B14a		1	down with age			down with age
col-38	Cuticular Collagen	A1		1	down with age				down with age	unchanged/slightly down with age
col-84	Cuticular Collagen	B09c		1	down with age				down with age
col-106	Cuticular Collagen	B01		1	down with age					down with age
col-159	Cuticular Collagen	D10		1	down with age					down with age
col-160	Cuticular Collagen	D10		1	down with age					down with age
col-63	Cuticular Collagen	B09a		1	down with age					down with age
col-122	Cuticular Collagen	B17		1	slight down with age					down with age
sqt-1	Cuticular Collagen	B08		1	down with age				down with age
dpy-10	Cuticular Collagen	B13		1	slight down with age					down with age
dpy-8	Cuticular Collagen	C11		1	down with age					down with age
rol-8	Cuticular Collagen	non-cuticular		1	down with age				down with age
col-19	Cuticular Collagen	B01		2	down with age	down with age				unchanged		abundance increased in ECM (cuticle)
col-90	Cuticular Collagen	C03		2	up then down with age		unchanged			unchanged
col-8	Cuticular Collagen	B10a		2	down with age		unchanged		up with age	unchanged
col-73	Cuticular Collagen	B06		2	down with age			up with age
col-49	Cuticular Collagen	C05		2	down with age				up with age
col-164	Cuticular Collagen	B10a		2	down with age				up with age
emb-9	Collagen Type IV	Collagen Type IV	Collagen Type IV	3	slight down with age	unchanged	up with age			unchanged		abundance increased in ECM (basement membrane)
mec-5	Neuron-supporting Collagen	non-cuticular		3	slight down with age	unchanged			up with age	unchanged
col-99	Collagen Type XXV	non-cuticular	Collagen Type XXV	3	unchanged					unchanged		abundance slight decrease in ECM (neuronal)
dpy-14	Cuticular Collagen	C12a		3	unchanged	unchanged (slighly down in hypodermis)			up with age
cle-1	Collagen Type XVIII	non-cuticular	Collagen Type XVIII	3	unchanged			up with age	up with age	up with age	unchanged
col-184	Cuticular Collagen	B10a		3	slight down with age				up with age	unchanged/slightly down with age
col-178/-179/-20/col-138	Cuticular Collagen	B06		3	slighly down with age				up with age
col-140	Cuticular Collagen	B01		3	slight down with age					unchanged
col-119	Cuticular Collagen	B18		3	slight down with age					unchanged
sqt-3	Cuticular Collagen	C23a		3	slight down with age		unchanged
dpy-17	Cuticular Collagen	C21b		3	slight down with age				up with age
dpy-2	Cuticular Collagen	B13		3	slight down with age				up with age
clec-222	collagenous C-type lectins	Collectin		3	slight down with age				down with age	unchanged
clec-223	collagenous C-type lectins	Collectin		3	slight down with age				down with age	unchanged
