# Supplementary material for: Longevity interventions modulate mechanotransduction and extracellular matrix homeostasis in C. elegans
Source: Nat Commun. 2024 Jan 4;15:276. doi: 10.1038/s41467-023-44409-2 (PMC10766642; doi:10.1038/s41467-023-44409-2)
Supplement: Supplementary file 5 — Supplementary Data 2 [file 41467_2023_44409_MOESM5_ESM.xlsx]

## Sheet: Fig1ADG_Schmeisser_matrisome
Division	Category	Gene	Day 1	Day 5	Day 10	Day 20	Currently in age subset		Data from DOI: 10.1016/j.molmet.2013.02.002
Core matrisome	Collagens	cle-1	5.73749	5.06308	4.96177	5.34829	FALSE		GSE46051
Core matrisome	Collagens	col-99	3.52904	1.79961	2.77314	3.30214	FALSE			Source Data used in the graph
Core matrisome	Collagens	emb-9	8.70556	7.20881	6.45736	5.70966	TRUE					cle-1	col-99	emb-9	let-2	agr-1	B0393.5	C16E9.1	C18H7.1	dig-1	epi-1	F26E4.3	F26E4.7	skpo-3	clec-78	ketn-1	fbl-1	him-4	lam-1	lam-2	lam-3	mfap-1	mig-6	mua-3	nid-1	ost-1	pxn-1	pxn-2	slt-1	spon-1	T01D3.6	T04F3.2	T19D12.6	unc-122	unc-6	W02G9.4	lron-8	test-1	unc-52
Core matrisome	Collagens	let-2	9.27373	7.77934	7.09902	6.29887	TRUE			Day 1	1	5.73749	3.52904	8.70556	9.27373	3.27231	2.71414	1.54357	-3.41793	6.31843	8.05148	4.20743	3.31748	5.16199	4.68465	8.03836	4.19248	6.6759	7.9383	7.27737	6.44116	7.36025	8.45183	6.31634	7.01326	8.63004	4.81674	3.91942	2.96212	4.77454	6.43138	0.539705	5.69694	1.07089	3.65454	3.67075	3.48156	6.24345	8.00319
Core matrisome	ECM Glycoproteins	agr-1	3.27231	1.63385	2.51167	2.63673	FALSE			Day 5	5	5.06308	1.79961	7.20881	7.77934	1.63385	1.2718	0.198595	-1.14416	5.42751	5.78328	2.48154	3.48762	3.95345	2.32901	6.37187	2.22844	5.07612	6.58764	5.1664	4.22895	7.40543	6.69244	4.20002	6.28366	6.9694	3.642	1.91362	1.6745	3.75613	7.00236	0.923414	5.73043	0.751481	2.01508	3.46743	2.0928	3.96373	5.49421
Core matrisome	ECM Glycoproteins	B0393.5	2.71414	1.2718	1.25474	1.4136	FALSE			Day 10	10	4.96177	2.77314	6.45736	7.09902	2.51167	1.25474	-0.186054	-2.25142	5.52435	5.61611	1.62088	3.34697	3.40165	3.09546	5.86867	2.40534	4.98777	6.39077	4.92547	4.30339	7.65649	6.5632	4.53291	4.87918	6.34295	2.94758	1.29128	1.29001	3.93497	5.67021	1.15655	5.74586	1.43662	1.75575	2.71551	1.70318	3.23572	4.57043
Core matrisome	ECM Glycoproteins	C16E9.1	1.54357	0.198595	-0.186054	0.788329	FALSE			Day 20	20	5.34829	3.30214	5.70966	6.29887	2.63673	1.4136	0.788329	1.41991	6.48221	6.22674	1.73017	4.06805	1.94242	4.4118	6.32884	3.99619	6.1403	7.07901	6.17084	5.04696	7.66195	6.43169	5.58392	4.24435	6.35909	3.19606	1.94974	3.09986	3.88522	1.67026	0.867558	6.67491	0.615415	2.21881	1.95916	1.62454	2.79143	5.21005
Core matrisome	ECM Glycoproteins	C18H7.1	-3.41793	-1.14416	-2.25142	1.41991	TRUE
Core matrisome	ECM Glycoproteins	dig-1	6.31843	5.42751	5.52435	6.48221	FALSE
Core matrisome	ECM Glycoproteins	epi-1	8.05148	5.78328	5.61611	6.22674	FALSE
Core matrisome	ECM Glycoproteins	F26E4.3	4.20743	2.48154	1.62088	1.73017	TRUE		Plotting all matrisome genes
Core matrisome	ECM Glycoproteins	F26E4.7	3.31748	3.48762	3.34697	4.06805	TRUE
Core matrisome	ECM Glycoproteins	skpo-3	5.16199	3.95345	3.40165	1.94242	TRUE
Core matrisome	ECM Glycoproteins	clec-78	4.68465	2.32901	3.09546	4.4118	FALSE
Core matrisome	ECM Glycoproteins	ketn-1	8.03836	6.37187	5.86867	6.32884	FALSE
Core matrisome	ECM Glycoproteins	fbl-1	4.19248	2.22844	2.40534	3.99619	FALSE
Core matrisome	ECM Glycoproteins	him-4	6.6759	5.07612	4.98777	6.1403	FALSE
Core matrisome	ECM Glycoproteins	lam-1	7.9383	6.58764	6.39077	7.07901	FALSE
Core matrisome	ECM Glycoproteins	lam-2	7.27737	5.1664	4.92547	6.17084	FALSE
Core matrisome	ECM Glycoproteins	lam-3	6.44116	4.22895	4.30339	5.04696	FALSE
Core matrisome	ECM Glycoproteins	mfap-1	7.36025	7.40543	7.65649	7.66195	TRUE
Core matrisome	ECM Glycoproteins	mig-6	8.45183	6.69244	6.5632	6.43169	TRUE
Core matrisome	ECM Glycoproteins	mua-3	6.31634	4.20002	4.53291	5.58392	FALSE
Core matrisome	ECM Glycoproteins	nid-1	7.01326	6.28366	4.87918	4.24435	TRUE
Core matrisome	ECM Glycoproteins	ost-1	8.63004	6.9694	6.34295	6.35909	TRUE
Core matrisome	ECM Glycoproteins	pxn-1	4.81674	3.642	2.94758	3.19606	TRUE
Core matrisome	ECM Glycoproteins	pxn-2	3.91942	1.91362	1.29128	1.94974	FALSE
Core matrisome	ECM Glycoproteins	slt-1	2.96212	1.6745	1.29001	3.09986	FALSE
Core matrisome	ECM Glycoproteins	spon-1	4.77454	3.75613	3.93497	3.88522	FALSE
Core matrisome	ECM Glycoproteins	T01D3.6	6.43138	7.00236	5.67021	1.67026	TRUE
Core matrisome	ECM Glycoproteins	T04F3.2	0.539705	0.923414	1.15655	0.867558	FALSE
Core matrisome	ECM Glycoproteins	T19D12.6	5.69694	5.73043	5.74586	6.67491	TRUE
Core matrisome	ECM Glycoproteins	unc-122	1.07089	0.751481	1.43662	0.615415	FALSE
Core matrisome	ECM Glycoproteins	unc-6	3.65454	2.01508	1.75575	2.21881	FALSE
Core matrisome	ECM Glycoproteins	W02G9.4	3.67075	3.46743	2.71551	1.95916	TRUE
Core matrisome	Proteoglycans	lron-8	3.48156	2.0928	1.70318	1.62454	TRUE
Core matrisome	Proteoglycans	test-1	6.24345	3.96373	3.23572	2.79143	TRUE
Core matrisome	Proteoglycans	unc-52	8.00319	5.49421	4.57043	5.21005	FALSE
Matrisome-associated	ECM Regulators	acn-1	4.43579	2.90465	2.9294	3.29243	FALSE
Matrisome-associated	ECM Regulators	adm-2	4.82343	5.26786	5.03251	5.99027	TRUE
Matrisome-associated	ECM Regulators	adm-4	4.87763	5.07295	4.6928	4.43731	TRUE
Matrisome-associated	ECM Regulators	adt-1	1.52125	0.982757	-0.372702	1.25939	FALSE
Matrisome-associated	ECM Regulators	adt-2	5.75005	4.52976	3.26357	3.92248	FALSE
Matrisome-associated	ECM Regulators	asp-3	10.3498	10.3571	10.1679	6.34609	TRUE
Matrisome-associated	ECM Regulators	asp-4	8.53248	8.92887	8.16436	6.57435	TRUE
Matrisome-associated	ECM Regulators	C17G10.1	6.61103	7.11179	6.76115	6.45202	FALSE
Matrisome-associated	ECM Regulators	chhy-1	2.90446	0.735565	0.898434	0.891396	FALSE
Matrisome-associated	ECM Regulators	chil-10	4.34254	4.50954	4.41342	4.33701	FALSE
Matrisome-associated	ECM Regulators	cht-1	7.27787	7.59085	8.68842	8.88533	TRUE
Matrisome-associated	ECM Regulators	cpi-1	6.09134	8.93823	9.8075	10.0737	TRUE
Matrisome-associated	ECM Regulators	cpi-2	6.85582	7.54409	7.72382	7.64496	FALSE
Matrisome-associated	ECM Regulators	cpl-1	10.3878	9.59387	9.29391	8.60624	TRUE
Matrisome-associated	ECM Regulators	cpr-1	8.6925	10.1421	10.6523	6.04422	FALSE
Matrisome-associated	ECM Regulators	cpr-2	-4.12309	0.097707	3.0766	3.47511	TRUE
Matrisome-associated	ECM Regulators	cpr-3	3.33502	4.47928	4.99201	4.72329	FALSE
Matrisome-associated	ECM Regulators	cpr-4	7.40722	8.7624	9.16008	7.04305	FALSE
Matrisome-associated	ECM Regulators	cpr-5	7.85572	5.41236	6.77496	4.22701	TRUE
Matrisome-associated	ECM Regulators	cpr-6	9.9514	9.81335	9.37483	7.45411	TRUE
Matrisome-associated	ECM Regulators	cpz-1	8.61689	7.78218	7.61619	7.19479	TRUE
Matrisome-associated	ECM Regulators	cpz-2	5.86953	6.46621	6.75728	5.8775	FALSE
Matrisome-associated	ECM Regulators	cri-2	3.50679	3.43626	3.72546	3.78539	TRUE
Matrisome-associated	ECM Regulators	dpy-18	5.58287	5.23663	5.34488	5.42662	FALSE
Matrisome-associated	ECM Regulators	egl-9	4.88136	4.92636	4.61073	4.65515	TRUE
Matrisome-associated	ECM Regulators	F13D12.6	8.575	8.72518	7.85714	2.85938	TRUE
Matrisome-associated	ECM Regulators	F15D4.4	1.01192	0.561056	0.867884	2.14854	TRUE
Matrisome-associated	ECM Regulators	F27D9.7	1.10745	1.96689	2.55545	3.53346	TRUE
Matrisome-associated	ECM Regulators	F30H5.3	3.89024	2.49001	-0.811755	-0.0125396	TRUE
Matrisome-associated	ECM Regulators	F32A5.3	5.83447	4.79542	3.59099	1.86304	TRUE
Matrisome-associated	ECM Regulators	F32H5.1	4.27293	4.21862	4.04542	2.97122	TRUE
Matrisome-associated	ECM Regulators	F41C3.5	8.83693	8.84621	8.77104	8.66721	TRUE
Matrisome-associated	ECM Regulators	F57F5.1	9.96882	8.83892	8.38984	5.18954	TRUE
Matrisome-associated	ECM Regulators	gon-1	5.03079	3.68916	2.97547	3.88821	FALSE
Matrisome-associated	ECM Regulators	hse-5	6.56811	7.07671	6.90059	6.57622	FALSE
Matrisome-associated	ECM Regulators	ctsa-1	3.63391	2.47908	1.69048	0.0448801	TRUE
Matrisome-associated	ECM Regulators	K10C2.1	8.11412	6.95984	6.31346	4.81888	TRUE
Matrisome-associated	ECM Regulators	K10D3.4	5.19475	3.94033	3.29293	3.99664	FALSE
Matrisome-associated	ECM Regulators	let-268	4.80244	2.51946	2.34548	3.17347	FALSE
Matrisome-associated	ECM Regulators	lron-11	4.09827	3.27123	4.06815	4.78019	FALSE
Matrisome-associated	ECM Regulators	madd-4	2.61717	1.79059	1.33591	1.77161	FALSE
Matrisome-associated	ECM Regulators	mlt-11	6.12082	3.98823	4.54583	4.73023	FALSE
Matrisome-associated	ECM Regulators	mlt-7	4.84606	3.57333	3.22222	3.81364	FALSE
Matrisome-associated	ECM Regulators	nas-3	2.83013	2.64237	1.48152	-0.817247	TRUE
Matrisome-associated	ECM Regulators	nas-39	3.01816	2.33461	2.59675	2.93244	FALSE
Matrisome-associated	ECM Regulators	nas-5	0.360175	2.25853	2.50467	1.73454	FALSE
Matrisome-associated	ECM Regulators	nas-7	2.02194	0.48399	-0.542102	0.0448799	FALSE
Matrisome-associated	ECM Regulators	phy-2	4.81117	3.76435	3.79634	3.47418	TRUE
Matrisome-associated	ECM Regulators	R09F10.1	4.28489	4.47596	4.48031	3.18068	TRUE
Matrisome-associated	ECM Regulators	srp-1	3.30528	3.68977	3.40242	2.29664	TRUE
Matrisome-associated	ECM Regulators	srp-2	3.94321	3.67592	4.00623	3.75684	FALSE
Matrisome-associated	ECM Regulators	srp-6	3.85813	4.16612	4.13209	4.24258	TRUE
Matrisome-associated	ECM Regulators	srp-7	7.45605	7.69478	7.6816	7.41411	FALSE
Matrisome-associated	ECM Regulators	srp-8	-0.150259	0.132245	-0.1617	1.26907	TRUE
Matrisome-associated	ECM Regulators	sul-1	1.94172	0.438961	1.09382	1.08078	FALSE
Matrisome-associated	ECM Regulators	sup-17	8.05788	8.63653	8.46915	8.48489	FALSE
Matrisome-associated	ECM Regulators	suro-1	2.37082	2.06844	-0.846748	-0.0005169	TRUE
Matrisome-associated	ECM Regulators	T19D2.1	2.14926	-0.69073	-1.58799	-1.14106	FALSE
Matrisome-associated	ECM Regulators	T21D12.12	3.25378	2.03665	2.18796	1.40534	TRUE
Matrisome-associated	ECM Regulators	T22F7.3	0.634017	1.31077	0.940652	1.17605	FALSE
Matrisome-associated	ECM Regulators	tag-196	6.1266	5.76622	6.31396	6.78773	TRUE
Matrisome-associated	ECM Regulators	tag-275	2.48707	1.4067	1.8024	1.70635	FALSE
Matrisome-associated	ECM Regulators	tag-290	2.61197	1.64332	2.15037	2.09442	FALSE
Matrisome-associated	ECM Regulators	tep-1	5.78575	6.58026	7.06962	7.91939	TRUE
Matrisome-associated	ECM Regulators	try-1	5.88378	6.08845	5.86886	5.01899	TRUE
Matrisome-associated	ECM Regulators	try-3	0.621648	1.35138	0.717735	0.298857	FALSE
Matrisome-associated	ECM Regulators	unc-71	7.31485	7.76525	7.90556	7.55125	FALSE
Matrisome-associated	ECM Regulators	cpr-8	2.23091	0.843915	0.93946	-0.364343	TRUE
Matrisome-associated	ECM Regulators	Y16B4A.2	6.90732	5.88717	3.778	1.35481	TRUE
Matrisome-associated	ECM Regulators	Y55F3BR.2	4.11005	3.84492	4.45048	4.46036	FALSE
Matrisome-associated	ECM Regulators	Y65B4A.2	1.70084	2.01982	1.94211	2.25218	TRUE
Matrisome-associated	ECM Regulators	zmp-1	0.783737	0.157963	1.06821	2.85519	TRUE
Matrisome-associated	ECM Regulators	zmp-2	1.27444	0.809838	0.491104	1.10327	FALSE
Matrisome-associated	ECM Regulators	zmp-3	3.32826	2.43088	1.84956	2.057	TRUE
Matrisome-associated	ECM-affiliated	apl-1	7.77075	7.37934	7.42991	8.20755	FALSE
Matrisome-associated	ECM-affiliated	C03H12.1	4.80474	4.68235	4.67818	4.6803	FALSE
Matrisome-associated	ECM-affiliated	C48E7.6	3.09577	2.28754	2.19721	3.06764	FALSE
Matrisome-associated	ECM-affiliated	C53D6.7	2.97839	2.56049	1.96667	1.66048	TRUE
Matrisome-associated	ECM-affiliated	clec-1	7.07259	7.22134	5.9136	2.78675	TRUE
Matrisome-associated	ECM-affiliated	clec-10	3.94822	2.80267	3.37373	1.86498	TRUE
Matrisome-associated	ECM-affiliated	clec-12	1.73421	1.24631	1.83817	1.64278	FALSE
Matrisome-associated	ECM-affiliated	clec-123	1.22585	-2.03084	-1.75096	-1.72794	FALSE
Matrisome-associated	ECM-affiliated	clec-142	-0.234374	1.3837	1.09091	1.42302	FALSE
Matrisome-associated	ECM-affiliated	clec-145	-0.9799	2.14102	2.56375	1.44205	FALSE
Matrisome-associated	ECM-affiliated	clec-146	3.47826	5.39952	6.04367	5.64918	FALSE
Matrisome-associated	ECM-affiliated	clec-147	2.29238	2.66228	3.40816	3.98681	TRUE
Matrisome-associated	ECM-affiliated	clec-149	2.09188	1.3882	1.46064	1.38079	FALSE
Matrisome-associated	ECM-affiliated	clec-150	6.97085	6.2981	6.81118	6.64696	FALSE
Matrisome-associated	ECM-affiliated	clec-160	4.48903	4.41916	3.22787	2.61526	TRUE
Matrisome-associated	ECM-affiliated	clec-165	0.879596	1.56225	0.214238	-1.14005	TRUE
Matrisome-associated	ECM-affiliated	clec-166	2.4252	3.79848	4.03631	0.571725	FALSE
Matrisome-associated	ECM-affiliated	clec-169	2.22985	1.70566	1.02192	-0.425394	TRUE
Matrisome-associated	ECM-affiliated	clec-170	2.22676	0.361253	0.437539	-0.111556	TRUE
Matrisome-associated	ECM-affiliated	clec-173	3.32681	4.68338	4.30824	2.62517	FALSE
Matrisome-associated	ECM-affiliated	clec-174	-1.73166	1.17733	0.462622	-2.80662	FALSE
Matrisome-associated	ECM-affiliated	clec-178	1.36358	0.889484	0.558425	0.179745	TRUE
Matrisome-associated	ECM-affiliated	clec-180	1.77001	1.09612	-0.0321625	0.685222	FALSE
Matrisome-associated	ECM-affiliated	clec-186	5.32494	6.24778	5.19163	1.93199	TRUE
Matrisome-associated	ECM-affiliated	clec-187	3.96722	3.2993	3.07549	0.569356	TRUE
Matrisome-associated	ECM-affiliated	clec-190	2.38245	5.81301	6.25715	2.47782	FALSE
Matrisome-associated	ECM-affiliated	clec-196	3.88663	1.06283	2.08425	2.2993	FALSE
Matrisome-associated	ECM-affiliated	clec-199	1.00933	0.79226	0.775732	0.172705	TRUE
Matrisome-associated	ECM-affiliated	clec-204	1.5455	1.41015	1.08803	-0.636325	TRUE
Matrisome-associated	ECM-affiliated	clec-205	1.53165	1.54284	1.75912	0.0577799	TRUE
Matrisome-associated	ECM-affiliated	clec-209	6.81682	8.18186	5.56573	0.637041	TRUE
Matrisome-associated	ECM-affiliated	clec-210	2.05891	3.42099	1.28408	0.597927	TRUE
Matrisome-associated	ECM-affiliated	clec-218	6.30067	7.30477	6.80097	2.24941	TRUE
Matrisome-associated	ECM-affiliated	clec-223	6.45193	6.24929	5.18606	3.08616	TRUE
Matrisome-associated	ECM-affiliated	clec-227	0.432324	1.29184	0.440402	-1.70314	TRUE
Matrisome-associated	ECM-affiliated	clec-258	2.8757	4.15876	3.52733	-0.117436	TRUE
Matrisome-associated	ECM-affiliated	clec-26	0.720402	0.459903	1.54922	-0.979592	FALSE
Matrisome-associated	ECM-affiliated	clec-264	1.75873	2.17487	3.62203	4.74269	TRUE
Matrisome-associated	ECM-affiliated	clec-265	3.73157	3.69943	1.4016	-0.507136	TRUE
Matrisome-associated	ECM-affiliated	clec-266	6.37982	7.09457	8.41	8.67348	TRUE
Matrisome-associated	ECM-affiliated	clec-3	0.178917	2.03482	1.02441	-2.04765	TRUE
Matrisome-associated	ECM-affiliated	clec-41	5.6094	8.16468	6.53055	3.76859	FALSE
Matrisome-associated	ECM-affiliated	clec-43	0.49001	2.7904	0.978809	-1.05763	FALSE
Matrisome-associated	ECM-affiliated	clec-47	3.64263	4.69921	1.67184	-1.76802	TRUE
Matrisome-associated	ECM-affiliated	clec-48	5.50807	4.6189	5.03594	2.52383	TRUE
Matrisome-associated	ECM-affiliated	clec-49	4.09562	3.52318	3.0835	-0.133638	TRUE
Matrisome-associated	ECM-affiliated	clec-5	4.16243	3.75854	4.01442	4.35118	FALSE
Matrisome-associated	ECM-affiliated	clec-50	7.52017	7.10952	6.84166	2.99159	TRUE
Matrisome-associated	ECM-affiliated	clec-51	3.89998	1.22323	0.465896	-1.03507	TRUE
Matrisome-associated	ECM-affiliated	clec-52	4.07676	4.06123	2.90734	0.410371	TRUE
Matrisome-associated	ECM-affiliated	clec-53	2.65644	1.64014	-1.05516	-3.1717	TRUE
Matrisome-associated	ECM-affiliated	clec-54	1.88074	1.80596	1.81511	1.02949	TRUE
Matrisome-associated	ECM-affiliated	clec-56	4.73899	4.04201	3.9632	2.62644	TRUE
Matrisome-associated	ECM-affiliated	clec-57	2.89469	3.06989	2.50384	2.35237	TRUE
Matrisome-associated	ECM-affiliated	clec-62	3.82286	5.53521	5.75241	3.31889	FALSE
Matrisome-associated	ECM-affiliated	clec-63	8.51402	9.11117	9.03062	6.83361	TRUE
Matrisome-associated	ECM-affiliated	clec-65	5.16118	6.8721	5.63432	3.1314	TRUE
Matrisome-associated	ECM-affiliated	clec-66	2.86355	3.10186	2.95206	0.198158	TRUE
Matrisome-associated	ECM-affiliated	clec-67	1.23456	2.48317	-1.35267	-2.05046	TRUE
Matrisome-associated	ECM-affiliated	clec-7	2.41223	3.02249	3.66924	1.2121	FALSE
Matrisome-associated	ECM-affiliated	clec-70	2.14374	-2.47889	-2.00356	-3.63047	TRUE
Matrisome-associated	ECM-affiliated	clec-73	1.44114	-2.07379	-1.20084	-0.963488	FALSE
Matrisome-associated	ECM-affiliated	clec-75	-0.161742	0.585269	1.26151	0.32797	FALSE
Matrisome-associated	ECM-affiliated	clec-76	-0.369803	1.11635	0.613873	0.292208	FALSE
Matrisome-associated	ECM-affiliated	clec-79	1.27343	-2.69786	-2.53129	-1.30439	FALSE
Matrisome-associated	ECM-affiliated	clec-8	0.582662	1.17916	0.724112	0.0319983	FALSE
Matrisome-associated	ECM-affiliated	clec-80	3.64236	4.07692	4.95246	2.29185	FALSE
Matrisome-associated	ECM-affiliated	clec-82	-1.68145	0.257291	1.32657	0.127384	FALSE
Matrisome-associated	ECM-affiliated	clec-83	4.84746	4.84654	4.56827	4.04403	TRUE
Matrisome-associated	ECM-affiliated	clec-84	3.96	4.35813	4.04663	2.78829	TRUE
Matrisome-associated	ECM-affiliated	clec-85	3.32109	5.8631	3.91731	0.6806	TRUE
Matrisome-associated	ECM-affiliated	clec-86	0.877184	0.314806	1.16433	-1.03235	TRUE
Matrisome-associated	ECM-affiliated	clec-87	10.5513	11.1178	11.081	10.4556	FALSE
Matrisome-associated	ECM-affiliated	clec-88	8.63884	9.24248	9.10476	8.57452	FALSE
Matrisome-associated	ECM-affiliated	clec-90	2.77363	2.70151	2.92816	2.462	FALSE
Matrisome-associated	ECM-affiliated	clec-91	7.76682	8.4245	8.44589	7.9463	FALSE
Matrisome-associated	ECM-affiliated	clec-97	4.16271	3.37947	3.04437	0.932275	TRUE
Matrisome-associated	ECM-affiliated	crm-1	4.68944	4.8365	5.36135	6.50747	TRUE
Matrisome-associated	ECM-affiliated	dpy-6	2.32197	0.695751	-1.09977	0.449188	FALSE
Matrisome-associated	ECM-affiliated	elks-1	5.13663	5.32112	5.43309	5.84938	TRUE
Matrisome-associated	ECM-affiliated	F09E8.2	5.7107	5.75667	5.7744	5.39631	TRUE
Matrisome-associated	ECM-affiliated	F35B12.10	2.91849	1.79214	2.01243	2.49101	FALSE
Matrisome-associated	ECM-affiliated	F52E1.2	1.45188	1.41912	1.60058	1.33652	FALSE
Matrisome-associated	ECM-affiliated	fbn-1	5.67212	3.54922	5.55323	6.11022	FALSE
Matrisome-associated	ECM-affiliated	gpn-1	1.67615	0.726216	0.634366	0.678318	FALSE
Matrisome-associated	ECM-affiliated	H02F09.3	0.56655	-1.0665	0.417534	3.51566	TRUE
Matrisome-associated	ECM-affiliated	ile-1	7.88244	7.80789	7.52139	7.37159	TRUE
Matrisome-associated	ECM-affiliated	kal-1	3.89795	2.53859	3.06055	3.62086	FALSE
Matrisome-associated	ECM-affiliated	lec-1	8.29539	7.91614	7.77738	7.69327	TRUE
Matrisome-associated	ECM-affiliated	lec-10	6.58934	5.65008	4.48042	3.05388	TRUE
Matrisome-associated	ECM-affiliated	lec-12	5.30511	5.56447	5.59971	5.47394	FALSE
Matrisome-associated	ECM-affiliated	lec-2	7.90077	6.93248	9.00671	10.1694	TRUE
Matrisome-associated	ECM-affiliated	lec-3	4.60703	3.63439	3.64865	4.36812	FALSE
Matrisome-associated	ECM-affiliated	lec-4	5.37605	5.23238	4.98731	4.87196	TRUE
Matrisome-associated	ECM-affiliated	lec-5	7.25687	6.77178	6.45509	7.11251	FALSE
Matrisome-associated	ECM-affiliated	lec-6	7.48862	7.88253	7.1074	5.08306	TRUE
Matrisome-associated	ECM-affiliated	lec-7	-0.603155	0.511894	0.770996	1.53485	TRUE
Matrisome-associated	ECM-affiliated	lec-8	6.17449	6.63792	6.87661	6.92612	TRUE
Matrisome-associated	ECM-affiliated	lec-9	5.77461	5.65624	4.75627	1.63558	TRUE
Matrisome-associated	ECM-affiliated	let-805	7.04082	5.50155	5.37	6.20458	FALSE
Matrisome-associated	ECM-affiliated	lon-1	5.83389	5.6806	5.88667	5.18231	TRUE
Matrisome-associated	ECM-affiliated	lron-7	6.79579	6.89518	6.66908	6.53006	TRUE
Matrisome-associated	ECM-affiliated	lron-9	3.7027	3.08374	2.79615	3.83803	FALSE
Matrisome-associated	ECM-affiliated	mab-20	5.38154	5.62619	5.86727	6.28129	TRUE
Matrisome-associated	ECM-affiliated	mec-1	1.57248	1.15308	1.09733	1.86984	FALSE
Matrisome-associated	ECM-affiliated	mup-4	7.21344	6.26607	5.18297	5.15156	TRUE
Matrisome-associated	ECM-affiliated	nex-1	7.1656	7.67201	7.92201	8.23128	TRUE
Matrisome-associated	ECM-affiliated	nex-2	4.83967	5.24452	5.57137	6.58311	TRUE
Matrisome-associated	ECM-affiliated	nex-3	3.76906	4.21042	4.84213	5.72452	TRUE
Matrisome-associated	ECM-affiliated	pan-1	5.12355	4.57441	5.15596	5.99422	TRUE
Matrisome-associated	ECM-affiliated	plx-1	6.32207	6.57976	6.70165	6.8255	TRUE
Matrisome-associated	ECM-affiliated	plx-2	3.67074	2.21393	3.18825	4.08223	FALSE
Matrisome-associated	ECM-affiliated	pxd-1	4.51391	4.01175	4.50098	4.85856	FALSE
Matrisome-associated	ECM-affiliated	sdn-1	6.49321	5.81102	6.19433	6.38664	FALSE
Matrisome-associated	ECM-affiliated	smp-1	5.73227	6.54631	6.50051	6.36262	FALSE
Matrisome-associated	ECM-affiliated	smp-2	4.72873	4.75415	4.10594	3.18978	TRUE
Matrisome-associated	ECM-affiliated	lron-14	0.949792	0.544641	0.372499	0.315198	TRUE
Matrisome-associated	ECM-affiliated	T15B7.1	6.74039	5.63392	4.50294	2.13224	TRUE
Matrisome-associated	ECM-affiliated	ZC178.2	-1.73003	-3.17948	-2.51894	1.29989	TRUE
Matrisome-associated	Secreted Factors	C49C8.5	4.8005	3.9991	3.39586	2.06939	TRUE
Matrisome-associated	Secreted Factors	ced-1	6.44739	7.16274	7.08195	7.13198	FALSE
Matrisome-associated	Secreted Factors	cwn-1	3.69064	1.80399	2.10564	3.10977	FALSE
Matrisome-associated	Secreted Factors	cwn-2	3.0192	1.21685	1.0088	1.18188	FALSE
Matrisome-associated	Secreted Factors	ensh-1	1.2091	0.799762	0.493511	0.594726	TRUE
Matrisome-associated	Secreted Factors	D1086.9	-6.48203	2.3567	1.60029	-1.27717	FALSE
Matrisome-associated	Secreted Factors	daf-7	2.06591	1.16245	1.43644	2.66536	FALSE
Matrisome-associated	Secreted Factors	dbl-1	2.35891	1.41302	1.71184	2.37561	FALSE
Matrisome-associated	Secreted Factors	egl-20	2.08083	1.01877	1.444	2.13842	FALSE
Matrisome-associated	Secreted Factors	F14B4.1	4.0327	2.20228	2.07966	2.4444	FALSE
Matrisome-associated	Secreted Factors	F22E12.1	4.55606	4.14792	3.78034	3.64698	TRUE
Matrisome-associated	Secreted Factors	H39E23.3	-3.46997	5.61329	6.19513	1.92682	FALSE
Matrisome-associated	Secreted Factors	hcf-1	8.16276	8.54938	8.29557	8.3387	FALSE
Matrisome-associated	Secreted Factors	let-756	2.66352	1.52935	1.25496	1.97021	FALSE
Matrisome-associated	Secreted Factors	lron-15	1.35992	0.427919	0.605445	1.61984	FALSE
Matrisome-associated	Secreted Factors	mom-2	7.97225	8.36249	8.10886	7.34736	TRUE
Matrisome-associated	Secreted Factors	mpz-1	4.05566	3.18193	3.44619	4.70193	FALSE
Matrisome-associated	Secreted Factors	pvf-1	2.88186	3.71623	4.57535	5.02688	TRUE
Matrisome-associated	Secreted Factors	qua-1	2.85777	2.48999	1.13447	2.47883	FALSE
Matrisome-associated	Secreted Factors	sfrp-1	1.79137	0.646191	1.10453	1.25614	FALSE
Matrisome-associated	Secreted Factors	tag-53	6.17247	6.01002	6.08237	6.34578	FALSE
Matrisome-associated	Secreted Factors	tig-2	2.47728	2.4962	2.68946	3.01617	TRUE
Matrisome-associated	Secreted Factors	unc-129	2.8054	2.8015	4.30356	4.33286	TRUE
Matrisome-associated	Secreted Factors	VC5.2	3.47097	3.43199	3.57542	3.70352	TRUE
Matrisome-associated	Secreted Factors	wrt-1	2.24753	1.48172	-1.1095	-1.03358	TRUE
Matrisome-associated	Secreted Factors	wrt-2	1.93274	1.38797	-1.07759	-1.30954	TRUE
Matrisome-associated	Secreted Factors	wrt-4	1.13443	0.278092	-1.7669	-2.31433	TRUE
Matrisome-associated	Secreted Factors	Y43C5A.2	6.1496	6.577	6.0346	4.4195	TRUE
Matrisome-associated	Secreted Factors	Y43F8B.3	1.64665	1.15175	1.31021	1.58479	FALSE
Matrisome-associated	Secreted Factors	Y64G10A.7	3.27323	1.83729	2.39993	2.85187	FALSE
Nematode-specific core matrisome	Collagens	mec-5	4.33374	2.1567	2.05006	1.63882	TRUE
Nematode-specific core matrisome	Collagens	rol-8	2.41295	2.61514	-1.93899	-1.59242	TRUE
Nematode-specific core matrisome	Collagens	col-135	4.43109	1.4125	0.676457	-1.59241	TRUE
Nematode-specific core matrisome	Cuticlins	cut-2	3.1212	3.39688	-0.0268514	-0.986189	TRUE
Nematode-specific core matrisome	Cuticlins	cut-3	1.81748	2.33084	-0.628675	-1.78025	TRUE
Nematode-specific core matrisome	Cuticlins	cut-4	1.57539	-0.358119	-0.767114	-0.525746	FALSE
Nematode-specific core matrisome	Cuticlins	cut-6	0.325771	1.33127	0.515739	-0.689145	TRUE
Nematode-specific core matrisome	Cuticlins	cutl-14	0.0357665	0.591557	0.909329	1.52626	TRUE
Nematode-specific core matrisome	Cuticlins	cutl-2	2.66244	-0.12582	1.58876	1.97021	FALSE
Nematode-specific core matrisome	Cuticlins	cutl-20	1.72117	1.17579	2.73225	3.7613	TRUE
Nematode-specific core matrisome	Cuticlins	cutl-23	0.202488	0.851567	0.904282	2.18812	TRUE
Nematode-specific core matrisome	Cuticlins	dpy-1	0.990798	1.21078	0.544562	1.2377	FALSE
Nematode-specific core matrisome	Cuticular Collagens	bli-1	2.50823	-0.0250209	-2.64556	-1.99065	TRUE
Nematode-specific core matrisome	Cuticular Collagens	bli-2	2.00697	-0.234436	-2.87477	-2.29898	TRUE
Nematode-specific core matrisome	Cuticular Collagens	bli-6	5.21562	1.76424	-3.77425	-3.53538	TRUE
Nematode-specific core matrisome	Cuticular Collagens	col-10	5.20677	4.83703	0.765907	1.31619	TRUE
Nematode-specific core matrisome	Cuticular Collagens	col-101	9.50747	8.63907	5.97866	2.4622	TRUE
Nematode-specific core matrisome	Cuticular Collagens	col-103	8.91407	5.384	3.7394	3.09599	TRUE
Nematode-specific core matrisome	Cuticular Collagens	col-104	3.43243	1.85269	-1.41741	-1.92145	TRUE
Nematode-specific core matrisome	Cuticular Collagens	col-106	9.86284	8.53556	6.95439	5.52587	TRUE
Nematode-specific core matrisome	Cuticular Collagens	col-107	3.38473	2.86227	-0.142588	0.19458	TRUE
Nematode-specific core matrisome	Cuticular Collagens	col-109	3.04405	1.70274	-1.71044	-1.95949	TRUE
Nematode-specific core matrisome	Cuticular Collagens	col-111	1.41164	1.15639	1.51169	1.28718	FALSE
Nematode-specific core matrisome	Cuticular Collagens	col-113	1.71116	0.678496	0.736636	1.58899	FALSE
Nematode-specific core matrisome	Cuticular Collagens	col-116	0.640837	1.29815	2.37739	1.77401	FALSE
Nematode-specific core matrisome	Cuticular Collagens	col-117	5.57656	4.48846	3.86876	2.72587	TRUE
Nematode-specific core matrisome	Cuticular Collagens	col-118	4.48606	2.25319	2.04184	0.806255	TRUE
Nematode-specific core matrisome	Cuticular Collagens	col-119	11.6471	8.92134	6.61039	5.74963	TRUE
Nematode-specific core matrisome	Cuticular Collagens	col-12	6.11017	2.86351	0.260343	-0.944585	TRUE
Nematode-specific core matrisome	Cuticular Collagens	col-120	3.63211	0.618213	-1.34393	-0.428038	FALSE
Nematode-specific core matrisome	Cuticular Collagens	col-121	3.3644	0.444371	1.72806	1.69435	FALSE
Nematode-specific core matrisome	Cuticular Collagens	col-122	11.3101	9.75985	8.09896	6.07585	TRUE
Nematode-specific core matrisome	Cuticular Collagens	col-124	11.5626	6.07842	3.11367	4.09838	TRUE
Nematode-specific core matrisome	Cuticular Collagens	col-125	5.39567	4.22615	-0.33534	-0.347291	TRUE
Nematode-specific core matrisome	Cuticular Collagens	col-126	2.79567	-1.47443	-3.48291	-3.23627	TRUE
Nematode-specific core matrisome	Cuticular Collagens	col-129	9.03025	1.40903	-0.221503	2.81621	FALSE
Nematode-specific core matrisome	Cuticular Collagens	col-13	5.25504	1.79222	-2.55405	-0.948157	TRUE
Nematode-specific core matrisome	Cuticular Collagens	col-130	2.9574	1.29031	-2.55579	-1.18616	TRUE
Nematode-specific core matrisome	Cuticular Collagens	col-133	5.7902	1.56802	-3.22266	-1.15331	FALSE
Nematode-specific core matrisome	Cuticular Collagens	col-137	2.34364	-2.67008	-3.52145	-2.54373	FALSE
Nematode-specific core matrisome	Cuticular Collagens	col-138	4.63193	1.8569	-2.24092	-3.1225	TRUE
Nematode-specific core matrisome	Cuticular Collagens	col-139	8.83438	2.07489	-1.08667	2.5107	FALSE
Nematode-specific core matrisome	Cuticular Collagens	col-14	4.19441	2.5405	-1.2653	-0.852491	TRUE
Nematode-specific core matrisome	Cuticular Collagens	col-140	11.3809	8.35771	5.1871	4.42632	TRUE
Nematode-specific core matrisome	Cuticular Collagens	col-142	7.61023	2.25915	0.735386	1.66143	FALSE
Nematode-specific core matrisome	Cuticular Collagens	col-143	9.8798	8.41662	6.49933	3.66561	TRUE
Nematode-specific core matrisome	Cuticular Collagens	col-144	5.5491	4.53859	-0.110324	0.200395	TRUE
Nematode-specific core matrisome	Cuticular Collagens	col-145	3.68655	1.52568	-3.04568	-4.58352	TRUE
Nematode-specific core matrisome	Cuticular Collagens	col-146	4.08293	0.345176	-2.90744	-4.08805	TRUE
Nematode-specific core matrisome	Cuticular Collagens	col-147	4.96929	1.96469	-2.59356	-0.818654	TRUE
Nematode-specific core matrisome	Cuticular Collagens	col-149	5.22856	1.10511	-1.86329	-0.151175	FALSE
Nematode-specific core matrisome	Cuticular Collagens	col-150	3.45169	0.40943	-1.43178	-0.696793	TRUE
Nematode-specific core matrisome	Cuticular Collagens	col-153	2.22363	0.57461	-0.19736	0.171717	FALSE
Nematode-specific core matrisome	Cuticular Collagens	col-154	3.33527	2.02989	-0.1717	1.19346	FALSE
Nematode-specific core matrisome	Cuticular Collagens	col-155	5.64856	2.53667	0.714816	0.327451	TRUE
Nematode-specific core matrisome	Cuticular Collagens	col-156	2.0566	0.751732	-3.70894	-3.81175	TRUE
Nematode-specific core matrisome	Cuticular Collagens	col-157	3.00006	1.41932	-2.30048	-2.86052	TRUE
Nematode-specific core matrisome	Cuticular Collagens	col-158	2.18802	3.49188	2.84376	1.17249	FALSE
Nematode-specific core matrisome	Cuticular Collagens	col-159	7.80627	2.82206	-0.88486	1.11707	FALSE
Nematode-specific core matrisome	Cuticular Collagens	col-160	10.2847	6.31881	2.7982	3.27802	TRUE
Nematode-specific core matrisome	Cuticular Collagens	col-161	5.06521	2.19892	-3.28264	-2.81255	TRUE
Nematode-specific core matrisome	Cuticular Collagens	col-162	4.19715	1.21279	-1.84318	-2.20581	TRUE
Nematode-specific core matrisome	Cuticular Collagens	col-165	1.89766	2.72214	-0.87708	-3.09147	TRUE
Nematode-specific core matrisome	Cuticular Collagens	col-166	5.35509	4.93668	4.11467	2.32263	TRUE
Nematode-specific core matrisome	Cuticular Collagens	col-167	5.50485	4.3874	-0.0965434	-0.266364	TRUE
Nematode-specific core matrisome	Cuticular Collagens	col-168	3.93493	2.92658	-3.4854	-3.576	TRUE
Nematode-specific core matrisome	Cuticular Collagens	col-169	2.49027	2.0446	-1.89818	-0.695703	FALSE
Nematode-specific core matrisome	Cuticular Collagens	col-170	2.79991	0.927027	-6.47534	-4.23712	TRUE
Nematode-specific core matrisome	Cuticular Collagens	col-175	3.80265	0.965746	-4.07545	-4.64668	TRUE
Nematode-specific core matrisome	Cuticular Collagens	col-176	1.15208	0.815013	-2.1063	-1.88347	TRUE
Nematode-specific core matrisome	Cuticular Collagens	col-178	10.8651	8.05878	5.27593	3.77825	TRUE
Nematode-specific core matrisome	Cuticular Collagens	col-179	9.39518	4.94304	3.01081	2.3076	TRUE
Nematode-specific core matrisome	Cuticular Collagens	col-180	3.6266	1.65585	-2.56822	-2.72578	TRUE
Nematode-specific core matrisome	Cuticular Collagens	col-181	10.8969	9.54717	7.46458	5.27494	TRUE
Nematode-specific core matrisome	Cuticular Collagens	col-183	-2.50185	5.01188	2.0228	-1.61559	FALSE
Nematode-specific core matrisome	Cuticular Collagens	col-184	9.9322	8.57838	6.9913	5.63229	TRUE
Nematode-specific core matrisome	Cuticular Collagens	col-19	10.5225	6.05425	5.31961	3.74325	TRUE
Nematode-specific core matrisome	Cuticular Collagens	col-20	11.0442	5.36526	1.64145	3.35359	FALSE
Nematode-specific core matrisome	Cuticular Collagens	col-34	2.55622	1.23275	1.29549	1.29452	FALSE
Nematode-specific core matrisome	Cuticular Collagens	col-38	5.14402	3.08215	2.04121	1.43473	TRUE
Nematode-specific core matrisome	Cuticular Collagens	col-39	5.16066	2.08792	-1.09198	-1.93675	TRUE
Nematode-specific core matrisome	Cuticular Collagens	col-41	0.805064	3.32964	-1.22677	-0.632725	FALSE
Nematode-specific core matrisome	Cuticular Collagens	col-42	9.0178	5.82338	4.34152	3.39718	TRUE
Nematode-specific core matrisome	Cuticular Collagens	col-43	1.15945	3.00809	2.85198	-1.20831	FALSE
Nematode-specific core matrisome	Cuticular Collagens	col-48	3.0521	1.70454	-0.293321	0.256487	TRUE
Nematode-specific core matrisome	Cuticular Collagens	col-49	3.84323	0.905112	-3.70894	-4.79143	TRUE
Nematode-specific core matrisome	Cuticular Collagens	col-60	3.56145	0.60774	-1.51419	-1.4687	TRUE
Nematode-specific core matrisome	Cuticular Collagens	col-62	4.65144	-0.443613	-1.49537	-1.96608	TRUE
Nematode-specific core matrisome	Cuticular Collagens	col-63	4.04064	1.28695	-2.65947	-0.340495	FALSE
Nematode-specific core matrisome	Cuticular Collagens	col-65	2.25079	1.61955	-1.82042	-1.41283	TRUE
Nematode-specific core matrisome	Cuticular Collagens	col-68	0.107543	0.957628	1.28157	1.25994	TRUE
Nematode-specific core matrisome	Cuticular Collagens	col-7	4.72479	-3.52962	-2.67936	-4.10775	FALSE
Nematode-specific core matrisome	Cuticular Collagens	col-71	4.7543	2.41454	0.665254	0.269448	TRUE
Nematode-specific core matrisome	Cuticular Collagens	col-73	5.51715	3.94678	-2.54717	-3.01862	TRUE
Nematode-specific core matrisome	Cuticular Collagens	col-74	1.70739	2.79222	-0.0457349	-0.785507	TRUE
Nematode-specific core matrisome	Cuticular Collagens	col-76	4.04001	3.7606	3.13512	2.35448	TRUE
Nematode-specific core matrisome	Cuticular Collagens	col-77	5.2485	2.78978	-2.71274	-1.99065	TRUE
Nematode-specific core matrisome	Cuticular Collagens	col-8	10.2473	6.22679	5.01237	3.02356	TRUE
Nematode-specific core matrisome	Cuticular Collagens	col-80	10.4506	7.11451	3.44533	3.25696	TRUE
Nematode-specific core matrisome	Cuticular Collagens	col-81	8.25004	2.00312	-0.243615	1.87607	FALSE
Nematode-specific core matrisome	Cuticular Collagens	col-88	3.86805	0.0230543	-3.31474	-3.26198	TRUE
Nematode-specific core matrisome	Cuticular Collagens	col-90	1.54639	3.24454	-1.03395	-1.32112	TRUE
Nematode-specific core matrisome	Cuticular Collagens	col-91	2.66183	-0.0238369	-4.64472	-3.09147	TRUE
Nematode-specific core matrisome	Cuticular Collagens	col-92	7.33197	2.30175	-1.39896	0.756202	FALSE
Nematode-specific core matrisome	Cuticular Collagens	col-93	10.5945	3.79636	0.31673	3.28468	FALSE
Nematode-specific core matrisome	Cuticular Collagens	col-94	7.90238	3.34809	-0.451911	1.22583	FALSE
Nematode-specific core matrisome	Cuticular Collagens	col-95	6.72608	8.76273	6.75959	5.06589	FALSE
Nematode-specific core matrisome	Cuticular Collagens	col-96	4.17708	1.44445	1.08205	1.24142	FALSE
Nematode-specific core matrisome	Cuticular Collagens	col-97	4.44403	2.62663	-0.69974	-1.00861	TRUE
Nematode-specific core matrisome	Cuticular Collagens	col-98	9.0355	5.45078	3.28607	3.13376	TRUE
Nematode-specific core matrisome	Cuticular Collagens	dpy-10	5.16617	3.4653	3.62754	3.27321	TRUE
Nematode-specific core matrisome	Cuticular Collagens	dpy-13	4.85062	4.07383	-1.42784	-1.55877	TRUE
Nematode-specific core matrisome	Cuticular Collagens	dpy-14	7.16384	4.49748	6.18241	5.9489	FALSE
Nematode-specific core matrisome	Cuticular Collagens	dpy-17	7.18687	4.74269	5.39949	5.42451	FALSE
Nematode-specific core matrisome	Cuticular Collagens	dpy-2	4.07292	1.85856	1.91864	2.03608	FALSE
Nematode-specific core matrisome	Cuticular Collagens	dpy-3	3.49237	1.21553	1.25529	1.55868	FALSE
Nematode-specific core matrisome	Cuticular Collagens	dpy-4	4.85816	4.04424	-1.15195	-1.45335	TRUE
Nematode-specific core matrisome	Cuticular Collagens	dpy-5	4.77277	3.86452	-1.54797	-1.59242	TRUE
Nematode-specific core matrisome	Cuticular Collagens	dpy-7	3.84365	1.68395	1.42234	0.58976	TRUE
Nematode-specific core matrisome	Cuticular Collagens	dpy-8	1.06052	1.40558	-0.593326	0.346912	FALSE
Nematode-specific core matrisome	Cuticular Collagens	dpy-9	1.09007	1.06294	-0.307628	-0.641827	TRUE
Nematode-specific core matrisome	Cuticular Collagens	lon-3	2.10321	1.20255	-1.55908	-0.806938	TRUE
Nematode-specific core matrisome	Cuticular Collagens	ram-2	4.70199	3.6648	0.0294752	0.919338	TRUE
Nematode-specific core matrisome	Cuticular Collagens	rol-1	4.15466	1.49663	-3.9916	-4.05447	TRUE
Nematode-specific core matrisome	Cuticular Collagens	rol-6	1.7455	2.3495	-3.09677	-2.01414	TRUE
Nematode-specific core matrisome	Cuticular Collagens	sqt-1	2.77868	2.84264	-2.86201	-1.40881	TRUE
Nematode-specific core matrisome	Cuticular Collagens	sqt-2	2.84611	2.76831	-1.09133	-0.0500831	FALSE
Nematode-specific core matrisome	Cuticular Collagens	sqt-3	6.88628	5.13093	4.67282	4.05877	TRUE
Nematode-specific core matrisome	Proteoglycans	cpg-1	11.3059	11.9532	11.2728	10.8141	FALSE
Nematode-specific core matrisome	Proteoglycans	cpg-2	11.3327	12.1264	11.4001	11.0398	FALSE
Nematode-specific core matrisome	Proteoglycans	cpg-3	9.36618	10.2274	9.44307	8.82498	FALSE
Nematode-specific core matrisome	Proteoglycans	cpg-4	7.35653	7.78451	7.16637	6.79782	TRUE
Nematode-specific core matrisome	Proteoglycans	cpg-7	2.95661	2.83867	4.06217	3.93059	TRUE
Nematode-specific core matrisome	Proteoglycans	cpg-8	6.52118	6.79803	7.13023	6.79225	FALSE
Nematode-specific core matrisome	Proteoglycans	cpg-9	5.61965	2.67016	2.43414	0.197447	TRUE
Nematode-specific matrisome-associated	ECM Regulators	dpy-31	4.60425	4.60801	4.779	4.46211	FALSE
Nematode-specific matrisome-associated	ECM Regulators	hch-1	4.83805	3.06145	5.33255	4.81949	FALSE
Nematode-specific matrisome-associated	ECM Regulators	mig-17	2.01173	1.07704	0.672233	0.125805	TRUE
Nematode-specific matrisome-associated	ECM Regulators	mlt-9	1.65813	1.58808	-0.195224	1.21533	FALSE
Nematode-specific matrisome-associated	ECM Regulators	nas-11	5.39399	6.54426	6.67189	5.18882	FALSE
Nematode-specific matrisome-associated	ECM Regulators	nas-20	4.68258	5.49089	5.48996	2.26961	TRUE
Nematode-specific matrisome-associated	ECM Regulators	nas-31	1.30994	1.30913	1.04435	1.54673	FALSE
Nematode-specific matrisome-associated	ECM Regulators	nas-32	0.664324	0.875823	1.43317	1.09227	FALSE
Nematode-specific matrisome-associated	ECM Regulators	nas-33	0.742295	0.267737	1.48544	1.84385	TRUE
Nematode-specific matrisome-associated	ECM Regulators	nas-37	4.26668	2.88865	3.43836	4.69529	FALSE
Nematode-specific matrisome-associated	ECM Regulators	nas-9	3.50979	3.18595	3.24472	2.83545	TRUE
Nematode-specific matrisome-associated	ECM Regulators	toh-1	3.81513	2.9959	3.15306	3.5578	FALSE
Nematode-specific matrisome-associated	ECM Regulators	zmp-4	4.80085	5.02124	5.41398	4.85317	FALSE
Nematode-specific matrisome-associated	ECM-affiliated	clec-222	3.87854	4.53973	3.8201	-0.147575	TRUE
Nematode-specific matrisome-associated	ECM-affiliated	dyf-7	2.55066	0.467859	1.85595	2.28508	FALSE
Nematode-specific matrisome-associated	ECM-affiliated	flr-2	1.21401	0.97285	1.23029	1.38803	FALSE
Nematode-specific matrisome-associated	ECM-affiliated	ghi-1	1.48519	0.520786	1.48288	3.12648	TRUE
Nematode-specific matrisome-associated	ECM-affiliated	lev-9	1.78764	0.470967	1.19634	1.85948	FALSE
Nematode-specific matrisome-associated	ECM-affiliated	lon-2	4.69551	4.76973	4.77119	4.49292	TRUE
Nematode-specific matrisome-associated	ECM-affiliated	noah-1	6.88972	4.60656	5.65034	5.83323	FALSE
Nematode-specific matrisome-associated	ECM-affiliated	noah-2	6.58578	4.23115	5.23232	5.3077	FALSE
Nematode-specific matrisome-associated	ECM-affiliated	srap-1	5.62492	4.40345	5.50111	7.8303	TRUE
Nematode-specific matrisome-associated	ECM-affiliated	Y8A9A.2	1.89033	1.6412	0.58059	3.25814	FALSE
Nematode-specific matrisome-associated	Secreted Factors	C24B9.3	6.20025	6.89149	6.29804	4.62952	TRUE
Nematode-specific matrisome-associated	Secreted Factors	eff-1	1.965	1.47381	1.4701	2.91524	FALSE
Nematode-specific matrisome-associated	Secreted Factors	let-653	3.6498	2.8748	3.58871	3.42788	FALSE
Nematode-specific matrisome-associated	Secreted Factors	lon-8	2.74432	2.33552	1.84449	2.29472	FALSE
Nematode-specific matrisome-associated	Secreted Factors	lpr-1	1.07395	0.469021	0.442335	0.63309	FALSE
Nematode-specific matrisome-associated	Secreted Factors	lpr-2	2.42325	2.24666	2.40383	3.04242	TRUE
Nematode-specific matrisome-associated	Secreted Factors	lpr-3	4.82708	3.15948	4.06348	4.39767	FALSE
Nematode-specific matrisome-associated	Secreted Factors	lpr-4	3.06357	1.86125	-0.380528	-0.539518	TRUE
Nematode-specific matrisome-associated	Secreted Factors	lpr-5	3.51439	2.03489	0.863579	1.47536	FALSE
Nematode-specific matrisome-associated	Secreted Factors	mig-18	1.99942	0.845177	1.84674	2.68504	FALSE
Nematode-specific matrisome-associated	Secreted Factors	mlt-8	4.39466	2.42925	2.37311	2.41197	FALSE
Nematode-specific matrisome-associated	Secreted Factors	sym-1	5.91713	3.71144	5.23061	5.46687	FALSE
Nematode-specific matrisome-associated	Secreted Factors	T19A5.3	2.37375	1.76725	-0.00137915	0.565296	TRUE
Adhesion	Adhesion receptors	vab-10	8.6124	7.62362	7.92029	8.51523	FALSE
Adhesion	Adhesion receptors	ina-1	5.99405	5.70321	5.79424	6.27319	FALSE
Adhesion	Adhesion receptors	pat-2	5.99606	4.36271	3.6836	4.9363	FALSE
Adhesion	Adhesion receptors	pat-3	7.55452	7.9461	7.82746	7.92085	FALSE
Adhesion	Adhesion receptors	dgn-1	5.62762	5.20601	5.81577	6.65254	TRUE
Adhesion	Adhesion receptors	R09F10.3	4.23703	5.03072	4.71409	4.90979	FALSE
Adhesion	Adhesion receptors	ten-1	6.52915	6.85224	6.86961	7.1382	TRUE
Adhesion	Adhesion receptors	ddr-1	2.96677	2.11441	2.04512	2.44654	FALSE
Adhesion	Adhesion receptors	ptp-3	6.60407	6.76783	6.60808	6.90713	TRUE
Adhesion	Adhesion signaling	unc-112	6.4262	5.57328	5.19973	5.81076	FALSE
Adhesion	Adhesion signaling	Y45F10D.10	1.18793	0.666295	0.912618	0.807484	FALSE
Adhesion	Adhesion signaling	pxl-1	4.94298	4.55323	4.62751	5.2007	FALSE
Adhesion	Adhesion signaling	rack-1	11.0979	10.4786	10.4783	10.3056	TRUE
Adhesion	Adhesion signaling	tln-1	7.07732	6.21394	6.00156	7.02259	FALSE
Adhesion	Adhesion signaling	tns-1	5.3929	4.99327	4.60277	4.65434	TRUE
Adhesion	Adhesion signaling	deb-1	6.63165	5.11826	4.41595	4.87858	FALSE
Adhesion	Adhesion signaling	sorb-1	2.86761	1.70228	1.7089	2.2871	FALSE
Adhesion	Adhesion signaling	pat-4	4.55703	3.63112	3.43315	3.65097	FALSE
Adhesion	Adhesion signaling	pat-6	5.41464	4.75131	4.66885	4.5161	TRUE
Adhesion	Adhesion signaling	unc-97	5.73198	4.60367	4.70657	4.88303	FALSE
Adhesion	Adhesion signaling	erm-1	8.51337	8.25156	7.95843	8.08187	FALSE
Adhesion	Adhesion signaling	rho-1	7.98437	7.65357	7.67654	7.88727	FALSE
Adhesion	Adhesion signaling	pin-2	1.7511	1.90602	2.08415	2.01112	TRUE
Adhesion	Adhesion signaling	kin-32	4.17818	3.9259	3.787	3.79715	TRUE
Adhesion	Adhesion signaling	let-502	7.93457	8.34673	8.04077	8.42104	FALSE
[truncated: 419 more columns]

## Sheet: Fig1ADG_SourceDataGraph
		cle-1	col-99	emb-9	let-2	agr-1	B0393.5	C16E9.1	C18H7.1	dig-1	epi-1	F26E4.3	F26E4.7	skpo-3	clec-78	ketn-1	fbl-1	him-4	lam-1	lam-2	lam-3	mfap-1	mig-6	mua-3	nid-1	ost-1	pxn-1	pxn-2	slt-1	spon-1	T01D3.6	T04F3.2	T19D12.6	unc-122	unc-6	W02G9.4	lron-8	test-1	unc-52	acn-1	adm-2	adm-4	adt-1	adt-2	asp-3	asp-4	C17G10.1	chhy-1	chil-10
Day 1	1	5.73749	3.52904	8.70556	9.27373	3.27231	2.71414	1.54357	-3.41793	6.31843	8.05148	4.20743	3.31748	5.16199	4.68465	8.03836	4.19248	6.6759	7.9383	7.27737	6.44116	7.36025	8.45183	6.31634	7.01326	8.63004	4.81674	3.91942	2.96212	4.77454	6.43138	0.539705	5.69694	1.07089	3.65454	3.67075	3.48156	6.24345	8.00319	4.43579	4.82343	4.87763	1.52125	5.75005	10.3498	8.53248	6.61103	2.90446	4.34254
Day 5	5	5.06308	1.79961	7.20881	7.77934	1.63385	1.2718	0.198595	-1.14416	5.42751	5.78328	2.48154	3.48762	3.95345	2.32901	6.37187	2.22844	5.07612	6.58764	5.1664	4.22895	7.40543	6.69244	4.20002	6.28366	6.9694	3.642	1.91362	1.6745	3.75613	7.00236	0.923414	5.73043	0.751481	2.01508	3.46743	2.0928	3.96373	5.49421	2.90465	5.26786	5.07295	0.982757	4.52976	10.3571	8.92887	7.11179	0.735565	4.50954
Day 10	10	4.96177	2.77314	6.45736	7.09902	2.51167	1.25474	-0.186054	-2.25142	5.52435	5.61611	1.62088	3.34697	3.40165	3.09546	5.86867	2.40534	4.98777	6.39077	4.92547	4.30339	7.65649	6.5632	4.53291	4.87918	6.34295	2.94758	1.29128	1.29001	3.93497	5.67021	1.15655	5.74586	1.43662	1.75575	2.71551	1.70318	3.23572	4.57043	2.9294	5.03251	4.6928	-0.372702	3.26357	10.1679	8.16436	6.76115	0.898434	4.41342
Day 20	20	5.34829	3.30214	5.70966	6.29887	2.63673	1.4136	0.788329	1.41991	6.48221	6.22674	1.73017	4.06805	1.94242	4.4118	6.32884	3.99619	6.1403	7.07901	6.17084	5.04696	7.66195	6.43169	5.58392	4.24435	6.35909	3.19606	1.94974	3.09986	3.88522	1.67026	0.867558	6.67491	0.615415	2.21881	1.95916	1.62454	2.79143	5.21005	3.29243	5.99027	4.43731	1.25939	3.92248	6.34609	6.57435	6.45202	0.891396	4.33701
[truncated: 409 more columns]

## Sheet: Budovskaya2008_Matrisome_genes
From	To	Species	David Gene Name		Data from doi: 10.1016/j.cell.2008.05.044
T24C4.2	WBGene00020758	Caenorhabditis elegans	hypothetical protein(T24C4.2)		GSE12168
K02F3.3	WBGene00001392	Caenorhabditis elegans	Fatty Acid/Retinol binding protein(far-8)
F14D12.5	WBGene00017464	Caenorhabditis elegans	SULfate Permease family(sulp-2)
C50D2.4	WBGene00000644	Caenorhabditis elegans	COLlagen(col-68)
T14G12.3	WBGene00006408	Caenorhabditis elegans	hypothetical protein(tag-18)
F10D2.9	WBGene00001399	Caenorhabditis elegans	Delta(9)-fatty-acid desaturase fat-7(fat-7)
F10D2.7	WBGene00017333	Caenorhabditis elegans	UDP-GlucuronosylTransferase(ugt-38)
C31H2.2	WBGene00001070	Caenorhabditis elegans	DumPY: shorter than wild-type(dpy-8)
D1005.1	WBGene00016995	Caenorhabditis elegans	Probable ATP-citrate synthase(acly-1)
Y39A1A.22	WBGene00012659	Caenorhabditis elegans	hypothetical protein(Y39A1A.22)
C31G12.1	WBGene00007850	Caenorhabditis elegans	hypothetical protein(C31G12.1)
C01H6.4	WBGene00007254	Caenorhabditis elegans	Flavin-containing monooxygenase(C01H6.4)
D2085.6	WBGene00008431	Caenorhabditis elegans	PhosphatidylInositol-Glycan biosynthesis class A protein(piga-1)
T04D3.1	WBGene00011431	Caenorhabditis elegans	hypothetical protein(T04D3.1)
Y45G12C.6	WBGene00021569	Caenorhabditis elegans	hypothetical protein(Y45G12C.6)
T19D7.1	WBGene00020569	Caenorhabditis elegans	Ligand-Gated ion Channel(lgc-32)
T04D3.2	WBGene00011432	Caenorhabditis elegans	SKN-1 Dependent Zygotic transcript(sdz-30)
ZK899.2	WBGene00014141	Caenorhabditis elegans	hypothetical protein(ZK899.2)
F53E10.4	WBGene00018760	Caenorhabditis elegans	Infection Response Gene(irg-3)
F10G2.1	WBGene00017362	Caenorhabditis elegans	UPF0376 protein F10G2.1(F10G2.1)
F10G2.4	WBGene00017365	Caenorhabditis elegans	hypothetical protein(F10G2.4)
F09E10.1	WBGene00017294	Caenorhabditis elegans	hypothetical protein(F09E10.1)
C53B4.5	WBGene00000693	Caenorhabditis elegans	COLlagen(col-119)
F26H9.2	WBGene00009174	Caenorhabditis elegans	hypothetical protein(F26H9.2)
F32H2.9	WBGene00006532	Caenorhabditis elegans	TuBulin, Alpha(tba-6)
F22F4.2	WBGene00002125	Caenorhabditis elegans	Innexin-3(inx-3)
T11B7.1	WBGene00011706	Caenorhabditis elegans	hypothetical protein(T11B7.1)
C09G5.4	WBGene00000616	Caenorhabditis elegans	Cuticle collagen 39(col-39)
C09G5.5	WBGene00000656	Caenorhabditis elegans	Putative cuticle collagen 80(col-80)
F58E10.7	WBGene00010262	Caenorhabditis elegans	dietary restriction over expressed(droe-4)
F45C12.7	WBGene00018438	Caenorhabditis elegans	BTB (Broad/complex/Tramtrack/Bric a brac) domain protein(btb-6)
R09E10.3	WBGene00011173	Caenorhabditis elegans	fatty Acid CoA Synthetase family(acs-18)
F46C8.6	WBGene00001069	Caenorhabditis elegans	Cuticle collagen dpy-7(dpy-7)
F21F3.3	WBGene00017673	Caenorhabditis elegans	Protein-S-isoprenylcysteine O-methyltransferase(icmt-1)
E03H4.13	WBGene00003679	Caenorhabditis elegans	Nuclear hormone receptor family member nhr-89(nhr-89)
F20G2.2	WBGene00008986	Caenorhabditis elegans	hypothetical protein(F20G2.2)
C50F7.10	WBGene00016848	Caenorhabditis elegans	KLOtho (mammalian aging-associated protein) homolog(klo-1)
B0281.3	WBGene00015110	Caenorhabditis elegans	hypothetical protein(B0281.3)
F39F10.3	WBGene00018203	Caenorhabditis elegans	hypothetical protein(F39F10.3)
Y37D8A.2	WBGene00012544	Caenorhabditis elegans	Putative phospholipase B-like 1(Y37D8A.2)
T07C12.7	WBGene00011571	Caenorhabditis elegans	Transthyretin-like protein 46(ttr-46)
K07C6.4	WBGene00019472	Caenorhabditis elegans	CYtochrome P450 family(cyp-35B1)
K02F3.9	WBGene00019332	Caenorhabditis elegans	hypothetical protein(K02F3.9)
F30B5.1	WBGene00001074	Caenorhabditis elegans	Cuticle collagen dpy-13(dpy-13)
B0507.8	WBGene00015225	Caenorhabditis elegans	hypothetical protein(B0507.8)
ZK512.7	WBGene00013986	Caenorhabditis elegans	hypothetical protein(ZK512.7)
T07C12.9	WBGene00011573	Caenorhabditis elegans	Amine N-MethylTransferase(anmt-3)
T11F9.11	WBGene00000982	Caenorhabditis elegans	DeHydrogenases, Short chain(dhs-19)
W04E12.6	WBGene00012251	Caenorhabditis elegans	C-type LECtin(clec-49)
F08F1.7	WBGene00006472	Caenorhabditis elegans	Transmembrane 9 superfamily member(tag-123)
F55G1.13	WBGene00018906	Caenorhabditis elegans	EGF plus ASC domain ion channel(egas-4)
C52D10.9	WBGene00004814	Caenorhabditis elegans	SKp1 Related (ubiquitin ligase complex component)(skr-8)
C52D10.7	WBGene00004815	Caenorhabditis elegans	SKp1 Related (ubiquitin ligase complex component)(skr-9)
C52D10.8	WBGene00004819	Caenorhabditis elegans	SKp1 Related (ubiquitin ligase complex component)(skr-13)
D2024.8	WBGene00000688	Caenorhabditis elegans	COLlagen(col-114)
F19C7.1	WBGene00017591	Caenorhabditis elegans	hypothetical protein(F19C7.1)
K04G2.10	WBGene00010568	Caenorhabditis elegans	hypothetical protein(K04G2.10)
Y22F5A.5	WBGene00003091	Caenorhabditis elegans	LYSozyme(lys-2)
Y22F5A.6	WBGene00003092	Caenorhabditis elegans	Lysozyme-like protein 3(lys-3)
C34G6.2	WBGene00016419	Caenorhabditis elegans	TYRosinase(tyr-4)
F52E1.5	WBGene00018694	Caenorhabditis elegans	hypothetical protein(F52E1.5)
K10C2.3	WBGene00019619	Caenorhabditis elegans	ASpartyl Protease(asp-14)
R08F11.3	WBGene00019967	Caenorhabditis elegans	CYtochrome P450 family(cyp-33C8)
F32B6.9	WBGene00009323	Caenorhabditis elegans	Bestrophin homolog 13(best-13)
C05C12.4	WBGene00007336	Caenorhabditis elegans	hypothetical protein(C05C12.4)
R06A4.6	WBGene00011049	Caenorhabditis elegans	SKN-1 Dependent Zygotic transcript(sdz-26)
C08F8.5	WBGene00007447	Caenorhabditis elegans	F-box B protein(fbxb-9)
C26B9.5	WBGene00016134	Caenorhabditis elegans	hypothetical protein(C26B9.5)
W02D9.7	WBGene00012213	Caenorhabditis elegans	hypothetical protein(W02D9.7)
W02D9.5	WBGene00012211	Caenorhabditis elegans	Sperm Specific family, class P(ssp-37)
F31D5.6	WBGene00017949	Caenorhabditis elegans	hypothetical protein(F31D5.6)
F09G8.6	WBGene00000666	Caenorhabditis elegans	Putative cuticle collagen 91(col-91)
F09G8.8	WBGene00017322	Caenorhabditis elegans	C-type lectin domain-containing protein 160(clec-160)
R04B5.5	WBGene00011003	Caenorhabditis elegans	hypothetical protein(R04B5.5)
R04B5.9	WBGene00011006	Caenorhabditis elegans	Putative UDP-glucuronosyltransferase ugt-47(ugt-47)
ZK1193.1	WBGene00000608	Caenorhabditis elegans	Cuticle collagen 19(col-19)
R11A5.3	WBGene00011231	Caenorhabditis elegans	hypothetical protein(R11A5.3)
Y106G6D.2	WBGene00013699	Caenorhabditis elegans	hypothetical protein(Y106G6D.2)
R11A5.6	WBGene00011234	Caenorhabditis elegans	hypothetical protein(R11A5.6)
F32G8.6	WBGene00000298	Caenorhabditis elegans	GTP cyclohydrolase 1(cat-4)
ZK1320.1	WBGene00014251	Caenorhabditis elegans	Glutathione S-transferase kappa 1(gstk-1)
ZK1320.2	WBGene00014252	Caenorhabditis elegans	hypothetical protein(ZK1320.2)
B0286.3	WBGene00015116	Caenorhabditis elegans	Phosphoribosylaminoimidazole-succinocarboxamide synthase(pacs-1)
T24C12.3	WBGene00020765	Caenorhabditis elegans	hypothetical protein(T24C12.3)
F54D10.2	WBGene00018803	Caenorhabditis elegans	F-box A protein(fbxa-24)
Y73C8C.8	WBGene00022265	Caenorhabditis elegans	hypothetical protein(Y73C8C.8)
F54D10.1	WBGene00004821	Caenorhabditis elegans	SKp1 Related (ubiquitin ligase complex component)(skr-15)
C32B5.10	WBGene00016303	Caenorhabditis elegans	F-box C protein(fbxc-32)
F01D4.2	WBGene00008486	Caenorhabditis elegans	UDP-GlucuronosylTransferase(ugt-44)
C48B4.1	WBGene00008167	Caenorhabditis elegans	Probable peroxisomal acyl-coenzyme A oxidase 5(acox-5)
C03C10.5	WBGene00007271	Caenorhabditis elegans	hypothetical protein(C03C10.5)
C09F9.2	WBGene00007479	Caenorhabditis elegans	hypothetical protein(C09F9.2)
C16C2.4	WBGene00007621	Caenorhabditis elegans	hypothetical protein(C16C2.4)
F14F7.1	WBGene00000673	Caenorhabditis elegans	COLlagen(col-98)
C02A12.4	WBGene00003096	Caenorhabditis elegans	LYSozyme(lys-7)
K09E3.5	WBGene00019576	Caenorhabditis elegans	hypothetical protein(K09E3.5)
T28F2.8	WBGene00000628	Caenorhabditis elegans	COLlagen(col-51)
R11D1.11	WBGene00000984	Caenorhabditis elegans	L-xylulose reductase(dhs-21)
T04G9.5	WBGene00020216	Caenorhabditis elegans	Translocon-associated protein subunit beta(trap-2)
M195.1	WBGene00000653	Caenorhabditis elegans	COLlagen(col-77)
M04D8.3	WBGene00002106	Caenorhabditis elegans	Probable insulin-like peptide alpha-type 3(ins-23)
K11D12.4	WBGene00019644	Caenorhabditis elegans	Carnitine Palmitoyl Transferase(cpt-4)
C12D8.5	WBGene00007536	Caenorhabditis elegans	Cholesterol 7-desaturase(daf-36)
K11D12.7	WBGene00019647	Caenorhabditis elegans	hypothetical protein(K11D12.7)
ZC581.1	WBGene00022631	Caenorhabditis elegans	Serine/threonine-protein kinase nekl-2(nekl-2)
F14F3.3	WBGene00008806	Caenorhabditis elegans	Lysophospholipid acyltransferase 7(mboa-7)
F35C5.6	WBGene00009394	Caenorhabditis elegans	C-type LECtin(clec-63)
F35C5.9	WBGene00009397	Caenorhabditis elegans	C-type LECtin(clec-66)
W07E6.2	WBGene00021074	Caenorhabditis elegans	hypothetical protein(W07E6.2)
T26E3.8	WBGene00012041	Caenorhabditis elegans	hypothetical protein(T26E3.8)
K08H10.7	WBGene00004323	Caenorhabditis elegans	hypothetical protein(rde-1)
K08H10.9	WBGene00010699	Caenorhabditis elegans	TRansport Protein Particle(trpp-6)
T22B7.7	WBGene00020674	Caenorhabditis elegans	hypothetical protein(T22B7.7)
F43H9.4	WBGene00018400	Caenorhabditis elegans	hypothetical protein(F43H9.4)
C23H5.8A	WBGene00016027	Caenorhabditis elegans	hypothetical protein(C23H5.8)
C52D10.13	WBGene00000711	Caenorhabditis elegans	COLlagen(col-138)
F09C6.1	WBGene00008615	Caenorhabditis elegans	hypothetical protein(F09C6.1)
F42A10.6	WBGene00018342	Caenorhabditis elegans	hypothetical protein(F42A10.6)
D1086.7	WBGene00008394	Caenorhabditis elegans	hypothetical protein(D1086.7)
F20B6.2	WBGene00006921	Caenorhabditis elegans	Probable V-type proton ATPase subunit B(vha-12)
W06B11.3	WBGene00021060	Caenorhabditis elegans	DAF-16/FOXO Controlled, germline Tumor affecting(dct-11)
D1086.3	WBGene00008390	Caenorhabditis elegans	hypothetical protein(D1086.3)
F42F12.3	WBGene00009635	Caenorhabditis elegans	hypothetical protein(F42F12.3)
Y69E1A.5	WBGene00013477	Caenorhabditis elegans	hypothetical protein(Y69E1A.5)
C30G12.2	WBGene00016274	Caenorhabditis elegans	hypothetical protein(C30G12.2)
T13F3.6	WBGene00011753	Caenorhabditis elegans	hypothetical protein(T13F3.6)
T05A7.1	WBGene00020219	Caenorhabditis elegans	hypothetical protein(T05A7.1)
F28D1.5	WBGene00009215	Caenorhabditis elegans	THaumatiN family(thn-2)
K08D10.10	WBGene00019533	Caenorhabditis elegans	hypothetical protein(K08D10.10)
K03E6.6	WBGene00003991	Caenorhabditis elegans	Profilin-3(pfn-3)
H14A12.6	WBGene00044449	Caenorhabditis elegans	FIP (Fungus-Induced Protein) Related(fipr-20)
K08D8.5	WBGene00010659	Caenorhabditis elegans	hypothetical protein(K08D8.5)
F07A5.3	WBGene00008542	Caenorhabditis elegans	SCAVenger receptor (CD36 family) related(scav-6)
B0213.2	WBGene00003765	Caenorhabditis elegans	Neuropeptide-Like Protein(nlp-27)
R07B1.4	WBGene00001784	Caenorhabditis elegans	Probable glutathione S-transferase gst-36(gst-36)
F29G9.1	WBGene00017930	Caenorhabditis elegans	hypothetical protein(F29G9.1)
C50B6.7	WBGene00008220	Caenorhabditis elegans	Alpha-amylase(C50B6.7)
B0213.4	WBGene00003767	Caenorhabditis elegans	QWGYGGY-amide(nlp-29)
F48F7.6	WBGene00009851	Caenorhabditis elegans	hypothetical protein(F48F7.6)
R12E2.9	WBGene00002137	Caenorhabditis elegans	Innexin(inx-15)
C50B6.4	WBGene00000734	Caenorhabditis elegans	COLlagen(col-161)
W06D4.1	WBGene00001843	Caenorhabditis elegans	Homogentisate 1,2-dioxygenase(hgo-1)
F20D6.8	WBGene00017637	Caenorhabditis elegans	hypothetical protein(F20D6.8)
F13H6.3	WBGene00017431	Caenorhabditis elegans	Esterase CM06B1(F13H6.3)
T25E12.6	WBGene00012021	Caenorhabditis elegans	hypothetical protein(T25E12.6)
C35D6.4	WBGene00007961	Caenorhabditis elegans	hypothetical protein(C35D6.4)
F11G11.11	WBGene00000609	Caenorhabditis elegans	COLlagen(col-20)
C02B4.1	WBGene00000082	Caenorhabditis elegans	ADAMTS family(adt-1)
F11G11.10	WBGene00000606	Caenorhabditis elegans	COLlagen(col-17)
F53C3.2	WBGene00018746	Caenorhabditis elegans	F-box B protein(fbxb-103)
F57F5.1	WBGene00010204	Caenorhabditis elegans	hypothetical protein(F57F5.1)
F42G2.2	WBGene00018351	Caenorhabditis elegans	hypothetical protein(F42G2.2)
Y38H6C.19	WBGene00012631	Caenorhabditis elegans	hypothetical protein(Y38H6C.19)
F42G2.4	WBGene00018353	Caenorhabditis elegans	F-box A protein(fbxa-182)
ZC47.4	WBGene00013837	Caenorhabditis elegans	F-box A protein(fbxa-30)
C13G3.1	WBGene00007553	Caenorhabditis elegans	hypothetical protein(C13G3.1)
Y40B1B.3	WBGene00044066	Caenorhabditis elegans	F-box B protein(fbxb-66)
Y11D7A.11	WBGene00000694	Caenorhabditis elegans	COLlagen(col-120)
Y11D7A.13	WBGene00012436	Caenorhabditis elegans	FLYWCH zinc finger transcription factor homolog(flh-3)
F28H1.2	WBGene00000779	Caenorhabditis elegans	CalPoNin(cpn-3)
ZK525.2	WBGene00000179	Caenorhabditis elegans	AQuaPorin or aquaglyceroporin related(aqp-11)
R09F10.8	WBGene00019989	Caenorhabditis elegans	hypothetical protein(R09F10.8)
C03G6.14	WBGene00015399	Caenorhabditis elegans	CYtochrome P450 family(cyp-35A1)
C03G6.15	WBGene00015400	Caenorhabditis elegans	CYtochrome P450 family(cyp-35A2)
F21D5.4	WBGene00009009	Caenorhabditis elegans	hypothetical protein(F21D5.4)
ZK265.2	WBGene00000639	Caenorhabditis elegans	COLlagen(col-63)
C36A4.1	WBGene00007963	Caenorhabditis elegans	CYtochrome P450 family(cyp-25A1)
C36A4.2	WBGene00007964	Caenorhabditis elegans	CYtochrome P450 family(cyp-25A2)
ZK858.3	WBGene00014117	Caenorhabditis elegans	C-type lectin domain-containing protein 91(clec-91)
F07E5.4	WBGene00017209	Caenorhabditis elegans	hypothetical protein(F07E5.4)
K10D3.3	WBGene00006394	Caenorhabditis elegans	TAF (TBP-associated transcription factor) family(taf-11.2)
K12G11.3	WBGene00010790	Caenorhabditis elegans	Alcohol dehydrogenase 1(sodh-1)
T05D4.2	WBGene00011475	Caenorhabditis elegans	hypothetical protein(T05D4.2)
F32A5.3	WBGene00017969	Caenorhabditis elegans	Uncharacterized serine carboxypeptidase F32A5.3(F32A5.3)
T21G5.2	WBGene00020660	Caenorhabditis elegans	hypothetical protein(T21G5.2)
F11C1.3	WBGene00008692	Caenorhabditis elegans	SCAVenger receptor (CD36 family) related(scav-4)
C18H9.6	WBGene00016004	Caenorhabditis elegans	hypothetical protein(C18H9.6)
C25A11.2	WBGene00016087	Caenorhabditis elegans	hypothetical protein(C25A11.2)
C29F4.1	WBGene00000699	Caenorhabditis elegans	COLlagen(col-125)
C18H9.3	WBGene00016002	Caenorhabditis elegans	GYF domain-containing protein C18H9.3(C18H9.3)
F49E8.4	WBGene00000392	Caenorhabditis elegans	CytiDine Deaminase(cdd-2)
R10D12.12	WBGene00011193	Caenorhabditis elegans	Asparagine Linked Glycosylation (ALG) homolog, Nematode(algn-13)
F46G10.6	WBGene00003511	Caenorhabditis elegans	MaX-Like(mxl-3)
F58B3.1	WBGene00003093	Caenorhabditis elegans	LYSozyme(lys-4)
T20G5.8	WBGene00011870	Caenorhabditis elegans	hypothetical protein(T20G5.8)
T20G5.7	WBGene00011869	Caenorhabditis elegans	Downstream Of DAF-16 (regulated by DAF-16)(dod-6)
F58B3.9	WBGene00010234	Caenorhabditis elegans	TransThyretin-Related family domain(ttr-50)
K11G12.5	WBGene00019656	Caenorhabditis elegans	SLC (SoLute Carrier) homolog(slc-25A10)
C23H3.1	WBGene00001193	Caenorhabditis elegans	hypothetical protein(egl-26)
T21C9.6	WBGene00011893	Caenorhabditis elegans	hypothetical protein(T21C9.6)
F20A1.10	WBGene00017621	Caenorhabditis elegans	hypothetical protein(F20A1.10)
T28A11.21	WBGene00020883	Caenorhabditis elegans	F-box A protein(fbxa-64)
C34H4.2	WBGene00016425	Caenorhabditis elegans	hypothetical protein(C34H4.2)
D1053.1	WBGene00001790	Caenorhabditis elegans	Probable maleylacetoacetate isomerase(gst-42)
F22E5.11	WBGene00017709	Caenorhabditis elegans	hypothetical protein(F22E5.11)
ZK6.10	WBGene00022644	Caenorhabditis elegans	Downstream Of DAF-16 (regulated by DAF-16)(dod-19)
C06A8.3	WBGene00015514	Caenorhabditis elegans	hypothetical protein(C06A8.3)
Y76A2B.3	WBGene00013575	Caenorhabditis elegans	fatty Acid CoA Synthetase family(acs-5)
Y48A6B.7	WBGene00012968	Caenorhabditis elegans	hypothetical protein(Y48A6B.7)
T04F3.2	WBGene00011437	Caenorhabditis elegans	hypothetical protein(T04F3.2)
F40F8.4	WBGene00009577	Caenorhabditis elegans	hypothetical protein(F40F8.4)
T23F2.3	WBGene00020736	Caenorhabditis elegans	UPF0057 membrane protein T23F2.3(T23F2.3)
T23F2.4	WBGene00020737	Caenorhabditis elegans	UPF0057 membrane protein T23F2.4(T23F2.4)
R06C1.6	WBGene00011060	Caenorhabditis elegans	hypothetical protein(R06C1.6)
K09H11.7	WBGene00019604	Caenorhabditis elegans	hypothetical protein(K09H11.7)
F28C6.1	WBGene00009202	Caenorhabditis elegans	AP-2 Transcription Factor family(aptf-4)
C49C3.9	WBGene00008199	Caenorhabditis elegans	hypothetical protein(C49C3.9)
F28H7.3	WBGene00009237	Caenorhabditis elegans	hypothetical protein(F28H7.3)
B0285.9	WBGene00000512	Caenorhabditis elegans	Choline kinase B2(ckb-2)
Y76A2B.6	WBGene00013578	Caenorhabditis elegans	SCAVenger receptor (CD36 family) related(scav-2)
B0285.5	WBGene00002003	Caenorhabditis elegans	D-glucuronyl C5-epimerase(hse-5)
T15B7.5	WBGene00000714	Caenorhabditis elegans	COLlagen(col-141)
B0285.4	WBGene00007137	Caenorhabditis elegans	Probable leucine carboxyl methyltransferase 1(B0285.4)
F08C6.6	WBGene00017244	Caenorhabditis elegans	APYrase(apy-1)
T15B7.1	WBGene00020516	Caenorhabditis elegans	hypothetical protein(T15B7.1)
T15B7.4	WBGene00000715	Caenorhabditis elegans	COLlagen(col-142)
C37A5.8	WBGene00007992	Caenorhabditis elegans	FIP (Fungus-Induced Protein) Related(fipr-24)
T15B7.3	WBGene00000716	Caenorhabditis elegans	COLlagen(col-143)
C50F4.8	WBGene00008233	Caenorhabditis elegans	hypothetical protein(C50F4.8)
Y116A8B.1	WBGene00013779	Caenorhabditis elegans	hypothetical protein(Y116A8B.1)
T10E10.1	WBGene00000741	Caenorhabditis elegans	COLlagen(col-168)
F44A6.5	WBGene00009677	Caenorhabditis elegans	hypothetical protein(F44A6.5)
C03E10.6	WBGene00007283	Caenorhabditis elegans	C-type LECtin(clec-222)
C02C2.3	WBGene00000845	Caenorhabditis elegans	Acetylcholine receptor-like protein cup-4(cup-4)
F15H10.2	WBGene00000602	Caenorhabditis elegans	Cuticle collagen 13(col-13)
K06A4.5	WBGene00010595	Caenorhabditis elegans	3-hydroxyanthranilate 3,4-dioxygenase(haao-1)
F15H10.4	WBGene00008871	Caenorhabditis elegans	hypothetical protein(tag-314)
C25A1.8	WBGene00007709	Caenorhabditis elegans	C-type lectin domain-containing protein 87(clec-87)
F09B9.3	WBGene00001331	Caenorhabditis elegans	ER lumen protein-retaining receptor(erd-2)
C54F6.6	WBGene00016924	Caenorhabditis elegans	hypothetical protein(C54F6.6)
F32E10.2	WBGene00017990	Caenorhabditis elegans	Chromo domain-containing protein cec-4(cec-4)
K09D9.2	WBGene00019565	Caenorhabditis elegans	CYtochrome P450 family(cyp-35A3)
Y37H9A.6	WBGene00003581	Caenorhabditis elegans	Bis(5'-nucleosyl)-tetraphosphatase [asymmetrical](ndx-4)
F11H8.3	WBGene00000597	Caenorhabditis elegans	Cuticle collagen 8(col-8)
F28D1.3	WBGene00009213	Caenorhabditis elegans	THaumatiN family(thn-1)
T14D7.1	WBGene00011767	Caenorhabditis elegans	Serine--pyruvate aminotransferase(agxt-1)
C15H7.4	WBGene00007611	Caenorhabditis elegans	hypothetical protein(C15H7.4)
C14A4.1	WBGene00007555	Caenorhabditis elegans	Deoxyhypusine hydroxylase(dohh-1)
C01B10.3	WBGene00015278	Caenorhabditis elegans	hypothetical protein(C01B10.3)
W02D3.5	WBGene00002258	Caenorhabditis elegans	Fatty acid-binding protein homolog 6(lbp-6)
T23C6.5	WBGene00020727	Caenorhabditis elegans	NeuroPeptide Receptor family(npr-21)
C06B3.4	WBGene00007363	Caenorhabditis elegans	Putative steroid dehydrogenase 1(stdh-1)
T28D6.3	WBGene00012123	Caenorhabditis elegans	hypothetical protein(T28D6.3)
C10G11.9	WBGene00015689	Caenorhabditis elegans	SPerm CHromatin enriched(spch-2)
C14A6.1	WBGene00007565	Caenorhabditis elegans	C-type LECtin(clec-48)
T08A9.8	WBGene00004989	Caenorhabditis elegans	SaPosin-like Protein family(spp-4)
T28F3.8	WBGene00012134	Caenorhabditis elegans	hypothetical protein(T28F3.8)
T08A9.7	WBGene00004988	Caenorhabditis elegans	SaPosin-like Protein family(spp-3)
C15B12.3	WBGene00015785	Caenorhabditis elegans	hypothetical protein(C15B12.3)
F39G3.4	WBGene00018209	Caenorhabditis elegans	hypothetical protein(F39G3.4)
T11G6.3	WBGene00011718	Caenorhabditis elegans	hypothetical protein(T11G6.3)
F55C10.3	WBGene00000728	Caenorhabditis elegans	Putative cuticle collagen 155(col-155)
F55C10.2	WBGene00000727	Caenorhabditis elegans	COLlagen(col-154)
ZK1321.3	WBGene00000178	Caenorhabditis elegans	Putative aquaporin-10(aqp-10)
C18A11.1	WBGene00015947	Caenorhabditis elegans	hypothetical protein(C18A11.1)
T26C5.1	WBGene00001761	Caenorhabditis elegans	Glutathione S-Transferase(gst-13)
F55G11.4	WBGene00010124	Caenorhabditis elegans	hypothetical protein(F55G11.4)
C54D10.3	WBGene00008298	Caenorhabditis elegans	hypothetical protein(C54D10.3)
C49G7.5	WBGene00016783	Caenorhabditis elegans	Infection Response Gene(irg-2)
C54D10.1	WBGene00008296	Caenorhabditis elegans	CaDmium Responsive(cdr-2)
C49G7.3	WBGene00016781	Caenorhabditis elegans	hypothetical protein(C49G7.3)
Y102A5C.19	WBGene00013623	Caenorhabditis elegans	F-box A protein(fbxa-90)
F55G11.6	WBGene00010126	Caenorhabditis elegans	hypothetical protein(F55G11.6)
F55G11.8	WBGene00010128	Caenorhabditis elegans	hypothetical protein(F55G11.8)
F59G1.7	WBGene00001486	Caenorhabditis elegans	Frataxin, mitochondrial(frh-1)
F45E4.1	WBGene00000190	Caenorhabditis elegans	ADP-ribosylation factor 1-like 1(arf-1.1)
F41E7.8	WBGene00009624	Caenorhabditis elegans	CaeNaCin (Caenorhabditis bacteriocin)(cnc-8)
F46B6.8	WBGene00009773	Caenorhabditis elegans	Lipase(lipl-2)
F47B10.9	WBGene00009820	Caenorhabditis elegans	hypothetical protein(F47B10.9)
F41E7.4	WBGene00009620	Caenorhabditis elegans	Fungus-Induced Protein(fip-5)
F08H9.6	WBGene00008594	Caenorhabditis elegans	C-type LECtin(clec-57)
F08H9.7	WBGene00008595	Caenorhabditis elegans	C-type LECtin(clec-56)
C15A11.6	WBGene00000638	Caenorhabditis elegans	COLlagen(col-62)
C15A11.5	WBGene00000596	Caenorhabditis elegans	Cuticle collagen 7(col-7)
C17H12.10	WBGene00015935	Caenorhabditis elegans	hypothetical protein(C17H12.10)
C35D10.10	WBGene00016446	Caenorhabditis elegans	Thioredoxin-related transmembrane protein 2 homolog(C35D10.10)
T05E7.5	WBGene00020261	Caenorhabditis elegans	Very Early Transcript(vet-1)
F53A9.6	WBGene00018729	Caenorhabditis elegans	hypothetical protein(F53A9.6)
ZC373.2	WBGene00013867	Caenorhabditis elegans	hypothetical protein(ZC373.2)
F44E7.2	WBGene00018424	Caenorhabditis elegans	hypothetical protein(F44E7.2)
M04G12.2	WBGene00000789	Caenorhabditis elegans	CathePsin Z(cpz-2)
F49E11.7	WBGene00009893	Caenorhabditis elegans	Serine/threonine-protein phosphatase(F49E11.7)
T05E7.2	WBGene00000632	Caenorhabditis elegans	COLlagen(col-55)
T01B11.4	WBGene00020140	Caenorhabditis elegans	Adenine Nucleotide Translocator(ant-1.4)
T05E7.1	WBGene00020258	Caenorhabditis elegans	hypothetical protein(T05E7.1)
F41G3.10	WBGene00018303	Caenorhabditis elegans	hypothetical protein(F41G3.10)
K03A1.5	WBGene00006351	Caenorhabditis elegans	Acetoacetyl-CoA synthetase(sur-5)
F36A2.12	WBGene00009459	Caenorhabditis elegans	hypothetical protein(F36A2.12)
F47B10.1	WBGene00009812	Caenorhabditis elegans	Probable succinyl-CoA ligase [ADP-forming] subunit beta, mitochondrial(suca-1)
T04B8.3	WBGene00020205	Caenorhabditis elegans	ARRestin Domain protein(arrd-1)
F56D5.5	WBGene00010149	Caenorhabditis elegans	hypothetical protein(F56D5.5)
R11.4	WBGene00011229	Caenorhabditis elegans	hypothetical protein(R11.4)
T03F6.3	WBGene00011399	Caenorhabditis elegans	Probable glucosamine-6-phosphate isomerase(T03F6.3)
VC5.1	WBGene00020907	Caenorhabditis elegans	hypothetical protein(VC5.1)
K07A12.3	WBGene00000209	Caenorhabditis elegans	Probable ATP synthase subunit g 1, mitochondrial(asg-1)
T25B9.1	WBGene00012007	Caenorhabditis elegans	hypothetical protein(T25B9.1)
K08F4.7	WBGene00001752	Caenorhabditis elegans	Glutathione S-transferase 4(gst-4)
ZK1058.6	WBGene00014206	Caenorhabditis elegans	NITrilase(nit-1)
ZK1058.3	WBGene00014203	Caenorhabditis elegans	Probable galactose-1-phosphate uridylyltransferase(ZK1058.3)
F02D10.1	WBGene00000756	Caenorhabditis elegans	COLlagen(col-183)
R11.2	WBGene00011227	Caenorhabditis elegans	hypothetical protein(R11.2)
F35E12.5	WBGene00009429	Caenorhabditis elegans	hypothetical protein(F35E12.5)
Y75B8A.23	WBGene00013556	Caenorhabditis elegans	hypothetical protein(Y75B8A.23)
B0024.1	WBGene00000722	Caenorhabditis elegans	COLlagen(col-149)
ZK813.3	WBGene00022822	Caenorhabditis elegans	hypothetical protein(ZK813.3)
C56E6.2	WBGene00016970	Caenorhabditis elegans	hypothetical protein(C56E6.2)
F41H10.8	WBGene00001244	Caenorhabditis elegans	Elongation of very long chain fatty acids protein 6(elo-6)
B0272.3	WBGene00007129	Caenorhabditis elegans	Probable 3-hydroxyacyl-CoA dehydrogenase B0272.3(B0272.3)
W03F9.4	WBGene00021002	Caenorhabditis elegans	hypothetical protein(W03F9.4)
F46A8.7	WBGene00009750	Caenorhabditis elegans	hypothetical protein(F46A8.7)
F08F8.1	WBGene00017267	Caenorhabditis elegans	NUclear localized Metal Responsive(numr-2)
R05D3.9	WBGene00019882	Caenorhabditis elegans	hypothetical protein(R05D3.9)
C25F9.6	WBGene00007726	Caenorhabditis elegans	hypothetical protein(C25F9.6)
T21B4.2	WBGene00000660	Caenorhabditis elegans	COLlagen(col-85)
F42A9.9	WBGene00018338	Caenorhabditis elegans	hypothetical protein(F42A9.9)
F57A10.2	WBGene00010184	Caenorhabditis elegans	Major sperm protein(F57A10.2)
C35C5.1	WBGene00004746	Caenorhabditis elegans	Sex determination and Dosage Compensation defect(sdc-2)
C16A11.5	WBGene00015818	Caenorhabditis elegans	hypothetical protein(C16A11.5)
F22D6.10	WBGene00000636	Caenorhabditis elegans	COLlagen(col-60)
W09G12.7	WBGene00021121	Caenorhabditis elegans	hypothetical protein(W09G12.7)
M01E5.6	WBGene00010808	Caenorhabditis elegans	Suppressor of Ectopic P granules in Autophagy mutant(sepa-1)
F58G1.7	WBGene00010269	Caenorhabditis elegans	hypothetical protein(F58G1.7)
W07B8.5	WBGene00000785	Caenorhabditis elegans	Cathepsin B-like cysteine proteinase 5(cpr-5)
T24B8.5	WBGene00011979	Caenorhabditis elegans	hypothetical protein(T24B8.5)
T23F11.4	WBGene00011956	Caenorhabditis elegans	hypothetical protein(T23F11.4)
F32B5.1	WBGene00017975	Caenorhabditis elegans	hypothetical protein(F32B5.1)
C15H9.7	WBGene00015802	Caenorhabditis elegans	Kynureninase(kynu-1)
T23G5.3	WBGene00011963	Caenorhabditis elegans	hypothetical protein(T23G5.3)
C04F5.7	WBGene00015449	Caenorhabditis elegans	UDP-GlucuronosylTransferase(ugt-63)
W09G12.4	WBGene00001103	Caenorhabditis elegans	Delta-like protein(dsl-1)
R13A5.12	WBGene00003063	Caenorhabditis elegans	Pescadillo homolog(lpd-7)
C32H11.12	WBGene00007875	Caenorhabditis elegans	Downstream Of DAF-16 (regulated by DAF-16)(dod-24)
R02F2.2	WBGene00019832	Caenorhabditis elegans	Rho guanine nucleotide exchange factor osg-1(osg-1)
ZK896.7	WBGene00014138	Caenorhabditis elegans	C-type LECtin(clec-186)
B0238.12	WBGene00015076	Caenorhabditis elegans	hypothetical protein(B0238.12)
R148.6	WBGene00006452	Caenorhabditis elegans	Putative protein heh-1(heh-1)
C52A10.2	WBGene00016863	Caenorhabditis elegans	Carboxylic ester hydrolase(C52A10.2)
F37B4.7	WBGene00018138	Caenorhabditis elegans	Folate-like transporter 2(folt-2)
F09B12.3	WBGene00008607	Caenorhabditis elegans	Putative phospholipase B-like 2(F09B12.3)
D2023.7	WBGene00000731	Caenorhabditis elegans	COLlagen(col-158)
T07C4.5	WBGene00011561	Caenorhabditis elegans	Transthyretin-like protein 15(ttr-15)
R07E4.3	WBGene00019937	Caenorhabditis elegans	hypothetical protein(R07E4.3)
R07E4.4	WBGene00003254	Caenorhabditis elegans	Nucleoside-diphosphatase mig-23(mig-23)
B0035.4	WBGene00007107	Caenorhabditis elegans	Probable prefoldin subunit 4(pfd-4)
Y43F8C.2	WBGene00003764	Caenorhabditis elegans	Neuropeptide-Like Protein(nlp-26)
R07B1.10	WBGene00002271	Caenorhabditis elegans	Probable galaptin lec-8(lec-8)
F59H6.5	WBGene00019136	Caenorhabditis elegans	hypothetical protein(F59H6.5)
C34F6.2	WBGene00000751	Caenorhabditis elegans	COLlagen(col-178)
C34F6.3	WBGene00000752	Caenorhabditis elegans	COLlagen(col-179)
F44C4.3	WBGene00000784	Caenorhabditis elegans	Cathepsin B-like cysteine proteinase 4(cpr-4)
C31H5.4	WBGene00007855	Caenorhabditis elegans	hypothetical protein(C31H5.4)
B0336.3	WBGene00015143	Caenorhabditis elegans	hypothetical protein(B0336.3)
R09B5.6	WBGene00019978	Caenorhabditis elegans	Hydroxy-Acyl-CoA Dehydrogenase(hacd-1)
K04C1.5	WBGene00010555	Caenorhabditis elegans	hypothetical protein(K04C1.5)
M116.4	WBGene00019791	Caenorhabditis elegans	SKN-1 Dependent Zygotic transcript(sdz-25)
R09B5.2	WBGene00000555	Caenorhabditis elegans	CaeNaCin (Caenorhabditis bacteriocin)(cnc-1)
R09B5.3	WBGene00000556	Caenorhabditis elegans	CaeNaCin (Caenorhabditis bacteriocin)(cnc-2)
F40G9.6	WBGene00018242	Caenorhabditis elegans	hypothetical protein(F40G9.6)
R09B5.8	WBGene00000557	Caenorhabditis elegans	CaeNaCin (Caenorhabditis bacteriocin)(cnc-3)
R09B5.9	WBGene00000558	Caenorhabditis elegans	CaeNaCin (Caenorhabditis bacteriocin)(cnc-4)
F14F11.2	WBGene00008820	Caenorhabditis elegans	hypothetical protein(F14F11.2)
F28F5.4	WBGene00043297	Caenorhabditis elegans	hypothetical protein(F28F5.4)
M110.1	WBGene00000652	Caenorhabditis elegans	COLlagen(col-76)
C52G5.2	WBGene00008260	Caenorhabditis elegans	hypothetical protein(C52G5.2)
C04E12.2	WBGene00015433	Caenorhabditis elegans	hypothetical protein(C04E12.2)
F02H6.2	WBGene00008535	Caenorhabditis elegans	hypothetical protein(F02H6.2)
C02F12.7	WBGene00015356	Caenorhabditis elegans	Putative protein tag-278(tag-278)
C46A5.6	WBGene00016702	Caenorhabditis elegans	hypothetical protein(C46A5.6)
F21C3.5	WBGene00009004	Caenorhabditis elegans	Probable prefoldin subunit 6(pfd-6)
ZC204.9	WBGene00022559	Caenorhabditis elegans	F-box B protein(fbxb-20)
K02B12.2	WBGene00010495	Caenorhabditis elegans	hypothetical protein(K02B12.2)
F57B1.3	WBGene00000732	Caenorhabditis elegans	COLlagen(col-159)
ZC204.7	WBGene00022557	Caenorhabditis elegans	F-box B protein(fbxb-15)
C31C9.2	WBGene00007836	Caenorhabditis elegans	hypothetical protein(C31C9.2)
K08H2.3	WBGene00010690	Caenorhabditis elegans	hypothetical protein(K08H2.3)
D1037.3	WBGene00001501	Caenorhabditis elegans	Ferritin(ftn-2)
Y40B1A.4	WBGene00012735	Caenorhabditis elegans	SP (Specificity Protein) Transcription Factor(sptf-3)
R02C2.1	WBGene00019814	Caenorhabditis elegans	hypothetical protein(R02C2.1)
T14G11.3	WBGene00020511	Caenorhabditis elegans	MICOS complex subunit MIC60(immt-1)
C53D6.7	WBGene00008284	Caenorhabditis elegans	Galectin(C53D6.7)
W01B6.7	WBGene00000593	Caenorhabditis elegans	Cuticle collagen 2(col-2)
F11E6.5	WBGene00001240	Caenorhabditis elegans	Elongation of very long chain fatty acids protein(elo-2)
F40F4.6	WBGene00018237	Caenorhabditis elegans	dietary restriction down regulated(drd-2)
R13A5.3	WBGene00020047	Caenorhabditis elegans	TransThyretin-Related family domain(ttr-32)
F40F4.1	WBGene00018236	Caenorhabditis elegans	F-box B protein(fbxb-71)
C02F5.8	WBGene00006627	Caenorhabditis elegans	Tetraspanin-1(tsp-1)
ZC513.8	WBGene00000620	Caenorhabditis elegans	COLlagen(col-43)
R11D1.3	WBGene00011244	Caenorhabditis elegans	hypothetical protein(R11D1.3)
F58A4.10	WBGene00006704	Caenorhabditis elegans	Probable ubiquitin-conjugating enzyme E2 7(ubc-7)
T24D8.5	WBGene00003740	Caenorhabditis elegans	Neuropeptide-Like Protein(nlp-2)
C50H11.10	WBGene00016856	Caenorhabditis elegans	Serpentine Receptor, class T(srt-15)
F36H12.1	WBGene00018117	Caenorhabditis elegans	Neuropeptide-Like Protein(nlp-47)
K09F5.2	WBGene00006925	Caenorhabditis elegans	Vitellogenin-1(vit-1)
F27B3.6	WBGene00017848	Caenorhabditis elegans	hypothetical protein(F27B3.6)
C07A9.8	WBGene00007404	Caenorhabditis elegans	Bestrophin homolog 5(best-5)
F58H10.1	WBGene00010291	Caenorhabditis elegans	hypothetical protein(F58H10.1)
F15A4.6	WBGene00008841	Caenorhabditis elegans	hypothetical protein(F15A4.6)
F47B8.8	WBGene00009809	Caenorhabditis elegans	hypothetical protein(F47B8.8)
Y45F10C.4	WBGene00012880	Caenorhabditis elegans	UPF0375 protein Y45F10C.4(Y45F10C.4)
Y45F10C.2	WBGene00012878	Caenorhabditis elegans	UPF0375 protein Y45F10C.2(Y45F10C.2)
Y66H1A.5	WBGene00022047	Caenorhabditis elegans	hypothetical protein(Y66H1A.5)
C17H1.6	WBGene00007659	Caenorhabditis elegans	hypothetical protein(C17H1.6)
C17H1.7	WBGene00007660	Caenorhabditis elegans	hypothetical protein(C17H1.7)
F39E9.2	WBGene00018195	Caenorhabditis elegans	BTB (Broad/complex/Tramtrack/Bric a brac) domain protein(btb-16)
F01D5.2	WBGene00008493	Caenorhabditis elegans	hypothetical protein(F01D5.2)
F01D5.1	WBGene00008492	Caenorhabditis elegans	hypothetical protein(F01D5.1)
F49F1.1	WBGene00018643	Caenorhabditis elegans	dietary restriction down regulated(drd-50)
R09A8.2	WBGene00011153	Caenorhabditis elegans	hypothetical protein(R09A8.2)
W01F3.2	WBGene00012185	Caenorhabditis elegans	hypothetical protein(W01F3.2)
EEED8.13	WBGene00017141	Caenorhabditis elegans	hypothetical protein(EEED8.13)
F36A4.8	WBGene00018085	Caenorhabditis elegans	TransThyretin-Related family domain(ttr-20)
F36A4.6	WBGene00000610	Caenorhabditis elegans	COLlagen(col-33)
Y75B12B.5	WBGene00000879	Caenorhabditis elegans	Peptidyl-prolyl cis-trans isomerase 3(cyn-3)
F10D7.3	WBGene00017340	Caenorhabditis elegans	Uncharacterized monothiol glutaredoxin F10D7.3(F10D7.3)
W06B4.2	WBGene00021057	Caenorhabditis elegans	hypothetical protein(W06B4.2)
C28C12.5	WBGene00004993	Caenorhabditis elegans	SaPosin-like Protein family(spp-8)
F57F4.4	WBGene00019017	Caenorhabditis elegans	hypothetical protein(F57F4.4)
F54F3.3	WBGene00010062	Caenorhabditis elegans	Lipase(lipl-1)
F43G6.5	WBGene00009658	Caenorhabditis elegans	hypothetical protein(F43G6.5)
R09B5.12	WBGene00019980	Caenorhabditis elegans	CHItinase-Like(chil-14)
F57F4.3	WBGene00001581	Caenorhabditis elegans	GEI-4 (Four) Interacting protein(gfi-1)
F17E9.1	WBGene00000690	Caenorhabditis elegans	COLlagen(col-116)
K10D11.6	WBGene00010750	Caenorhabditis elegans	hypothetical protein(K10D11.6)
R12H7.2	WBGene00000217	Caenorhabditis elegans	ASpartyl Protease(asp-4)
C05E4.3	WBGene00005642	Caenorhabditis elegans	SeRPin(srp-1)
C01B12.1	WBGene00005017	Caenorhabditis elegans	SQuaT(sqt-2)
F53F10.1	WBGene00018763	Caenorhabditis elegans	hypothetical protein(F53F10.1)
F15B9.6	WBGene00008850	Caenorhabditis elegans	hypothetical protein(F15B9.6)
F41B4.3	WBGene00018259	Caenorhabditis elegans	hypothetical protein(F41B4.3)
T20B3.1	WBGene00011850	Caenorhabditis elegans	hypothetical protein(T20B3.1)
W05E10.3	WBGene00000453	Caenorhabditis elegans	Homeobox protein ceh-32(ceh-32)
F15B9.1	WBGene00001387	Caenorhabditis elegans	Fatty Acid/Retinol binding protein(far-3)
C36B7.7	WBGene00001841	Caenorhabditis elegans	HEsitatioN behavior(hen-1)
B0001.2	WBGene00007087	Caenorhabditis elegans	hypothetical protein(B0001.2)
F27E5.1	WBGene00009192	Caenorhabditis elegans	hypothetical protein(F27E5.1)
K10D11.1	WBGene00010745	Caenorhabditis elegans	Downstream Of DAF-16 (regulated by DAF-16)(dod-17)
K10C9.3	WBGene00019624	Caenorhabditis elegans	hypothetical protein(K10C9.3)
F36A4.10	WBGene00000611	Caenorhabditis elegans	Cuticle collagen 34(col-34)
ZK550.6	WBGene00014000	Caenorhabditis elegans	Probable phytanoyl-CoA dioxygenase(ZK550.6)
M01D1.3	WBGene00019700	Caenorhabditis elegans	BTB (Broad/complex/Tramtrack/Bric a brac) domain protein(btb-11)
F01G10.7	WBGene00008510	Caenorhabditis elegans	Lipase(lipl-7)
Y18D10A.20	WBGene00003989	Caenorhabditis elegans	Profilin-1(pfn-1)
F01G10.2	WBGene00001157	Caenorhabditis elegans	Enoyl-CoA Hydratase(ech-8)
Y44A6C.2	WBGene00012851	Caenorhabditis elegans	hypothetical protein(Y44A6C.2)
C05D12.4	WBGene00007341	Caenorhabditis elegans	hypothetical protein(C05D12.4)
C14H10.1	WBGene00007591	Caenorhabditis elegans	hypothetical protein(C14H10.1)
D2062.8	WBGene00005550	Caenorhabditis elegans	Serpentine Receptor, class I(sri-38)
C33A12.4	WBGene00007883	Caenorhabditis elegans	hypothetical protein(C33A12.4)
C32F10.6	WBGene00003601	Caenorhabditis elegans	Nuclear hormone receptor family member nhr-2(nhr-2)
F19B10.9	WBGene00004750	Caenorhabditis elegans	T-box transcription factor 18(sea-1)
ZC395.5	WBGene00022597	Caenorhabditis elegans	hypothetical protein(ZC395.5)
C25A8.4	WBGene00016084	Caenorhabditis elegans	Chitinase-like protein C25A8.4(cht-3)
Y25C1A.6	WBGene00021293	Caenorhabditis elegans	hypothetical protein(Y25C1A.6)
F19B10.2	WBGene00017584	Caenorhabditis elegans	hypothetical protein(F19B10.2)
F42C5.10	WBGene00018350	Caenorhabditis elegans	Intermediate Filament Organize(ifo-1)
F32D1.5	WBGene00017984	Caenorhabditis elegans	GMP reductase(F32D1.5)
F38A3.1	WBGene00000657	Caenorhabditis elegans	COLlagen(col-81)
F10D2.11	WBGene00017336	Caenorhabditis elegans	UDP-GlucuronosylTransferase(ugt-41)
R04D3.2	WBGene00011010	Caenorhabditis elegans	hypothetical protein(R04D3.2)
F32H5.1	WBGene00009347	Caenorhabditis elegans	hypothetical protein(F32H5.1)
F59F4.4	WBGene00010339	Caenorhabditis elegans	Putative 1-acyl-sn-glycerol-3-phosphate acyltransferase acl-1(acl-1)
Y40D12A.2	WBGene00021503	Caenorhabditis elegans	Carboxypeptidase(ctsa-2)
F35B12.6	WBGene00009386	Caenorhabditis elegans	hypothetical protein(tag-290)
Y56A3A.14	WBGene00013233	Caenorhabditis elegans	SKN-1 Dependent Zygotic transcript(sdz-33)
ZK455.4	WBGene00000212	Caenorhabditis elegans	Sphingomyelin phosphodiesterase 2(asm-2)
F41G4.8	WBGene00018311	Caenorhabditis elegans	hypothetical protein(F41G4.8)
Y56A3A.10	WBGene00013230	Caenorhabditis elegans	F-box B protein(fbxb-22)
B0393.7	WBGene00007172	Caenorhabditis elegans	hypothetical protein(B0393.7)
T05A1.2	WBGene00000696	Caenorhabditis elegans	COLlagen(col-122)
W02B12.1	WBGene00012201	Caenorhabditis elegans	hypothetical protein(W02B12.1)
Y57A10C.6	WBGene00013284	Caenorhabditis elegans	Non-specific lipid-transfer protein-like 2(daf-22)
B0511.6	WBGene00015232	Caenorhabditis elegans	hypothetical protein(B0511.6)
F44F1.7	WBGene00006902	Caenorhabditis elegans	Very Early Transcript(vet-6)
C26E6.3	WBGene00016139	Caenorhabditis elegans	NOT-Like (yeast CCR4/NOT complex component)(ntl-9)
C17H12.8	WBGene00015933	Caenorhabditis elegans	hypothetical protein(C17H12.8)
C01G10.4	WBGene00007231	Caenorhabditis elegans	hypothetical protein(C01G10.4)
T28H10.3	WBGene00012144	Caenorhabditis elegans	hypothetical protein(T28H10.3)
C07D8.6	WBGene00015565	Caenorhabditis elegans	hypothetical protein(C07D8.6)
F41F3.4	WBGene00000712	Caenorhabditis elegans	COLlagen(col-139)
C28A5.4	WBGene00000463	Caenorhabditis elegans	Homeobox protein ceh-43(ceh-43)
C08A9.6	WBGene00015586	Caenorhabditis elegans	hypothetical protein(C08A9.6)
F53F8.3	WBGene00010000	Caenorhabditis elegans	hypothetical protein(F53F8.3)
ZK39.6	WBGene00013931	Caenorhabditis elegans	C-type LECtin(clec-97)
F16H11.3	WBGene00017532	Caenorhabditis elegans	Equilibrative Nucleoside Transporter(ent-5)
T23G11.2	WBGene00001647	Caenorhabditis elegans	Glucosamine phosphate N-Acetyl transferase(gna-2)
Y12A6A.1	WBGene00012439	Caenorhabditis elegans	hypothetical protein(Y12A6A.1)
F09C3.3	WBGene00008611	Caenorhabditis elegans	F-box B protein(fbxb-68)
F15E6.8	WBGene00017488	Caenorhabditis elegans	DAF-16/FOXO Controlled, germline Tumor affecting(dct-7)
F15E6.4	WBGene00017485	Caenorhabditis elegans	hypothetical protein(F15E6.4)
F46F2.3	WBGene00009787	Caenorhabditis elegans	hypothetical protein(F46F2.3)
F15E6.3	WBGene00017484	Caenorhabditis elegans	hypothetical protein(F15E6.3)
F35B12.2	WBGene00000983	Caenorhabditis elegans	DeHydrogenases, Short chain(dhs-20)
Y49F6C.8	WBGene00021730	Caenorhabditis elegans	hypothetical protein(Y49F6C.8)
F22E5.6	WBGene00017705	Caenorhabditis elegans	hypothetical protein(F22E5.6)
K07E3.3	WBGene00000929	Caenorhabditis elegans	Dauer or Aging adult Overexpression(dao-3)
B0331.1	WBGene00007140	Caenorhabditis elegans	CYtochrome P450 family(cyp-29A4)
B0331.2	WBGene00007141	Caenorhabditis elegans	Phosphate transporter(pitr-4)
C44C10.1	WBGene00000753	Caenorhabditis elegans	COLlagen(col-180)
C07E3.6	WBGene00007417	Caenorhabditis elegans	C. Elegans Homeobox(ceh-58)
T12B5.10	WBGene00020456	Caenorhabditis elegans	F-box A protein(fbxa-60)
F14B8.3	WBGene00003987	Caenorhabditis elegans	Patterned Expression Site(pes-23)
C49F5.7	WBGene00008211	Caenorhabditis elegans	hypothetical protein(C49F5.7)
F38C2.5	WBGene00009537	Caenorhabditis elegans	CCCH-type zinc finger putative transcription factor(ccch-2)
F55H12.4	WBGene00010135	Caenorhabditis elegans	hypothetical protein(F55H12.4)
F55E10.6	WBGene00018885	Caenorhabditis elegans	dietary restriction down regulated(drd-5)
F57B7.3	WBGene00000729	Caenorhabditis elegans	COLlagen(col-156)
W04A8.5	WBGene00012240	Caenorhabditis elegans	hypothetical protein(W04A8.5)
F21H7.1	WBGene00001770	Caenorhabditis elegans	Glutathione S-Transferase(gst-22)
ZK721.2	WBGene00006764	Caenorhabditis elegans	Troponin I 2(unc-27)
F16B4.4	WBGene00017506	Caenorhabditis elegans	hypothetical protein(F16B4.4)
F54D5.3	WBGene00010049	Caenorhabditis elegans	hypothetical protein(F54D5.3)
Y43C5A.2	WBGene00012782	Caenorhabditis elegans	hypothetical protein(Y43C5A.2)
F54D5.4	WBGene00010050	Caenorhabditis elegans	hypothetical protein(F54D5.4)
C14C6.5	WBGene00015759	Caenorhabditis elegans	hypothetical protein(C14C6.5)
D1054.8	WBGene00008375	Caenorhabditis elegans	hypothetical protein(D1054.8)
K05F6.4	WBGene00019415	Caenorhabditis elegans	hypothetical protein(K05F6.4)
K05F6.5	WBGene00019416	Caenorhabditis elegans	F-box B protein(fbxb-44)
C12C8.1	WBGene00002026	Caenorhabditis elegans	Heat Shock Protein(hsp-70)
K05F6.7	WBGene00019418	Caenorhabditis elegans	F-box B protein(fbxb-54)
C17H11.2	WBGene00015922	Caenorhabditis elegans	hypothetical protein(C17H11.2)
F58E1.5	WBGene00019037	Caenorhabditis elegans	F-box B protein(fbxb-17)
F56H6.2	WBGene00010163	Caenorhabditis elegans	hypothetical protein(F56H6.2)
F37H8.5	WBGene00009514	Caenorhabditis elegans	GILT-like protein F37H8.5(F37H8.5)
C03F11.3	WBGene00015389	Caenorhabditis elegans	SCAVenger receptor (CD36 family) related(scav-1)
Y62H9A.3	WBGene00013391	Caenorhabditis elegans	hypothetical protein(Y62H9A.3)
Y62H9A.6	WBGene00013394	Caenorhabditis elegans	hypothetical protein(Y62H9A.6)
T17A3.6	WBGene00020543	Caenorhabditis elegans	F-box B protein(fbxb-83)
C49F5.3	WBGene00008207	Caenorhabditis elegans	hypothetical protein(C49F5.3)
K01D12.12	WBGene00010471	Caenorhabditis elegans	CaDmium Responsive(cdr-6)
T17A3.3	WBGene00020541	Caenorhabditis elegans	F-box B protein(fbxb-81)
T17A3.4	WBGene00020542	Caenorhabditis elegans	F-box B protein(fbxb-82)
Y18D10A.1	WBGene00012474	Caenorhabditis elegans	AT hook Transcription Factor family(attf-6)
T10B5.7	WBGene00020393	Caenorhabditis elegans	hypothetical protein(T10B5.7)
Y5F2A.1	WBGene00012382	Caenorhabditis elegans	Transthyretin-like protein 16(ttr-16)
ZK112.1	WBGene00003956	Caenorhabditis elegans	Putative serine protease pcp-1(pcp-1)
C52E4.1	WBGene00000781	Caenorhabditis elegans	Gut-specific cysteine proteinase(cpr-1)
F10E9.5	WBGene00017357	Caenorhabditis elegans	hypothetical protein(F10E9.5)
F44G3.2	WBGene00009706	Caenorhabditis elegans	ARGinine Kinase(argk-1)
W06D12.3	WBGene00001397	Caenorhabditis elegans	Delta(9)-fatty-acid desaturase fat-5(fat-5)
C36C5.5	WBGene00016474	Caenorhabditis elegans	hypothetical protein(C36C5.5)
F54C9.4	WBGene00000615	Caenorhabditis elegans	COLlagen(col-38)
C29E4.1	WBGene00000665	Caenorhabditis elegans	Putative cuticle collagen 90(col-90)
ZK863.2	WBGene00000614	Caenorhabditis elegans	COLlagen(col-37)
B0222.1	WBGene00015053	Caenorhabditis elegans	hypothetical protein(B0222.1)
F45F2.2	WBGene00001913	Caenorhabditis elegans	HIStone(his-39)
B0222.3	WBGene00015055	Caenorhabditis elegans	Phosphate transporter(pitr-3)
B0222.8	WBGene00000599	Caenorhabditis elegans	Cuticle collagen 10(col-10)
B0218.8	WBGene00015052	Caenorhabditis elegans	C-type LECtin(clec-52)
B0222.6	WBGene00000717	Caenorhabditis elegans	COLlagen(col-144)
B0222.7	WBGene00000718	Caenorhabditis elegans	Putative cuticle collagen 145(col-145)
B0213.14	WBGene00015043	Caenorhabditis elegans	CYtochrome P450 family(cyp-34A8)
F59B2.12	WBGene00010314	Caenorhabditis elegans	hypothetical protein(F59B2.12)
C45G7.3	WBGene00016670	Caenorhabditis elegans	Invertebrate LYSozyme(ilys-3)
W09D12.1	WBGene00012364	Caenorhabditis elegans	Zinc MetalloProtease(zmp-4)
C05E11.5	WBGene00000136	Caenorhabditis elegans	Ammonium transporter(amt-4)
M162.2	WBGene00010928	Caenorhabditis elegans	C-type LECtin(clec-258)
W02A2.2	WBGene00001390	Caenorhabditis elegans	Fatty Acid/Retinol binding protein(far-6)
F49E12.2	WBGene00009898	Caenorhabditis elegans	Downstream Of DAF-16 (regulated by DAF-16)(dod-23)
F49E12.1	WBGene00009897	Caenorhabditis elegans	Peroxidase skpo-1(skpo-1)
F08G5.4	WBGene00000704	Caenorhabditis elegans	COLlagen(col-130)
C25F6.3	WBGene00016103	Caenorhabditis elegans	Dihydropyrimidine dehydrogenase [NADP(+)](dpyd-1)
F08G5.6	WBGene00008584	Caenorhabditis elegans	hypothetical protein(F08G5.6)
C08F1.6	WBGene00015610	Caenorhabditis elegans	hypothetical protein(C08F1.6)
Y40H7A.9	WBGene00012746	Caenorhabditis elegans	hypothetical protein(Y40H7A.9)
C50F7.5	WBGene00016845	Caenorhabditis elegans	hypothetical protein(C50F7.5)
F56B3.1	WBGene00000677	Caenorhabditis elegans	COLlagen(col-103)
T10B10.1	WBGene00000618	Caenorhabditis elegans	COLlagen(col-41)
F52E10.5	WBGene00002051	Caenorhabditis elegans	Intermediate filament protein ifa-3(ifa-3)
F20B6.7	WBGene00017631	Caenorhabditis elegans	hypothetical protein(F20B6.7)
Y7A9A.1	WBGene00012416	Caenorhabditis elegans	hypothetical protein(Y7A9A.1)
ZK1025.6	WBGene00014186	Caenorhabditis elegans	Nuclear Hormone Receptor family(nhr-244)
F22B8.7	WBGene00009049	Caenorhabditis elegans	hypothetical protein(F22B8.7)
F22B8.5	WBGene00006075	Caenorhabditis elegans	Seven TM Receptor(str-7)
B0284.1	WBGene00007131	Caenorhabditis elegans	hypothetical protein(B0284.1)
F45G2.9	WBGene00009735	Caenorhabditis elegans	rRNA methyltransferase 2, mitochondrial(F45G2.9)
F23F1.7	WBGene00017748	Caenorhabditis elegans	hypothetical protein(F23F1.7)
DH11.2	WBGene00008436	Caenorhabditis elegans	hypothetical protein(DH11.2)
Y51B9A.4	WBGene00013086	Caenorhabditis elegans	ARRestin Domain protein(arrd-2)
C24B9.9	WBGene00016052	Caenorhabditis elegans	Downstream Of DAF-16 (regulated by DAF-16)(dod-3)
C30F12.7	WBGene00016266	Caenorhabditis elegans	Isocitrate dehydrogenase [NAD] subunit, mitochondrial(idhg-2)
F14B6.1	WBGene00008782	Caenorhabditis elegans	SKN-1 Dependent Zygotic transcript(sdz-14)
F27D9.5	WBGene00017864	Caenorhabditis elegans	Propionyl-CoA carboxylase alpha chain, mitochondrial(pcca-1)
F41E6.2	WBGene00001694	Caenorhabditis elegans	GRounDhog (hedgehog-like family)(grd-5)
F27D9.6	WBGene00000992	Caenorhabditis elegans	DeHydrogenases, Short chain(dhs-29)
T14F9.2	WBGene00020508	Caenorhabditis elegans	hypothetical protein(T14F9.2)
W05B2.1	WBGene00000669	Caenorhabditis elegans	COLlagen(col-94)
Y38F1A.9	WBGene00003860	Caenorhabditis elegans	One IG domain(oig-2)
H22K11.1	WBGene00000216	Caenorhabditis elegans	Aspartic protease 3(asp-3)
F54F7.2	WBGene00010064	Caenorhabditis elegans	hypothetical protein(F54F7.2)
W05B2.6	WBGene00000667	Caenorhabditis elegans	COLlagen(col-92)
W05B2.5	WBGene00000668	Caenorhabditis elegans	COLlagen(col-93)
H23N18.3	WBGene00019234	Caenorhabditis elegans	UDP-GlucuronosylTransferase(ugt-8)
M02D8.1	WBGene00019727	Caenorhabditis elegans	2 (Zwei) IG domain protein(zig-12)
F40E10.3	WBGene00000822	Caenorhabditis elegans	Calsequestrin(csq-1)
T25B6.6	WBGene00020792	Caenorhabditis elegans	hypothetical protein(T25B6.6)
C07B5.5	WBGene00003828	Caenorhabditis elegans	Deoxyribonuclease-2(nuc-1)
C35B1.5	WBGene00016435	Caenorhabditis elegans	hypothetical protein(C35B1.5)
Y40H7A.10	WBGene00012747	Caenorhabditis elegans	hypothetical protein(Y40H7A.10)
F25B4.9	WBGene00017772	Caenorhabditis elegans	C-type LECtin(clec-1)
T04H1.9	WBGene00006539	Caenorhabditis elegans	TuBulin, Beta(tbb-6)
T24A6.7	WBGene00020747	Caenorhabditis elegans	hypothetical protein(T24A6.7)
Y41E3.2	WBGene00001066	Caenorhabditis elegans	DumPY: shorter than wild-type(dpy-4)
F53F4.13	WBGene00009995	Caenorhabditis elegans	hypothetical protein(F53F4.13)
H02F09.3	WBGene00019146	Caenorhabditis elegans	hypothetical protein(H02F09.3)
F54B11.2	WBGene00000621	Caenorhabditis elegans	COLlagen(col-44)
R05F9.12	WBGene00019895	Caenorhabditis elegans	Acid Alpha Glucosidase Relate(aagr-2)
F54B11.6	WBGene00000262	Caenorhabditis elegans	BMP Receptor Associated protein family(bra-1)
T19H12.9	WBGene00020592	Caenorhabditis elegans	UDP-GlucuronosylTransferase(ugt-12)
T19H12.3	WBGene00020589	Caenorhabditis elegans	hypothetical protein(T19H12.3)
F52B11.4	WBGene00000707	Caenorhabditis elegans	COLlagen(col-133)
T03G11.6	WBGene00020199	Caenorhabditis elegans	hypothetical protein(T03G11.6)
F20D1.9	WBGene00008979	Caenorhabditis elegans	hypothetical protein(F20D1.9)
W05E7.1	WBGene00001692	Caenorhabditis elegans	GRounDhog (hedgehog-like family)(grd-3)
Y57G11B.5	WBGene00013297	Caenorhabditis elegans	hypothetical protein(Y57G11B.5)
F56F10.3	WBGene00018986	Caenorhabditis elegans	Cysteine dioxygenase 1(cdo-1)
ZC443.4	WBGene00013899	Caenorhabditis elegans	hypothetical protein(ZC443.4)
K02E7.9	WBGene00019313	Caenorhabditis elegans	BTB (Broad/complex/Tramtrack/Bric a brac) domain protein(btb-10)
Y38F1A.3	WBGene00004232	Caenorhabditis elegans	PaTched Related family(ptr-18)
Y116A8C.20	WBGene00013797	Caenorhabditis elegans	hypothetical protein(Y116A8C.20)
M05B5.4	WBGene00010872	Caenorhabditis elegans	hypothetical protein(M05B5.4)
T28B4.3	WBGene00020886	Caenorhabditis elegans	TransThyretin-Related family domain(ttr-6)
T23B12.1	WBGene00020716	Caenorhabditis elegans	PHd Finger family(phf-30)
EGAP7.1	WBGene00001065	Caenorhabditis elegans	DumPY: shorter than wild-type(dpy-3)
T25G12.7	WBGene00000993	Caenorhabditis elegans	DeHydrogenases, Short chain(dhs-30)
ZK1055.7	WBGene00022848	Caenorhabditis elegans	hypothetical protein(ZK1055.7)
R07C3.2	WBGene00019918	Caenorhabditis elegans	F-box C protein(fbxc-36)
R07C3.7	WBGene00019923	Caenorhabditis elegans	F-box C protein(fbxc-29)
R07C3.8	WBGene00019924	Caenorhabditis elegans	F-box C protein(fbxc-33)
F55A12.5	WBGene00018864	Caenorhabditis elegans	hypothetical protein(F55A12.5)
F18A1.7	WBGene00017548	Caenorhabditis elegans	hypothetical protein(F18A1.7)
Y41C4A.11	WBGene00012757	Caenorhabditis elegans	hypothetical protein(Y41C4A.11)
R07C3.9	WBGene00019925	Caenorhabditis elegans	F-box C protein(fbxc-31)
Y116A8C.17	WBGene00013794	Caenorhabditis elegans	DAF-16/FOXO Controlled, germline Tumor affecting(dct-13)
C29F7.3	WBGene00007812	Caenorhabditis elegans	UMP-CMP kinase 1(C29F7.3)
C16H3.2	WBGene00002272	Caenorhabditis elegans	Galectin(lec-9)
T13B5.4	WBGene00000617	Caenorhabditis elegans	Cuticle collagen 40(col-40)
R07E3.4	WBGene00011105	Caenorhabditis elegans	hypothetical protein(R07E3.4)
F58E1.11	WBGene00019042	Caenorhabditis elegans	F-box C protein(fbxc-21)
C42D4.1	WBGene00016594	Caenorhabditis elegans	hypothetical protein(C42D4.1)
T06E4.6	WBGene00000719	Caenorhabditis elegans	COLlagen(col-146)
C50E10.1	WBGene00016825	Caenorhabditis elegans	hypothetical protein(C50E10.1)
C04F6.1	WBGene00006929	Caenorhabditis elegans	Vitellogenin-5(vit-5)
W07G1.2	WBGene00012329	Caenorhabditis elegans	Serpentine Receptor, class E (epsilon)(sre-44)
F59A1.10	WBGene00010296	Caenorhabditis elegans	acyl-CoA:DiacylGlycerol AcylTransferase(dgat-2)
T11F9.9	WBGene00000730	Caenorhabditis elegans	COLlagen(col-157)
T25C12.3	WBGene00012018	Caenorhabditis elegans	hypothetical protein(T25C12.3)
B0462.3	WBGene00007182	Caenorhabditis elegans	F-box B protein(fbxb-119)
H14N18.3	WBGene00019203	Caenorhabditis elegans	TransThyretin-Related family domain(ttr-47)
F56A11.5	WBGene00018925	Caenorhabditis elegans	hypothetical protein(F56A11.5)
T05E12.6	WBGene00011487	Caenorhabditis elegans	hypothetical protein(T05E12.6)
C39E9.8	WBGene00008032	Caenorhabditis elegans	hypothetical protein(C39E9.8)
Y45G12C.3	WBGene00021566	Caenorhabditis elegans	hypothetical protein(Y45G12C.3)
T11B7.2	WBGene00011707	Caenorhabditis elegans	hypothetical protein(T11B7.2)
ZC239.6	WBGene00022569	Caenorhabditis elegans	hypothetical protein(ZC239.6)
F20C5.3	WBGene00008968	Caenorhabditis elegans	hypothetical protein(F20C5.3)
C09H10.5	WBGene00007499	Caenorhabditis elegans	hypothetical protein(C09H10.5)
B0281.5	WBGene00015112	Caenorhabditis elegans	hypothetical protein(B0281.5)
K01C8.1	WBGene00010456	Caenorhabditis elegans	hypothetical protein(K01C8.1)
F29B9.8	WBGene00017923	Caenorhabditis elegans	hypothetical protein(F29B9.8)
R09H10.3	WBGene00011181	Caenorhabditis elegans	Probable 5-hydroxyisourate hydrolase R09H10.3(R09H10.3)
T04F8.8	WBGene00011446	Caenorhabditis elegans	hypothetical protein(T04F8.8)
F53H4.2	WBGene00010007	Caenorhabditis elegans	hypothetical protein(F53H4.2)
F23C8.5	WBGene00017734	Caenorhabditis elegans	hypothetical protein(F23C8.5)
ZC434.7	WBGene00013893	Caenorhabditis elegans	hypothetical protein(ZC434.7)
F31D5.2	WBGene00017945	Caenorhabditis elegans	hypothetical protein(F31D5.2)
C39D10.7	WBGene00016534	Caenorhabditis elegans	hypothetical protein(C39D10.7)
T04C4.1	WBGene00020208	Caenorhabditis elegans	hypothetical protein(T04C4.1)
ZK1307.1	WBGene00014244	Caenorhabditis elegans	hypothetical protein(ZK1307.1)
ZK1320.3	WBGene00014253	Caenorhabditis elegans	hypothetical protein(ZK1320.3)
T23E7.2	WBGene00020732	Caenorhabditis elegans	hypothetical protein(T23E7.2)
F09C6.3	WBGene00008617	Caenorhabditis elegans	hypothetical protein(F09C6.3)
F42A10.7	WBGene00018343	Caenorhabditis elegans	hypothetical protein(F42A10.7)
F37C12.3	WBGene00018151	Caenorhabditis elegans	Acyl carrier protein(F37C12.3)
H05C05.2	WBGene00019158	Caenorhabditis elegans	hypothetical protein(H05C05.2)
B0432.10	WBGene00015191	Caenorhabditis elegans	hypothetical protein(B0432.10)
C07H4.1	WBGene00007421	Caenorhabditis elegans	hypothetical protein(C07H4.1)
C29F3.7	WBGene00007807	Caenorhabditis elegans	hypothetical protein(C29F3.7)
R13H4.2	WBGene00014826	Caenorhabditis elegans	hypothetical protein(R13H4.2)
F56C9.7	WBGene00018951	Caenorhabditis elegans	hypothetical protein(F56C9.7)
T28B11.1	WBGene00012117	Caenorhabditis elegans	hypothetical protein(T28B11.1)
T23D8.3	WBGene00011944	Caenorhabditis elegans	Protein LTV1 homolog(T23D8.3)
H28G03.1	WBGene00019249	Caenorhabditis elegans	hypothetical protein(H28G03.1)
C25A11.1	WBGene00016086	Caenorhabditis elegans	hypothetical protein(C25A11.1)
K02D7.1	WBGene00019298	Caenorhabditis elegans	Purine nucleoside phosphorylase(K02D7.1)
F48D6.4	WBGene00018602	Caenorhabditis elegans	hypothetical protein(F48D6.4)
Y43F11A.4	WBGene00012844	Caenorhabditis elegans	hypothetical protein(Y43F11A.4)
K06G5.1	WBGene00010605	Caenorhabditis elegans	hypothetical protein(K06G5.1)
R102.4	WBGene00011291	Caenorhabditis elegans	hypothetical protein(R102.4)
C23H3.2	WBGene00016018	Caenorhabditis elegans	hypothetical protein(C23H3.2)
C16A11.3	WBGene00015816	Caenorhabditis elegans	hypothetical protein(C16A11.3)
F55D12.2	WBGene00010111	Caenorhabditis elegans	hypothetical protein(F55D12.2)
ZK6.11	WBGene00022645	Caenorhabditis elegans	hypothetical protein(ZK6.11)
Y48A6B.9	WBGene00012970	Caenorhabditis elegans	Probable trans-2-enoyl-CoA reductase 2, mitochondrial(Y48A6B.9)
T21F4.1	WBGene00020658	Caenorhabditis elegans	hypothetical protein(T21F4.1)
T19D12.4	WBGene00020579	Caenorhabditis elegans	hypothetical protein(T19D12.4)
Y11D7A.3	WBGene00012428	Caenorhabditis elegans	hypothetical protein(Y11D7A.3)
T10D4.6	WBGene00020408	Caenorhabditis elegans	hypothetical protein(T10D4.6)
F13D12.6	WBGene00008741	Caenorhabditis elegans	Uncharacterized serine carboxypeptidase F13S12.6(F13D12.6)
C01B10.6	WBGene00015280	Caenorhabditis elegans	hypothetical protein(C01B10.6)
T21H3.1	WBGene00020662	Caenorhabditis elegans	hypothetical protein(T21H3.1)
W10C8.5	WBGene00021128	Caenorhabditis elegans	hypothetical protein(W10C8.5)
ZK1321.4	WBGene00014262	Caenorhabditis elegans	hypothetical protein(ZK1321.4)
C24G6.2	WBGene00016059	Caenorhabditis elegans	hypothetical protein(C24G6.2)
ZC308.4	WBGene00022586	Caenorhabditis elegans	hypothetical protein(ZC308.4)
K07C11.7	WBGene00019479	Caenorhabditis elegans	UPF0046 protein K07C11.7(K07C11.7)
K07C11.3	WBGene00019476	Caenorhabditis elegans	hypothetical protein(K07C11.3)
H20E11.3	WBGene00019215	Caenorhabditis elegans	hypothetical protein(H20E11.3)
F17H10.2	WBGene00008926	Caenorhabditis elegans	hypothetical protein(F17H10.2)
F44E5.4	WBGene00009691	Caenorhabditis elegans	hypothetical protein(F44E5.4)
F44E5.5	WBGene00009692	Caenorhabditis elegans	hypothetical protein(F44E5.5)
T01B11.2	WBGene00020139	Caenorhabditis elegans	Alanine--glyoxylate aminotransferase 2-like(T01B11.2)
R11F4.1	WBGene00020007	Caenorhabditis elegans	Probable glycerol kinase(R11F4.1)
T23B5.3	WBGene00011940	Caenorhabditis elegans	hypothetical protein(T23B5.3)
T01D3.6	WBGene00011330	Caenorhabditis elegans	hypothetical protein(T01D3.6)
ZK1058.9	WBGene00014207	Caenorhabditis elegans	hypothetical protein(ZK1058.9)
F35E12.6	WBGene00009430	Caenorhabditis elegans	hypothetical protein(F35E12.6)
K12H4.7	WBGene00019682	Caenorhabditis elegans	Putative serine protease K12H4.7(K12H4.7)
F37C4.6	WBGene00018146	Caenorhabditis elegans	hypothetical protein(F37C4.6)
T19B10.2	WBGene00011831	Caenorhabditis elegans	hypothetical protein(T19B10.2)
C15H9.9	WBGene00015803	Caenorhabditis elegans	hypothetical protein(C15H9.9)
K09G1.1	WBGene00010727	Caenorhabditis elegans	hypothetical protein(K09G1.1)
R08E3.1	WBGene00019957	Caenorhabditis elegans	hypothetical protein(R08E3.1)
F22H10.3	WBGene00017727	Caenorhabditis elegans	hypothetical protein(F22H10.3)
C34C6.7	WBGene00007919	Caenorhabditis elegans	hypothetical protein(C34C6.7)
F08A8.4	WBGene00008567	Caenorhabditis elegans	Acyl-coenzyme A oxidase(F08A8.4)
C23G10.2	WBGene00016011	Caenorhabditis elegans	RutC family protein C23G10.2(C23G10.2)
Y43F8C.6	WBGene00012828	Caenorhabditis elegans	hypothetical protein(Y43F8C.6)
F02H6.3	WBGene00008536	Caenorhabditis elegans	hypothetical protein(F02H6.3)
C46G7.2	WBGene00016722	Caenorhabditis elegans	hypothetical protein(C46G7.2)
C46C11.2	WBGene00016705	Caenorhabditis elegans	hypothetical protein(C46C11.2)
F28C1.3	WBGene00009201	Caenorhabditis elegans	Protein phosphatase 1 regulatory subunit 37 homolog(F28C1.3)
W07E11.1	WBGene00012326	Caenorhabditis elegans	hypothetical protein(W07E11.1)
F49C12.7	WBGene00009877	Caenorhabditis elegans	hypothetical protein(F49C12.7)
F58F9.7	WBGene00019060	Caenorhabditis elegans	Acyl-coenzyme A oxidase(F58F9.7)
T04C12.3	WBGene00011428	Caenorhabditis elegans	hypothetical protein(T04C12.3)
C16A3.10	WBGene00015814	Caenorhabditis elegans	Probable ornithine aminotransferase, mitochondrial(C16A3.10)
F25E2.2	WBGene00017780	Caenorhabditis elegans	hypothetical protein(F25E2.2)
T02G6.5	WBGene00011388	Caenorhabditis elegans	hypothetical protein(T02G6.5)
Y56A3A.16	WBGene00013235	Caenorhabditis elegans	hypothetical protein(Y56A3A.16)
F59E11.7	WBGene00019113	Caenorhabditis elegans	hypothetical protein(F59E11.7)
C08F11.13	WBGene00007460	Caenorhabditis elegans	hypothetical protein(C08F11.13)
C08F11.11	WBGene00007458	Caenorhabditis elegans	UPF0375 protein C08F11.11(C08F11.11)
C17H12.6	WBGene00015932	Caenorhabditis elegans	hypothetical protein(C17H12.6)
C53B7.3	WBGene00016894	Caenorhabditis elegans	hypothetical protein(C53B7.3)
B0395.3	WBGene00007175	Caenorhabditis elegans	hypothetical protein(B0395.3)
C27H5.4	WBGene00016174	Caenorhabditis elegans	hypothetical protein(C27H5.4)
T20F10.2	WBGene00011864	Caenorhabditis elegans	hypothetical protein(T20F10.2)
K04A8.1	WBGene00019373	Caenorhabditis elegans	hypothetical protein(K04A8.1)
C44C10.9	WBGene00008089	Caenorhabditis elegans	hypothetical protein(C44C10.9)
F38E9.5	WBGene00018187	Caenorhabditis elegans	hypothetical protein(F38E9.5)
R12C12.1	WBGene00020022	Caenorhabditis elegans	hypothetical protein(R12C12.1)
F54D5.7	WBGene00010052	Caenorhabditis elegans	Probable glutaryl-CoA dehydrogenase, mitochondrial(F54D5.7)
Y62H9A.4	WBGene00013392	Caenorhabditis elegans	hypothetical protein(Y62H9A.4)
F37H8.3	WBGene00009512	Caenorhabditis elegans	hypothetical protein(F37H8.3)
F28B4.3	WBGene00017892	Caenorhabditis elegans	hypothetical protein(F28B4.3)
C06B8.2	WBGene00007368	Caenorhabditis elegans	hypothetical protein(C06B8.2)
B0513.2	WBGene00007195	Caenorhabditis elegans	hypothetical protein(B0513.2)
T28F4.5	WBGene00012140	Caenorhabditis elegans	hypothetical protein(T28F4.5)
F13H8.3	WBGene00017436	Caenorhabditis elegans	hypothetical protein(F13H8.3)
F25E5.8	WBGene00017789	Caenorhabditis elegans	hypothetical protein(F25E5.8)
C17C3.1	WBGene00015887	Caenorhabditis elegans	hypothetical protein(C17C3.1)
F42G8.10	WBGene00018361	Caenorhabditis elegans	hypothetical protein(F42G8.10)
F57C2.5	WBGene00010197	Caenorhabditis elegans	hypothetical protein(F57C2.5)
F46H5.3	WBGene00018519	Caenorhabditis elegans	Probable arginine kinase F46H5.3(F46H5.3)
F38B2.4	WBGene00009531	Caenorhabditis elegans	Adenylate kinase isoenzyme 1(F38B2.4)
Y38F1A.6	WBGene00012608	Caenorhabditis elegans	Probable hydroxyacid-oxoacid transhydrogenase, mitochondrial(Y38F1A.6)
ZC412.3	WBGene00013884	Caenorhabditis elegans	hypothetical protein(ZC412.3)
F54F7.6	WBGene00010066	Caenorhabditis elegans	hypothetical protein(F54F7.6)
Y49E10.16	WBGene00013035	Caenorhabditis elegans	hypothetical protein(Y49E10.16)
ZC376.2	WBGene00013874	Caenorhabditis elegans	hypothetical protein(ZC376.2)
F52A8.5	WBGene00009918	Caenorhabditis elegans	hypothetical protein(F52A8.5)
F08B12.4	WBGene00008572	Caenorhabditis elegans	hypothetical protein(F08B12.4)
T05H10.4	WBGene00011509	Caenorhabditis elegans	hypothetical protein(T05H10.4)
F56F10.1	WBGene00018984	Caenorhabditis elegans	Putative serine protease F56F10.1(F56F10.1)
F31F7.1	WBGene00017964	Caenorhabditis elegans	hypothetical protein(F31F7.1)
T28B4.4	WBGene00020887	Caenorhabditis elegans	hypothetical protein(T28B4.4)
C49C8.5	WBGene00016769	Caenorhabditis elegans	hypothetical protein(C49C8.5)
T07D3.9	WBGene00020311	Caenorhabditis elegans	hypothetical protein(T07D3.9)
E02H1.2	WBGene00008456	Caenorhabditis elegans	Uncharacterized GTP-binding protein E02H1.2(E02H1.2)
F01D5.5	WBGene00008495	Caenorhabditis elegans	hypothetical protein(F01D5.5)
B0286.3	WBGene00015116	Caenorhabditis elegans	Phosphoribosylaminoimidazole-succinocarboxamide synthase(pacs-1)
R12A1.4	WBGene00001578	Caenorhabditis elegans	Gut esterase 1(ges-1)
C32B5.14	WBGene00016307	Caenorhabditis elegans	F-box C protein(fbxc-18)
F32B6.1	WBGene00003603	Caenorhabditis elegans	Nuclear hormone receptor family member nhr-4(nhr-4)
EEED8.12	WBGene00017140	Caenorhabditis elegans	Putative RNA-binding protein EEED8.12(EEED8.12)
K08D8.5	WBGene00010659	Caenorhabditis elegans	hypothetical protein(K08D8.5)
C15A11.1	WBGene00000612	Caenorhabditis elegans	COLlagen(col-35)
F10D2.7	WBGene00017333	Caenorhabditis elegans	UDP-GlucuronosylTransferase(ugt-38)
R13A1.8	WBGene00020045	Caenorhabditis elegans	GLoBin related(glb-23)
C10H11.3	WBGene00015692	Caenorhabditis elegans	UDP-glucuronosyltransferase(ugt-25)
C50B6.4	WBGene00000734	Caenorhabditis elegans	COLlagen(col-161)
F56A8.8	WBGene00010142	Caenorhabditis elegans	hypothetical protein(F56A8.8)
F45D3.3	WBGene00009723	Caenorhabditis elegans	hypothetical protein(F45D3.3)
T07F8.4	WBGene00020320	Caenorhabditis elegans	hypothetical protein(T07F8.4)
W01B6.7	WBGene00000593	Caenorhabditis elegans	Cuticle collagen 2(col-2)
F57F4.4	WBGene00019017	Caenorhabditis elegans	hypothetical protein(F57F4.4)
F57F4.3	WBGene00001581	Caenorhabditis elegans	GEI-4 (Four) Interacting protein(gfi-1)
C02B10.6	WBGene00015331	Caenorhabditis elegans	Protein-tyrosine-phosphatase(C02B10.6)
B0041.5	WBGene00015009	Caenorhabditis elegans	hypothetical protein(B0041.5)
F56F10.3	WBGene00018986	Caenorhabditis elegans	Cysteine dioxygenase 1(cdo-1)
F20A1.10	WBGene00017621	Caenorhabditis elegans	hypothetical protein(F20A1.10)
C47E12.8	WBGene00000964	Caenorhabditis elegans	Dihydropyrimidinase 2(dhp-2)
C44B7.9	WBGene00004059	Caenorhabditis elegans	Peroxisomal Membrane Protein related(pmp-2)
F13D12.3	WBGene00008739	Caenorhabditis elegans	hypothetical protein(F13D12.3)
F32B6.9	WBGene00009323	Caenorhabditis elegans	Bestrophin homolog 13(best-13)
H22K11.1	WBGene00000216	Caenorhabditis elegans	Aspartic protease 3(asp-3)
K12H6.7	WBGene00019687	Caenorhabditis elegans	hypothetical protein(K12H6.7)
T21B4.2	WBGene00000660	Caenorhabditis elegans	COLlagen(col-85)
Y43C5A.3	WBGene00012783	Caenorhabditis elegans	hypothetical protein(Y43C5A.3)
C53B7.4	WBGene00000210	Caenorhabditis elegans	Probable ATP synthase subunit g 2, mitochondrial(asg-2)
F53A9.6	WBGene00018729	Caenorhabditis elegans	hypothetical protein(F53A9.6)
C12C8.1	WBGene00002026	Caenorhabditis elegans	Heat Shock Protein(hsp-70)
K05F6.7	WBGene00019418	Caenorhabditis elegans	F-box B protein(fbxb-54)
ZC373.7	WBGene00000749	Caenorhabditis elegans	COLlagen(col-176)
F44E7.2	WBGene00018424	Caenorhabditis elegans	hypothetical protein(F44E7.2)
F53F8.4	WBGene00010001	Caenorhabditis elegans	hypothetical protein(F53F8.4)
F49E11.7	WBGene00009893	Caenorhabditis elegans	Serine/threonine-protein phosphatase(F49E11.7)
F01G10.7	WBGene00008510	Caenorhabditis elegans	Lipase(lipl-7)
T05E7.2	WBGene00000632	Caenorhabditis elegans	COLlagen(col-55)
M151.6	WBGene00019798	Caenorhabditis elegans	F-box B protein(fbxb-32)
Y62H9A.3	WBGene00013391	Caenorhabditis elegans	hypothetical protein(Y62H9A.3)
F45E6.6	WBGene00009728	Caenorhabditis elegans	SKN-1 Dependent Zygotic transcript(sdz-19)
T17A3.7	WBGene00020544	Caenorhabditis elegans	F-box B protein(fbxb-84)
Y57G11C.25	WBGene00013319	Caenorhabditis elegans	CCCH-type zinc finger putative transcription factor(ccch-5)
F15A4.2	WBGene00008838	Caenorhabditis elegans	hypothetical protein(F15A4.2)
C33E10.1	WBGene00016345	Caenorhabditis elegans	hypothetical protein(C33E10.1)
F21A3.2	WBGene00008992	Caenorhabditis elegans	hypothetical protein(F21A3.2)
C41H7.2	WBGene00016572	Caenorhabditis elegans	hypothetical protein(C41H7.2)
AC3.7	WBGene00007072	Caenorhabditis elegans	UDP-GlucuronosylTransferase(ugt-1)
C50F7.10	WBGene00016848	Caenorhabditis elegans	KLOtho (mammalian aging-associated protein) homolog(klo-1)
F55C10.3	WBGene00000728	Caenorhabditis elegans	Putative cuticle collagen 155(col-155)
T18D3.6	WBGene00011823	Caenorhabditis elegans	hypothetical protein(T18D3.6)
C32H11.4	WBGene00007867	Caenorhabditis elegans	hypothetical protein(C32H11.4)
Y43F4A.4	WBGene00012799	Caenorhabditis elegans	hypothetical protein(Y43F4A.4)
VC5.1	WBGene00020907	Caenorhabditis elegans	hypothetical protein(VC5.1)
B0285.7	WBGene00007139	Caenorhabditis elegans	Matrix non-peptidase homolog 1(mnp-1)
K08F4.7	WBGene00001752	Caenorhabditis elegans	Glutathione S-transferase 4(gst-4)
T22G5.3	WBGene00011930	Caenorhabditis elegans	hypothetical protein(T22G5.3)
F36D3.9	WBGene00000782	Caenorhabditis elegans	Cysteine PRotease related(cpr-2)
Y106G6D.1	WBGene00013698	Caenorhabditis elegans	hypothetical protein(Y106G6D.1)
Y41E3.2	WBGene00001066	Caenorhabditis elegans	DumPY: shorter than wild-type(dpy-4)
PDB1.1	WBGene00019803	Caenorhabditis elegans	hypothetical protein(PDB1.1)
R12C12.1	WBGene00020022	Caenorhabditis elegans	hypothetical protein(R12C12.1)
C17H12.6	WBGene00015932	Caenorhabditis elegans	hypothetical protein(C17H12.6)
Y62H9A.4	WBGene00013392	Caenorhabditis elegans	hypothetical protein(Y62H9A.4)
C49C8.5	WBGene00016769	Caenorhabditis elegans	hypothetical protein(C49C8.5)
VH15N14R.1	WBGene00012151	Caenorhabditis elegans	hypothetical protein(VH15N14R.1)
T12D8.9	WBGene00011736	Caenorhabditis elegans	hypothetical protein(T12D8.9)
K08F9.3	WBGene00010686	Caenorhabditis elegans	hypothetical protein(K08F9.3)
W01B11.6	WBGene00020917	Caenorhabditis elegans	hypothetical protein(W01B11.6)
F59D8.A	WBGene00006928
T04C10.4	WBGene00000221
F59D8.C	not found
F59D8.E	WBGene00006927
F59D8.D	not found
F59D8.F	WBGene00006927
F15A2.1	WBGene00000757
T01C8.5	WBGene00020146
C24A11.3	WBGene00018862
C15C8.3	WBGene00007605
T05E12.5	WBGene00043488
W03A5.5	WBGene00020969
T19A6.2	WBGene00003596
Y18H1A_67.H	not found
F10D2.2	WBGene00017329
Y18H1A_67.G	not found
B0035.8	WBGene00001922
M01B12.5	WBGene00019698
F22E10.5	WBGene00009057
Y76G2A.1	WBGene00022304
M88.5	WBGene00010908
C14F5.3	WBGene00006588
F49E11.10	WBGene00009895
Y61A9LA_74.E	not found
T07A9.9	WBGene00020297
K09F6.1	WBGene00043424
B0336.4	Multiple entries : 2
T27E4.9	WBGene00002020
C37H5.9	WBGene00003528
T27E4.8	WBGene00002015
T11B7.3	WBGene00000692
6T22E7.1	not found
C25B8.3	WBGene00000786
C46A5.3	WBGene00000603
Y119D3_451.B	not found
T27E4.2	WBGene00002017
T12G3.1	WBGene00011737
Y46G5.F	not found
Y46G5.G	not found
Y46G5.I	not found
Y46G5.J	not found
Y38H6C.1	WBGene00012615
1C18B12.5	not found
Y111B2D.H	not found
F45E10.1	WBGene00006788
B0334.1	WBGene00007142
C04E12.3	WBGene00043100
F48C1.4	WBGene00018597
F27C8.4	WBGene00005003
K04D7.3	WBGene00001794
F57B1.4	WBGene00000733
C31C9.1	WBGene00006404
C09G4.2	WBGene00015650
ZK688.6	WBGene00022801
C37G2.5	not found
C52D10.6	WBGene00004818
C37G2.6	not found
T21D12.6	WBGene00043515
F29B9.9	WBGene00000685
M18.1	WBGene00000703
F26H11.3	WBGene00009181
Y49F6B.D	not found
Y49F6B.P	WBGene00000647
C26B2.1	WBGene00016124
F13A7.9	WBGene00004817
F52H3.7	WBGene00002265
F11E6.1	WBGene00008706
K10C2.4	WBGene00019620
F40F4.4	WBGene00002255
F40F4.2	WBGene00002254
F40F4.3	WBGene00002253
C35B8.1	WBGene00000748
F55G1.11	WBGene00001934
Y71G12A_200.B	not found
F26F12.1	WBGene00000713
Y55F3C.C	not found
D1009.2	WBGene00000884
8R12C12.9	not found
T08H10.2	WBGene00006101
0VW06B3R.1	not found
Y34D9A_153.B	not found
F15B10.1	WBGene00017480
ZK355.B	not found
ZK622.3	WBGene00022781
T22H2.6	WBGene00011936
Y40B10A.F	WBGene00021490
C05C10.4	WBGene00007331
F15E11.7	WBGene00043264
F15E11.9	WBGene00043266
R11A5.4	WBGene00011232
F55F3.3	WBGene00010117
F39E9.5	WBGene00018197
W01C9.5	WBGene00012178
Y95B8A_84.D	not found
R09A8.3	WBGene00006493
Y19D10A.J	not found
Y19D10A.E	not found
F32A5.5	WBGene00000169
K11D12.3	WBGene00005655
C05E4.9	WBGene00001564
Y75B12B.2	WBGene00000883
Y51A2D.10	WBGene00013078
F15E11.1	WBGene00017490
F17E9.9	WBGene00001908
C28C12.6	WBGene00043157
T02G5.5	WBGene00020165
C30A5.9	WBGene00016241
ZK1128.2	WBGene00014228
F35C5.8	WBGene00009396
3T10D4.4	not found
W02H5.H	not found
F55G1.3	WBGene00001936
Y38E10A.X	WBGene00043602
T20B3.2	WBGene00006585
K03H1.4	WBGene00010539
W05E10.4	WBGene00006609
Y38E10A.N	WBGene00043592
K11E4.5	WBGene00003661
F22B3.1	WBGene00001938
Y110A2A_1898.A	not found
Y67D8A_376.A	not found
R107.6	WBGene00000549
Y38E10A.D	WBGene00043582
F12E12.F	Multiple entries : 2
F12E12.E	WBGene00017406
Y41D4B_7946.B	not found
Y41D4B_7946.C	not found
F01G10.3	WBGene00001158
F47H4.1	WBGene00009834
F47G4.7	WBGene00004875
M02F4.3	WBGene00019737
C05D12.6	not found
Y15E3B.F	not found
Y48E1B.9	WBGene00013008
D1086.4	Multiple entries : 2
7T11B7.5	not found
T13F2.1	WBGene00001396
F01F1.6	WBGene00000115
R10D12.9	WBGene00011190
T05A7.4	WBGene00001976
T18H9.2	WBGene00000215
T13F2.8	WBGene00000301
F25C8.2	WBGene00000139
K08F8.1	WBGene00010681
R06C7.4	WBGene00011063
F07A5.7	WBGene00006754
F32D1.2	WBGene00017982
K08F8.4	WBGene00000240
R06C7.3	WBGene00000963
K04H4.6	WBGene00000799
F35H10.4	WBGene00006914
ZK1127.9	WBGene00022855
Y47G6A_245.E	not found
W10D5.3	WBGene00001574
T25F10.6	WBGene00020808
F36H1.1	WBGene00001426
T05A1.3	WBGene00011454
C14F11.1	WBGene00015778
C14F11.5	WBGene00002024
ZK682.2	WBGene00022788
T01A4.3	WBGene00020133
F54F2.2	WBGene00006975
T05G5.6	WBGene00001155
R52.10	WBGene00020081
C09H5.2	WBGene00015660
H13N06.6	WBGene00006541
F54D1.2	WBGene00000700
F48D6.1	WBGene00006393
F23H12.4	WBGene00005018
K10D3.5	WBGene00010739
C08A9.5	WBGene00015585
F54E12.3	WBGene00001930
F54E12.4	WBGene00001932
T05G5.7	WBGene00011501
8C11E4.1	not found
T10C6.14	WBGene00001875
C51G7.J	not found
C27D8.5	WBGene00043155
C27H5.5	WBGene00000613
B0491.2	WBGene00005016
ZK1251.2	WBGene00002090
C45B11.3	WBGene00000981
K04H4.1	WBGene00001263
C34B2.7	WBGene00016392
F02E8.1	WBGene00000207
Y110A2A_54.C	not found
ZK1251.4	WBGene00023449
F46E10.1	WBGene00018488
F45D11.D	not found
K02D7.3	WBGene00000675
C18B12A.1	not found
ZC410.5	WBGene00013882
C05D9.8	WBGene00015475
C37A2.1	not found
Y77E11A_3443.C	not found
C06A12.1	not found
F46G10.7	WBGene00004801
C06E7.1	WBGene00015538
F42A6.8	WBGene00018329
ZK1010.7	WBGene00000672
K11G12.1	WBGene00003530
F15E6.2	WBGene00017483
F55D10.1	WBGene00018877
W04A4.1	not found
T21C9.5	WBGene00003065
Y42G9A.D	not found
Y57A10A.Z	not found
B0414.8	WBGene00015176
C55B7.4	WBGene00016943
K10H10.2	WBGene00010759
UID	not found
K07H8.6	WBGene00006930
C34H4.4	WBGene00000681
F22B5.2	WBGene00001230
Y119D3_462.A	not found
R07E5.10	WBGene00011116
C12C8.2	WBGene00007533
C08F11.8	WBGene00007455
F55H2.3	WBGene00043367
C48A7.2	WBGene00016739
Y53F4C.J	not found
W01H2.1	WBGene00043533
Y53F4C.G	not found
F52E4.1	WBGene00018701
F26D10.12	WBGene00009156
F31F4.5	WBGene00017958
C49F5.1	WBGene00008205
3Y73F4A.1	not found
Y54E10B_159.D	not found
K08D10.1	WBGene00019528
F18E2.1	WBGene00008936
Y77E11A_3443.I	not found
Y77E11A_3443.F	not found
C52E4.2	WBGene00003235
F08C6.2	WBGene00017241
T15B7.9	WBGene00020521
F56A4.J	not found
B0285.2	WBGene00043080
T15B7.2	WBGene00020517
VW02B12L.1	WBGene00006915
C18A11.7	WBGene00001000
F39H11.4	WBGene00043311
F56G4.3	WBGene00010158
F56G4.2	WBGene00003977
B0218.1	WBGene00015047
F38H4.1	WBGene00009545
F15E11.12	WBGene00017498
Y105C5A.K	not found
C01G5.8	WBGene00015310
T27A10.4	not found
M01E11.5	WBGene00000474
C25A1.7	WBGene00002153
ZK1248.16	WBGene00002268
F15A8.5	WBGene00001052
F15H10.1	WBGene00000601
Y104H12D.A	not found
F21F8.3	WBGene00000218
F08B1.1	WBGene00006923
B0213.15	WBGene00015044
W02A2.6	WBGene00004333
C08F1.9	WBGene00015612
W02A2.1	WBGene00001394
F02G3.1	WBGene00017184
W06A7.3	WBGene00004336
C10G11.5	WBGene00004068
C05D2.7	WBGene00043103
Y46H3A.D	not found
Y39H10A_224.A	not found
Y46H3A.E	not found
W02D3.9	WBGene00006773
E01A2.B	not found
T08A9.9	WBGene00004990
C25E10.9	Multiple entries : 2
C06H5.1	WBGene00007392
F56B6.1	WBGene00043369
C29F5.6	WBGene00016214
F42H10.4	WBGene00018368
D1025.4	WBGene00008356
Y59E1A.A	not found
T19B4.2	WBGene00003793
F22B8.6	WBGene00009048
Y47H10A.G	not found
Y47H10A.F	not found
F54D11.1	WBGene00018811
1D2045.8	not found
C24G6.5	WBGene00001024
F54D7.1	WBGene00018796
C52E2.I	WBGene00016880
C49G7.4	WBGene00016782
C24G6.6	WBGene00016061
Y39B6B.G	WBGene00000214
F46H5.1	WBGene00043337
Y39B6B.J	WBGene00012682
F08G2.1	WBGene00001918
F02A9.3	WBGene00001386
F43E2.7	WBGene00018395
W05G11.6	WBGene00021043
Y32G9B_366.B	not found
F43E2.5	WBGene00018393
C17G10.5	WBGene00003097
W05G11.3	WBGene00000663
Y116F11A.HH	not found
T14F9.1	WBGene00020507
F38B2.1	WBGene00002050
VZK822L.1	WBGene00001398
Y13C8A.A	not found
Y53F4B.	not found
ZK1127.10	WBGene00022856
C01F6.4	WBGene00001413
F02C12.5	WBGene00008519
C44C1.5	WBGene00016644
T10H9.5	WBGene00004062
6T09F5.9	not found
F53G12.7	WBGene00000622
Y22F5A.4	WBGene00003090
T08G2.3	WBGene00020366
F55C9.9	not found
F49E12.9	WBGene00009902
3T27A8.2	not found
Y38C1BA.A	not found
T01B11.5	WBGene00006220
K03A1.6	WBGene00001912
Y37E11A_93.C	not found
C36E6.B	not found
C36E6.F	WBGene00003369
C12D12.6	WBGene00015717
K10B2.2	WBGene00019605
K10B2.3	WBGene00019606
C12D12.2	WBGene00001620
T28C6.4	WBGene00000691
VC5.3	WBGene00003786
7Y66A7A.6	not found
R08E5.2	WBGene00019962
W03G11.1	WBGene00000754
T03E6.7	WBGene00000776
Y51A2D.9	WBGene00013077
Y47D7A_138.A	not found
F53A9.10	WBGene00006587
F35E12.7	WBGene00009431
F26G1.4	WBGene00017840
W08D2.4	WBGene00001395
F35E12.8	WBGene00009432
Y41D4A_5905.D	not found
C32E8.10	WBGene00006751
F41H10.7	WBGene00001243
F10C1.2	WBGene00002053
5C25B8.4	not found
F20D1.5	WBGene00000191
Y5H2B.G	WBGene00021165
C28H8.11	WBGene00016201
F28A12.4	WBGene00017881
9F09F7.2	not found
C34H3.A	not found
Y69F12A.C	not found
Y69F12A.B	not found
R01E6.3	WBGene00000282
R03C1.2	WBGene00043459
ZK105.F	WBGene00022653
ZK6.7	WBGene00022642
H24O09.E	not found
H24O09.F	not found
ZK131.8	WBGene00001888
0ZK637.13	not found
C42D8.2	WBGene00006926
K10B3.6	WBGene00019612
ZK131.1	WBGene00001900
C29F7.4	WBGene00001435
Y71G12A_195.B	not found
T05A12.2	WBGene00006608
K10B3.7	WBGene00001685
M03A1.4	WBGene00043441
B0365.6	WBGene00007153
M03A1.5	WBGene00043442
F44B9.1	WBGene00001059
Y32G9B_366.A	not found
Y49A3A.2	WBGene00013025
5T20D3.2	not found
R13A5.13	WBGene00043472
F52D2.3	WBGene00018686
C15H9.8	WBGene00004193
C17G1.3	WBGene00007650
Multiple Output Below
B0336.4	WBGene00004348
B0336.4	WBGene00015144
F12E12.F	WBGene00017404
F12E12.F	WBGene00017407
D1086.4	WBGene00001864
D1086.4	WBGene00008391
C25E10.9	WBGene00016098
C25E10.9	WBGene00023417
