# Supplementary material for: Longevity interventions modulate mechanotransduction and extracellular matrix homeostasis in C. elegans
Source: Nat Commun. 2024 Jan 4;15:276. doi: 10.1038/s41467-023-44409-2 (PMC10766642; doi:10.1038/s41467-023-44409-2)
Supplement: Supplementary file 6 — Supplementary Data 3 [file 41467_2023_44409_MOESM6_ESM.xlsx]

## Sheet: Fig1BEH_timecourse_all_WT
SYMBOL	ENSEMBL	ENTREZID	UNIPROT	pearson	spearman	slope	std.error	statistic	p.value	direction	Strong age correlation	division	category	Age	mean	ste	matrisome
myo-3	WBGene00003515	179676	P12844	-0.796627	-0.895274	-0.0528801	0.0141862	-3.72756	0.00580803	down	TRUE			0	0.747324	0.0493436	other
myo-3	WBGene00003515	179676	P12844	-0.796627	-0.895274	-0.0528801	0.0141862	-3.72756	0.00580803	down	TRUE			4	0.584837	0.0295425	other		Source Data used for graph
myo-3	WBGene00003515	179676	P12844	-0.796627	-0.895274	-0.0528801	0.0141862	-3.72756	0.00580803	down	TRUE			8	0.324284	0.119467	other				dpy-18	epi-1	let-2	col-10/144	unc-52	rho-1	pat-4	cht-1	unc-97	cpl-1	cpg-2	skpo-1	lon-8	lec-3	pat-6	phy-2	ctsa-1.1	col-14	unc-112	pat-3	pat-2	col-90	cpr-5	col-12/13	nas-20	sqt-3	acn-1	cpi-1	cpi-2
F01G4.6	WBGene00008505	178020	P40614	-0.633868	-0.778499	-0.0522994	0.0225621	-2.31802	0.0490712	down	TRUE			0	0.902657	0.027504	other		Day 0	0	0.384487	0.619438	0.599737	0.514514	0.55287	0.294457	0.45164	0.640951	0.394155	0.59442	0.512306	0.470841	0.32479	0.749121	0.376476	0.195035	0.873779	0.208488	0.143532	0.152454	0.162066	0.160188	0.161554	0.481899	0.0431349	0.085182	0.0570195	0.319418	0.449692
F01G4.6	WBGene00008505	178020	P40614	-0.633868	-0.778499	-0.0522994	0.0225621	-2.31802	0.0490712	down	TRUE			4	0.879956	0.0328976	other		Day 4	4	0.308627	0.69878	0.614641	0.547441	0.592549	0.207168	0.306296	0.716689	0.498649	0.683878	0.331743	0.413486	0.115163	0.733965	0.484924	0.348061	0.934684	0.256583	0.212157	0.261394	0.267211	0.0880903	0.136166	0.343258	0.0215301	0.0756607	0.0570195	0.188497	0.382723
F01G4.6	WBGene00008505	178020	P40614	-0.633868	-0.778499	-0.0522994	0.0225621	-2.31802	0.0490712	down	TRUE			8	0.484261	0.194588	other		Day 8	8	0.198195	0.433794	0.42499	0.34914	0.396436	0.206999	0.367716	0.559621	0.38195	0.507167	0.435016	0.405762	0.265849	0.690803	0.324749	0.14577	0.835732	0.170813	0.113016	0.129503	0.139789	0.147945	0.15058	0.457692	0.0365243	0.0842625	0.0570195	0.645154	0.734655
rps-5	WBGene00004474	178012	P49041	-0.773115	-0.817424	-0.0499666	0.0144931	-3.44761	0.00872546	down	TRUE			0	0.746789	0.0448887	other
rps-5	WBGene00004474	178012	P49041	-0.773115	-0.817424	-0.0499666	0.0144931	-3.44761	0.00872546	down	TRUE			4	0.493268	0.160327	other
rps-5	WBGene00004474	178012	P49041	-0.773115	-0.817424	-0.0499666	0.0144931	-3.44761	0.00872546	down	TRUE			8	0.347057	0.106025	other
rpl-3	WBGene00004414	175501	P50880	-0.641635	-0.934199	-0.0495792	0.020954	-2.36609	0.0455231	down	TRUE			0	0.926861	0.011312	other
rpl-3	WBGene00004414	175501	P50880	-0.641635	-0.934199	-0.0495792	0.020954	-2.36609	0.0455231	down	TRUE			4	0.902157	0.000196078	other
rpl-3	WBGene00004414	175501	P50880	-0.641635	-0.934199	-0.0495792	0.020954	-2.36609	0.0455231	down	TRUE			8	0.530228	0.182539	other
his-9	WBGene00001883	175030	P08898	-0.857737	-0.895274	-0.0486622	0.0103117	-4.71911	0.00150389	down	TRUE			0	0.782322	0.0110989	other
his-9	WBGene00001883	175030	P08898	-0.857737	-0.895274	-0.0486622	0.0103117	-4.71911	0.00150389	down	TRUE			4	0.642266	0.095207	other
his-9	WBGene00001883	175030	P08898	-0.857737	-0.895274	-0.0486622	0.0103117	-4.71911	0.00150389	down	TRUE			8	0.393024	0.0839186	other
his-9	WBGene00001887	175030	P08898	-0.857737	-0.895274	-0.0486622	0.0103117	-4.71911	0.00150389	down	TRUE			0	0.782322	0.0110989	other
his-9	WBGene00001887	175030	P08898	-0.857737	-0.895274	-0.0486622	0.0103117	-4.71911	0.00150389	down	TRUE			4	0.642266	0.095207	other
his-9	WBGene00001887	175030	P08898	-0.857737	-0.895274	-0.0486622	0.0103117	-4.71911	0.00150389	down	TRUE			8	0.393024	0.0839186	other
his-25	WBGene00001883	175031	P08898	-0.857737	-0.895274	-0.0486622	0.0103117	-4.71911	0.00150389	down	TRUE			0	0.782322	0.0110989	other
his-25	WBGene00001883	175031	P08898	-0.857737	-0.895274	-0.0486622	0.0103117	-4.71911	0.00150389	down	TRUE			4	0.642266	0.095207	other
his-25	WBGene00001883	175031	P08898	-0.857737	-0.895274	-0.0486622	0.0103117	-4.71911	0.00150389	down	TRUE			8	0.393024	0.0839186	other
his-25	WBGene00001887	175031	P08898	-0.857737	-0.895274	-0.0486622	0.0103117	-4.71911	0.00150389	down	TRUE			0	0.782322	0.0110989	other
his-25	WBGene00001887	175031	P08898	-0.857737	-0.895274	-0.0486622	0.0103117	-4.71911	0.00150389	down	TRUE			4	0.642266	0.095207	other
his-25	WBGene00001887	175031	P08898	-0.857737	-0.895274	-0.0486622	0.0103117	-4.71911	0.00150389	down	TRUE			8	0.393024	0.0839186	other
his-32	WBGene00001906	177628	P08898	-0.857737	-0.895274	-0.0486622	0.0103117	-4.71911	0.00150389	down	TRUE			0	0.782322	0.0110989	other
his-32	WBGene00001906	177628	P08898	-0.857737	-0.895274	-0.0486622	0.0103117	-4.71911	0.00150389	down	TRUE			4	0.642266	0.095207	other
his-32	WBGene00001906	177628	P08898	-0.857737	-0.895274	-0.0486622	0.0103117	-4.71911	0.00150389	down	TRUE			8	0.393024	0.0839186	other
his-2	WBGene00001876	180074	P08898	-0.857737	-0.895274	-0.0486622	0.0103117	-4.71911	0.00150389	down	TRUE			0	0.782322	0.0110989	other
his-2	WBGene00001876	180074	P08898	-0.857737	-0.895274	-0.0486622	0.0103117	-4.71911	0.00150389	down	TRUE			4	0.642266	0.095207	other
his-2	WBGene00001876	180074	P08898	-0.857737	-0.895274	-0.0486622	0.0103117	-4.71911	0.00150389	down	TRUE			8	0.393024	0.0839186	other
his-45	WBGene00001919	181821	P08898	-0.857737	-0.895274	-0.0486622	0.0103117	-4.71911	0.00150389	down	TRUE			0	0.782322	0.0110989	other
his-45	WBGene00001919	181821	P08898	-0.857737	-0.895274	-0.0486622	0.0103117	-4.71911	0.00150389	down	TRUE			4	0.642266	0.095207	other
his-45	WBGene00001919	181821	P08898	-0.857737	-0.895274	-0.0486622	0.0103117	-4.71911	0.00150389	down	TRUE			8	0.393024	0.0839186	other
his-45	WBGene00001929	181821	P08898	-0.857737	-0.895274	-0.0486622	0.0103117	-4.71911	0.00150389	down	TRUE			0	0.782322	0.0110989	other
his-45	WBGene00001929	181821	P08898	-0.857737	-0.895274	-0.0486622	0.0103117	-4.71911	0.00150389	down	TRUE			4	0.642266	0.095207	other
his-45	WBGene00001929	181821	P08898	-0.857737	-0.895274	-0.0486622	0.0103117	-4.71911	0.00150389	down	TRUE			8	0.393024	0.0839186	other
his-49	WBGene00001901	184113	P08898	-0.857737	-0.895274	-0.0486622	0.0103117	-4.71911	0.00150389	down	TRUE			0	0.782322	0.0110989	other
his-49	WBGene00001901	184113	P08898	-0.857737	-0.895274	-0.0486622	0.0103117	-4.71911	0.00150389	down	TRUE			4	0.642266	0.095207	other
his-49	WBGene00001901	184113	P08898	-0.857737	-0.895274	-0.0486622	0.0103117	-4.71911	0.00150389	down	TRUE			8	0.393024	0.0839186	other
his-49	WBGene00001923	184113	P08898	-0.857737	-0.895274	-0.0486622	0.0103117	-4.71911	0.00150389	down	TRUE			0	0.782322	0.0110989	other
his-49	WBGene00001923	184113	P08898	-0.857737	-0.895274	-0.0486622	0.0103117	-4.71911	0.00150389	down	TRUE			4	0.642266	0.095207	other
his-49	WBGene00001923	184113	P08898	-0.857737	-0.895274	-0.0486622	0.0103117	-4.71911	0.00150389	down	TRUE			8	0.393024	0.0839186	other
his-42	WBGene00001916	184200	P08898	-0.857737	-0.895274	-0.0486622	0.0103117	-4.71911	0.00150389	down	TRUE			0	0.782322	0.0110989	other
his-42	WBGene00001916	184200	P08898	-0.857737	-0.895274	-0.0486622	0.0103117	-4.71911	0.00150389	down	TRUE			4	0.642266	0.095207	other
his-42	WBGene00001916	184200	P08898	-0.857737	-0.895274	-0.0486622	0.0103117	-4.71911	0.00150389	down	TRUE			8	0.393024	0.0839186	other
his-63	WBGene00001937	184804	P08898	-0.857737	-0.895274	-0.0486622	0.0103117	-4.71911	0.00150389	down	TRUE			0	0.782322	0.0110989	other
his-63	WBGene00001937	184804	P08898	-0.857737	-0.895274	-0.0486622	0.0103117	-4.71911	0.00150389	down	TRUE			4	0.642266	0.095207	other
his-63	WBGene00001937	184804	P08898	-0.857737	-0.895274	-0.0486622	0.0103117	-4.71911	0.00150389	down	TRUE			8	0.393024	0.0839186	other
his-55	WBGene00001919	186250	P08898	-0.857737	-0.895274	-0.0486622	0.0103117	-4.71911	0.00150389	down	TRUE			0	0.782322	0.0110989	other
his-55	WBGene00001919	186250	P08898	-0.857737	-0.895274	-0.0486622	0.0103117	-4.71911	0.00150389	down	TRUE			4	0.642266	0.095207	other
his-55	WBGene00001919	186250	P08898	-0.857737	-0.895274	-0.0486622	0.0103117	-4.71911	0.00150389	down	TRUE			8	0.393024	0.0839186	other
his-55	WBGene00001929	186250	P08898	-0.857737	-0.895274	-0.0486622	0.0103117	-4.71911	0.00150389	down	TRUE			0	0.782322	0.0110989	other
his-55	WBGene00001929	186250	P08898	-0.857737	-0.895274	-0.0486622	0.0103117	-4.71911	0.00150389	down	TRUE			4	0.642266	0.095207	other
his-55	WBGene00001929	186250	P08898	-0.857737	-0.895274	-0.0486622	0.0103117	-4.71911	0.00150389	down	TRUE			8	0.393024	0.0839186	other
his-59	WBGene00001876	186325	P08898	-0.857737	-0.895274	-0.0486622	0.0103117	-4.71911	0.00150389	down	TRUE			0	0.782322	0.0110989	other
his-59	WBGene00001876	186325	P08898	-0.857737	-0.895274	-0.0486622	0.0103117	-4.71911	0.00150389	down	TRUE			4	0.642266	0.095207	other
his-59	WBGene00001876	186325	P08898	-0.857737	-0.895274	-0.0486622	0.0103117	-4.71911	0.00150389	down	TRUE			8	0.393024	0.0839186	other
his-59	WBGene00001880	186325	P08898	-0.857737	-0.895274	-0.0486622	0.0103117	-4.71911	0.00150389	down	TRUE			0	0.782322	0.0110989	other
his-59	WBGene00001880	186325	P08898	-0.857737	-0.895274	-0.0486622	0.0103117	-4.71911	0.00150389	down	TRUE			4	0.642266	0.095207	other
his-59	WBGene00001880	186325	P08898	-0.857737	-0.895274	-0.0486622	0.0103117	-4.71911	0.00150389	down	TRUE			8	0.393024	0.0839186	other
his-59	WBGene00001883	186325	P08898	-0.857737	-0.895274	-0.0486622	0.0103117	-4.71911	0.00150389	down	TRUE			0	0.782322	0.0110989	other
his-59	WBGene00001883	186325	P08898	-0.857737	-0.895274	-0.0486622	0.0103117	-4.71911	0.00150389	down	TRUE			4	0.642266	0.095207	other
his-59	WBGene00001883	186325	P08898	-0.857737	-0.895274	-0.0486622	0.0103117	-4.71911	0.00150389	down	TRUE			8	0.393024	0.0839186	other
his-59	WBGene00001887	186325	P08898	-0.857737	-0.895274	-0.0486622	0.0103117	-4.71911	0.00150389	down	TRUE			0	0.782322	0.0110989	other
his-59	WBGene00001887	186325	P08898	-0.857737	-0.895274	-0.0486622	0.0103117	-4.71911	0.00150389	down	TRUE			4	0.642266	0.095207	other
his-59	WBGene00001887	186325	P08898	-0.857737	-0.895274	-0.0486622	0.0103117	-4.71911	0.00150389	down	TRUE			8	0.393024	0.0839186	other
his-59	WBGene00001891	186325	P08898	-0.857737	-0.895274	-0.0486622	0.0103117	-4.71911	0.00150389	down	TRUE			0	0.782322	0.0110989	other
his-59	WBGene00001891	186325	P08898	-0.857737	-0.895274	-0.0486622	0.0103117	-4.71911	0.00150389	down	TRUE			4	0.642266	0.095207	other
his-59	WBGene00001891	186325	P08898	-0.857737	-0.895274	-0.0486622	0.0103117	-4.71911	0.00150389	down	TRUE			8	0.393024	0.0839186	other
his-59	WBGene00001899	186325	P08898	-0.857737	-0.895274	-0.0486622	0.0103117	-4.71911	0.00150389	down	TRUE			0	0.782322	0.0110989	other
his-59	WBGene00001899	186325	P08898	-0.857737	-0.895274	-0.0486622	0.0103117	-4.71911	0.00150389	down	TRUE			4	0.642266	0.095207	other
his-59	WBGene00001899	186325	P08898	-0.857737	-0.895274	-0.0486622	0.0103117	-4.71911	0.00150389	down	TRUE			8	0.393024	0.0839186	other
his-59	WBGene00001901	186325	P08898	-0.857737	-0.895274	-0.0486622	0.0103117	-4.71911	0.00150389	down	TRUE			0	0.782322	0.0110989	other
his-59	WBGene00001901	186325	P08898	-0.857737	-0.895274	-0.0486622	0.0103117	-4.71911	0.00150389	down	TRUE			4	0.642266	0.095207	other
his-59	WBGene00001901	186325	P08898	-0.857737	-0.895274	-0.0486622	0.0103117	-4.71911	0.00150389	down	TRUE			8	0.393024	0.0839186	other
his-59	WBGene00001906	186325	P08898	-0.857737	-0.895274	-0.0486622	0.0103117	-4.71911	0.00150389	down	TRUE			0	0.782322	0.0110989	other
his-59	WBGene00001906	186325	P08898	-0.857737	-0.895274	-0.0486622	0.0103117	-4.71911	0.00150389	down	TRUE			4	0.642266	0.095207	other
his-59	WBGene00001906	186325	P08898	-0.857737	-0.895274	-0.0486622	0.0103117	-4.71911	0.00150389	down	TRUE			8	0.393024	0.0839186	other
his-59	WBGene00001914	186325	P08898	-0.857737	-0.895274	-0.0486622	0.0103117	-4.71911	0.00150389	down	TRUE			0	0.782322	0.0110989	other
his-59	WBGene00001914	186325	P08898	-0.857737	-0.895274	-0.0486622	0.0103117	-4.71911	0.00150389	down	TRUE			4	0.642266	0.095207	other
his-59	WBGene00001914	186325	P08898	-0.857737	-0.895274	-0.0486622	0.0103117	-4.71911	0.00150389	down	TRUE			8	0.393024	0.0839186	other
his-59	WBGene00001916	186325	P08898	-0.857737	-0.895274	-0.0486622	0.0103117	-4.71911	0.00150389	down	TRUE			0	0.782322	0.0110989	other
his-59	WBGene00001916	186325	P08898	-0.857737	-0.895274	-0.0486622	0.0103117	-4.71911	0.00150389	down	TRUE			4	0.642266	0.095207	other
his-59	WBGene00001916	186325	P08898	-0.857737	-0.895274	-0.0486622	0.0103117	-4.71911	0.00150389	down	TRUE			8	0.393024	0.0839186	other
his-59	WBGene00001919	186325	P08898	-0.857737	-0.895274	-0.0486622	0.0103117	-4.71911	0.00150389	down	TRUE			0	0.782322	0.0110989	other
his-59	WBGene00001919	186325	P08898	-0.857737	-0.895274	-0.0486622	0.0103117	-4.71911	0.00150389	down	TRUE			4	0.642266	0.095207	other
his-59	WBGene00001919	186325	P08898	-0.857737	-0.895274	-0.0486622	0.0103117	-4.71911	0.00150389	down	TRUE			8	0.393024	0.0839186	other
his-59	WBGene00001923	186325	P08898	-0.857737	-0.895274	-0.0486622	0.0103117	-4.71911	0.00150389	down	TRUE			0	0.782322	0.0110989	other
his-59	WBGene00001923	186325	P08898	-0.857737	-0.895274	-0.0486622	0.0103117	-4.71911	0.00150389	down	TRUE			4	0.642266	0.095207	other
his-59	WBGene00001923	186325	P08898	-0.857737	-0.895274	-0.0486622	0.0103117	-4.71911	0.00150389	down	TRUE			8	0.393024	0.0839186	other
his-59	WBGene00001929	186325	P08898	-0.857737	-0.895274	-0.0486622	0.0103117	-4.71911	0.00150389	down	TRUE			0	0.782322	0.0110989	other
his-59	WBGene00001929	186325	P08898	-0.857737	-0.895274	-0.0486622	0.0103117	-4.71911	0.00150389	down	TRUE			4	0.642266	0.095207	other
his-59	WBGene00001929	186325	P08898	-0.857737	-0.895274	-0.0486622	0.0103117	-4.71911	0.00150389	down	TRUE			8	0.393024	0.0839186	other
his-59	WBGene00001933	186325	P08898	-0.857737	-0.895274	-0.0486622	0.0103117	-4.71911	0.00150389	down	TRUE			0	0.782322	0.0110989	other
his-59	WBGene00001933	186325	P08898	-0.857737	-0.895274	-0.0486622	0.0103117	-4.71911	0.00150389	down	TRUE			4	0.642266	0.095207	other
his-59	WBGene00001933	186325	P08898	-0.857737	-0.895274	-0.0486622	0.0103117	-4.71911	0.00150389	down	TRUE			8	0.393024	0.0839186	other
his-59	WBGene00001937	186325	P08898	-0.857737	-0.895274	-0.0486622	0.0103117	-4.71911	0.00150389	down	TRUE			0	0.782322	0.0110989	other
his-59	WBGene00001937	186325	P08898	-0.857737	-0.895274	-0.0486622	0.0103117	-4.71911	0.00150389	down	TRUE			4	0.642266	0.095207	other
his-59	WBGene00001937	186325	P08898	-0.857737	-0.895274	-0.0486622	0.0103117	-4.71911	0.00150389	down	TRUE			8	0.393024	0.0839186	other
his-6	WBGene00001876	191668	P08898	-0.857737	-0.895274	-0.0486622	0.0103117	-4.71911	0.00150389	down	TRUE			0	0.782322	0.0110989	other
his-6	WBGene00001876	191668	P08898	-0.857737	-0.895274	-0.0486622	0.0103117	-4.71911	0.00150389	down	TRUE			4	0.642266	0.095207	other
his-6	WBGene00001876	191668	P08898	-0.857737	-0.895274	-0.0486622	0.0103117	-4.71911	0.00150389	down	TRUE			8	0.393024	0.0839186	other
his-6	WBGene00001880	191668	P08898	-0.857737	-0.895274	-0.0486622	0.0103117	-4.71911	0.00150389	down	TRUE			0	0.782322	0.0110989	other
his-6	WBGene00001880	191668	P08898	-0.857737	-0.895274	-0.0486622	0.0103117	-4.71911	0.00150389	down	TRUE			4	0.642266	0.095207	other
his-6	WBGene00001880	191668	P08898	-0.857737	-0.895274	-0.0486622	0.0103117	-4.71911	0.00150389	down	TRUE			8	0.393024	0.0839186	other
his-6	WBGene00001883	191668	P08898	-0.857737	-0.895274	-0.0486622	0.0103117	-4.71911	0.00150389	down	TRUE			0	0.782322	0.0110989	other
his-6	WBGene00001883	191668	P08898	-0.857737	-0.895274	-0.0486622	0.0103117	-4.71911	0.00150389	down	TRUE			4	0.642266	0.095207	other
his-6	WBGene00001883	191668	P08898	-0.857737	-0.895274	-0.0486622	0.0103117	-4.71911	0.00150389	down	TRUE			8	0.393024	0.0839186	other
his-6	WBGene00001887	191668	P08898	-0.857737	-0.895274	-0.0486622	0.0103117	-4.71911	0.00150389	down	TRUE			0	0.782322	0.0110989	other
his-6	WBGene00001887	191668	P08898	-0.857737	-0.895274	-0.0486622	0.0103117	-4.71911	0.00150389	down	TRUE			4	0.642266	0.095207	other
his-6	WBGene00001887	191668	P08898	-0.857737	-0.895274	-0.0486622	0.0103117	-4.71911	0.00150389	down	TRUE			8	0.393024	0.0839186	other
his-6	WBGene00001891	191668	P08898	-0.857737	-0.895274	-0.0486622	0.0103117	-4.71911	0.00150389	down	TRUE			0	0.782322	0.0110989	other
his-6	WBGene00001891	191668	P08898	-0.857737	-0.895274	-0.0486622	0.0103117	-4.71911	0.00150389	down	TRUE			4	0.642266	0.095207	other
his-6	WBGene00001891	191668	P08898	-0.857737	-0.895274	-0.0486622	0.0103117	-4.71911	0.00150389	down	TRUE			8	0.393024	0.0839186	other
his-6	WBGene00001899	191668	P08898	-0.857737	-0.895274	-0.0486622	0.0103117	-4.71911	0.00150389	down	TRUE			0	0.782322	0.0110989	other
his-6	WBGene00001899	191668	P08898	-0.857737	-0.895274	-0.0486622	0.0103117	-4.71911	0.00150389	down	TRUE			4	0.642266	0.095207	other
his-6	WBGene00001899	191668	P08898	-0.857737	-0.895274	-0.0486622	0.0103117	-4.71911	0.00150389	down	TRUE			8	0.393024	0.0839186	other
his-6	WBGene00001901	191668	P08898	-0.857737	-0.895274	-0.0486622	0.0103117	-4.71911	0.00150389	down	TRUE			0	0.782322	0.0110989	other
his-6	WBGene00001901	191668	P08898	-0.857737	-0.895274	-0.0486622	0.0103117	-4.71911	0.00150389	down	TRUE			4	0.642266	0.095207	other
his-6	WBGene00001901	191668	P08898	-0.857737	-0.895274	-0.0486622	0.0103117	-4.71911	0.00150389	down	TRUE			8	0.393024	0.0839186	other
his-6	WBGene00001906	191668	P08898	-0.857737	-0.895274	-0.0486622	0.0103117	-4.71911	0.00150389	down	TRUE			0	0.782322	0.0110989	other
his-6	WBGene00001906	191668	P08898	-0.857737	-0.895274	-0.0486622	0.0103117	-4.71911	0.00150389	down	TRUE			4	0.642266	0.095207	other
his-6	WBGene00001906	191668	P08898	-0.857737	-0.895274	-0.0486622	0.0103117	-4.71911	0.00150389	down	TRUE			8	0.393024	0.0839186	other
his-6	WBGene00001914	191668	P08898	-0.857737	-0.895274	-0.0486622	0.0103117	-4.71911	0.00150389	down	TRUE			0	0.782322	0.0110989	other
his-6	WBGene00001914	191668	P08898	-0.857737	-0.895274	-0.0486622	0.0103117	-4.71911	0.00150389	down	TRUE			4	0.642266	0.095207	other
his-6	WBGene00001914	191668	P08898	-0.857737	-0.895274	-0.0486622	0.0103117	-4.71911	0.00150389	down	TRUE			8	0.393024	0.0839186	other
his-6	WBGene00001916	191668	P08898	-0.857737	-0.895274	-0.0486622	0.0103117	-4.71911	0.00150389	down	TRUE			0	0.782322	0.0110989	other
his-6	WBGene00001916	191668	P08898	-0.857737	-0.895274	-0.0486622	0.0103117	-4.71911	0.00150389	down	TRUE			4	0.642266	0.095207	other
his-6	WBGene00001916	191668	P08898	-0.857737	-0.895274	-0.0486622	0.0103117	-4.71911	0.00150389	down	TRUE			8	0.393024	0.0839186	other
his-6	WBGene00001919	191668	P08898	-0.857737	-0.895274	-0.0486622	0.0103117	-4.71911	0.00150389	down	TRUE			0	0.782322	0.0110989	other
his-6	WBGene00001919	191668	P08898	-0.857737	-0.895274	-0.0486622	0.0103117	-4.71911	0.00150389	down	TRUE			4	0.642266	0.095207	other
his-6	WBGene00001919	191668	P08898	-0.857737	-0.895274	-0.0486622	0.0103117	-4.71911	0.00150389	down	TRUE			8	0.393024	0.0839186	other
his-6	WBGene00001923	191668	P08898	-0.857737	-0.895274	-0.0486622	0.0103117	-4.71911	0.00150389	down	TRUE			0	0.782322	0.0110989	other
his-6	WBGene00001923	191668	P08898	-0.857737	-0.895274	-0.0486622	0.0103117	-4.71911	0.00150389	down	TRUE			4	0.642266	0.095207	other
his-6	WBGene00001923	191668	P08898	-0.857737	-0.895274	-0.0486622	0.0103117	-4.71911	0.00150389	down	TRUE			8	0.393024	0.0839186	other
his-6	WBGene00001929	191668	P08898	-0.857737	-0.895274	-0.0486622	0.0103117	-4.71911	0.00150389	down	TRUE			0	0.782322	0.0110989	other
his-6	WBGene00001929	191668	P08898	-0.857737	-0.895274	-0.0486622	0.0103117	-4.71911	0.00150389	down	TRUE			4	0.642266	0.095207	other
his-6	WBGene00001929	191668	P08898	-0.857737	-0.895274	-0.0486622	0.0103117	-4.71911	0.00150389	down	TRUE			8	0.393024	0.0839186	other
his-6	WBGene00001933	191668	P08898	-0.857737	-0.895274	-0.0486622	0.0103117	-4.71911	0.00150389	down	TRUE			0	0.782322	0.0110989	other
his-6	WBGene00001933	191668	P08898	-0.857737	-0.895274	-0.0486622	0.0103117	-4.71911	0.00150389	down	TRUE			4	0.642266	0.095207	other
his-6	WBGene00001933	191668	P08898	-0.857737	-0.895274	-0.0486622	0.0103117	-4.71911	0.00150389	down	TRUE			8	0.393024	0.0839186	other
his-6	WBGene00001937	191668	P08898	-0.857737	-0.895274	-0.0486622	0.0103117	-4.71911	0.00150389	down	TRUE			0	0.782322	0.0110989	other
his-6	WBGene00001937	191668	P08898	-0.857737	-0.895274	-0.0486622	0.0103117	-4.71911	0.00150389	down	TRUE			4	0.642266	0.095207	other
his-6	WBGene00001937	191668	P08898	-0.857737	-0.895274	-0.0486622	0.0103117	-4.71911	0.00150389	down	TRUE			8	0.393024	0.0839186	other
his-13	WBGene00001883	191672	P08898	-0.857737	-0.895274	-0.0486622	0.0103117	-4.71911	0.00150389	down	TRUE			0	0.782322	0.0110989	other
his-13	WBGene00001883	191672	P08898	-0.857737	-0.895274	-0.0486622	0.0103117	-4.71911	0.00150389	down	TRUE			4	0.642266	0.095207	other
his-13	WBGene00001883	191672	P08898	-0.857737	-0.895274	-0.0486622	0.0103117	-4.71911	0.00150389	down	TRUE			8	0.393024	0.0839186	other
his-13	WBGene00001887	191672	P08898	-0.857737	-0.895274	-0.0486622	0.0103117	-4.71911	0.00150389	down	TRUE			0	0.782322	0.0110989	other
his-13	WBGene00001887	191672	P08898	-0.857737	-0.895274	-0.0486622	0.0103117	-4.71911	0.00150389	down	TRUE			4	0.642266	0.095207	other
his-13	WBGene00001887	191672	P08898	-0.857737	-0.895274	-0.0486622	0.0103117	-4.71911	0.00150389	down	TRUE			8	0.393024	0.0839186	other
his-17	WBGene00001891	191673	P08898	-0.857737	-0.895274	-0.0486622	0.0103117	-4.71911	0.00150389	down	TRUE			0	0.782322	0.0110989	other
his-17	WBGene00001891	191673	P08898	-0.857737	-0.895274	-0.0486622	0.0103117	-4.71911	0.00150389	down	TRUE			4	0.642266	0.095207	other
his-17	WBGene00001891	191673	P08898	-0.857737	-0.895274	-0.0486622	0.0103117	-4.71911	0.00150389	down	TRUE			8	0.393024	0.0839186	other
his-27	WBGene00001901	246024	P08898	-0.857737	-0.895274	-0.0486622	0.0103117	-4.71911	0.00150389	down	TRUE			0	0.782322	0.0110989	other
his-27	WBGene00001901	246024	P08898	-0.857737	-0.895274	-0.0486622	0.0103117	-4.71911	0.00150389	down	TRUE			4	0.642266	0.095207	other
his-27	WBGene00001901	246024	P08898	-0.857737	-0.895274	-0.0486622	0.0103117	-4.71911	0.00150389	down	TRUE			8	0.393024	0.0839186	other
his-27	WBGene00001923	246024	P08898	-0.857737	-0.895274	-0.0486622	0.0103117	-4.71911	0.00150389	down	TRUE			0	0.782322	0.0110989	other
his-27	WBGene00001923	246024	P08898	-0.857737	-0.895274	-0.0486622	0.0103117	-4.71911	0.00150389	down	TRUE			4	0.642266	0.095207	other
his-27	WBGene00001923	246024	P08898	-0.857737	-0.895274	-0.0486622	0.0103117	-4.71911	0.00150389	down	TRUE			8	0.393024	0.0839186	other
his-40	WBGene00001876	13221387	P08898	-0.857737	-0.895274	-0.0486622	0.0103117	-4.71911	0.00150389	down	TRUE			0	0.782322	0.0110989	other
his-40	WBGene00001876	13221387	P08898	-0.857737	-0.895274	-0.0486622	0.0103117	-4.71911	0.00150389	down	TRUE			4	0.642266	0.095207	other
his-40	WBGene00001876	13221387	P08898	-0.857737	-0.895274	-0.0486622	0.0103117	-4.71911	0.00150389	down	TRUE			8	0.393024	0.0839186	other
his-40	WBGene00001880	13221387	P08898	-0.857737	-0.895274	-0.0486622	0.0103117	-4.71911	0.00150389	down	TRUE			0	0.782322	0.0110989	other
his-40	WBGene00001880	13221387	P08898	-0.857737	-0.895274	-0.0486622	0.0103117	-4.71911	0.00150389	down	TRUE			4	0.642266	0.095207	other
his-40	WBGene00001880	13221387	P08898	-0.857737	-0.895274	-0.0486622	0.0103117	-4.71911	0.00150389	down	TRUE			8	0.393024	0.0839186	other
his-40	WBGene00001883	13221387	P08898	-0.857737	-0.895274	-0.0486622	0.0103117	-4.71911	0.00150389	down	TRUE			0	0.782322	0.0110989	other
his-40	WBGene00001883	13221387	P08898	-0.857737	-0.895274	-0.0486622	0.0103117	-4.71911	0.00150389	down	TRUE			4	0.642266	0.095207	other
his-40	WBGene00001883	13221387	P08898	-0.857737	-0.895274	-0.0486622	0.0103117	-4.71911	0.00150389	down	TRUE			8	0.393024	0.0839186	other
his-40	WBGene00001887	13221387	P08898	-0.857737	-0.895274	-0.0486622	0.0103117	-4.71911	0.00150389	down	TRUE			0	0.782322	0.0110989	other
his-40	WBGene00001887	13221387	P08898	-0.857737	-0.895274	-0.0486622	0.0103117	-4.71911	0.00150389	down	TRUE			4	0.642266	0.095207	other
his-40	WBGene00001887	13221387	P08898	-0.857737	-0.895274	-0.0486622	0.0103117	-4.71911	0.00150389	down	TRUE			8	0.393024	0.0839186	other
his-40	WBGene00001891	13221387	P08898	-0.857737	-0.895274	-0.0486622	0.0103117	-4.71911	0.00150389	down	TRUE			0	0.782322	0.0110989	other
his-40	WBGene00001891	13221387	P08898	-0.857737	-0.895274	-0.0486622	0.0103117	-4.71911	0.00150389	down	TRUE			4	0.642266	0.095207	other
his-40	WBGene00001891	13221387	P08898	-0.857737	-0.895274	-0.0486622	0.0103117	-4.71911	0.00150389	down	TRUE			8	0.393024	0.0839186	other
his-40	WBGene00001899	13221387	P08898	-0.857737	-0.895274	-0.0486622	0.0103117	-4.71911	0.00150389	down	TRUE			0	0.782322	0.0110989	other
his-40	WBGene00001899	13221387	P08898	-0.857737	-0.895274	-0.0486622	0.0103117	-4.71911	0.00150389	down	TRUE			4	0.642266	0.095207	other
his-40	WBGene00001899	13221387	P08898	-0.857737	-0.895274	-0.0486622	0.0103117	-4.71911	0.00150389	down	TRUE			8	0.393024	0.0839186	other
his-40	WBGene00001901	13221387	P08898	-0.857737	-0.895274	-0.0486622	0.0103117	-4.71911	0.00150389	down	TRUE			0	0.782322	0.0110989	other
his-40	WBGene00001901	13221387	P08898	-0.857737	-0.895274	-0.0486622	0.0103117	-4.71911	0.00150389	down	TRUE			4	0.642266	0.095207	other
his-40	WBGene00001901	13221387	P08898	-0.857737	-0.895274	-0.0486622	0.0103117	-4.71911	0.00150389	down	TRUE			8	0.393024	0.0839186	other
his-40	WBGene00001906	13221387	P08898	-0.857737	-0.895274	-0.0486622	0.0103117	-4.71911	0.00150389	down	TRUE			0	0.782322	0.0110989	other
his-40	WBGene00001906	13221387	P08898	-0.857737	-0.895274	-0.0486622	0.0103117	-4.71911	0.00150389	down	TRUE			4	0.642266	0.095207	other
his-40	WBGene00001906	13221387	P08898	-0.857737	-0.895274	-0.0486622	0.0103117	-4.71911	0.00150389	down	TRUE			8	0.393024	0.0839186	other
his-40	WBGene00001914	13221387	P08898	-0.857737	-0.895274	-0.0486622	0.0103117	-4.71911	0.00150389	down	TRUE			0	0.782322	0.0110989	other
his-40	WBGene00001914	13221387	P08898	-0.857737	-0.895274	-0.0486622	0.0103117	-4.71911	0.00150389	down	TRUE			4	0.642266	0.095207	other
his-40	WBGene00001914	13221387	P08898	-0.857737	-0.895274	-0.0486622	0.0103117	-4.71911	0.00150389	down	TRUE			8	0.393024	0.0839186	other
his-40	WBGene00001916	13221387	P08898	-0.857737	-0.895274	-0.0486622	0.0103117	-4.71911	0.00150389	down	TRUE			0	0.782322	0.0110989	other
his-40	WBGene00001916	13221387	P08898	-0.857737	-0.895274	-0.0486622	0.0103117	-4.71911	0.00150389	down	TRUE			4	0.642266	0.095207	other
his-40	WBGene00001916	13221387	P08898	-0.857737	-0.895274	-0.0486622	0.0103117	-4.71911	0.00150389	down	TRUE			8	0.393024	0.0839186	other
his-40	WBGene00001919	13221387	P08898	-0.857737	-0.895274	-0.0486622	0.0103117	-4.71911	0.00150389	down	TRUE			0	0.782322	0.0110989	other
his-40	WBGene00001919	13221387	P08898	-0.857737	-0.895274	-0.0486622	0.0103117	-4.71911	0.00150389	down	TRUE			4	0.642266	0.095207	other
his-40	WBGene00001919	13221387	P08898	-0.857737	-0.895274	-0.0486622	0.0103117	-4.71911	0.00150389	down	TRUE			8	0.393024	0.0839186	other
his-40	WBGene00001923	13221387	P08898	-0.857737	-0.895274	-0.0486622	0.0103117	-4.71911	0.00150389	down	TRUE			0	0.782322	0.0110989	other
his-40	WBGene00001923	13221387	P08898	-0.857737	-0.895274	-0.0486622	0.0103117	-4.71911	0.00150389	down	TRUE			4	0.642266	0.095207	other
his-40	WBGene00001923	13221387	P08898	-0.857737	-0.895274	-0.0486622	0.0103117	-4.71911	0.00150389	down	TRUE			8	0.393024	0.0839186	other
his-40	WBGene00001929	13221387	P08898	-0.857737	-0.895274	-0.0486622	0.0103117	-4.71911	0.00150389	down	TRUE			0	0.782322	0.0110989	other
his-40	WBGene00001929	13221387	P08898	-0.857737	-0.895274	-0.0486622	0.0103117	-4.71911	0.00150389	down	TRUE			4	0.642266	0.095207	other
his-40	WBGene00001929	13221387	P08898	-0.857737	-0.895274	-0.0486622	0.0103117	-4.71911	0.00150389	down	TRUE			8	0.393024	0.0839186	other
his-40	WBGene00001933	13221387	P08898	-0.857737	-0.895274	-0.0486622	0.0103117	-4.71911	0.00150389	down	TRUE			0	0.782322	0.0110989	other
his-40	WBGene00001933	13221387	P08898	-0.857737	-0.895274	-0.0486622	0.0103117	-4.71911	0.00150389	down	TRUE			4	0.642266	0.095207	other
his-40	WBGene00001933	13221387	P08898	-0.857737	-0.895274	-0.0486622	0.0103117	-4.71911	0.00150389	down	TRUE			8	0.393024	0.0839186	other
his-40	WBGene00001937	13221387	P08898	-0.857737	-0.895274	-0.0486622	0.0103117	-4.71911	0.00150389	down	TRUE			0	0.782322	0.0110989	other
his-40	WBGene00001937	13221387	P08898	-0.857737	-0.895274	-0.0486622	0.0103117	-4.71911	0.00150389	down	TRUE			4	0.642266	0.095207	other
his-40	WBGene00001937	13221387	P08898	-0.857737	-0.895274	-0.0486622	0.0103117	-4.71911	0.00150389	down	TRUE			8	0.393024	0.0839186	other
his-71	WBGene00001945	181057	Q10453	-0.857737	-0.895274	-0.0486622	0.0103117	-4.71911	0.00150389	down	TRUE			0	0.782322	0.0110989	other
his-71	WBGene00001945	181057	Q10453	-0.857737	-0.895274	-0.0486622	0.0103117	-4.71911	0.00150389	down	TRUE			4	0.642266	0.095207	other
his-71	WBGene00001945	181057	Q10453	-0.857737	-0.895274	-0.0486622	0.0103117	-4.71911	0.00150389	down	TRUE			8	0.393024	0.0839186	other
his-72	WBGene00001946	176660	Q9U281	-0.857737	-0.895274	-0.0486622	0.0103117	-4.71911	0.00150389	down	TRUE			0	0.782322	0.0110989	other
his-72	WBGene00001946	176660	Q9U281	-0.857737	-0.895274	-0.0486622	0.0103117	-4.71911	0.00150389	down	TRUE			4	0.642266	0.095207	other
his-72	WBGene00001946	176660	Q9U281	-0.857737	-0.895274	-0.0486622	0.0103117	-4.71911	0.00150389	down	TRUE			8	0.393024	0.0839186	other
rpl-27	WBGene00004441	171750	P91914	-0.795406	-0.817424	-0.0480973	0.0129573	-3.71198	0.0059394	down	TRUE			0	0.731569	0.0394295	other
rpl-27	WBGene00004441	171750	P91914	-0.795406	-0.817424	-0.0480973	0.0129573	-3.71198	0.0059394	down	TRUE			4	0.61658	0.0751852	other
rpl-27	WBGene00004441	171750	P91914	-0.795406	-0.817424	-0.0480973	0.0129573	-3.71198	0.0059394	down	TRUE			8	0.34679	0.105029	other
egl-45	WBGene00001209	176094	P34339	-0.695495	-0.661724	-0.0480424	0.0175481	-2.73775	0.0255378	down	TRUE			0	0.751929	0.0413077	other
egl-45	WBGene00001209	176094	P34339	-0.695495	-0.661724	-0.0480424	0.0175481	-2.73775	0.0255378	down	TRUE			4	0.781895	0.0498693	other
egl-45	WBGene00001209	176094	P34339	-0.695495	-0.661724	-0.0480424	0.0175481	-2.73775	0.0255378	down	TRUE			8	0.36759	0.132579	other
gfm-1	WBGene00009246	174956	Q9XV52	-0.764563	-0.895274	-0.0478299	0.014256	-3.35508	0.0100046	down	TRUE			0	0.832585	0.0235079	other
gfm-1	WBGene00009246	174956	Q9XV52	-0.764563	-0.895274	-0.0478299	0.014256	-3.35508	0.0100046	down	TRUE			4	0.777734	0.015207	other
gfm-1	WBGene00009246	174956	Q9XV52	-0.764563	-0.895274	-0.0478299	0.014256	-3.35508	0.0100046	down	TRUE			8	0.449945	0.119449	other
icl-1	WBGene00001564	178583	Q10663	-0.598549	-0.467099	-0.0476081	0.0225276	-2.11332	0.0675233	down	TRUE			0	0.776814	0.0607497	other
icl-1	WBGene00001564	178583	Q10663	-0.598549	-0.467099	-0.0476081	0.0225276	-2.11332	0.0675233	down	TRUE			4	0.804641	0.123464	other
icl-1	WBGene00001564	178583	Q10663	-0.598549	-0.467099	-0.0476081	0.0225276	-2.11332	0.0675233	down	TRUE			8	0.395949	0.175281	other
ostb-1	WBGene00011638	174268	P45971	-0.740852	-0.856349	-0.0472482	0.0151448	-3.11977	0.0142337	down	TRUE			0	0.799767	0.0192437	other
ostb-1	WBGene00011638	174268	P45971	-0.740852	-0.856349	-0.0472482	0.0151448	-3.11977	0.0142337	down	TRUE			4	0.778475	0.00505447	other
ostb-1	WBGene00011638	174268	P45971	-0.740852	-0.856349	-0.0472482	0.0151448	-3.11977	0.0142337	down	TRUE			8	0.421781	0.12429	other
rps-27	WBGene00004496	178538	Q9TXP0	-0.707944	-0.856349	-0.0470242	0.0165862	-2.83514	0.0219758	down	TRUE			0	0.842498	0.0209979	other
rps-27	WBGene00004496	178538	Q9TXP0	-0.707944	-0.856349	-0.0470242	0.0165862	-2.83514	0.0219758	down	TRUE			4	0.808322	0.0424401	other
rps-27	WBGene00004496	178538	Q9TXP0	-0.707944	-0.856349	-0.0470242	0.0165862	-2.83514	0.0219758	down	TRUE			8	0.466304	0.139912	other
rpl-15	WBGene00004427	176891	P91374	-0.721974	-0.934199	-0.0456277	0.0154603	-2.95128	0.0183896	down	TRUE			0	0.865997	0.0170998	other
rpl-15	WBGene00004427	176891	P91374	-0.721974	-0.934199	-0.0456277	0.0154603	-2.95128	0.0183896	down	TRUE			4	0.785752	0.011634	other
rpl-15	WBGene00004427	176891	P91374	-0.721974	-0.934199	-0.0456277	0.0154603	-2.95128	0.0183896	down	TRUE			8	0.500975	0.136701	other
aars-2	WBGene00000197	171985	O01541	-0.763616	-0.700649	-0.0451355	0.013493	-3.3451	0.010154	down	TRUE			0	0.751031	0.0208361	other
aars-2	WBGene00000197	171985	O01541	-0.763616	-0.700649	-0.0451355	0.013493	-3.3451	0.010154	down	TRUE			4	0.75793	0.0150109	other
aars-2	WBGene00000197	171985	O01541	-0.763616	-0.700649	-0.0451355	0.013493	-3.3451	0.010154	down	TRUE			8	0.389947	0.101881	other
rpl-1	WBGene00004412	171853	Q9N4I4	-0.716905	-0.895274	-0.0435897	0.0149871	-2.90848	0.0196347	down	TRUE			0	0.906402	0.0151096	other
rpl-1	WBGene00004412	171853	Q9N4I4	-0.716905	-0.895274	-0.0435897	0.0149871	-2.90848	0.0196347	down	TRUE			4	0.869194	0.0108061	other
rpl-1	WBGene00004412	171853	Q9N4I4	-0.716905	-0.895274	-0.0435897	0.0149871	-2.90848	0.0196347	down	TRUE			8	0.557685	0.128106	other
msp-55	WBGene00003448	177272	Q17856	-0.652234	-0.591083	-0.0435739	0.0179043	-2.43371	0.0409642	down	TRUE			0	0.845184	0.0433027	other
msp-55	WBGene00003448	177272	Q17856	-0.652234	-0.591083	-0.0435739	0.0179043	-2.43371	0.0409642	down	TRUE			4	0.91207	0.0214815	other
msp-55	WBGene00003448	177272	Q17856	-0.652234	-0.591083	-0.0435739	0.0179043	-2.43371	0.0409642	down	TRUE			8	0.496593	0.132841	other
msp-57	WBGene00003450	177274	Q17856	-0.652234	-0.591083	-0.0435739	0.0179043	-2.43371	0.0409642	down	TRUE			0	0.845184	0.0433027	other
msp-57	WBGene00003450	177274	Q17856	-0.652234	-0.591083	-0.0435739	0.0179043	-2.43371	0.0409642	down	TRUE			4	0.91207	0.0214815	other
msp-57	WBGene00003450	177274	Q17856	-0.652234	-0.591083	-0.0435739	0.0179043	-2.43371	0.0409642	down	TRUE			8	0.496593	0.132841	other
aco-1	WBGene00000040	181324	Q23500	-0.719112	-0.778499	-0.0427914	0.0146196	-2.927	0.0190857	down	TRUE			0	0.605918	0.0569899	other
aco-1	WBGene00000040	181324	Q23500	-0.719112	-0.778499	-0.0427914	0.0146196	-2.927	0.0190857	down	TRUE			4	0.630915	0.0949673	other
aco-1	WBGene00000040	181324	Q23500	-0.719112	-0.778499	-0.0427914	0.0146196	-2.927	0.0190857	down	TRUE			8	0.263587	0.0914155	other
enpl-1	WBGene00011480	178014	Q22235	-0.733372	-0.778499	-0.0427231	0.0140021	-3.0512	0.0157922	down	TRUE			0	0.867631	0.0117334	other
enpl-1	WBGene00011480	178014	Q22235	-0.733372	-0.778499	-0.0427231	0.0140021	-3.0512	0.0157922	down	TRUE			4	0.863028	0.0710893	other
enpl-1	WBGene00011480	178014	Q22235	-0.733372	-0.778499	-0.0427231	0.0140021	-3.0512	0.0157922	down	TRUE			8	0.525846	0.109833	other
qars-1	WBGene00001336	178415	O62431	-0.739418	-0.702782	-0.0424894	0.0136779	-3.10642	0.0145239	down	TRUE			0	0.549326	0.0462619	other
qars-1	WBGene00001336	178415	O62431	-0.739418	-0.702782	-0.0424894	0.0136779	-3.10642	0.0145239	down	TRUE			4	0.48305	0.17695	other
qars-1	WBGene00001336	178415	O62431	-0.739418	-0.702782	-0.0424894	0.0136779	-3.10642	0.0145239	down	TRUE			8	0.209411	0.0846913	other
fars-3	WBGene00001498	174351	Q19713	-0.65203	-0.622799	-0.0418749	0.0172156	-2.43239	0.0410492	down	TRUE			0	0.713849	0.0373019	other
fars-3	WBGene00001498	174351	Q19713	-0.65203	-0.622799	-0.0418749	0.0172156	-2.43239	0.0410492	down	TRUE			4	0.750828	0.0656427	other
fars-3	WBGene00001498	174351	Q19713	-0.65203	-0.622799	-0.0418749	0.0172156	-2.43239	0.0410492	down	TRUE			8	0.37885	0.132689	other
rpn-2	WBGene00004459	175877	Q18115	-0.797417	-0.819912	-0.0418181	0.0111882	-3.73769	0.00572424	down	TRUE			0	0.660781	0.030127	other
rpn-2	WBGene00004459	175877	Q18115	-0.797417	-0.819912	-0.0418181	0.0111882	-3.73769	0.00572424	down	TRUE			4	0.537298	0.0596514	other
rpn-2	WBGene00004459	175877	Q18115	-0.797417	-0.819912	-0.0418181	0.0111882	-3.73769	0.00572424	down	TRUE			8	0.326236	0.0944739	other
lars-1	WBGene00003073	175538	Q09996	-0.663976	-0.741825	-0.0416346	0.0165774	-2.51153	0.0362843	down	TRUE			0	0.652371	0.0359515	other
lars-1	WBGene00003073	175538	Q09996	-0.663976	-0.741825	-0.0416346	0.0165774	-2.51153	0.0362843	down	TRUE			4	0.709434	0.0776253	other
lars-1	WBGene00003073	175538	Q09996	-0.663976	-0.741825	-0.0416346	0.0165774	-2.51153	0.0362843	down	TRUE			8	0.319294	0.120363	other
K01G5.5	WBGene00010478	176504	O17919	-0.668738	-0.819912	-0.0414983	0.0163121	-2.54402	0.034494	down	TRUE			0	0.73743	0.053494	other
K01G5.5	WBGene00010478	176504	O17919	-0.668738	-0.819912	-0.0414983	0.0163121	-2.54402	0.034494	down	TRUE			4	0.705076	0.140806	other
K01G5.5	WBGene00010478	176504	O17919	-0.668738	-0.819912	-0.0414983	0.0163121	-2.54402	0.034494	down	TRUE			8	0.405444	0.11899	other
sams-1	WBGene00008205	181370	O17680	-0.695142	-0.895274	-0.0414456	0.0151534	-2.73506	0.0256443	down	TRUE			0	0.888732	0.0290977	other
sams-1	WBGene00008205	181370	O17680	-0.695142	-0.895274	-0.0414456	0.0151534	-2.73506	0.0256443	down	TRUE			4	0.819434	0.0182571	other
sams-1	WBGene00008205	181370	O17680	-0.695142	-0.895274	-0.0414456	0.0151534	-2.73506	0.0256443	down	TRUE			8	0.557168	0.132104	other
rpl-13	WBGene00004425	171949	P91128	-0.52407	-0.739574	-0.0411966	0.0236702	-1.74044	0.119963	down	TRUE			0	0.974721	0.013426	other
rpl-13	WBGene00004425	171949	P91128	-0.52407	-0.739574	-0.0411966	0.0236702	-1.74044	0.119963	down	TRUE			4	0.966514	0.026427	other
rpl-13	WBGene00004425	171949	P91128	-0.52407	-0.739574	-0.0411966	0.0236702	-1.74044	0.119963	down	TRUE			8	0.645148	0.210344	other
hpd-1	WBGene00001993	176473	Q22633	-0.624683	-0.583874	-0.0407503	0.0180098	-2.26267	0.053499	down	TRUE			0	0.722607	0.0534038	other
hpd-1	WBGene00001993	176473	Q22633	-0.624683	-0.583874	-0.0407503	0.0180098	-2.26267	0.053499	down	TRUE			4	0.84549	0.0466667	other
hpd-1	WBGene00001993	176473	Q22633	-0.624683	-0.583874	-0.0407503	0.0180098	-2.26267	0.053499	down	TRUE			8	0.396605	0.116473	other
gst-10	WBGene00001758	178725	Q9N4X8	-0.860675	-0.897999	-0.0402906	0.00842693	-4.78118	0.00138858	down	TRUE			0	0.587626	0.036813	other
gst-10	WBGene00001758	178725	Q9N4X8	-0.860675	-0.897999	-0.0402906	0.00842693	-4.78118	0.00138858	down	TRUE			4	0.516797	0.069085	other
gst-10	WBGene00001758	178725	Q9N4X8	-0.860675	-0.897999	-0.0402906	0.00842693	-4.78118	0.00138858	down	TRUE			8	0.265301	0.053114	other
cct-1	WBGene00000377	174318	P41988	-0.760689	-0.700649	-0.0398205	0.0120137	-3.31459	0.0106253	down	TRUE			0	0.835686	0.0150488	other
cct-1	WBGene00000377	174318	P41988	-0.760689	-0.700649	-0.0398205	0.0120137	-3.31459	0.0106253	down	TRUE			4	0.877974	0.0479085	other
cct-1	WBGene00000377	174318	P41988	-0.760689	-0.700649	-0.0398205	0.0120137	-3.31459	0.0106253	down	TRUE			8	0.517122	0.0793074	other
rps-2	WBGene00004471	177583	P51403	-0.699813	-0.856349	-0.0393056	0.0141848	-2.77096	0.0242606	down	TRUE			0	0.920294	0.0127775	other
rps-2	WBGene00004471	177583	P51403	-0.699813	-0.856349	-0.0393056	0.0141848	-2.77096	0.0242606	down	TRUE			4	0.864009	0.0357734	other
rps-2	WBGene00004471	177583	P51403	-0.699813	-0.856349	-0.0393056	0.0141848	-2.77096	0.0242606	down	TRUE			8	0.605849	0.124237	other
R53.4	WBGene00011273	174554	Q22021	-0.558555	-0.702782	-0.0392486	0.0206069	-1.90463	0.0932997	down	TRUE			0	0.833324	0.0367403	other
R53.4	WBGene00011273	174554	Q22021	-0.558555	-0.702782	-0.0392486	0.0206069	-1.90463	0.0932997	down	TRUE			4	0.896035	0.0322004	other
R53.4	WBGene00011273	174554	Q22021	-0.558555	-0.702782	-0.0392486	0.0206069	-1.90463	0.0932997	down	TRUE			8	0.519336	0.16816	other
C05C10.3	WBGene00007330	174548	Q09450	-0.718288	-0.739574	-0.039239	0.0134377	-2.92006	0.0192894	down	TRUE			0	0.759668	0.0425809	other
C05C10.3	WBGene00007330	174548	Q09450	-0.718288	-0.739574	-0.039239	0.0134377	-2.92006	0.0192894	down	TRUE			4	0.812135	0.016841	other
C05C10.3	WBGene00007330	174548	Q09450	-0.718288	-0.739574	-0.039239	0.0134377	-2.92006	0.0192894	down	TRUE			8	0.445756	0.0877537	other
eef-2	WBGene00001167	172743	P29691	-0.704909	-0.817424	-0.0387693	0.0137924	-2.81092	0.0228106	down	TRUE			0	0.957729	0.0121894	other
eef-2	WBGene00001167	172743	P29691	-0.704909	-0.817424	-0.0387693	0.0137924	-2.81092	0.0228106	down	TRUE			4	0.881503	0.0662092	other
eef-2	WBGene00001167	172743	P29691	-0.704909	-0.817424	-0.0387693	0.0137924	-2.81092	0.0228106	down	TRUE			8	0.647575	0.120519	other
pyr-1	WBGene00004259	174385	Q18990	-0.631411	-0.780869	-0.03876	0.0168298	-2.30305	0.0502309	down	TRUE			0	0.501807	0.0674818	other
pyr-1	WBGene00004259	174385	Q18990	-0.631411	-0.780869	-0.03876	0.0168298	-2.30305	0.0502309	down	TRUE			4	0.556275	0.213137	other
pyr-1	WBGene00004259	174385	Q18990	-0.631411	-0.780869	-0.03876	0.0168298	-2.30305	0.0502309	down	TRUE			8	0.191727	0.0786932	other
hsp-6	WBGene00002010	178873	P11141	-0.490627	-0.389249	-0.0376683	0.0236528	-1.59255	0.149926	down	TRUE			0	0.941366	0.0151889	other
hsp-6	WBGene00002010	178873	P11141	-0.490627	-0.389249	-0.0376683	0.0236528	-1.59255	0.149926	down	TRUE			4	0.876057	0.0901743	other
hsp-6	WBGene00002010	178873	P11141	-0.490627	-0.389249	-0.0376683	0.0236528	-1.59255	0.149926	down	TRUE			8	0.64002	0.212562	other
ribo-1	WBGene00020683	177456	Q9GZH4	-0.806088	-0.897999	-0.0371797	0.00965054	-3.85261	0.00485953	down	TRUE			0	0.645333	0.0240504	other
ribo-1	WBGene00020683	177456	Q9GZH4	-0.806088	-0.897999	-0.0371797	0.00965054	-3.85261	0.00485953	down	TRUE			4	0.590523	0.0447712	other
ribo-1	WBGene00020683	177456	Q9GZH4	-0.806088	-0.897999	-0.0371797	0.00965054	-3.85261	0.00485953	down	TRUE			8	0.347895	0.0765441	other
suca-1	WBGene00009812	181280	P53588	-0.688899	-0.856349	-0.0365782	0.0136074	-2.68812	0.0275769	down	TRUE			0	0.879319	0.0148731	other
suca-1	WBGene00009812	181280	P53588	-0.688899	-0.856349	-0.0365782	0.0136074	-2.68812	0.0275769	down	TRUE			4	0.827342	0.0332244	other
suca-1	WBGene00009812	181280	P53588	-0.688899	-0.856349	-0.0365782	0.0136074	-2.68812	0.0275769	down	TRUE			8	0.586694	0.1192	other
art-1	WBGene00000198	174140	Q9N5Y2	-0.572936	-0.546608	-0.0364657	0.0184432	-1.97719	0.0834103	down	TRUE			0	0.706517	0.0759105	other
art-1	WBGene00000198	174140	Q9N5Y2	-0.572936	-0.546608	-0.0364657	0.0184432	-1.97719	0.0834103	down	TRUE			4	0.820893	0.0932244	other
art-1	WBGene00000198	174140	Q9N5Y2	-0.572936	-0.546608	-0.0364657	0.0184432	-1.97719	0.0834103	down	TRUE			8	0.414791	0.113073	other
myo-2	WBGene00003514	181404	P12845	-0.730226	-0.945732	-0.0360719	0.0119321	-3.02309	0.0164817	down	TRUE			0	0.612145	0.0735274	other
myo-2	WBGene00003514	181404	P12845	-0.730226	-0.945732	-0.0360719	0.0119321	-3.02309	0.0164817	down	TRUE			4	0.418758	0.00934641	other
myo-2	WBGene00003514	181404	P12845	-0.730226	-0.945732	-0.0360719	0.0119321	-3.02309	0.0164817	down	TRUE			8	0.323569	0.0800445	other
clu-1	WBGene00000550	176341	P34466	-0.609864	-0.663738	-0.0358648	0.0164776	-2.17658	0.0611876	down	TRUE			0	0.570007	0.068744	other
clu-1	WBGene00000550	176341	P34466	-0.609864	-0.663738	-0.0358648	0.0164776	-2.17658	0.0611876	down	TRUE			4	0.55878	0.204749	other
clu-1	WBGene00000550	176341	P34466	-0.609864	-0.663738	-0.0358648	0.0164776	-2.17658	0.0611876	down	TRUE			8	0.283088	0.0955237	other
ldh-1	WBGene00002262	174798	Q27888	-0.628876	-0.739574	-0.0357461	0.0156251	-2.28774	0.0514459	down	TRUE			0	0.582767	0.0247828	other
ldh-1	WBGene00002262	174798	Q27888	-0.628876	-0.739574	-0.0357461	0.0156251	-2.28774	0.0514459	down	TRUE			4	0.432614	0.178497	other
ldh-1	WBGene00002262	174798	Q27888	-0.628876	-0.739574	-0.0357461	0.0156251	-2.28774	0.0514459	down	TRUE			8	0.296799	0.122075	other
gsp-2	WBGene00001748	3564807	P48727	-0.604936	-0.351391	-0.0344657	0.0160396	-2.14878	0.0638964	down	TRUE			0	0.624222	0.0763978	other
gsp-2	WBGene00001748	3564807	P48727	-0.604936	-0.351391	-0.0344657	0.0160396	-2.14878	0.0638964	down	TRUE			4	0.618867	0.0905447	other
gsp-2	WBGene00001748	3564807	P48727	-0.604936	-0.351391	-0.0344657	0.0160396	-2.14878	0.0638964	down	TRUE			8	0.348496	0.111398	other
R11G10.2	WBGene00011249	187819	Q21950	-0.524253	-0.546608	-0.0344058	0.0197588	-1.74129	0.11981	down	TRUE			0	0.688889	0.0487539	other
R11G10.2	WBGene00011249	187819	Q21950	-0.524253	-0.546608	-0.0344058	0.0197588	-1.74129	0.11981	down	TRUE			4	0.507451	0.276863	other
R11G10.2	WBGene00011249	187819	Q21950	-0.524253	-0.546608	-0.0344058	0.0197588	-1.74129	0.11981	down	TRUE			8	0.413643	0.133816	other
cct-6	WBGene00000381	175819	P46550	-0.661484	-0.700649	-0.0342327	0.0137219	-2.49475	0.0372457	down	TRUE			0	0.599852	0.0394598	other
cct-6	WBGene00000381	175819	P46550	-0.661484	-0.700649	-0.0342327	0.0137219	-2.49475	0.0372457	down	TRUE			4	0.632702	0.0237691	other
cct-6	WBGene00000381	175819	P46550	-0.661484	-0.700649	-0.0342327	0.0137219	-2.49475	0.0372457	down	TRUE			8	0.32599	0.102824	other
pdi-2	WBGene00003963	180724	Q17770	-0.556056	-0.934199	-0.034134	0.0180385	-1.89229	0.0950908	down	TRUE			0	0.917631	0.0177302	other
pdi-2	WBGene00003963	180724	Q17770	-0.556056	-0.934199	-0.034134	0.0180385	-1.89229	0.0950908	down	TRUE			4	0.852397	0.000544662	other
pdi-2	WBGene00003963	180724	Q17770	-0.556056	-0.934199	-0.034134	0.0180385	-1.89229	0.0950908	down	TRUE			8	0.644559	0.163628	other
rps-16	WBGene00004485	179998	Q22054	-0.814199	-0.934199	-0.0340829	0.00859267	-3.96651	0.00413912	down	TRUE			0	0.913563	0.0213681	other
rps-16	WBGene00004485	179998	Q22054	-0.814199	-0.934199	-0.0340829	0.00859267	-3.96651	0.00413912	down	TRUE			4	0.848998	0.000413943	other
rps-16	WBGene00004485	179998	Q22054	-0.814199	-0.934199	-0.0340829	0.00859267	-3.96651	0.00413912	down	TRUE			8	0.6409	0.0718133	other
rpl-36.A	WBGene00004454	174695	P48166	-0.642688	-0.856349	-0.0339575	0.0143117	-2.37271	0.0450557	down	TRUE			0	0.833844	0.0264621	other
rpl-36.A	WBGene00004454	174695	P48166	-0.642688	-0.856349	-0.0339575	0.0143117	-2.37271	0.0450557	down	TRUE			4	0.773791	0.0450327	other
rpl-36.A	WBGene00004454	174695	P48166	-0.642688	-0.856349	-0.0339575	0.0143117	-2.37271	0.0450557	down	TRUE			8	0.562184	0.125198	other
pfn-3	WBGene00003991	180460	Q21193	-0.559449	-0.506024	-0.0338898	0.017752	-1.90907	0.0926641	down	TRUE			0	0.577997	0.0742909	other
pfn-3	WBGene00003991	180460	Q21193	-0.559449	-0.506024	-0.0338898	0.017752	-1.90907	0.0926641	down	TRUE			4	0.664706	0.0470588	other
pfn-3	WBGene00003991	180460	Q21193	-0.559449	-0.506024	-0.0338898	0.017752	-1.90907	0.0926641	down	TRUE			8	0.306879	0.120067	other
vha-12	WBGene00006921	180692	Q19626	-0.540103	-0.544949	-0.0333828	0.018391	-1.81517	0.107041	down	TRUE			0	0.766339	0.0109579	other
vha-12	WBGene00006921	180692	Q19626	-0.540103	-0.544949	-0.0333828	0.018391	-1.81517	0.107041	down	TRUE			4	0.822876	0.0169935	other
vha-12	WBGene00006921	180692	Q19626	-0.540103	-0.544949	-0.0333828	0.018391	-1.81517	0.107041	down	TRUE			8	0.499277	0.154523	other
cct-3	WBGene00018782	173581	Q9N4J8	-0.673342	-0.661724	-0.0329979	0.0128099	-2.57597	0.0328212	down	TRUE			0	0.762268	0.0250008	other
cct-3	WBGene00018782	173581	Q9N4J8	-0.673342	-0.661724	-0.0329979	0.0128099	-2.57597	0.0328212	down	TRUE			4	0.829826	0.0313508	other
cct-3	WBGene00018782	173581	Q9N4J8	-0.673342	-0.661724	-0.0329979	0.0128099	-2.57597	0.0328212	down	TRUE			8	0.498285	0.0889069	other
F02A9.10	WBGene00008514	176285	P34385	-0.462493	-0.389249	-0.0329157	0.0223096	-1.47541	0.178341	down	TRUE			0	0.416867	0.129101	other
F02A9.10	WBGene00008514	176285	P34385	-0.462493	-0.389249	-0.0329157	0.0223096	-1.47541	0.178341	down	TRUE			4	0.661285	0.0610675	other
F02A9.10	WBGene00008514	176285	P34385	-0.462493	-0.389249	-0.0329157	0.0223096	-1.47541	0.178341	down	TRUE			8	0.153541	0.0795304	other
eif-3.I	WBGene00001232	171809	Q965S8	-0.736785	-0.778499	-0.0327859	0.0106373	-3.08218	0.0150671	down	TRUE			0	0.662465	0.0222963	other
eif-3.I	WBGene00001232	171809	Q965S8	-0.736785	-0.778499	-0.0327859	0.0106373	-3.08218	0.0150671	down	TRUE			4	0.600675	0.0442048	other
eif-3.I	WBGene00001232	171809	Q965S8	-0.736785	-0.778499	-0.0327859	0.0106373	-3.08218	0.0150671	down	TRUE			8	0.400177	0.0905065	other
rpl-37	WBGene00004451	175460	P49622	-0.51449	-0.622799	-0.0326168	0.0192199	-1.69703	0.128128	down	TRUE			0	0.694778	0.0539648	other
rpl-37	WBGene00004451	175460	P49622	-0.51449	-0.622799	-0.0326168	0.0192199	-1.69703	0.128128	down	TRUE			4	0.406275	0.23098	other
rpl-37	WBGene00004451	175460	P49622	-0.51449	-0.622799	-0.0326168	0.0192199	-1.69703	0.128128	down	TRUE			8	0.433844	0.128017	other
cts-1	WBGene00000833	176437	P34575	-0.607121	-0.661724	-0.0323837	0.0149851	-2.16106	0.0626859	down	TRUE			0	0.935211	0.0223482	other
cts-1	WBGene00000833	176437	P34575	-0.607121	-0.661724	-0.0323837	0.0149851	-2.16106	0.0626859	down	TRUE			4	0.913486	0.0581917	other
cts-1	WBGene00000833	176437	P34575	-0.607121	-0.661724	-0.0323837	0.0149851	-2.16106	0.0626859	down	TRUE			8	0.676142	0.12864	other
iars-1	WBGene00002152	177926	Q21926	-0.667161	-0.780869	-0.0322848	0.0127447	-2.5332	0.0350803	down	TRUE			0	0.610522	0.0287228	other
iars-1	WBGene00002152	177926	Q21926	-0.667161	-0.780869	-0.0322848	0.0127447	-2.5332	0.0350803	down	TRUE			4	0.577124	0.0934641	other
iars-1	WBGene00002152	177926	Q21926	-0.667161	-0.780869	-0.0322848	0.0127447	-2.5332	0.0350803	down	TRUE			8	0.352244	0.101771	other
vdac-1	WBGene00019900	177524	Q21752	-0.500285	-0.389249	-0.0320356	0.0196028	-1.63423	0.14085	down	TRUE			0	0.920091	0.0177293	other
vdac-1	WBGene00019900	177524	Q21752	-0.500285	-0.389249	-0.0320356	0.0196028	-1.63423	0.14085	down	TRUE			4	0.967908	0.00385621	other
vdac-1	WBGene00019900	177524	Q21752	-0.500285	-0.389249	-0.0320356	0.0196028	-1.63423	0.14085	down	TRUE			8	0.663806	0.168363	other
pgl-1	WBGene00003992	177461	Q9TZQ3	-0.466006	-0.507565	-0.0320355	0.0215046	-1.48971	0.174631	down	TRUE			0	0.641237	0.121908	other
pgl-1	WBGene00003992	177461	Q9TZQ3	-0.466006	-0.507565	-0.0320355	0.0215046	-1.48971	0.174631	down	TRUE			4	0.737081	0.0123747	other
pgl-1	WBGene00003992	177461	Q9TZQ3	-0.466006	-0.507565	-0.0320355	0.0215046	-1.48971	0.174631	down	TRUE			8	0.384953	0.133739	other
let-767	WBGene00002891	175895	Q09517	-0.655912	-0.741825	-0.0316609	0.0128821	-2.45775	0.0394571	down	TRUE			0	0.736129	0.0411999	other
let-767	WBGene00002891	175895	Q09517	-0.655912	-0.741825	-0.0316609	0.0128821	-2.45775	0.0394571	down	TRUE			4	0.755011	0.115577	other
let-767	WBGene00002891	175895	Q09517	-0.655912	-0.741825	-0.0316609	0.0128821	-2.45775	0.0394571	down	TRUE			8	0.482842	0.0861014	other
gsy-1	WBGene00001793	174924	Q9U2D9	-0.753133	-0.78811	-0.0312315	0.00964529	-3.23801	0.0119131	down	TRUE			0	0.524827	0.0447521	other
gsy-1	WBGene00001793	174924	Q9U2D9	-0.753133	-0.78811	-0.0312315	0.00964529	-3.23801	0.0119131	down	TRUE			4	0.466732	0.00267974	other
gsy-1	WBGene00001793	174924	Q9U2D9	-0.753133	-0.78811	-0.0312315	0.00964529	-3.23801	0.0119131	down	TRUE			8	0.274975	0.0730701	other
sas-4	WBGene00004726	176172	P34402	-0.603359	-0.539796	-0.0311843	0.0145724	-2.13996	0.06478	down	TRUE			0	0.706062	0.0842293	other
sas-4	WBGene00004726	176172	P34402	-0.603359	-0.539796	-0.0311843	0.0145724	-2.13996	0.06478	down	TRUE			4	0.56134	0	other
sas-4	WBGene00004726	176172	P34402	-0.603359	-0.539796	-0.0311843	0.0145724	-2.13996	0.06478	down	TRUE			8	0.456588	0.104752	other
rps-15	WBGene00004484	172693	Q9XVP0	-0.593839	-0.739574	-0.0307649	0.0147371	-2.08758	0.0702823	down	TRUE			0	0.801164	0.0246787	other
rps-15	WBGene00004484	172693	Q9XVP0	-0.593839	-0.739574	-0.0307649	0.0147371	-2.08758	0.0702823	down	TRUE			4	0.677603	0.0881917	other
rps-15	WBGene00004484	172693	Q9XVP0	-0.593839	-0.739574	-0.0307649	0.0147371	-2.08758	0.0702823	down	TRUE			8	0.555044	0.128948	other
kars-1	WBGene00002238	174159	Q22099	-0.56778	-0.661724	-0.0306859	0.0157293	-1.95088	0.0868743	down	TRUE			0	0.800796	0.0360254	other
kars-1	WBGene00002238	174159	Q22099	-0.56778	-0.661724	-0.0306859	0.0157293	-1.95088	0.0868743	down	TRUE			4	0.838954	0.0186928	other
kars-1	WBGene00002238	174159	Q22099	-0.56778	-0.661724	-0.0306859	0.0157293	-1.95088	0.0868743	down	TRUE			8	0.555309	0.127689	other
cyn-5	WBGene00000881	173374	P52013	-0.435903	-0.389249	-0.03022	0.0220596	-1.36992	0.207923	down	TRUE			0	0.90504	0.00272522	other
cyn-5	WBGene00000881	173374	P52013	-0.435903	-0.389249	-0.03022	0.0220596	-1.36992	0.207923	down	TRUE			4	0.915904	0.01939	other
cyn-5	WBGene00000881	173374	P52013	-0.435903	-0.389249	-0.03022	0.0220596	-1.36992	0.207923	down	TRUE			8	0.663281	0.197842	other
vha-11	WBGene00006920	177017	Q9XXU9	-0.651192	-0.661724	-0.0301422	0.0124197	-2.42696	0.0413983	down	TRUE			0	0.678924	0.0400033	other
vha-11	WBGene00006920	177017	Q9XXU9	-0.651192	-0.661724	-0.0301422	0.0124197	-2.42696	0.0413983	down	TRUE			4	0.645403	0.0724619	other
vha-11	WBGene00006920	177017	Q9XXU9	-0.651192	-0.661724	-0.0301422	0.0124197	-2.42696	0.0413983	down	TRUE			8	0.437786	0.0983716	other
eif-3.B	WBGene00001225	175138	Q9XWI6	-0.712505	-0.819912	-0.0299879	0.0104411	-2.87212	0.0207613	down	TRUE			0	0.696771	0.0326587	other
eif-3.B	WBGene00001225	175138	Q9XWI6	-0.712505	-0.819912	-0.0299879	0.0104411	-2.87212	0.0207613	down	TRUE			4	0.691394	0.0791939	other
eif-3.B	WBGene00001225	175138	Q9XWI6	-0.712505	-0.819912	-0.0299879	0.0104411	-2.87212	0.0207613	down	TRUE			8	0.456867	0.0737596	other
acbp-3	WBGene00009818	181281	Q20507	-0.584794	-0.622799	-0.0299582	0.0146922	-2.03906	0.0757845	down	TRUE			0	0.570111	0.0436716	other
acbp-3	WBGene00009818	181281	Q20507	-0.584794	-0.622799	-0.0299582	0.0146922	-2.03906	0.0757845	down	TRUE			4	0.551503	0.0743791	other
acbp-3	WBGene00009818	181281	Q20507	-0.584794	-0.622799	-0.0299582	0.0146922	-2.03906	0.0757845	down	TRUE			8	0.330445	0.119267	other
F27D4.1	WBGene00009187	172535	Q93615	-0.490405	-0.467099	-0.029413	0.0184801	-1.59161	0.150138	down	TRUE			0	0.823376	0.0122076	other
F27D4.1	WBGene00009187	172535	Q93615	-0.490405	-0.467099	-0.029413	0.0184801	-1.59161	0.150138	down	TRUE			4	0.767908	0.0784967	other
F27D4.1	WBGene00009187	172535	Q93615	-0.490405	-0.467099	-0.029413	0.0184801	-1.59161	0.150138	down	TRUE			8	0.588072	0.165683	other
his-14	WBGene00001884	175027	P62784	-0.80329	-0.856349	-0.0294117	0.00770991	-3.8148	0.00512753	down	TRUE			0	0.889914	0.0156919	other
his-14	WBGene00001884	175027	P62784	-0.80329	-0.856349	-0.0294117	0.00770991	-3.8148	0.00512753	down	TRUE			4	0.855076	0.0327233	other
his-14	WBGene00001884	175027	P62784	-0.80329	-0.856349	-0.0294117	0.00770991	-3.8148	0.00512753	down	TRUE			8	0.65462	0.0611017	other
his-14	WBGene00001888	175027	P62784	-0.80329	-0.856349	-0.0294117	0.00770991	-3.8148	0.00512753	down	TRUE			0	0.889914	0.0156919	other
his-14	WBGene00001888	175027	P62784	-0.80329	-0.856349	-0.0294117	0.00770991	-3.8148	0.00512753	down	TRUE			4	0.855076	0.0327233	other
his-14	WBGene00001888	175027	P62784	-0.80329	-0.856349	-0.0294117	0.00770991	-3.8148	0.00512753	down	TRUE			8	0.65462	0.0611017	other
his-14	WBGene00001900	175027	P62784	-0.80329	-0.856349	-0.0294117	0.00770991	-3.8148	0.00512753	down	TRUE			0	0.889914	0.0156919	other
his-14	WBGene00001900	175027	P62784	-0.80329	-0.856349	-0.0294117	0.00770991	-3.8148	0.00512753	down	TRUE			4	0.855076	0.0327233	other
his-14	WBGene00001900	175027	P62784	-0.80329	-0.856349	-0.0294117	0.00770991	-3.8148	0.00512753	down	TRUE			8	0.65462	0.0611017	other
his-26	WBGene00001884	175032	P62784	-0.80329	-0.856349	-0.0294117	0.00770991	-3.8148	0.00512753	down	TRUE			0	0.889914	0.0156919	other
his-26	WBGene00001884	175032	P62784	-0.80329	-0.856349	-0.0294117	0.00770991	-3.8148	0.00512753	down	TRUE			4	0.855076	0.0327233	other
his-26	WBGene00001884	175032	P62784	-0.80329	-0.856349	-0.0294117	0.00770991	-3.8148	0.00512753	down	TRUE			8	0.65462	0.0611017	other
his-26	WBGene00001888	175032	P62784	-0.80329	-0.856349	-0.0294117	0.00770991	-3.8148	0.00512753	down	TRUE			0	0.889914	0.0156919	other
his-26	WBGene00001888	175032	P62784	-0.80329	-0.856349	-0.0294117	0.00770991	-3.8148	0.00512753	down	TRUE			4	0.855076	0.0327233	other
his-26	WBGene00001888	175032	P62784	-0.80329	-0.856349	-0.0294117	0.00770991	-3.8148	0.00512753	down	TRUE			8	0.65462	0.0611017	other
his-26	WBGene00001900	175032	P62784	-0.80329	-0.856349	-0.0294117	0.00770991	-3.8148	0.00512753	down	TRUE			0	0.889914	0.0156919	other
his-26	WBGene00001900	175032	P62784	-0.80329	-0.856349	-0.0294117	0.00770991	-3.8148	0.00512753	down	TRUE			4	0.855076	0.0327233	other
his-26	WBGene00001900	175032	P62784	-0.80329	-0.856349	-0.0294117	0.00770991	-3.8148	0.00512753	down	TRUE			8	0.65462	0.0611017	other
his-60	WBGene00001875	177522	P62784	-0.80329	-0.856349	-0.0294117	0.00770991	-3.8148	0.00512753	down	TRUE			0	0.889914	0.0156919	other
his-60	WBGene00001875	177522	P62784	-0.80329	-0.856349	-0.0294117	0.00770991	-3.8148	0.00512753	down	TRUE			4	0.855076	0.0327233	other
his-60	WBGene00001875	177522	P62784	-0.80329	-0.856349	-0.0294117	0.00770991	-3.8148	0.00512753	down	TRUE			8	0.65462	0.0611017	other
his-60	WBGene00001879	177522	P62784	-0.80329	-0.856349	-0.0294117	0.00770991	-3.8148	0.00512753	down	TRUE			0	0.889914	0.0156919	other
his-60	WBGene00001879	177522	P62784	-0.80329	-0.856349	-0.0294117	0.00770991	-3.8148	0.00512753	down	TRUE			4	0.855076	0.0327233	other
his-60	WBGene00001879	177522	P62784	-0.80329	-0.856349	-0.0294117	0.00770991	-3.8148	0.00512753	down	TRUE			8	0.65462	0.0611017	other
his-60	WBGene00001884	177522	P62784	-0.80329	-0.856349	-0.0294117	0.00770991	-3.8148	0.00512753	down	TRUE			0	0.889914	0.0156919	other
his-60	WBGene00001884	177522	P62784	-0.80329	-0.856349	-0.0294117	0.00770991	-3.8148	0.00512753	down	TRUE			4	0.855076	0.0327233	other
his-60	WBGene00001884	177522	P62784	-0.80329	-0.856349	-0.0294117	0.00770991	-3.8148	0.00512753	down	TRUE			8	0.65462	0.0611017	other
his-60	WBGene00001888	177522	P62784	-0.80329	-0.856349	-0.0294117	0.00770991	-3.8148	0.00512753	down	TRUE			0	0.889914	0.0156919	other
his-60	WBGene00001888	177522	P62784	-0.80329	-0.856349	-0.0294117	0.00770991	-3.8148	0.00512753	down	TRUE			4	0.855076	0.0327233	other
his-60	WBGene00001888	177522	P62784	-0.80329	-0.856349	-0.0294117	0.00770991	-3.8148	0.00512753	down	TRUE			8	0.65462	0.0611017	other
his-60	WBGene00001892	177522	P62784	-0.80329	-0.856349	-0.0294117	0.00770991	-3.8148	0.00512753	down	TRUE			0	0.889914	0.0156919	other
his-60	WBGene00001892	177522	P62784	-0.80329	-0.856349	-0.0294117	0.00770991	-3.8148	0.00512753	down	TRUE			4	0.855076	0.0327233	other
his-60	WBGene00001892	177522	P62784	-0.80329	-0.856349	-0.0294117	0.00770991	-3.8148	0.00512753	down	TRUE			8	0.65462	0.0611017	other
his-60	WBGene00001900	177522	P62784	-0.80329	-0.856349	-0.0294117	0.00770991	-3.8148	0.00512753	down	TRUE			0	0.889914	0.0156919	other
his-60	WBGene00001900	177522	P62784	-0.80329	-0.856349	-0.0294117	0.00770991	-3.8148	0.00512753	down	TRUE			4	0.855076	0.0327233	other
his-60	WBGene00001900	177522	P62784	-0.80329	-0.856349	-0.0294117	0.00770991	-3.8148	0.00512753	down	TRUE			8	0.65462	0.0611017	other
his-60	WBGene00001902	177522	P62784	-0.80329	-0.856349	-0.0294117	0.00770991	-3.8148	0.00512753	down	TRUE			0	0.889914	0.0156919	other
his-60	WBGene00001902	177522	P62784	-0.80329	-0.856349	-0.0294117	0.00770991	-3.8148	0.00512753	down	TRUE			4	0.855076	0.0327233	other
his-60	WBGene00001902	177522	P62784	-0.80329	-0.856349	-0.0294117	0.00770991	-3.8148	0.00512753	down	TRUE			8	0.65462	0.0611017	other
his-60	WBGene00001905	177522	P62784	-0.80329	-0.856349	-0.0294117	0.00770991	-3.8148	0.00512753	down	TRUE			0	0.889914	0.0156919	other
his-60	WBGene00001905	177522	P62784	-0.80329	-0.856349	-0.0294117	0.00770991	-3.8148	0.00512753	down	TRUE			4	0.855076	0.0327233	other
his-60	WBGene00001905	177522	P62784	-0.80329	-0.856349	-0.0294117	0.00770991	-3.8148	0.00512753	down	TRUE			8	0.65462	0.0611017	other
his-60	WBGene00001911	177522	P62784	-0.80329	-0.856349	-0.0294117	0.00770991	-3.8148	0.00512753	down	TRUE			0	0.889914	0.0156919	other
his-60	WBGene00001911	177522	P62784	-0.80329	-0.856349	-0.0294117	0.00770991	-3.8148	0.00512753	down	TRUE			4	0.855076	0.0327233	other
his-60	WBGene00001911	177522	P62784	-0.80329	-0.856349	-0.0294117	0.00770991	-3.8148	0.00512753	down	TRUE			8	0.65462	0.0611017	other
his-60	WBGene00001912	177522	P62784	-0.80329	-0.856349	-0.0294117	0.00770991	-3.8148	0.00512753	down	TRUE			0	0.889914	0.0156919	other
his-60	WBGene00001912	177522	P62784	-0.80329	-0.856349	-0.0294117	0.00770991	-3.8148	0.00512753	down	TRUE			4	0.855076	0.0327233	other
his-60	WBGene00001912	177522	P62784	-0.80329	-0.856349	-0.0294117	0.00770991	-3.8148	0.00512753	down	TRUE			8	0.65462	0.0611017	other
his-60	WBGene00001920	177522	P62784	-0.80329	-0.856349	-0.0294117	0.00770991	-3.8148	0.00512753	down	TRUE			0	0.889914	0.0156919	other
his-60	WBGene00001920	177522	P62784	-0.80329	-0.856349	-0.0294117	0.00770991	-3.8148	0.00512753	down	TRUE			4	0.855076	0.0327233	other
his-60	WBGene00001920	177522	P62784	-0.80329	-0.856349	-0.0294117	0.00770991	-3.8148	0.00512753	down	TRUE			8	0.65462	0.0611017	other
his-60	WBGene00001924	177522	P62784	-0.80329	-0.856349	-0.0294117	0.00770991	-3.8148	0.00512753	down	TRUE			0	0.889914	0.0156919	other
his-60	WBGene00001924	177522	P62784	-0.80329	-0.856349	-0.0294117	0.00770991	-3.8148	0.00512753	down	TRUE			4	0.855076	0.0327233	other
his-60	WBGene00001924	177522	P62784	-0.80329	-0.856349	-0.0294117	0.00770991	-3.8148	0.00512753	down	TRUE			8	0.65462	0.0611017	other
his-60	WBGene00001930	177522	P62784	-0.80329	-0.856349	-0.0294117	0.00770991	-3.8148	0.00512753	down	TRUE			0	0.889914	0.0156919	other
his-60	WBGene00001930	177522	P62784	-0.80329	-0.856349	-0.0294117	0.00770991	-3.8148	0.00512753	down	TRUE			4	0.855076	0.0327233	other
his-60	WBGene00001930	177522	P62784	-0.80329	-0.856349	-0.0294117	0.00770991	-3.8148	0.00512753	down	TRUE			8	0.65462	0.0611017	other
his-60	WBGene00001934	177522	P62784	-0.80329	-0.856349	-0.0294117	0.00770991	-3.8148	0.00512753	down	TRUE			0	0.889914	0.0156919	other
his-60	WBGene00001934	177522	P62784	-0.80329	-0.856349	-0.0294117	0.00770991	-3.8148	0.00512753	down	TRUE			4	0.855076	0.0327233	other
his-60	WBGene00001934	177522	P62784	-0.80329	-0.856349	-0.0294117	0.00770991	-3.8148	0.00512753	down	TRUE			8	0.65462	0.0611017	other
his-60	WBGene00001938	177522	P62784	-0.80329	-0.856349	-0.0294117	0.00770991	-3.8148	0.00512753	down	TRUE			0	0.889914	0.0156919	other
his-60	WBGene00001938	177522	P62784	-0.80329	-0.856349	-0.0294117	0.00770991	-3.8148	0.00512753	down	TRUE			4	0.855076	0.0327233	other
his-60	WBGene00001938	177522	P62784	-0.80329	-0.856349	-0.0294117	0.00770991	-3.8148	0.00512753	down	TRUE			8	0.65462	0.0611017	other
his-60	WBGene00001941	177522	P62784	-0.80329	-0.856349	-0.0294117	0.00770991	-3.8148	0.00512753	down	TRUE			0	0.889914	0.0156919	other
his-60	WBGene00001941	177522	P62784	-0.80329	-0.856349	-0.0294117	0.00770991	-3.8148	0.00512753	down	TRUE			4	0.855076	0.0327233	other
his-60	WBGene00001941	177522	P62784	-0.80329	-0.856349	-0.0294117	0.00770991	-3.8148	0.00512753	down	TRUE			8	0.65462	0.0611017	other
his-46	WBGene00001920	178050	P62784	-0.80329	-0.856349	-0.0294117	0.00770991	-3.8148	0.00512753	down	TRUE			0	0.889914	0.0156919	other
his-46	WBGene00001920	178050	P62784	-0.80329	-0.856349	-0.0294117	0.00770991	-3.8148	0.00512753	down	TRUE			4	0.855076	0.0327233	other
his-46	WBGene00001920	178050	P62784	-0.80329	-0.856349	-0.0294117	0.00770991	-3.8148	0.00512753	down	TRUE			8	0.65462	0.0611017	other
his-46	WBGene00001930	178050	P62784	-0.80329	-0.856349	-0.0294117	0.00770991	-3.8148	0.00512753	down	TRUE			0	0.889914	0.0156919	other
his-46	WBGene00001930	178050	P62784	-0.80329	-0.856349	-0.0294117	0.00770991	-3.8148	0.00512753	down	TRUE			4	0.855076	0.0327233	other
his-46	WBGene00001930	178050	P62784	-0.80329	-0.856349	-0.0294117	0.00770991	-3.8148	0.00512753	down	TRUE			8	0.65462	0.0611017	other
his-56	WBGene00001920	178055	P62784	-0.80329	-0.856349	-0.0294117	0.00770991	-3.8148	0.00512753	down	TRUE			0	0.889914	0.0156919	other
his-56	WBGene00001920	178055	P62784	-0.80329	-0.856349	-0.0294117	0.00770991	-3.8148	0.00512753	down	TRUE			4	0.855076	0.0327233	other
his-56	WBGene00001920	178055	P62784	-0.80329	-0.856349	-0.0294117	0.00770991	-3.8148	0.00512753	down	TRUE			8	0.65462	0.0611017	other
his-56	WBGene00001930	178055	P62784	-0.80329	-0.856349	-0.0294117	0.00770991	-3.8148	0.00512753	down	TRUE			0	0.889914	0.0156919	other
his-56	WBGene00001930	178055	P62784	-0.80329	-0.856349	-0.0294117	0.00770991	-3.8148	0.00512753	down	TRUE			4	0.855076	0.0327233	other
his-56	WBGene00001930	178055	P62784	-0.80329	-0.856349	-0.0294117	0.00770991	-3.8148	0.00512753	down	TRUE			8	0.65462	0.0611017	other
his-64	WBGene00001938	178066	P62784	-0.80329	-0.856349	-0.0294117	0.00770991	-3.8148	0.00512753	down	TRUE			0	0.889914	0.0156919	other
his-64	WBGene00001938	178066	P62784	-0.80329	-0.856349	-0.0294117	0.00770991	-3.8148	0.00512753	down	TRUE			4	0.855076	0.0327233	other
his-64	WBGene00001938	178066	P62784	-0.80329	-0.856349	-0.0294117	0.00770991	-3.8148	0.00512753	down	TRUE			8	0.65462	0.0611017	other
his-5	WBGene00001875	179233	P62784	-0.80329	-0.856349	-0.0294117	0.00770991	-3.8148	0.00512753	down	TRUE			0	0.889914	0.0156919	other
his-5	WBGene00001875	179233	P62784	-0.80329	-0.856349	-0.0294117	0.00770991	-3.8148	0.00512753	down	TRUE			4	0.855076	0.0327233	other
his-5	WBGene00001875	179233	P62784	-0.80329	-0.856349	-0.0294117	0.00770991	-3.8148	0.00512753	down	TRUE			8	0.65462	0.0611017	other
his-5	WBGene00001879	179233	P62784	-0.80329	-0.856349	-0.0294117	0.00770991	-3.8148	0.00512753	down	TRUE			0	0.889914	0.0156919	other
his-5	WBGene00001879	179233	P62784	-0.80329	-0.856349	-0.0294117	0.00770991	-3.8148	0.00512753	down	TRUE			4	0.855076	0.0327233	other
his-5	WBGene00001879	179233	P62784	-0.80329	-0.856349	-0.0294117	0.00770991	-3.8148	0.00512753	down	TRUE			8	0.65462	0.0611017	other
his-5	WBGene00001884	179233	P62784	-0.80329	-0.856349	-0.0294117	0.00770991	-3.8148	0.00512753	down	TRUE			0	0.889914	0.0156919	other
his-5	WBGene00001884	179233	P62784	-0.80329	-0.856349	-0.0294117	0.00770991	-3.8148	0.00512753	down	TRUE			4	0.855076	0.0327233	other
his-5	WBGene00001884	179233	P62784	-0.80329	-0.856349	-0.0294117	0.00770991	-3.8148	0.00512753	down	TRUE			8	0.65462	0.0611017	other
his-5	WBGene00001888	179233	P62784	-0.80329	-0.856349	-0.0294117	0.00770991	-3.8148	0.00512753	down	TRUE			0	0.889914	0.0156919	other
his-5	WBGene00001888	179233	P62784	-0.80329	-0.856349	-0.0294117	0.00770991	-3.8148	0.00512753	down	TRUE			4	0.855076	0.0327233	other
his-5	WBGene00001888	179233	P62784	-0.80329	-0.856349	-0.0294117	0.00770991	-3.8148	0.00512753	down	TRUE			8	0.65462	0.0611017	other
his-5	WBGene00001892	179233	P62784	-0.80329	-0.856349	-0.0294117	0.00770991	-3.8148	0.00512753	down	TRUE			0	0.889914	0.0156919	other
his-5	WBGene00001892	179233	P62784	-0.80329	-0.856349	-0.0294117	0.00770991	-3.8148	0.00512753	down	TRUE			4	0.855076	0.0327233	other
his-5	WBGene00001892	179233	P62784	-0.80329	-0.856349	-0.0294117	0.00770991	-3.8148	0.00512753	down	TRUE			8	0.65462	0.0611017	other
his-5	WBGene00001900	179233	P62784	-0.80329	-0.856349	-0.0294117	0.00770991	-3.8148	0.00512753	down	TRUE			0	0.889914	0.0156919	other
his-5	WBGene00001900	179233	P62784	-0.80329	-0.856349	-0.0294117	0.00770991	-3.8148	0.00512753	down	TRUE			4	0.855076	0.0327233	other
his-5	WBGene00001900	179233	P62784	-0.80329	-0.856349	-0.0294117	0.00770991	-3.8148	0.00512753	down	TRUE			8	0.65462	0.0611017	other
his-5	WBGene00001902	179233	P62784	-0.80329	-0.856349	-0.0294117	0.00770991	-3.8148	0.00512753	down	TRUE			0	0.889914	0.0156919	other
his-5	WBGene00001902	179233	P62784	-0.80329	-0.856349	-0.0294117	0.00770991	-3.8148	0.00512753	down	TRUE			4	0.855076	0.0327233	other
his-5	WBGene00001902	179233	P62784	-0.80329	-0.856349	-0.0294117	0.00770991	-3.8148	0.00512753	down	TRUE			8	0.65462	0.0611017	other
his-5	WBGene00001905	179233	P62784	-0.80329	-0.856349	-0.0294117	0.00770991	-3.8148	0.00512753	down	TRUE			0	0.889914	0.0156919	other
his-5	WBGene00001905	179233	P62784	-0.80329	-0.856349	-0.0294117	0.00770991	-3.8148	0.00512753	down	TRUE			4	0.855076	0.0327233	other
his-5	WBGene00001905	179233	P62784	-0.80329	-0.856349	-0.0294117	0.00770991	-3.8148	0.00512753	down	TRUE			8	0.65462	0.0611017	other
his-5	WBGene00001911	179233	P62784	-0.80329	-0.856349	-0.0294117	0.00770991	-3.8148	0.00512753	down	TRUE			0	0.889914	0.0156919	other
his-5	WBGene00001911	179233	P62784	-0.80329	-0.856349	-0.0294117	0.00770991	-3.8148	0.00512753	down	TRUE			4	0.855076	0.0327233	other
his-5	WBGene00001911	179233	P62784	-0.80329	-0.856349	-0.0294117	0.00770991	-3.8148	0.00512753	down	TRUE			8	0.65462	0.0611017	other
his-5	WBGene00001912	179233	P62784	-0.80329	-0.856349	-0.0294117	0.00770991	-3.8148	0.00512753	down	TRUE			0	0.889914	0.0156919	other
his-5	WBGene00001912	179233	P62784	-0.80329	-0.856349	-0.0294117	0.00770991	-3.8148	0.00512753	down	TRUE			4	0.855076	0.0327233	other
his-5	WBGene00001912	179233	P62784	-0.80329	-0.856349	-0.0294117	0.00770991	-3.8148	0.00512753	down	TRUE			8	0.65462	0.0611017	other
his-5	WBGene00001920	179233	P62784	-0.80329	-0.856349	-0.0294117	0.00770991	-3.8148	0.00512753	down	TRUE			0	0.889914	0.0156919	other
his-5	WBGene00001920	179233	P62784	-0.80329	-0.856349	-0.0294117	0.00770991	-3.8148	0.00512753	down	TRUE			4	0.855076	0.0327233	other
his-5	WBGene00001920	179233	P62784	-0.80329	-0.856349	-0.0294117	0.00770991	-3.8148	0.00512753	down	TRUE			8	0.65462	0.0611017	other
his-5	WBGene00001924	179233	P62784	-0.80329	-0.856349	-0.0294117	0.00770991	-3.8148	0.00512753	down	TRUE			0	0.889914	0.0156919	other
his-5	WBGene00001924	179233	P62784	-0.80329	-0.856349	-0.0294117	0.00770991	-3.8148	0.00512753	down	TRUE			4	0.855076	0.0327233	other
his-5	WBGene00001924	179233	P62784	-0.80329	-0.856349	-0.0294117	0.00770991	-3.8148	0.00512753	down	TRUE			8	0.65462	0.0611017	other
his-5	WBGene00001930	179233	P62784	-0.80329	-0.856349	-0.0294117	0.00770991	-3.8148	0.00512753	down	TRUE			0	0.889914	0.0156919	other
his-5	WBGene00001930	179233	P62784	-0.80329	-0.856349	-0.0294117	0.00770991	-3.8148	0.00512753	down	TRUE			4	0.855076	0.0327233	other
his-5	WBGene00001930	179233	P62784	-0.80329	-0.856349	-0.0294117	0.00770991	-3.8148	0.00512753	down	TRUE			8	0.65462	0.0611017	other
his-5	WBGene00001934	179233	P62784	-0.80329	-0.856349	-0.0294117	0.00770991	-3.8148	0.00512753	down	TRUE			0	0.889914	0.0156919	other
his-5	WBGene00001934	179233	P62784	-0.80329	-0.856349	-0.0294117	0.00770991	-3.8148	0.00512753	down	TRUE			4	0.855076	0.0327233	other
his-5	WBGene00001934	179233	P62784	-0.80329	-0.856349	-0.0294117	0.00770991	-3.8148	0.00512753	down	TRUE			8	0.65462	0.0611017	other
his-5	WBGene00001938	179233	P62784	-0.80329	-0.856349	-0.0294117	0.00770991	-3.8148	0.00512753	down	TRUE			0	0.889914	0.0156919	other
his-5	WBGene00001938	179233	P62784	-0.80329	-0.856349	-0.0294117	0.00770991	-3.8148	0.00512753	down	TRUE			4	0.855076	0.0327233	other
his-5	WBGene00001938	179233	P62784	-0.80329	-0.856349	-0.0294117	0.00770991	-3.8148	0.00512753	down	TRUE			8	0.65462	0.0611017	other
his-5	WBGene00001941	179233	P62784	-0.80329	-0.856349	-0.0294117	0.00770991	-3.8148	0.00512753	down	TRUE			0	0.889914	0.0156919	other
his-5	WBGene00001941	179233	P62784	-0.80329	-0.856349	-0.0294117	0.00770991	-3.8148	0.00512753	down	TRUE			4	0.855076	0.0327233	other
his-5	WBGene00001941	179233	P62784	-0.80329	-0.856349	-0.0294117	0.00770991	-3.8148	0.00512753	down	TRUE			8	0.65462	0.0611017	other
his-50	WBGene00001902	179260	P62784	-0.80329	-0.856349	-0.0294117	0.00770991	-3.8148	0.00512753	down	TRUE			0	0.889914	0.0156919	other
his-50	WBGene00001902	179260	P62784	-0.80329	-0.856349	-0.0294117	0.00770991	-3.8148	0.00512753	down	TRUE			4	0.855076	0.0327233	other
his-50	WBGene00001902	179260	P62784	-0.80329	-0.856349	-0.0294117	0.00770991	-3.8148	0.00512753	down	TRUE			8	0.65462	0.0611017	other
his-50	WBGene00001924	179260	P62784	-0.80329	-0.856349	-0.0294117	0.00770991	-3.8148	0.00512753	down	TRUE			0	0.889914	0.0156919	other
his-50	WBGene00001924	179260	P62784	-0.80329	-0.856349	-0.0294117	0.00770991	-3.8148	0.00512753	down	TRUE			4	0.855076	0.0327233	other
his-50	WBGene00001924	179260	P62784	-0.80329	-0.856349	-0.0294117	0.00770991	-3.8148	0.00512753	down	TRUE			8	0.65462	0.0611017	other
his-28	WBGene00001902	179264	P62784	-0.80329	-0.856349	-0.0294117	0.00770991	-3.8148	0.00512753	down	TRUE			0	0.889914	0.0156919	other
his-28	WBGene00001902	179264	P62784	-0.80329	-0.856349	-0.0294117	0.00770991	-3.8148	0.00512753	down	TRUE			4	0.855076	0.0327233	other
his-28	WBGene00001902	179264	P62784	-0.80329	-0.856349	-0.0294117	0.00770991	-3.8148	0.00512753	down	TRUE			8	0.65462	0.0611017	other
his-28	WBGene00001924	179264	P62784	-0.80329	-0.856349	-0.0294117	0.00770991	-3.8148	0.00512753	down	TRUE			0	0.889914	0.0156919	other
his-28	WBGene00001924	179264	P62784	-0.80329	-0.856349	-0.0294117	0.00770991	-3.8148	0.00512753	down	TRUE			4	0.855076	0.0327233	other
his-28	WBGene00001924	179264	P62784	-0.80329	-0.856349	-0.0294117	0.00770991	-3.8148	0.00512753	down	TRUE			8	0.65462	0.0611017	other
his-18	WBGene00001875	179267	P62784	-0.80329	-0.856349	-0.0294117	0.00770991	-3.8148	0.00512753	down	TRUE			0	0.889914	0.0156919	other
his-18	WBGene00001875	179267	P62784	-0.80329	-0.856349	-0.0294117	0.00770991	-3.8148	0.00512753	down	TRUE			4	0.855076	0.0327233	other
his-18	WBGene00001875	179267	P62784	-0.80329	-0.856349	-0.0294117	0.00770991	-3.8148	0.00512753	down	TRUE			8	0.65462	0.0611017	other
his-18	WBGene00001879	179267	P62784	-0.80329	-0.856349	-0.0294117	0.00770991	-3.8148	0.00512753	down	TRUE			0	0.889914	0.0156919	other
his-18	WBGene00001879	179267	P62784	-0.80329	-0.856349	-0.0294117	0.00770991	-3.8148	0.00512753	down	TRUE			4	0.855076	0.0327233	other
his-18	WBGene00001879	179267	P62784	-0.80329	-0.856349	-0.0294117	0.00770991	-3.8148	0.00512753	down	TRUE			8	0.65462	0.0611017	other
his-18	WBGene00001884	179267	P62784	-0.80329	-0.856349	-0.0294117	0.00770991	-3.8148	0.00512753	down	TRUE			0	0.889914	0.0156919	other
his-18	WBGene00001884	179267	P62784	-0.80329	-0.856349	-0.0294117	0.00770991	-3.8148	0.00512753	down	TRUE			4	0.855076	0.0327233	other
his-18	WBGene00001884	179267	P62784	-0.80329	-0.856349	-0.0294117	0.00770991	-3.8148	0.00512753	down	TRUE			8	0.65462	0.0611017	other
his-18	WBGene00001888	179267	P62784	-0.80329	-0.856349	-0.0294117	0.00770991	-3.8148	0.00512753	down	TRUE			0	0.889914	0.0156919	other
his-18	WBGene00001888	179267	P62784	-0.80329	-0.856349	-0.0294117	0.00770991	-3.8148	0.00512753	down	TRUE			4	0.855076	0.0327233	other
his-18	WBGene00001888	179267	P62784	-0.80329	-0.856349	-0.0294117	0.00770991	-3.8148	0.00512753	down	TRUE			8	0.65462	0.0611017	other
his-18	WBGene00001892	179267	P62784	-0.80329	-0.856349	-0.0294117	0.00770991	-3.8148	0.00512753	down	TRUE			0	0.889914	0.0156919	other
his-18	WBGene00001892	179267	P62784	-0.80329	-0.856349	-0.0294117	0.00770991	-3.8148	0.00512753	down	TRUE			4	0.855076	0.0327233	other
his-18	WBGene00001892	179267	P62784	-0.80329	-0.856349	-0.0294117	0.00770991	-3.8148	0.00512753	down	TRUE			8	0.65462	0.0611017	other
his-18	WBGene00001900	179267	P62784	-0.80329	-0.856349	-0.0294117	0.00770991	-3.8148	0.00512753	down	TRUE			0	0.889914	0.0156919	other
his-18	WBGene00001900	179267	P62784	-0.80329	-0.856349	-0.0294117	0.00770991	-3.8148	0.00512753	down	TRUE			4	0.855076	0.0327233	other
his-18	WBGene00001900	179267	P62784	-0.80329	-0.856349	-0.0294117	0.00770991	-3.8148	0.00512753	down	TRUE			8	0.65462	0.0611017	other
his-18	WBGene00001902	179267	P62784	-0.80329	-0.856349	-0.0294117	0.00770991	-3.8148	0.00512753	down	TRUE			0	0.889914	0.0156919	other
his-18	WBGene00001902	179267	P62784	-0.80329	-0.856349	-0.0294117	0.00770991	-3.8148	0.00512753	down	TRUE			4	0.855076	0.0327233	other
his-18	WBGene00001902	179267	P62784	-0.80329	-0.856349	-0.0294117	0.00770991	-3.8148	0.00512753	down	TRUE			8	0.65462	0.0611017	other
his-18	WBGene00001905	179267	P62784	-0.80329	-0.856349	-0.0294117	0.00770991	-3.8148	0.00512753	down	TRUE			0	0.889914	0.0156919	other
his-18	WBGene00001905	179267	P62784	-0.80329	-0.856349	-0.0294117	0.00770991	-3.8148	0.00512753	down	TRUE			4	0.855076	0.0327233	other
his-18	WBGene00001905	179267	P62784	-0.80329	-0.856349	-0.0294117	0.00770991	-3.8148	0.00512753	down	TRUE			8	0.65462	0.0611017	other
his-18	WBGene00001911	179267	P62784	-0.80329	-0.856349	-0.0294117	0.00770991	-3.8148	0.00512753	down	TRUE			0	0.889914	0.0156919	other
his-18	WBGene00001911	179267	P62784	-0.80329	-0.856349	-0.0294117	0.00770991	-3.8148	0.00512753	down	TRUE			4	0.855076	0.0327233	other
his-18	WBGene00001911	179267	P62784	-0.80329	-0.856349	-0.0294117	0.00770991	-3.8148	0.00512753	down	TRUE			8	0.65462	0.0611017	other
his-18	WBGene00001912	179267	P62784	-0.80329	-0.856349	-0.0294117	0.00770991	-3.8148	0.00512753	down	TRUE			0	0.889914	0.0156919	other
his-18	WBGene00001912	179267	P62784	-0.80329	-0.856349	-0.0294117	0.00770991	-3.8148	0.00512753	down	TRUE			4	0.855076	0.0327233	other
his-18	WBGene00001912	179267	P62784	-0.80329	-0.856349	-0.0294117	0.00770991	-3.8148	0.00512753	down	TRUE			8	0.65462	0.0611017	other
his-18	WBGene00001920	179267	P62784	-0.80329	-0.856349	-0.0294117	0.00770991	-3.8148	0.00512753	down	TRUE			0	0.889914	0.0156919	other
his-18	WBGene00001920	179267	P62784	-0.80329	-0.856349	-0.0294117	0.00770991	-3.8148	0.00512753	down	TRUE			4	0.855076	0.0327233	other
his-18	WBGene00001920	179267	P62784	-0.80329	-0.856349	-0.0294117	0.00770991	-3.8148	0.00512753	down	TRUE			8	0.65462	0.0611017	other
his-18	WBGene00001924	179267	P62784	-0.80329	-0.856349	-0.0294117	0.00770991	-3.8148	0.00512753	down	TRUE			0	0.889914	0.0156919	other
his-18	WBGene00001924	179267	P62784	-0.80329	-0.856349	-0.0294117	0.00770991	-3.8148	0.00512753	down	TRUE			4	0.855076	0.0327233	other
his-18	WBGene00001924	179267	P62784	-0.80329	-0.856349	-0.0294117	0.00770991	-3.8148	0.00512753	down	TRUE			8	0.65462	0.0611017	other
his-18	WBGene00001930	179267	P62784	-0.80329	-0.856349	-0.0294117	0.00770991	-3.8148	0.00512753	down	TRUE			0	0.889914	0.0156919	other
his-18	WBGene00001930	179267	P62784	-0.80329	-0.856349	-0.0294117	0.00770991	-3.8148	0.00512753	down	TRUE			4	0.855076	0.0327233	other
his-18	WBGene00001930	179267	P62784	-0.80329	-0.856349	-0.0294117	0.00770991	-3.8148	0.00512753	down	TRUE			8	0.65462	0.0611017	other
his-18	WBGene00001934	179267	P62784	-0.80329	-0.856349	-0.0294117	0.00770991	-3.8148	0.00512753	down	TRUE			0	0.889914	0.0156919	other
his-18	WBGene00001934	179267	P62784	-0.80329	-0.856349	-0.0294117	0.00770991	-3.8148	0.00512753	down	TRUE			4	0.855076	0.0327233	other
his-18	WBGene00001934	179267	P62784	-0.80329	-0.856349	-0.0294117	0.00770991	-3.8148	0.00512753	down	TRUE			8	0.65462	0.0611017	other
his-18	WBGene00001938	179267	P62784	-0.80329	-0.856349	-0.0294117	0.00770991	-3.8148	0.00512753	down	TRUE			0	0.889914	0.0156919	other
his-18	WBGene00001938	179267	P62784	-0.80329	-0.856349	-0.0294117	0.00770991	-3.8148	0.00512753	down	TRUE			4	0.855076	0.0327233	other
his-18	WBGene00001938	179267	P62784	-0.80329	-0.856349	-0.0294117	0.00770991	-3.8148	0.00512753	down	TRUE			8	0.65462	0.0611017	other
his-18	WBGene00001941	179267	P62784	-0.80329	-0.856349	-0.0294117	0.00770991	-3.8148	0.00512753	down	TRUE			0	0.889914	0.0156919	other
his-18	WBGene00001941	179267	P62784	-0.80329	-0.856349	-0.0294117	0.00770991	-3.8148	0.00512753	down	TRUE			4	0.855076	0.0327233	other
his-18	WBGene00001941	179267	P62784	-0.80329	-0.856349	-0.0294117	0.00770991	-3.8148	0.00512753	down	TRUE			8	0.65462	0.0611017	other
his-37	WBGene00001875	179341	P62784	-0.80329	-0.856349	-0.0294117	0.00770991	-3.8148	0.00512753	down	TRUE			0	0.889914	0.0156919	other
his-37	WBGene00001875	179341	P62784	-0.80329	-0.856349	-0.0294117	0.00770991	-3.8148	0.00512753	down	TRUE			4	0.855076	0.0327233	other
his-37	WBGene00001875	179341	P62784	-0.80329	-0.856349	-0.0294117	0.00770991	-3.8148	0.00512753	down	TRUE			8	0.65462	0.0611017	other
his-37	WBGene00001879	179341	P62784	-0.80329	-0.856349	-0.0294117	0.00770991	-3.8148	0.00512753	down	TRUE			0	0.889914	0.0156919	other
his-37	WBGene00001879	179341	P62784	-0.80329	-0.856349	-0.0294117	0.00770991	-3.8148	0.00512753	down	TRUE			4	0.855076	0.0327233	other
his-37	WBGene00001879	179341	P62784	-0.80329	-0.856349	-0.0294117	0.00770991	-3.8148	0.00512753	down	TRUE			8	0.65462	0.0611017	other
his-37	WBGene00001884	179341	P62784	-0.80329	-0.856349	-0.0294117	0.00770991	-3.8148	0.00512753	down	TRUE			0	0.889914	0.0156919	other
his-37	WBGene00001884	179341	P62784	-0.80329	-0.856349	-0.0294117	0.00770991	-3.8148	0.00512753	down	TRUE			4	0.855076	0.0327233	other
his-37	WBGene00001884	179341	P62784	-0.80329	-0.856349	-0.0294117	0.00770991	-3.8148	0.00512753	down	TRUE			8	0.65462	0.0611017	other
his-37	WBGene00001888	179341	P62784	-0.80329	-0.856349	-0.0294117	0.00770991	-3.8148	0.00512753	down	TRUE			0	0.889914	0.0156919	other
his-37	WBGene00001888	179341	P62784	-0.80329	-0.856349	-0.0294117	0.00770991	-3.8148	0.00512753	down	TRUE			4	0.855076	0.0327233	other
his-37	WBGene00001888	179341	P62784	-0.80329	-0.856349	-0.0294117	0.00770991	-3.8148	0.00512753	down	TRUE			8	0.65462	0.0611017	other
his-37	WBGene00001892	179341	P62784	-0.80329	-0.856349	-0.0294117	0.00770991	-3.8148	0.00512753	down	TRUE			0	0.889914	0.0156919	other
his-37	WBGene00001892	179341	P62784	-0.80329	-0.856349	-0.0294117	0.00770991	-3.8148	0.00512753	down	TRUE			4	0.855076	0.0327233	other
his-37	WBGene00001892	179341	P62784	-0.80329	-0.856349	-0.0294117	0.00770991	-3.8148	0.00512753	down	TRUE			8	0.65462	0.0611017	other
his-37	WBGene00001900	179341	P62784	-0.80329	-0.856349	-0.0294117	0.00770991	-3.8148	0.00512753	down	TRUE			0	0.889914	0.0156919	other
his-37	WBGene00001900	179341	P62784	-0.80329	-0.856349	-0.0294117	0.00770991	-3.8148	0.00512753	down	TRUE			4	0.855076	0.0327233	other
his-37	WBGene00001900	179341	P62784	-0.80329	-0.856349	-0.0294117	0.00770991	-3.8148	0.00512753	down	TRUE			8	0.65462	0.0611017	other
his-37	WBGene00001902	179341	P62784	-0.80329	-0.856349	-0.0294117	0.00770991	-3.8148	0.00512753	down	TRUE			0	0.889914	0.0156919	other
his-37	WBGene00001902	179341	P62784	-0.80329	-0.856349	-0.0294117	0.00770991	-3.8148	0.00512753	down	TRUE			4	0.855076	0.0327233	other
his-37	WBGene00001902	179341	P62784	-0.80329	-0.856349	-0.0294117	0.00770991	-3.8148	0.00512753	down	TRUE			8	0.65462	0.0611017	other
his-37	WBGene00001905	179341	P62784	-0.80329	-0.856349	-0.0294117	0.00770991	-3.8148	0.00512753	down	TRUE			0	0.889914	0.0156919	other
his-37	WBGene00001905	179341	P62784	-0.80329	-0.856349	-0.0294117	0.00770991	-3.8148	0.00512753	down	TRUE			4	0.855076	0.0327233	other
his-37	WBGene00001905	179341	P62784	-0.80329	-0.856349	-0.0294117	0.00770991	-3.8148	0.00512753	down	TRUE			8	0.65462	0.0611017	other
his-37	WBGene00001911	179341	P62784	-0.80329	-0.856349	-0.0294117	0.00770991	-3.8148	0.00512753	down	TRUE			0	0.889914	0.0156919	other
his-37	WBGene00001911	179341	P62784	-0.80329	-0.856349	-0.0294117	0.00770991	-3.8148	0.00512753	down	TRUE			4	0.855076	0.0327233	other
his-37	WBGene00001911	179341	P62784	-0.80329	-0.856349	-0.0294117	0.00770991	-3.8148	0.00512753	down	TRUE			8	0.65462	0.0611017	other
his-37	WBGene00001912	179341	P62784	-0.80329	-0.856349	-0.0294117	0.00770991	-3.8148	0.00512753	down	TRUE			0	0.889914	0.0156919	other
his-37	WBGene00001912	179341	P62784	-0.80329	-0.856349	-0.0294117	0.00770991	-3.8148	0.00512753	down	TRUE			4	0.855076	0.0327233	other
his-37	WBGene00001912	179341	P62784	-0.80329	-0.856349	-0.0294117	0.00770991	-3.8148	0.00512753	down	TRUE			8	0.65462	0.0611017	other
his-37	WBGene00001920	179341	P62784	-0.80329	-0.856349	-0.0294117	0.00770991	-3.8148	0.00512753	down	TRUE			0	0.889914	0.0156919	other
his-37	WBGene00001920	179341	P62784	-0.80329	-0.856349	-0.0294117	0.00770991	-3.8148	0.00512753	down	TRUE			4	0.855076	0.0327233	other
his-37	WBGene00001920	179341	P62784	-0.80329	-0.856349	-0.0294117	0.00770991	-3.8148	0.00512753	down	TRUE			8	0.65462	0.0611017	other
his-37	WBGene00001924	179341	P62784	-0.80329	-0.856349	-0.0294117	0.00770991	-3.8148	0.00512753	down	TRUE			0	0.889914	0.0156919	other
his-37	WBGene00001924	179341	P62784	-0.80329	-0.856349	-0.0294117	0.00770991	-3.8148	0.00512753	down	TRUE			4	0.855076	0.0327233	other
his-37	WBGene00001924	179341	P62784	-0.80329	-0.856349	-0.0294117	0.00770991	-3.8148	0.00512753	down	TRUE			8	0.65462	0.0611017	other
his-37	WBGene00001930	179341	P62784	-0.80329	-0.856349	-0.0294117	0.00770991	-3.8148	0.00512753	down	TRUE			0	0.889914	0.0156919	other
his-37	WBGene00001930	179341	P62784	-0.80329	-0.856349	-0.0294117	0.00770991	-3.8148	0.00512753	down	TRUE			4	0.855076	0.0327233	other
his-37	WBGene00001930	179341	P62784	-0.80329	-0.856349	-0.0294117	0.00770991	-3.8148	0.00512753	down	TRUE			8	0.65462	0.0611017	other
his-37	WBGene00001934	179341	P62784	-0.80329	-0.856349	-0.0294117	0.00770991	-3.8148	0.00512753	down	TRUE			0	0.889914	0.0156919	other
his-37	WBGene00001934	179341	P62784	-0.80329	-0.856349	-0.0294117	0.00770991	-3.8148	0.00512753	down	TRUE			4	0.855076	0.0327233	other
his-37	WBGene00001934	179341	P62784	-0.80329	-0.856349	-0.0294117	0.00770991	-3.8148	0.00512753	down	TRUE			8	0.65462	0.0611017	other
his-37	WBGene00001938	179341	P62784	-0.80329	-0.856349	-0.0294117	0.00770991	-3.8148	0.00512753	down	TRUE			0	0.889914	0.0156919	other
his-37	WBGene00001938	179341	P62784	-0.80329	-0.856349	-0.0294117	0.00770991	-3.8148	0.00512753	down	TRUE			4	0.855076	0.0327233	other
his-37	WBGene00001938	179341	P62784	-0.80329	-0.856349	-0.0294117	0.00770991	-3.8148	0.00512753	down	TRUE			8	0.65462	0.0611017	other
his-37	WBGene00001941	179341	P62784	-0.80329	-0.856349	-0.0294117	0.00770991	-3.8148	0.00512753	down	TRUE			0	0.889914	0.0156919	other
his-37	WBGene00001941	179341	P62784	-0.80329	-0.856349	-0.0294117	0.00770991	-3.8148	0.00512753	down	TRUE			4	0.855076	0.0327233	other
his-37	WBGene00001941	179341	P62784	-0.80329	-0.856349	-0.0294117	0.00770991	-3.8148	0.00512753	down	TRUE			8	0.65462	0.0611017	other
his-67	WBGene00001875	188792	P62784	-0.80329	-0.856349	-0.0294117	0.00770991	-3.8148	0.00512753	down	TRUE			0	0.889914	0.0156919	other
his-67	WBGene00001875	188792	P62784	-0.80329	-0.856349	-0.0294117	0.00770991	-3.8148	0.00512753	down	TRUE			4	0.855076	0.0327233	other
his-67	WBGene00001875	188792	P62784	-0.80329	-0.856349	-0.0294117	0.00770991	-3.8148	0.00512753	down	TRUE			8	0.65462	0.0611017	other
his-67	WBGene00001879	188792	P62784	-0.80329	-0.856349	-0.0294117	0.00770991	-3.8148	0.00512753	down	TRUE			0	0.889914	0.0156919	other
his-67	WBGene00001879	188792	P62784	-0.80329	-0.856349	-0.0294117	0.00770991	-3.8148	0.00512753	down	TRUE			4	0.855076	0.0327233	other
his-67	WBGene00001879	188792	P62784	-0.80329	-0.856349	-0.0294117	0.00770991	-3.8148	0.00512753	down	TRUE			8	0.65462	0.0611017	other
his-67	WBGene00001884	188792	P62784	-0.80329	-0.856349	-0.0294117	0.00770991	-3.8148	0.00512753	down	TRUE			0	0.889914	0.0156919	other
his-67	WBGene00001884	188792	P62784	-0.80329	-0.856349	-0.0294117	0.00770991	-3.8148	0.00512753	down	TRUE			4	0.855076	0.0327233	other
his-67	WBGene00001884	188792	P62784	-0.80329	-0.856349	-0.0294117	0.00770991	-3.8148	0.00512753	down	TRUE			8	0.65462	0.0611017	other
his-67	WBGene00001888	188792	P62784	-0.80329	-0.856349	-0.0294117	0.00770991	-3.8148	0.00512753	down	TRUE			0	0.889914	0.0156919	other
his-67	WBGene00001888	188792	P62784	-0.80329	-0.856349	-0.0294117	0.00770991	-3.8148	0.00512753	down	TRUE			4	0.855076	0.0327233	other
his-67	WBGene00001888	188792	P62784	-0.80329	-0.856349	-0.0294117	0.00770991	-3.8148	0.00512753	down	TRUE			8	0.65462	0.0611017	other
his-67	WBGene00001892	188792	P62784	-0.80329	-0.856349	-0.0294117	0.00770991	-3.8148	0.00512753	down	TRUE			0	0.889914	0.0156919	other
his-67	WBGene00001892	188792	P62784	-0.80329	-0.856349	-0.0294117	0.00770991	-3.8148	0.00512753	down	TRUE			4	0.855076	0.0327233	other
his-67	WBGene00001892	188792	P62784	-0.80329	-0.856349	-0.0294117	0.00770991	-3.8148	0.00512753	down	TRUE			8	0.65462	0.0611017	other
his-67	WBGene00001900	188792	P62784	-0.80329	-0.856349	-0.0294117	0.00770991	-3.8148	0.00512753	down	TRUE			0	0.889914	0.0156919	other
his-67	WBGene00001900	188792	P62784	-0.80329	-0.856349	-0.0294117	0.00770991	-3.8148	0.00512753	down	TRUE			4	0.855076	0.0327233	other
his-67	WBGene00001900	188792	P62784	-0.80329	-0.856349	-0.0294117	0.00770991	-3.8148	0.00512753	down	TRUE			8	0.65462	0.0611017	other
his-67	WBGene00001902	188792	P62784	-0.80329	-0.856349	-0.0294117	0.00770991	-3.8148	0.00512753	down	TRUE			0	0.889914	0.0156919	other
his-67	WBGene00001902	188792	P62784	-0.80329	-0.856349	-0.0294117	0.00770991	-3.8148	0.00512753	down	TRUE			4	0.855076	0.0327233	other
his-67	WBGene00001902	188792	P62784	-0.80329	-0.856349	-0.0294117	0.00770991	-3.8148	0.00512753	down	TRUE			8	0.65462	0.0611017	other
his-67	WBGene00001905	188792	P62784	-0.80329	-0.856349	-0.0294117	0.00770991	-3.8148	0.00512753	down	TRUE			0	0.889914	0.0156919	other
his-67	WBGene00001905	188792	P62784	-0.80329	-0.856349	-0.0294117	0.00770991	-3.8148	0.00512753	down	TRUE			4	0.855076	0.0327233	other
his-67	WBGene00001905	188792	P62784	-0.80329	-0.856349	-0.0294117	0.00770991	-3.8148	0.00512753	down	TRUE			8	0.65462	0.0611017	other
his-67	WBGene00001911	188792	P62784	-0.80329	-0.856349	-0.0294117	0.00770991	-3.8148	0.00512753	down	TRUE			0	0.889914	0.0156919	other
his-67	WBGene00001911	188792	P62784	-0.80329	-0.856349	-0.0294117	0.00770991	-3.8148	0.00512753	down	TRUE			4	0.855076	0.0327233	other
his-67	WBGene00001911	188792	P62784	-0.80329	-0.856349	-0.0294117	0.00770991	-3.8148	0.00512753	down	TRUE			8	0.65462	0.0611017	other
his-67	WBGene00001912	188792	P62784	-0.80329	-0.856349	-0.0294117	0.00770991	-3.8148	0.00512753	down	TRUE			0	0.889914	0.0156919	other
his-67	WBGene00001912	188792	P62784	-0.80329	-0.856349	-0.0294117	0.00770991	-3.8148	0.00512753	down	TRUE			4	0.855076	0.0327233	other
his-67	WBGene00001912	188792	P62784	-0.80329	-0.856349	-0.0294117	0.00770991	-3.8148	0.00512753	down	TRUE			8	0.65462	0.0611017	other
his-67	WBGene00001920	188792	P62784	-0.80329	-0.856349	-0.0294117	0.00770991	-3.8148	0.00512753	down	TRUE			0	0.889914	0.0156919	other
his-67	WBGene00001920	188792	P62784	-0.80329	-0.856349	-0.0294117	0.00770991	-3.8148	0.00512753	down	TRUE			4	0.855076	0.0327233	other
his-67	WBGene00001920	188792	P62784	-0.80329	-0.856349	-0.0294117	0.00770991	-3.8148	0.00512753	down	TRUE			8	0.65462	0.0611017	other
his-67	WBGene00001924	188792	P62784	-0.80329	-0.856349	-0.0294117	0.00770991	-3.8148	0.00512753	down	TRUE			0	0.889914	0.0156919	other
his-67	WBGene00001924	188792	P62784	-0.80329	-0.856349	-0.0294117	0.00770991	-3.8148	0.00512753	down	TRUE			4	0.855076	0.0327233	other
his-67	WBGene00001924	188792	P62784	-0.80329	-0.856349	-0.0294117	0.00770991	-3.8148	0.00512753	down	TRUE			8	0.65462	0.0611017	other
his-67	WBGene00001930	188792	P62784	-0.80329	-0.856349	-0.0294117	0.00770991	-3.8148	0.00512753	down	TRUE			0	0.889914	0.0156919	other
his-67	WBGene00001930	188792	P62784	-0.80329	-0.856349	-0.0294117	0.00770991	-3.8148	0.00512753	down	TRUE			4	0.855076	0.0327233	other
his-67	WBGene00001930	188792	P62784	-0.80329	-0.856349	-0.0294117	0.00770991	-3.8148	0.00512753	down	TRUE			8	0.65462	0.0611017	other
his-67	WBGene00001934	188792	P62784	-0.80329	-0.856349	-0.0294117	0.00770991	-3.8148	0.00512753	down	TRUE			0	0.889914	0.0156919	other
his-67	WBGene00001934	188792	P62784	-0.80329	-0.856349	-0.0294117	0.00770991	-3.8148	0.00512753	down	TRUE			4	0.855076	0.0327233	other
his-67	WBGene00001934	188792	P62784	-0.80329	-0.856349	-0.0294117	0.00770991	-3.8148	0.00512753	down	TRUE			8	0.65462	0.0611017	other
his-67	WBGene00001938	188792	P62784	-0.80329	-0.856349	-0.0294117	0.00770991	-3.8148	0.00512753	down	TRUE			0	0.889914	0.0156919	other
his-67	WBGene00001938	188792	P62784	-0.80329	-0.856349	-0.0294117	0.00770991	-3.8148	0.00512753	down	TRUE			4	0.855076	0.0327233	other
his-67	WBGene00001938	188792	P62784	-0.80329	-0.856349	-0.0294117	0.00770991	-3.8148	0.00512753	down	TRUE			8	0.65462	0.0611017	other
his-67	WBGene00001941	188792	P62784	-0.80329	-0.856349	-0.0294117	0.00770991	-3.8148	0.00512753	down	TRUE			0	0.889914	0.0156919	other
his-67	WBGene00001941	188792	P62784	-0.80329	-0.856349	-0.0294117	0.00770991	-3.8148	0.00512753	down	TRUE			4	0.855076	0.0327233	other
his-67	WBGene00001941	188792	P62784	-0.80329	-0.856349	-0.0294117	0.00770991	-3.8148	0.00512753	down	TRUE			8	0.65462	0.0611017	other
his-1	WBGene00001875	191667	P62784	-0.80329	-0.856349	-0.0294117	0.00770991	-3.8148	0.00512753	down	TRUE			0	0.889914	0.0156919	other
his-1	WBGene00001875	191667	P62784	-0.80329	-0.856349	-0.0294117	0.00770991	-3.8148	0.00512753	down	TRUE			4	0.855076	0.0327233	other
his-1	WBGene00001875	191667	P62784	-0.80329	-0.856349	-0.0294117	0.00770991	-3.8148	0.00512753	down	TRUE			8	0.65462	0.0611017	other
his-1	WBGene00001879	191667	P62784	-0.80329	-0.856349	-0.0294117	0.00770991	-3.8148	0.00512753	down	TRUE			0	0.889914	0.0156919	other
his-1	WBGene00001879	191667	P62784	-0.80329	-0.856349	-0.0294117	0.00770991	-3.8148	0.00512753	down	TRUE			4	0.855076	0.0327233	other
his-1	WBGene00001879	191667	P62784	-0.80329	-0.856349	-0.0294117	0.00770991	-3.8148	0.00512753	down	TRUE			8	0.65462	0.0611017	other
his-1	WBGene00001884	191667	P62784	-0.80329	-0.856349	-0.0294117	0.00770991	-3.8148	0.00512753	down	TRUE			0	0.889914	0.0156919	other
his-1	WBGene00001884	191667	P62784	-0.80329	-0.856349	-0.0294117	0.00770991	-3.8148	0.00512753	down	TRUE			4	0.855076	0.0327233	other
his-1	WBGene00001884	191667	P62784	-0.80329	-0.856349	-0.0294117	0.00770991	-3.8148	0.00512753	down	TRUE			8	0.65462	0.0611017	other
his-1	WBGene00001888	191667	P62784	-0.80329	-0.856349	-0.0294117	0.00770991	-3.8148	0.00512753	down	TRUE			0	0.889914	0.0156919	other
his-1	WBGene00001888	191667	P62784	-0.80329	-0.856349	-0.0294117	0.00770991	-3.8148	0.00512753	down	TRUE			4	0.855076	0.0327233	other
his-1	WBGene00001888	191667	P62784	-0.80329	-0.856349	-0.0294117	0.00770991	-3.8148	0.00512753	down	TRUE			8	0.65462	0.0611017	other
his-1	WBGene00001892	191667	P62784	-0.80329	-0.856349	-0.0294117	0.00770991	-3.8148	0.00512753	down	TRUE			0	0.889914	0.0156919	other
his-1	WBGene00001892	191667	P62784	-0.80329	-0.856349	-0.0294117	0.00770991	-3.8148	0.00512753	down	TRUE			4	0.855076	0.0327233	other
his-1	WBGene00001892	191667	P62784	-0.80329	-0.856349	-0.0294117	0.00770991	-3.8148	0.00512753	down	TRUE			8	0.65462	0.0611017	other
his-1	WBGene00001900	191667	P62784	-0.80329	-0.856349	-0.0294117	0.00770991	-3.8148	0.00512753	down	TRUE			0	0.889914	0.0156919	other
his-1	WBGene00001900	191667	P62784	-0.80329	-0.856349	-0.0294117	0.00770991	-3.8148	0.00512753	down	TRUE			4	0.855076	0.0327233	other
his-1	WBGene00001900	191667	P62784	-0.80329	-0.856349	-0.0294117	0.00770991	-3.8148	0.00512753	down	TRUE			8	0.65462	0.0611017	other
his-1	WBGene00001902	191667	P62784	-0.80329	-0.856349	-0.0294117	0.00770991	-3.8148	0.00512753	down	TRUE			0	0.889914	0.0156919	other
his-1	WBGene00001902	191667	P62784	-0.80329	-0.856349	-0.0294117	0.00770991	-3.8148	0.00512753	down	TRUE			4	0.855076	0.0327233	other
his-1	WBGene00001902	191667	P62784	-0.80329	-0.856349	-0.0294117	0.00770991	-3.8148	0.00512753	down	TRUE			8	0.65462	0.0611017	other
his-1	WBGene00001905	191667	P62784	-0.80329	-0.856349	-0.0294117	0.00770991	-3.8148	0.00512753	down	TRUE			0	0.889914	0.0156919	other
his-1	WBGene00001905	191667	P62784	-0.80329	-0.856349	-0.0294117	0.00770991	-3.8148	0.00512753	down	TRUE			4	0.855076	0.0327233	other
his-1	WBGene00001905	191667	P62784	-0.80329	-0.856349	-0.0294117	0.00770991	-3.8148	0.00512753	down	TRUE			8	0.65462	0.0611017	other
his-1	WBGene00001911	191667	P62784	-0.80329	-0.856349	-0.0294117	0.00770991	-3.8148	0.00512753	down	TRUE			0	0.889914	0.0156919	other
his-1	WBGene00001911	191667	P62784	-0.80329	-0.856349	-0.0294117	0.00770991	-3.8148	0.00512753	down	TRUE			4	0.855076	0.0327233	other
his-1	WBGene00001911	191667	P62784	-0.80329	-0.856349	-0.0294117	0.00770991	-3.8148	0.00512753	down	TRUE			8	0.65462	0.0611017	other
his-1	WBGene00001912	191667	P62784	-0.80329	-0.856349	-0.0294117	0.00770991	-3.8148	0.00512753	down	TRUE			0	0.889914	0.0156919	other
his-1	WBGene00001912	191667	P62784	-0.80329	-0.856349	-0.0294117	0.00770991	-3.8148	0.00512753	down	TRUE			4	0.855076	0.0327233	other
his-1	WBGene00001912	191667	P62784	-0.80329	-0.856349	-0.0294117	0.00770991	-3.8148	0.00512753	down	TRUE			8	0.65462	0.0611017	other
his-1	WBGene00001920	191667	P62784	-0.80329	-0.856349	-0.0294117	0.00770991	-3.8148	0.00512753	down	TRUE			0	0.889914	0.0156919	other
his-1	WBGene00001920	191667	P62784	-0.80329	-0.856349	-0.0294117	0.00770991	-3.8148	0.00512753	down	TRUE			4	0.855076	0.0327233	other
his-1	WBGene00001920	191667	P62784	-0.80329	-0.856349	-0.0294117	0.00770991	-3.8148	0.00512753	down	TRUE			8	0.65462	0.0611017	other
his-1	WBGene00001924	191667	P62784	-0.80329	-0.856349	-0.0294117	0.00770991	-3.8148	0.00512753	down	TRUE			0	0.889914	0.0156919	other
his-1	WBGene00001924	191667	P62784	-0.80329	-0.856349	-0.0294117	0.00770991	-3.8148	0.00512753	down	TRUE			4	0.855076	0.0327233	other
his-1	WBGene00001924	191667	P62784	-0.80329	-0.856349	-0.0294117	0.00770991	-3.8148	0.00512753	down	TRUE			8	0.65462	0.0611017	other
his-1	WBGene00001930	191667	P62784	-0.80329	-0.856349	-0.0294117	0.00770991	-3.8148	0.00512753	down	TRUE			0	0.889914	0.0156919	other
his-1	WBGene00001930	191667	P62784	-0.80329	-0.856349	-0.0294117	0.00770991	-3.8148	0.00512753	down	TRUE			4	0.855076	0.0327233	other
his-1	WBGene00001930	191667	P62784	-0.80329	-0.856349	-0.0294117	0.00770991	-3.8148	0.00512753	down	TRUE			8	0.65462	0.0611017	other
his-1	WBGene00001934	191667	P62784	-0.80329	-0.856349	-0.0294117	0.00770991	-3.8148	0.00512753	down	TRUE			0	0.889914	0.0156919	other
his-1	WBGene00001934	191667	P62784	-0.80329	-0.856349	-0.0294117	0.00770991	-3.8148	0.00512753	down	TRUE			4	0.855076	0.0327233	other
his-1	WBGene00001934	191667	P62784	-0.80329	-0.856349	-0.0294117	0.00770991	-3.8148	0.00512753	down	TRUE			8	0.65462	0.0611017	other
his-1	WBGene00001938	191667	P62784	-0.80329	-0.856349	-0.0294117	0.00770991	-3.8148	0.00512753	down	TRUE			0	0.889914	0.0156919	other
his-1	WBGene00001938	191667	P62784	-0.80329	-0.856349	-0.0294117	0.00770991	-3.8148	0.00512753	down	TRUE			4	0.855076	0.0327233	other
his-1	WBGene00001938	191667	P62784	-0.80329	-0.856349	-0.0294117	0.00770991	-3.8148	0.00512753	down	TRUE			8	0.65462	0.0611017	other
his-1	WBGene00001941	191667	P62784	-0.80329	-0.856349	-0.0294117	0.00770991	-3.8148	0.00512753	down	TRUE			0	0.889914	0.0156919	other
his-1	WBGene00001941	191667	P62784	-0.80329	-0.856349	-0.0294117	0.00770991	-3.8148	0.00512753	down	TRUE			4	0.855076	0.0327233	other
his-1	WBGene00001941	191667	P62784	-0.80329	-0.856349	-0.0294117	0.00770991	-3.8148	0.00512753	down	TRUE			8	0.65462	0.0611017	other
his-10	WBGene00001884	191671	P62784	-0.80329	-0.856349	-0.0294117	0.00770991	-3.8148	0.00512753	down	TRUE			0	0.889914	0.0156919	other
his-10	WBGene00001884	191671	P62784	-0.80329	-0.856349	-0.0294117	0.00770991	-3.8148	0.00512753	down	TRUE			4	0.855076	0.0327233	other
his-10	WBGene00001884	191671	P62784	-0.80329	-0.856349	-0.0294117	0.00770991	-3.8148	0.00512753	down	TRUE			8	0.65462	0.0611017	other
his-10	WBGene00001888	191671	P62784	-0.80329	-0.856349	-0.0294117	0.00770991	-3.8148	0.00512753	down	TRUE			0	0.889914	0.0156919	other
his-10	WBGene00001888	191671	P62784	-0.80329	-0.856349	-0.0294117	0.00770991	-3.8148	0.00512753	down	TRUE			4	0.855076	0.0327233	other
his-10	WBGene00001888	191671	P62784	-0.80329	-0.856349	-0.0294117	0.00770991	-3.8148	0.00512753	down	TRUE			8	0.65462	0.0611017	other
his-10	WBGene00001900	191671	P62784	-0.80329	-0.856349	-0.0294117	0.00770991	-3.8148	0.00512753	down	TRUE			0	0.889914	0.0156919	other
his-10	WBGene00001900	191671	P62784	-0.80329	-0.856349	-0.0294117	0.00770991	-3.8148	0.00512753	down	TRUE			4	0.855076	0.0327233	other
his-10	WBGene00001900	191671	P62784	-0.80329	-0.856349	-0.0294117	0.00770991	-3.8148	0.00512753	down	TRUE			8	0.65462	0.0611017	other
his-31	WBGene00001875	191677	P62784	-0.80329	-0.856349	-0.0294117	0.00770991	-3.8148	0.00512753	down	TRUE			0	0.889914	0.0156919	other
his-31	WBGene00001875	191677	P62784	-0.80329	-0.856349	-0.0294117	0.00770991	-3.8148	0.00512753	down	TRUE			4	0.855076	0.0327233	other
his-31	WBGene00001875	191677	P62784	-0.80329	-0.856349	-0.0294117	0.00770991	-3.8148	0.00512753	down	TRUE			8	0.65462	0.0611017	other
his-31	WBGene00001879	191677	P62784	-0.80329	-0.856349	-0.0294117	0.00770991	-3.8148	0.00512753	down	TRUE			0	0.889914	0.0156919	other
his-31	WBGene00001879	191677	P62784	-0.80329	-0.856349	-0.0294117	0.00770991	-3.8148	0.00512753	down	TRUE			4	0.855076	0.0327233	other
his-31	WBGene00001879	191677	P62784	-0.80329	-0.856349	-0.0294117	0.00770991	-3.8148	0.00512753	down	TRUE			8	0.65462	0.0611017	other
his-31	WBGene00001884	191677	P62784	-0.80329	-0.856349	-0.0294117	0.00770991	-3.8148	0.00512753	down	TRUE			0	0.889914	0.0156919	other
his-31	WBGene00001884	191677	P62784	-0.80329	-0.856349	-0.0294117	0.00770991	-3.8148	0.00512753	down	TRUE			4	0.855076	0.0327233	other
his-31	WBGene00001884	191677	P62784	-0.80329	-0.856349	-0.0294117	0.00770991	-3.8148	0.00512753	down	TRUE			8	0.65462	0.0611017	other
his-31	WBGene00001888	191677	P62784	-0.80329	-0.856349	-0.0294117	0.00770991	-3.8148	0.00512753	down	TRUE			0	0.889914	0.0156919	other
his-31	WBGene00001888	191677	P62784	-0.80329	-0.856349	-0.0294117	0.00770991	-3.8148	0.00512753	down	TRUE			4	0.855076	0.0327233	other
his-31	WBGene00001888	191677	P62784	-0.80329	-0.856349	-0.0294117	0.00770991	-3.8148	0.00512753	down	TRUE			8	0.65462	0.0611017	other
his-31	WBGene00001892	191677	P62784	-0.80329	-0.856349	-0.0294117	0.00770991	-3.8148	0.00512753	down	TRUE			0	0.889914	0.0156919	other
his-31	WBGene00001892	191677	P62784	-0.80329	-0.856349	-0.0294117	0.00770991	-3.8148	0.00512753	down	TRUE			4	0.855076	0.0327233	other
his-31	WBGene00001892	191677	P62784	-0.80329	-0.856349	-0.0294117	0.00770991	-3.8148	0.00512753	down	TRUE			8	0.65462	0.0611017	other
his-31	WBGene00001900	191677	P62784	-0.80329	-0.856349	-0.0294117	0.00770991	-3.8148	0.00512753	down	TRUE			0	0.889914	0.0156919	other
his-31	WBGene00001900	191677	P62784	-0.80329	-0.856349	-0.0294117	0.00770991	-3.8148	0.00512753	down	TRUE			4	0.855076	0.0327233	other
his-31	WBGene00001900	191677	P62784	-0.80329	-0.856349	-0.0294117	0.00770991	-3.8148	0.00512753	down	TRUE			8	0.65462	0.0611017	other
his-31	WBGene00001902	191677	P62784	-0.80329	-0.856349	-0.0294117	0.00770991	-3.8148	0.00512753	down	TRUE			0	0.889914	0.0156919	other
his-31	WBGene00001902	191677	P62784	-0.80329	-0.856349	-0.0294117	0.00770991	-3.8148	0.00512753	down	TRUE			4	0.855076	0.0327233	other
his-31	WBGene00001902	191677	P62784	-0.80329	-0.856349	-0.0294117	0.00770991	-3.8148	0.00512753	down	TRUE			8	0.65462	0.0611017	other
his-31	WBGene00001905	191677	P62784	-0.80329	-0.856349	-0.0294117	0.00770991	-3.8148	0.00512753	down	TRUE			0	0.889914	0.0156919	other
his-31	WBGene00001905	191677	P62784	-0.80329	-0.856349	-0.0294117	0.00770991	-3.8148	0.00512753	down	TRUE			4	0.855076	0.0327233	other
his-31	WBGene00001905	191677	P62784	-0.80329	-0.856349	-0.0294117	0.00770991	-3.8148	0.00512753	down	TRUE			8	0.65462	0.0611017	other
his-31	WBGene00001911	191677	P62784	-0.80329	-0.856349	-0.0294117	0.00770991	-3.8148	0.00512753	down	TRUE			0	0.889914	0.0156919	other
his-31	WBGene00001911	191677	P62784	-0.80329	-0.856349	-0.0294117	0.00770991	-3.8148	0.00512753	down	TRUE			4	0.855076	0.0327233	other
his-31	WBGene00001911	191677	P62784	-0.80329	-0.856349	-0.0294117	0.00770991	-3.8148	0.00512753	down	TRUE			8	0.65462	0.0611017	other
his-31	WBGene00001912	191677	P62784	-0.80329	-0.856349	-0.0294117	0.00770991	-3.8148	0.00512753	down	TRUE			0	0.889914	0.0156919	other
his-31	WBGene00001912	191677	P62784	-0.80329	-0.856349	-0.0294117	0.00770991	-3.8148	0.00512753	down	TRUE			4	0.855076	0.0327233	other
his-31	WBGene00001912	191677	P62784	-0.80329	-0.856349	-0.0294117	0.00770991	-3.8148	0.00512753	down	TRUE			8	0.65462	0.0611017	other
his-31	WBGene00001920	191677	P62784	-0.80329	-0.856349	-0.0294117	0.00770991	-3.8148	0.00512753	down	TRUE			0	0.889914	0.0156919	other
his-31	WBGene00001920	191677	P62784	-0.80329	-0.856349	-0.0294117	0.00770991	-3.8148	0.00512753	down	TRUE			4	0.855076	0.0327233	other
his-31	WBGene00001920	191677	P62784	-0.80329	-0.856349	-0.0294117	0.00770991	-3.8148	0.00512753	down	TRUE			8	0.65462	0.0611017	other
his-31	WBGene00001924	191677	P62784	-0.80329	-0.856349	-0.0294117	0.00770991	-3.8148	0.00512753	down	TRUE			0	0.889914	0.0156919	other
his-31	WBGene00001924	191677	P62784	-0.80329	-0.856349	-0.0294117	0.00770991	-3.8148	0.00512753	down	TRUE			4	0.855076	0.0327233	other
his-31	WBGene00001924	191677	P62784	-0.80329	-0.856349	-0.0294117	0.00770991	-3.8148	0.00512753	down	TRUE			8	0.65462	0.0611017	other
his-31	WBGene00001930	191677	P62784	-0.80329	-0.856349	-0.0294117	0.00770991	-3.8148	0.00512753	down	TRUE			0	0.889914	0.0156919	other
his-31	WBGene00001930	191677	P62784	-0.80329	-0.856349	-0.0294117	0.00770991	-3.8148	0.00512753	down	TRUE			4	0.855076	0.0327233	other
his-31	WBGene00001930	191677	P62784	-0.80329	-0.856349	-0.0294117	0.00770991	-3.8148	0.00512753	down	TRUE			8	0.65462	0.0611017	other
his-31	WBGene00001934	191677	P62784	-0.80329	-0.856349	-0.0294117	0.00770991	-3.8148	0.00512753	down	TRUE			0	0.889914	0.0156919	other
his-31	WBGene00001934	191677	P62784	-0.80329	-0.856349	-0.0294117	0.00770991	-3.8148	0.00512753	down	TRUE			4	0.855076	0.0327233	other
his-31	WBGene00001934	191677	P62784	-0.80329	-0.856349	-0.0294117	0.00770991	-3.8148	0.00512753	down	TRUE			8	0.65462	0.0611017	other
his-31	WBGene00001938	191677	P62784	-0.80329	-0.856349	-0.0294117	0.00770991	-3.8148	0.00512753	down	TRUE			0	0.889914	0.0156919	other
his-31	WBGene00001938	191677	P62784	-0.80329	-0.856349	-0.0294117	0.00770991	-3.8148	0.00512753	down	TRUE			4	0.855076	0.0327233	other
his-31	WBGene00001938	191677	P62784	-0.80329	-0.856349	-0.0294117	0.00770991	-3.8148	0.00512753	down	TRUE			8	0.65462	0.0611017	other
his-31	WBGene00001941	191677	P62784	-0.80329	-0.856349	-0.0294117	0.00770991	-3.8148	0.00512753	down	TRUE			0	0.889914	0.0156919	other
his-31	WBGene00001941	191677	P62784	-0.80329	-0.856349	-0.0294117	0.00770991	-3.8148	0.00512753	down	TRUE			4	0.855076	0.0327233	other
his-31	WBGene00001941	191677	P62784	-0.80329	-0.856349	-0.0294117	0.00770991	-3.8148	0.00512753	down	TRUE			8	0.65462	0.0611017	other
his-38	WBGene00001875	191680	P62784	-0.80329	-0.856349	-0.0294117	0.00770991	-3.8148	0.00512753	down	TRUE			0	0.889914	0.0156919	other
his-38	WBGene00001875	191680	P62784	-0.80329	-0.856349	-0.0294117	0.00770991	-3.8148	0.00512753	down	TRUE			4	0.855076	0.0327233	other
his-38	WBGene00001875	191680	P62784	-0.80329	-0.856349	-0.0294117	0.00770991	-3.8148	0.00512753	down	TRUE			8	0.65462	0.0611017	other
his-38	WBGene00001879	191680	P62784	-0.80329	-0.856349	-0.0294117	0.00770991	-3.8148	0.00512753	down	TRUE			0	0.889914	0.0156919	other
his-38	WBGene00001879	191680	P62784	-0.80329	-0.856349	-0.0294117	0.00770991	-3.8148	0.00512753	down	TRUE			4	0.855076	0.0327233	other
his-38	WBGene00001879	191680	P62784	-0.80329	-0.856349	-0.0294117	0.00770991	-3.8148	0.00512753	down	TRUE			8	0.65462	0.0611017	other
his-38	WBGene00001884	191680	P62784	-0.80329	-0.856349	-0.0294117	0.00770991	-3.8148	0.00512753	down	TRUE			0	0.889914	0.0156919	other
his-38	WBGene00001884	191680	P62784	-0.80329	-0.856349	-0.0294117	0.00770991	-3.8148	0.00512753	down	TRUE			4	0.855076	0.0327233	other
his-38	WBGene00001884	191680	P62784	-0.80329	-0.856349	-0.0294117	0.00770991	-3.8148	0.00512753	down	TRUE			8	0.65462	0.0611017	other
his-38	WBGene00001888	191680	P62784	-0.80329	-0.856349	-0.0294117	0.00770991	-3.8148	0.00512753	down	TRUE			0	0.889914	0.0156919	other
his-38	WBGene00001888	191680	P62784	-0.80329	-0.856349	-0.0294117	0.00770991	-3.8148	0.00512753	down	TRUE			4	0.855076	0.0327233	other
his-38	WBGene00001888	191680	P62784	-0.80329	-0.856349	-0.0294117	0.00770991	-3.8148	0.00512753	down	TRUE			8	0.65462	0.0611017	other
his-38	WBGene00001892	191680	P62784	-0.80329	-0.856349	-0.0294117	0.00770991	-3.8148	0.00512753	down	TRUE			0	0.889914	0.0156919	other
his-38	WBGene00001892	191680	P62784	-0.80329	-0.856349	-0.0294117	0.00770991	-3.8148	0.00512753	down	TRUE			4	0.855076	0.0327233	other
his-38	WBGene00001892	191680	P62784	-0.80329	-0.856349	-0.0294117	0.00770991	-3.8148	0.00512753	down	TRUE			8	0.65462	0.0611017	other
his-38	WBGene00001900	191680	P62784	-0.80329	-0.856349	-0.0294117	0.00770991	-3.8148	0.00512753	down	TRUE			0	0.889914	0.0156919	other
his-38	WBGene00001900	191680	P62784	-0.80329	-0.856349	-0.0294117	0.00770991	-3.8148	0.00512753	down	TRUE			4	0.855076	0.0327233	other
his-38	WBGene00001900	191680	P62784	-0.80329	-0.856349	-0.0294117	0.00770991	-3.8148	0.00512753	down	TRUE			8	0.65462	0.0611017	other
his-38	WBGene00001902	191680	P62784	-0.80329	-0.856349	-0.0294117	0.00770991	-3.8148	0.00512753	down	TRUE			0	0.889914	0.0156919	other
his-38	WBGene00001902	191680	P62784	-0.80329	-0.856349	-0.0294117	0.00770991	-3.8148	0.00512753	down	TRUE			4	0.855076	0.0327233	other
his-38	WBGene00001902	191680	P62784	-0.80329	-0.856349	-0.0294117	0.00770991	-3.8148	0.00512753	down	TRUE			8	0.65462	0.0611017	other
his-38	WBGene00001905	191680	P62784	-0.80329	-0.856349	-0.0294117	0.00770991	-3.8148	0.00512753	down	TRUE			0	0.889914	0.0156919	other
his-38	WBGene00001905	191680	P62784	-0.80329	-0.856349	-0.0294117	0.00770991	-3.8148	0.00512753	down	TRUE			4	0.855076	0.0327233	other
his-38	WBGene00001905	191680	P62784	-0.80329	-0.856349	-0.0294117	0.00770991	-3.8148	0.00512753	down	TRUE			8	0.65462	0.0611017	other
his-38	WBGene00001911	191680	P62784	-0.80329	-0.856349	-0.0294117	0.00770991	-3.8148	0.00512753	down	TRUE			0	0.889914	0.0156919	other
his-38	WBGene00001911	191680	P62784	-0.80329	-0.856349	-0.0294117	0.00770991	-3.8148	0.00512753	down	TRUE			4	0.855076	0.0327233	other
his-38	WBGene00001911	191680	P62784	-0.80329	-0.856349	-0.0294117	0.00770991	-3.8148	0.00512753	down	TRUE			8	0.65462	0.0611017	other
his-38	WBGene00001912	191680	P62784	-0.80329	-0.856349	-0.0294117	0.00770991	-3.8148	0.00512753	down	TRUE			0	0.889914	0.0156919	other
his-38	WBGene00001912	191680	P62784	-0.80329	-0.856349	-0.0294117	0.00770991	-3.8148	0.00512753	down	TRUE			4	0.855076	0.0327233	other
his-38	WBGene00001912	191680	P62784	-0.80329	-0.856349	-0.0294117	0.00770991	-3.8148	0.00512753	down	TRUE			8	0.65462	0.0611017	other
his-38	WBGene00001920	191680	P62784	-0.80329	-0.856349	-0.0294117	0.00770991	-3.8148	0.00512753	down	TRUE			0	0.889914	0.0156919	other
his-38	WBGene00001920	191680	P62784	-0.80329	-0.856349	-0.0294117	0.00770991	-3.8148	0.00512753	down	TRUE			4	0.855076	0.0327233	other
his-38	WBGene00001920	191680	P62784	-0.80329	-0.856349	-0.0294117	0.00770991	-3.8148	0.00512753	down	TRUE			8	0.65462	0.0611017	other
his-38	WBGene00001924	191680	P62784	-0.80329	-0.856349	-0.0294117	0.00770991	-3.8148	0.00512753	down	TRUE			0	0.889914	0.0156919	other
his-38	WBGene00001924	191680	P62784	-0.80329	-0.856349	-0.0294117	0.00770991	-3.8148	0.00512753	down	TRUE			4	0.855076	0.0327233	other
his-38	WBGene00001924	191680	P62784	-0.80329	-0.856349	-0.0294117	0.00770991	-3.8148	0.00512753	down	TRUE			8	0.65462	0.0611017	other
his-38	WBGene00001930	191680	P62784	-0.80329	-0.856349	-0.0294117	0.00770991	-3.8148	0.00512753	down	TRUE			0	0.889914	0.0156919	other
his-38	WBGene00001930	191680	P62784	-0.80329	-0.856349	-0.0294117	0.00770991	-3.8148	0.00512753	down	TRUE			4	0.855076	0.0327233	other
his-38	WBGene00001930	191680	P62784	-0.80329	-0.856349	-0.0294117	0.00770991	-3.8148	0.00512753	down	TRUE			8	0.65462	0.0611017	other
his-38	WBGene00001934	191680	P62784	-0.80329	-0.856349	-0.0294117	0.00770991	-3.8148	0.00512753	down	TRUE			0	0.889914	0.0156919	other
his-38	WBGene00001934	191680	P62784	-0.80329	-0.856349	-0.0294117	0.00770991	-3.8148	0.00512753	down	TRUE			4	0.855076	0.0327233	other
his-38	WBGene00001934	191680	P62784	-0.80329	-0.856349	-0.0294117	0.00770991	-3.8148	0.00512753	down	TRUE			8	0.65462	0.0611017	other
his-38	WBGene00001938	191680	P62784	-0.80329	-0.856349	-0.0294117	0.00770991	-3.8148	0.00512753	down	TRUE			0	0.889914	0.0156919	other
his-38	WBGene00001938	191680	P62784	-0.80329	-0.856349	-0.0294117	0.00770991	-3.8148	0.00512753	down	TRUE			4	0.855076	0.0327233	other
his-38	WBGene00001938	191680	P62784	-0.80329	-0.856349	-0.0294117	0.00770991	-3.8148	0.00512753	down	TRUE			8	0.65462	0.0611017	other
his-38	WBGene00001941	191680	P62784	-0.80329	-0.856349	-0.0294117	0.00770991	-3.8148	0.00512753	down	TRUE			0	0.889914	0.0156919	other
his-38	WBGene00001941	191680	P62784	-0.80329	-0.856349	-0.0294117	0.00770991	-3.8148	0.00512753	down	TRUE			4	0.855076	0.0327233	other
his-38	WBGene00001941	191680	P62784	-0.80329	-0.856349	-0.0294117	0.00770991	-3.8148	0.00512753	down	TRUE			8	0.65462	0.0611017	other
his-15	WBGene00001889	175026	P04255	-0.639259	-0.817424	-0.0289696	0.0123209	-2.35126	0.0465896	down	TRUE			0	0.981273	0.00398078	other
his-15	WBGene00001889	175026	P04255	-0.639259	-0.817424	-0.0289696	0.0123209	-2.35126	0.0465896	down	TRUE			4	0.972854	0.014793	other
his-15	WBGene00001889	175026	P04255	-0.639259	-0.817424	-0.0289696	0.0123209	-2.35126	0.0465896	down	TRUE			8	0.749516	0.106592	other
his-15	WBGene00001918	175026	P04255	-0.639259	-0.817424	-0.0289696	0.0123209	-2.35126	0.0465896	down	TRUE			0	0.981273	0.00398078	other
his-15	WBGene00001918	175026	P04255	-0.639259	-0.817424	-0.0289696	0.0123209	-2.35126	0.0465896	down	TRUE			4	0.972854	0.014793	other
his-15	WBGene00001918	175026	P04255	-0.639259	-0.817424	-0.0289696	0.0123209	-2.35126	0.0465896	down	TRUE			8	0.749516	0.106592	other
his-11	WBGene00001889	175029	P04255	-0.639259	-0.817424	-0.0289696	0.0123209	-2.35126	0.0465896	down	TRUE			0	0.981273	0.00398078	other
his-11	WBGene00001889	175029	P04255	-0.639259	-0.817424	-0.0289696	0.0123209	-2.35126	0.0465896	down	TRUE			4	0.972854	0.014793	other
his-11	WBGene00001889	175029	P04255	-0.639259	-0.817424	-0.0289696	0.0123209	-2.35126	0.0465896	down	TRUE			8	0.749516	0.106592	other
his-11	WBGene00001918	175029	P04255	-0.639259	-0.817424	-0.0289696	0.0123209	-2.35126	0.0465896	down	TRUE			0	0.981273	0.00398078	other
his-11	WBGene00001918	175029	P04255	-0.639259	-0.817424	-0.0289696	0.0123209	-2.35126	0.0465896	down	TRUE			4	0.972854	0.014793	other
his-11	WBGene00001918	175029	P04255	-0.639259	-0.817424	-0.0289696	0.0123209	-2.35126	0.0465896	down	TRUE			8	0.749516	0.106592	other
his-44	WBGene00001889	175033	P04255	-0.639259	-0.817424	-0.0289696	0.0123209	-2.35126	0.0465896	down	TRUE			0	0.981273	0.00398078	other
his-44	WBGene00001889	175033	P04255	-0.639259	-0.817424	-0.0289696	0.0123209	-2.35126	0.0465896	down	TRUE			4	0.972854	0.014793	other
his-44	WBGene00001889	175033	P04255	-0.639259	-0.817424	-0.0289696	0.0123209	-2.35126	0.0465896	down	TRUE			8	0.749516	0.106592	other
his-44	WBGene00001918	175033	P04255	-0.639259	-0.817424	-0.0289696	0.0123209	-2.35126	0.0465896	down	TRUE			0	0.981273	0.00398078	other
his-44	WBGene00001918	175033	P04255	-0.639259	-0.817424	-0.0289696	0.0123209	-2.35126	0.0465896	down	TRUE			4	0.972854	0.014793	other
his-44	WBGene00001918	175033	P04255	-0.639259	-0.817424	-0.0289696	0.0123209	-2.35126	0.0465896	down	TRUE			8	0.749516	0.106592	other
his-29	WBGene00001903	185332	P04255	-0.639259	-0.817424	-0.0289696	0.0123209	-2.35126	0.0465896	down	TRUE			0	0.981273	0.00398078	other
his-29	WBGene00001903	185332	P04255	-0.639259	-0.817424	-0.0289696	0.0123209	-2.35126	0.0465896	down	TRUE			4	0.972854	0.014793	other
his-29	WBGene00001903	185332	P04255	-0.639259	-0.817424	-0.0289696	0.0123209	-2.35126	0.0465896	down	TRUE			8	0.749516	0.106592	other
his-29	WBGene00001908	185332	P04255	-0.639259	-0.817424	-0.0289696	0.0123209	-2.35126	0.0465896	down	TRUE			0	0.981273	0.00398078	other
his-29	WBGene00001908	185332	P04255	-0.639259	-0.817424	-0.0289696	0.0123209	-2.35126	0.0465896	down	TRUE			4	0.972854	0.014793	other
his-29	WBGene00001908	185332	P04255	-0.639259	-0.817424	-0.0289696	0.0123209	-2.35126	0.0465896	down	TRUE			8	0.749516	0.106592	other
his-34	WBGene00001903	191679	P04255	-0.639259	-0.817424	-0.0289696	0.0123209	-2.35126	0.0465896	down	TRUE			0	0.981273	0.00398078	other
his-34	WBGene00001903	191679	P04255	-0.639259	-0.817424	-0.0289696	0.0123209	-2.35126	0.0465896	down	TRUE			4	0.972854	0.014793	other
his-34	WBGene00001903	191679	P04255	-0.639259	-0.817424	-0.0289696	0.0123209	-2.35126	0.0465896	down	TRUE			8	0.749516	0.106592	other
his-34	WBGene00001908	191679	P04255	-0.639259	-0.817424	-0.0289696	0.0123209	-2.35126	0.0465896	down	TRUE			0	0.981273	0.00398078	other
his-34	WBGene00001908	191679	P04255	-0.639259	-0.817424	-0.0289696	0.0123209	-2.35126	0.0465896	down	TRUE			4	0.972854	0.014793	other
his-34	WBGene00001908	191679	P04255	-0.639259	-0.817424	-0.0289696	0.0123209	-2.35126	0.0465896	down	TRUE			8	0.749516	0.106592	other
his-41	WBGene00001915	179340	Q27484	-0.639259	-0.817424	-0.0289696	0.0123209	-2.35126	0.0465896	down	TRUE			0	0.981273	0.00398078	other
his-41	WBGene00001915	179340	Q27484	-0.639259	-0.817424	-0.0289696	0.0123209	-2.35126	0.0465896	down	TRUE			4	0.972854	0.014793	other
his-41	WBGene00001915	179340	Q27484	-0.639259	-0.817424	-0.0289696	0.0123209	-2.35126	0.0465896	down	TRUE			8	0.749516	0.106592	other
his-48	WBGene00001922	178049	Q27876	-0.639259	-0.817424	-0.0289696	0.0123209	-2.35126	0.0465896	down	TRUE			0	0.981273	0.00398078	other
his-48	WBGene00001922	178049	Q27876	-0.639259	-0.817424	-0.0289696	0.0123209	-2.35126	0.0465896	down	TRUE			4	0.972854	0.014793	other
his-48	WBGene00001922	178049	Q27876	-0.639259	-0.817424	-0.0289696	0.0123209	-2.35126	0.0465896	down	TRUE			8	0.749516	0.106592	other
his-58	WBGene00001932	186251	Q27876	-0.639259	-0.817424	-0.0289696	0.0123209	-2.35126	0.0465896	down	TRUE			0	0.981273	0.00398078	other
his-58	WBGene00001932	186251	Q27876	-0.639259	-0.817424	-0.0289696	0.0123209	-2.35126	0.0465896	down	TRUE			4	0.972854	0.014793	other
his-58	WBGene00001932	186251	Q27876	-0.639259	-0.817424	-0.0289696	0.0123209	-2.35126	0.0465896	down	TRUE			8	0.749516	0.106592	other
his-58	WBGene00001940	186251	Q27876	-0.639259	-0.817424	-0.0289696	0.0123209	-2.35126	0.0465896	down	TRUE			0	0.981273	0.00398078	other
his-58	WBGene00001940	186251	Q27876	-0.639259	-0.817424	-0.0289696	0.0123209	-2.35126	0.0465896	down	TRUE			4	0.972854	0.014793	other
his-58	WBGene00001940	186251	Q27876	-0.639259	-0.817424	-0.0289696	0.0123209	-2.35126	0.0465896	down	TRUE			8	0.749516	0.106592	other
his-62	WBGene00001936	186326	Q27876	-0.639259	-0.817424	-0.0289696	0.0123209	-2.35126	0.0465896	down	TRUE			0	0.981273	0.00398078	other
his-62	WBGene00001936	186326	Q27876	-0.639259	-0.817424	-0.0289696	0.0123209	-2.35126	0.0465896	down	TRUE			4	0.972854	0.014793	other
his-62	WBGene00001936	186326	Q27876	-0.639259	-0.817424	-0.0289696	0.0123209	-2.35126	0.0465896	down	TRUE			8	0.749516	0.106592	other
his-66	WBGene00001932	186670	Q27876	-0.639259	-0.817424	-0.0289696	0.0123209	-2.35126	0.0465896	down	TRUE			0	0.981273	0.00398078	other
his-66	WBGene00001932	186670	Q27876	-0.639259	-0.817424	-0.0289696	0.0123209	-2.35126	0.0465896	down	TRUE			4	0.972854	0.014793	other
his-66	WBGene00001932	186670	Q27876	-0.639259	-0.817424	-0.0289696	0.0123209	-2.35126	0.0465896	down	TRUE			8	0.749516	0.106592	other
his-66	WBGene00001940	186670	Q27876	-0.639259	-0.817424	-0.0289696	0.0123209	-2.35126	0.0465896	down	TRUE			0	0.981273	0.00398078	other
his-66	WBGene00001940	186670	Q27876	-0.639259	-0.817424	-0.0289696	0.0123209	-2.35126	0.0465896	down	TRUE			4	0.972854	0.014793	other
his-66	WBGene00001940	186670	Q27876	-0.639259	-0.817424	-0.0289696	0.0123209	-2.35126	0.0465896	down	TRUE			8	0.749516	0.106592	other
his-52	WBGene00001894	179262	Q27894	-0.639259	-0.817424	-0.0289696	0.0123209	-2.35126	0.0465896	down	TRUE			0	0.981273	0.00398078	other
his-52	WBGene00001894	179262	Q27894	-0.639259	-0.817424	-0.0289696	0.0123209	-2.35126	0.0465896	down	TRUE			4	0.972854	0.014793	other
his-52	WBGene00001894	179262	Q27894	-0.639259	-0.817424	-0.0289696	0.0123209	-2.35126	0.0465896	down	TRUE			8	0.749516	0.106592	other
his-52	WBGene00001896	179262	Q27894	-0.639259	-0.817424	-0.0289696	0.0123209	-2.35126	0.0465896	down	TRUE			0	0.981273	0.00398078	other
his-52	WBGene00001896	179262	Q27894	-0.639259	-0.817424	-0.0289696	0.0123209	-2.35126	0.0465896	down	TRUE			4	0.972854	0.014793	other
his-52	WBGene00001896	179262	Q27894	-0.639259	-0.817424	-0.0289696	0.0123209	-2.35126	0.0465896	down	TRUE			8	0.749516	0.106592	other
his-52	WBGene00001926	179262	Q27894	-0.639259	-0.817424	-0.0289696	0.0123209	-2.35126	0.0465896	down	TRUE			0	0.981273	0.00398078	other
his-52	WBGene00001926	179262	Q27894	-0.639259	-0.817424	-0.0289696	0.0123209	-2.35126	0.0465896	down	TRUE			4	0.972854	0.014793	other
his-52	WBGene00001926	179262	Q27894	-0.639259	-0.817424	-0.0289696	0.0123209	-2.35126	0.0465896	down	TRUE			8	0.749516	0.106592	other
his-22	WBGene00001894	179266	Q27894	-0.639259	-0.817424	-0.0289696	0.0123209	-2.35126	0.0465896	down	TRUE			0	0.981273	0.00398078	other
his-22	WBGene00001894	179266	Q27894	-0.639259	-0.817424	-0.0289696	0.0123209	-2.35126	0.0465896	down	TRUE			4	0.972854	0.014793	other
his-22	WBGene00001894	179266	Q27894	-0.639259	-0.817424	-0.0289696	0.0123209	-2.35126	0.0465896	down	TRUE			8	0.749516	0.106592	other
his-22	WBGene00001896	179266	Q27894	-0.639259	-0.817424	-0.0289696	0.0123209	-2.35126	0.0465896	down	TRUE			0	0.981273	0.00398078	other
his-22	WBGene00001896	179266	Q27894	-0.639259	-0.817424	-0.0289696	0.0123209	-2.35126	0.0465896	down	TRUE			4	0.972854	0.014793	other
his-22	WBGene00001896	179266	Q27894	-0.639259	-0.817424	-0.0289696	0.0123209	-2.35126	0.0465896	down	TRUE			8	0.749516	0.106592	other
his-22	WBGene00001926	179266	Q27894	-0.639259	-0.817424	-0.0289696	0.0123209	-2.35126	0.0465896	down	TRUE			0	0.981273	0.00398078	other
his-22	WBGene00001926	179266	Q27894	-0.639259	-0.817424	-0.0289696	0.0123209	-2.35126	0.0465896	down	TRUE			4	0.972854	0.014793	other
his-22	WBGene00001926	179266	Q27894	-0.639259	-0.817424	-0.0289696	0.0123209	-2.35126	0.0465896	down	TRUE			8	0.749516	0.106592	other
his-4	WBGene00001878	180072	Q27894	-0.639259	-0.817424	-0.0289696	0.0123209	-2.35126	0.0465896	down	TRUE			0	0.981273	0.00398078	other
his-4	WBGene00001878	180072	Q27894	-0.639259	-0.817424	-0.0289696	0.0123209	-2.35126	0.0465896	down	TRUE			4	0.972854	0.014793	other
his-4	WBGene00001878	180072	Q27894	-0.639259	-0.817424	-0.0289696	0.0123209	-2.35126	0.0465896	down	TRUE			8	0.749516	0.106592	other
his-54	WBGene00001928	184117	Q27894	-0.639259	-0.817424	-0.0289696	0.0123209	-2.35126	0.0465896	down	TRUE			0	0.981273	0.00398078	other
his-54	WBGene00001928	184117	Q27894	-0.639259	-0.817424	-0.0289696	0.0123209	-2.35126	0.0465896	down	TRUE			4	0.972854	0.014793	other
his-54	WBGene00001928	184117	Q27894	-0.639259	-0.817424	-0.0289696	0.0123209	-2.35126	0.0465896	down	TRUE			8	0.749516	0.106592	other
his-8	WBGene00001878	191670	Q27894	-0.639259	-0.817424	-0.0289696	0.0123209	-2.35126	0.0465896	down	TRUE			0	0.981273	0.00398078	other
his-8	WBGene00001878	191670	Q27894	-0.639259	-0.817424	-0.0289696	0.0123209	-2.35126	0.0465896	down	TRUE			4	0.972854	0.014793	other
his-8	WBGene00001878	191670	Q27894	-0.639259	-0.817424	-0.0289696	0.0123209	-2.35126	0.0465896	down	TRUE			8	0.749516	0.106592	other
his-8	WBGene00001882	191670	Q27894	-0.639259	-0.817424	-0.0289696	0.0123209	-2.35126	0.0465896	down	TRUE			0	0.981273	0.00398078	other
his-8	WBGene00001882	191670	Q27894	-0.639259	-0.817424	-0.0289696	0.0123209	-2.35126	0.0465896	down	TRUE			4	0.972854	0.014793	other
his-8	WBGene00001882	191670	Q27894	-0.639259	-0.817424	-0.0289696	0.0123209	-2.35126	0.0465896	down	TRUE			8	0.749516	0.106592	other
his-8	WBGene00001894	191670	Q27894	-0.639259	-0.817424	-0.0289696	0.0123209	-2.35126	0.0465896	down	TRUE			0	0.981273	0.00398078	other
his-8	WBGene00001894	191670	Q27894	-0.639259	-0.817424	-0.0289696	0.0123209	-2.35126	0.0465896	down	TRUE			4	0.972854	0.014793	other
his-8	WBGene00001894	191670	Q27894	-0.639259	-0.817424	-0.0289696	0.0123209	-2.35126	0.0465896	down	TRUE			8	0.749516	0.106592	other
his-8	WBGene00001896	191670	Q27894	-0.639259	-0.817424	-0.0289696	0.0123209	-2.35126	0.0465896	down	TRUE			0	0.981273	0.00398078	other
his-8	WBGene00001896	191670	Q27894	-0.639259	-0.817424	-0.0289696	0.0123209	-2.35126	0.0465896	down	TRUE			4	0.972854	0.014793	other
his-8	WBGene00001896	191670	Q27894	-0.639259	-0.817424	-0.0289696	0.0123209	-2.35126	0.0465896	down	TRUE			8	0.749516	0.106592	other
his-8	WBGene00001926	191670	Q27894	-0.639259	-0.817424	-0.0289696	0.0123209	-2.35126	0.0465896	down	TRUE			0	0.981273	0.00398078	other
his-8	WBGene00001926	191670	Q27894	-0.639259	-0.817424	-0.0289696	0.0123209	-2.35126	0.0465896	down	TRUE			4	0.972854	0.014793	other
his-8	WBGene00001926	191670	Q27894	-0.639259	-0.817424	-0.0289696	0.0123209	-2.35126	0.0465896	down	TRUE			8	0.749516	0.106592	other
his-20	WBGene00001894	191675	Q27894	-0.639259	-0.817424	-0.0289696	0.0123209	-2.35126	0.0465896	down	TRUE			0	0.981273	0.00398078	other
his-20	WBGene00001894	191675	Q27894	-0.639259	-0.817424	-0.0289696	0.0123209	-2.35126	0.0465896	down	TRUE			4	0.972854	0.014793	other
his-20	WBGene00001894	191675	Q27894	-0.639259	-0.817424	-0.0289696	0.0123209	-2.35126	0.0465896	down	TRUE			8	0.749516	0.106592	other
his-20	WBGene00001896	191675	Q27894	-0.639259	-0.817424	-0.0289696	0.0123209	-2.35126	0.0465896	down	TRUE			0	0.981273	0.00398078	other
his-20	WBGene00001896	191675	Q27894	-0.639259	-0.817424	-0.0289696	0.0123209	-2.35126	0.0465896	down	TRUE			4	0.972854	0.014793	other
his-20	WBGene00001896	191675	Q27894	-0.639259	-0.817424	-0.0289696	0.0123209	-2.35126	0.0465896	down	TRUE			8	0.749516	0.106592	other
his-20	WBGene00001926	191675	Q27894	-0.639259	-0.817424	-0.0289696	0.0123209	-2.35126	0.0465896	down	TRUE			0	0.981273	0.00398078	other
his-20	WBGene00001926	191675	Q27894	-0.639259	-0.817424	-0.0289696	0.0123209	-2.35126	0.0465896	down	TRUE			4	0.972854	0.014793	other
his-20	WBGene00001926	191675	Q27894	-0.639259	-0.817424	-0.0289696	0.0123209	-2.35126	0.0465896	down	TRUE			8	0.749516	0.106592	other
ftt-2	WBGene00001502	181348	Q20655	-0.559368	-0.622799	-0.0288761	0.015129	-1.90867	0.0927216	down	TRUE			0	0.772932	0.0151043	other
ftt-2	WBGene00001502	181348	Q20655	-0.559368	-0.622799	-0.0288761	0.015129	-1.90867	0.0927216	down	TRUE			4	0.593137	0.151961	other
ftt-2	WBGene00001502	181348	Q20655	-0.559368	-0.622799	-0.0288761	0.015129	-1.90867	0.0927216	down	TRUE			8	0.541923	0.12208	other
csn-1	WBGene00000813	180168	Q9GS00	-0.657244	-0.763058	-0.0287163	0.0116424	-2.46653	0.0389206	down	TRUE			0	0.558219	0.0474116	other
csn-1	WBGene00000813	180168	Q9GS00	-0.657244	-0.763058	-0.0287163	0.0116424	-2.46653	0.0389206	down	TRUE			4	0.508214	0.0223747	other
csn-1	WBGene00000813	180168	Q9GS00	-0.657244	-0.763058	-0.0287163	0.0116424	-2.46653	0.0389206	down	TRUE			8	0.328488	0.0931362	other
mel-32	WBGene00003214	175915	P50432	-0.614807	-0.506024	-0.0286415	0.0129901	-2.20488	0.0585471	down	TRUE			0	0.851368	0.00427117	other
mel-32	WBGene00003214	175915	P50432	-0.614807	-0.506024	-0.0286415	0.0129901	-2.20488	0.0585471	down	TRUE			4	0.848061	0.00923747	other
mel-32	WBGene00003214	175915	P50432	-0.614807	-0.506024	-0.0286415	0.0129901	-2.20488	0.0585471	down	TRUE			8	0.622236	0.112767	other
tpi-1	WBGene00006601	174844	Q10657	-0.601072	-0.506024	-0.0284559	0.0133768	-2.12725	0.0660751	down	TRUE			0	0.795449	0.0283538	other
tpi-1	WBGene00006601	174844	Q10657	-0.601072	-0.506024	-0.0284559	0.0133768	-2.12725	0.0660751	down	TRUE			4	0.790044	0.09122	other
tpi-1	WBGene00006601	174844	Q10657	-0.601072	-0.506024	-0.0284559	0.0133768	-2.12725	0.0660751	down	TRUE			8	0.567802	0.107292	other
dars-1	WBGene00001094	176334	Q03577	-0.571851	-0.702782	-0.0284399	0.0144246	-1.97163	0.0841318	down	TRUE			0	0.578335	0.074214	other
dars-1	WBGene00001094	176334	Q03577	-0.571851	-0.702782	-0.0284399	0.0144246	-1.97163	0.0841318	down	TRUE			4	0.575599	0.0538126	other
dars-1	WBGene00001094	176334	Q03577	-0.571851	-0.702782	-0.0284399	0.0144246	-1.97163	0.0841318	down	TRUE			8	0.350816	0.100605	other
glp-4	WBGene00006936	173224	Q9U1Q4	-0.655582	-0.585652	-0.0283418	0.0115418	-2.45558	0.0395908	down	TRUE			0	0.723533	0.0568166	other
glp-4	WBGene00006936	173224	Q9U1Q4	-0.655582	-0.585652	-0.0283418	0.0115418	-2.45558	0.0395908	down	TRUE			4	0.77488	0.0733551	other
glp-4	WBGene00006936	173224	Q9U1Q4	-0.655582	-0.585652	-0.0283418	0.0115418	-2.45558	0.0395908	down	TRUE			8	0.496799	0.060209	other
top-2	WBGene00010785	174825	Q23670	-0.475129	-0.3114	-0.0282672	0.0185084	-1.52727	0.165213	down	TRUE			0	0.491558	0.0980636	other
top-2	WBGene00010785	174825	Q23670	-0.475129	-0.3114	-0.0282672	0.0185084	-1.52727	0.165213	down	TRUE			4	0.625904	0.0353159	other
top-2	WBGene00010785	174825	Q23670	-0.475129	-0.3114	-0.0282672	0.0185084	-1.52727	0.165213	down	TRUE			8	0.265421	0.106045	other
rpn-3	WBGene00004460	176196	Q04908	-0.625919	-0.663738	-0.028228	0.0124351	-2.27002	0.0528884	down	TRUE			0	0.605778	0.0445502	other
rpn-3	WBGene00004460	176196	Q04908	-0.625919	-0.663738	-0.028228	0.0124351	-2.27002	0.0528884	down	TRUE			4	0.494314	0.103725	other
rpn-3	WBGene00004460	176196	Q04908	-0.625919	-0.663738	-0.028228	0.0124351	-2.27002	0.0528884	down	TRUE			8	0.379954	0.0970419	other
tars-1	WBGene00006617	174790	P52709	-0.637108	-0.780869	-0.0282022	0.0120629	-2.33792	0.0475696	down	TRUE			0	0.630743	0.0330763	other
tars-1	WBGene00006617	174790	P52709	-0.637108	-0.780869	-0.0282022	0.0120629	-2.33792	0.0475696	down	TRUE			4	0.496231	0.053878	other
tars-1	WBGene00006617	174790	P52709	-0.637108	-0.780869	-0.0282022	0.0120629	-2.33792	0.0475696	down	TRUE			8	0.405125	0.10381	other
gst-5	WBGene00001753	187537	Q09596	-0.446871	-0.507565	-0.0281939	0.0199552	-1.41286	0.195399	down	TRUE			0	0.577132	0.0873731	other
gst-5	WBGene00001753	187537	Q09596	-0.446871	-0.507565	-0.0281939	0.0199552	-1.41286	0.195399	down	TRUE			4	0.524946	0.33671	other
gst-5	WBGene00001753	187537	Q09596	-0.446871	-0.507565	-0.0281939	0.0199552	-1.41286	0.195399	down	TRUE			8	0.351581	0.0834355	other
tnc-2	WBGene00006583	174612	Q09665	-0.541162	-0.467099	-0.0281597	0.0154707	-1.8202	0.10622	down	TRUE			0	0.568381	0.0848268	other
tnc-2	WBGene00006583	174612	Q09665	-0.541162	-0.467099	-0.0281597	0.0154707	-1.8202	0.10622	down	TRUE			4	0.425882	0.132941	other
tnc-2	WBGene00006583	174612	Q09665	-0.541162	-0.467099	-0.0281597	0.0154707	-1.8202	0.10622	down	TRUE			8	0.343103	0.100816	other
gas-1	WBGene00001520	181646	Q93873	-0.670877	-0.78811	-0.0281305	0.0109936	-2.5588	0.0337097	down	TRUE			0	0.64685	0.0459194	other
gas-1	WBGene00001520	181646	Q93873	-0.670877	-0.78811	-0.0281305	0.0109936	-2.5588	0.0337097	down	TRUE			4	0.62854	0.077342	other
gas-1	WBGene00001520	181646	Q93873	-0.670877	-0.78811	-0.0281305	0.0109936	-2.5588	0.0337097	down	TRUE			8	0.421807	0.0776166	other
mtrr-1	WBGene00006510	174471	Q17574	-0.58859	-0.472866	-0.0280513	0.0136219	-2.05927	0.0734427	down	TRUE			0	0.447625	0.0812902	other
mtrr-1	WBGene00006510	174471	Q17574	-0.58859	-0.472866	-0.0280513	0.0136219	-2.05927	0.0734427	down	TRUE			4	0.4078	0.191024	other
mtrr-1	WBGene00006510	174471	Q17574	-0.58859	-0.472866	-0.0280513	0.0136219	-2.05927	0.0734427	down	TRUE			8	0.223215	0.049456	other
aco-2	WBGene00000041	176121	P34455	-0.444595	-0.3114	-0.0278313	0.0198245	-1.40389	0.197961	down	TRUE			0	0.850166	0.0353822	other
aco-2	WBGene00000041	176121	P34455	-0.444595	-0.3114	-0.0278313	0.0198245	-1.40389	0.197961	down	TRUE			4	0.922527	0.0142919	other
aco-2	WBGene00000041	176121	P34455	-0.444595	-0.3114	-0.0278313	0.0198245	-1.40389	0.197961	down	TRUE			8	0.627515	0.16659	other
ipgm-1	WBGene00019001	172376	G5EFZ1	-0.676934	-0.661724	-0.02769	0.0106448	-2.60128	0.031555	down	TRUE			0	0.580138	0.0457396	other
ipgm-1	WBGene00019001	172376	G5EFZ1	-0.676934	-0.661724	-0.02769	0.0106448	-2.60128	0.031555	down	TRUE			4	0.563312	0.148017	other
ipgm-1	WBGene00019001	172376	G5EFZ1	-0.676934	-0.661724	-0.02769	0.0106448	-2.60128	0.031555	down	TRUE			8	0.358618	0.0524316	other
gcs-1	WBGene00001527	174438	Q20117	-0.595774	-0.512272	-0.0274843	0.0130995	-2.09811	0.0691402	down	TRUE			0	0.489342	0.0674702	other
gcs-1	WBGene00001527	174438	Q20117	-0.595774	-0.512272	-0.0274843	0.0130995	-2.09811	0.0691402	down	TRUE			4	0.486928	0.130719	other
gcs-1	WBGene00001527	174438	Q20117	-0.595774	-0.512272	-0.0274843	0.0130995	-2.09811	0.0691402	down	TRUE			8	0.269467	0.0755074	other
vha-15	WBGene00020507	180534	Q22494	-0.760957	-0.778499	-0.0273118	0.00823299	-3.31736	0.0105816	down	TRUE			0	0.765243	0.0175125	other
vha-15	WBGene00020507	180534	Q22494	-0.760957	-0.778499	-0.0273118	0.00823299	-3.31736	0.0105816	down	TRUE			4	0.671155	0.07939	other
vha-15	WBGene00020507	180534	Q22494	-0.760957	-0.778499	-0.0273118	0.00823299	-3.31736	0.0105816	down	TRUE			8	0.546749	0.0663045	other
cysl-2	WBGene00010759	175107	O45679	-0.548679	-0.544949	-0.0269749	0.0145318	-1.85626	0.100506	down	TRUE			0	0.652502	0.0536845	other
cysl-2	WBGene00010759	175107	O45679	-0.548679	-0.544949	-0.0269749	0.0145318	-1.85626	0.100506	down	TRUE			4	0.698976	0.106035	other
cysl-2	WBGene00010759	175107	O45679	-0.548679	-0.544949	-0.0269749	0.0145318	-1.85626	0.100506	down	TRUE			8	0.436702	0.100433	other
ahcy-1	WBGene00019322	172408	P27604	-0.744981	-0.817424	-0.0269135	0.00852043	-3.1587	0.0134212	down	TRUE			0	0.967619	0.00787957	other
ahcy-1	WBGene00019322	172408	P27604	-0.744981	-0.817424	-0.0269135	0.00852043	-3.1587	0.0134212	down	TRUE			4	0.932571	0.0325708	other
ahcy-1	WBGene00019322	172408	P27604	-0.744981	-0.817424	-0.0269135	0.00852043	-3.1587	0.0134212	down	TRUE			8	0.752312	0.0724792	other
fib-1	WBGene00001423	179999	Q22053	-0.820571	-0.778499	-0.0268329	0.00660781	-4.06079	0.00362944	down	TRUE			0	0.864959	0.0121001	other
fib-1	WBGene00001423	179999	Q22053	-0.820571	-0.778499	-0.0268329	0.00660781	-4.06079	0.00362944	down	TRUE			4	0.811983	0.0649237	other
fib-1	WBGene00001423	179999	Q22053	-0.820571	-0.778499	-0.0268329	0.00660781	-4.06079	0.00362944	down	TRUE			8	0.650296	0.0498303	other
acdh-10	WBGene00020366	24104866	Q22347	-0.545238	-0.544949	-0.0267785	0.0145561	-1.83968	0.103097	down	TRUE			0	0.633883	0.0622561	other
acdh-10	WBGene00020366	24104866	Q22347	-0.545238	-0.544949	-0.0267785	0.0145561	-1.83968	0.103097	down	TRUE			4	0.744074	0.0511329	other
acdh-10	WBGene00020366	24104866	Q22347	-0.545238	-0.544949	-0.0267785	0.0145561	-1.83968	0.103097	down	TRUE			8	0.419656	0.0864445	other
dad-1	WBGene00000896	172370	P52872	-0.559677	-0.748705	-0.0265681	0.0139086	-1.9102	0.0925025	down	TRUE			0	0.510966	0.0477682	other
dad-1	WBGene00000896	172370	P52872	-0.559677	-0.748705	-0.0265681	0.0139086	-1.9102	0.0925025	down	TRUE			4	0.637843	0.186863	other
dad-1	WBGene00000896	172370	P52872	-0.559677	-0.748705	-0.0265681	0.0139086	-1.9102	0.0925025	down	TRUE			8	0.298421	0.0340341	other
gpb-1	WBGene00001679	174803	P17343	-0.661302	-0.739574	-0.0264126	0.0105925	-2.49353	0.0373166	down	TRUE			0	0.487847	0.0291137	other
gpb-1	WBGene00001679	174803	P17343	-0.661302	-0.739574	-0.0264126	0.0105925	-2.49353	0.0373166	down	TRUE			4	0.5022	0.0130937	other
gpb-1	WBGene00001679	174803	P17343	-0.661302	-0.739574	-0.0264126	0.0105925	-2.49353	0.0373166	down	TRUE			8	0.276546	0.0823293	other
tba-2	WBGene00006529	173167	P34690	-0.719095	-0.739574	-0.0261526	0.0089354	-2.92685	0.0190898	down	TRUE			0	0.880995	0.0383964	other
tba-2	WBGene00006529	173167	P34690	-0.719095	-0.739574	-0.0261526	0.0089354	-2.92685	0.0190898	down	TRUE			4	0.889455	0.02122	other
tba-2	WBGene00006529	173167	P34690	-0.719095	-0.739574	-0.0261526	0.0089354	-2.92685	0.0190898	down	TRUE			8	0.671774	0.0596585	other
vha-13	WBGene00013025	3564970	Q9XW92	-0.539772	-0.622799	-0.0259169	0.0142904	-1.8136	0.107299	down	TRUE			0	0.842352	0.0108324	other
vha-13	WBGene00013025	3564970	Q9XW92	-0.539772	-0.622799	-0.0259169	0.0142904	-1.8136	0.107299	down	TRUE			4	0.852614	0.0232026	other
vha-13	WBGene00013025	3564970	Q9XW92	-0.539772	-0.622799	-0.0259169	0.0142904	-1.8136	0.107299	down	TRUE			8	0.635016	0.124453	other
rpl-26	WBGene00004440	174379	Q19869	-0.830267	-0.934199	-0.0259167	0.00615116	-4.2133	0.00294258	down	TRUE			0	0.906731	0.0126357	other
rpl-26	WBGene00004440	174379	Q19869	-0.830267	-0.934199	-0.0259167	0.00615116	-4.2133	0.00294258	down	TRUE			4	0.847168	0.0116558	other
rpl-26	WBGene00004440	174379	Q19869	-0.830267	-0.934199	-0.0259167	0.00615116	-4.2133	0.00294258	down	TRUE			8	0.699398	0.0527929	other
unc-54	WBGene00006789	259839	P02566	-0.592809	-0.700649	-0.0259154	0.0124474	-2.08199	0.0708952	down	TRUE			0	0.984547	0.00548311	other
unc-54	WBGene00006789	259839	P02566	-0.592809	-0.700649	-0.0259154	0.0124474	-2.08199	0.0708952	down	TRUE			4	0.982919	0.00291939	other
unc-54	WBGene00006789	259839	P02566	-0.592809	-0.700649	-0.0259154	0.0124474	-2.08199	0.0708952	down	TRUE			8	0.777224	0.108636	other
dpyd-1	WBGene00016103	180818	Q18164	-0.583392	-0.585652	-0.0257092	0.0126544	-2.03164	0.0766614	down	TRUE			0	0.414987	0.0860924	other
dpyd-1	WBGene00016103	180818	Q18164	-0.583392	-0.585652	-0.0257092	0.0126544	-2.03164	0.0766614	down	TRUE			4	0.480893	0.047342	other
dpyd-1	WBGene00016103	180818	Q18164	-0.583392	-0.585652	-0.0257092	0.0126544	-2.03164	0.0766614	down	TRUE			8	0.209314	0.0456371	other
eif-3.D	WBGene00001227	176268	P30642	-0.486386	-0.350325	-0.025545	0.0162242	-1.5745	0.15402	down	TRUE			0	0.537836	0.0668831	other
eif-3.D	WBGene00001227	176268	P30642	-0.486386	-0.350325	-0.025545	0.0162242	-1.5745	0.15402	down	TRUE			4	0.304728	0.180022	other
eif-3.D	WBGene00001227	176268	P30642	-0.486386	-0.350325	-0.025545	0.0162242	-1.5745	0.15402	down	TRUE			8	0.333476	0.101497	other
rpl-20	WBGene00004432	24104384	O44480	-0.845266	-0.856349	-0.0254552	0.00568932	-4.4742	0.00207166	down	TRUE			0	0.896435	0.0103925	other
rpl-20	WBGene00004432	24104384	O44480	-0.845266	-0.856349	-0.0254552	0.00568932	-4.4742	0.00207166	down	TRUE			4	0.849717	0.0338126	other
rpl-20	WBGene00004432	24104384	O44480	-0.845266	-0.856349	-0.0254552	0.00568932	-4.4742	0.00207166	down	TRUE			8	0.692793	0.045373	other
rpl-25.1	WBGene00004438	180748	P48162	-0.494395	-0.506024	-0.0252485	0.0156948	-1.60872	0.146344	down	TRUE			0	0.512175	0.122516	other
rpl-25.1	WBGene00004438	180748	P48162	-0.494395	-0.506024	-0.0252485	0.0156948	-1.60872	0.146344	down	TRUE			4	0.401547	0.101983	other
rpl-25.1	WBGene00004438	180748	P48162	-0.494395	-0.506024	-0.0252485	0.0156948	-1.60872	0.146344	down	TRUE			8	0.310187	0.0652976	other
ola-1	WBGene00012344	173205	P91917	-0.573676	-0.506024	-0.0252328	0.0127374	-1.981	0.0829205	down	TRUE			0	0.88286	0.0150402	other
ola-1	WBGene00012344	173205	P91917	-0.573676	-0.506024	-0.0252328	0.0127374	-1.981	0.0829205	down	TRUE			4	0.92329	0.0202397	other
ola-1	WBGene00012344	173205	P91917	-0.573676	-0.506024	-0.0252328	0.0127374	-1.981	0.0829205	down	TRUE			8	0.680998	0.104335	other
sar-1	WBGene00022678	177217	Q23445	-0.613641	-0.585652	-0.0249552	0.0113528	-2.19817	0.0591629	down	TRUE			0	0.767135	0.0517391	other
sar-1	WBGene00022678	177217	Q23445	-0.613641	-0.585652	-0.0249552	0.0113528	-2.19817	0.0591629	down	TRUE			4	0.822985	0.0593682	other
sar-1	WBGene00022678	177217	Q23445	-0.613641	-0.585652	-0.0249552	0.0113528	-2.19817	0.0591629	down	TRUE			8	0.567493	0.0671022	other
F09E5.3	WBGene00017283	173911	Q19264	-0.653816	-0.702782	-0.0249496	0.0102085	-2.44401	0.0403114	down	TRUE			0	0.378152	0.00805933	other
F09E5.3	WBGene00017283	173911	Q19264	-0.653816	-0.702782	-0.0249496	0.0102085	-2.44401	0.0403114	down	TRUE			4	0.431438	0.0556209	other
F09E5.3	WBGene00017283	173911	Q19264	-0.653816	-0.702782	-0.0249496	0.0102085	-2.44401	0.0403114	down	TRUE			8	0.178555	0.072025	other
sams-3	WBGene00015538	177355	P50305	-0.758962	-0.778499	-0.0248957	0.00755145	-3.29681	0.0109106	down	TRUE			0	0.852568	0.0144221	other
sams-3	WBGene00015538	177355	P50305	-0.758962	-0.778499	-0.0248957	0.00755145	-3.29681	0.0109106	down	TRUE			4	0.881198	0.0729194	other
sams-3	WBGene00015538	177355	P50305	-0.758962	-0.778499	-0.0248957	0.00755145	-3.29681	0.0109106	down	TRUE			8	0.653402	0.0397499	other
pas-3	WBGene00003924	172139	Q9N599	-0.485146	-0.583874	-0.0247931	0.0157994	-1.56924	0.15523	down	TRUE			0	0.575777	0.0276708	other
pas-3	WBGene00003924	172139	Q9N599	-0.485146	-0.583874	-0.0247931	0.0157994	-1.56924	0.15523	down	TRUE			4	0.396906	0.180436	other
pas-3	WBGene00003924	172139	Q9N599	-0.485146	-0.583874	-0.0247931	0.0157994	-1.56924	0.15523	down	TRUE			8	0.377432	0.119425	other
tomm-20	WBGene00009092	179691	Q19766	-0.448926	-0.428174	-0.0247748	0.0174348	-1.42099	0.193103	down	TRUE			0	0.681988	0.0294393	other
tomm-20	WBGene00009092	179691	Q19766	-0.448926	-0.428174	-0.0247748	0.0174348	-1.42099	0.193103	down	TRUE			4	0.551002	0.159237	other
tomm-20	WBGene00009092	179691	Q19766	-0.448926	-0.428174	-0.0247748	0.0174348	-1.42099	0.193103	down	TRUE			8	0.483789	0.143912	other
asna-1	WBGene00014025	176254	P30632	-0.562971	-0.546608	-0.0247726	0.0128579	-1.92664	0.0901874	down	TRUE			0	0.608566	0.0227226	other
asna-1	WBGene00014025	176254	P30632	-0.562971	-0.546608	-0.0247726	0.0128579	-1.92664	0.0901874	down	TRUE			4	0.671089	0.0806754	other
asna-1	WBGene00014025	176254	P30632	-0.562971	-0.546608	-0.0247726	0.0128579	-1.92664	0.0901874	down	TRUE			8	0.410386	0.0949961	other
inf-1	WBGene00002083	175966	P27639	-0.624836	-0.778499	-0.0245474	0.0108445	-2.26358	0.053423	down	TRUE			0	0.944376	0.00620042	other
inf-1	WBGene00002083	175966	P27639	-0.624836	-0.778499	-0.0245474	0.0108445	-2.26358	0.053423	down	TRUE			4	0.951068	0.0218736	other
inf-1	WBGene00002083	175966	P27639	-0.624836	-0.778499	-0.0245474	0.0108445	-2.26358	0.053423	down	TRUE			8	0.747997	0.0919272	other
nmt-1	WBGene00020549	175861	P46548	-0.539363	-0.585652	-0.0243891	0.0134623	-1.81166	0.107618	down	TRUE			0	0.767057	0.0684107	other
nmt-1	WBGene00020549	175861	P46548	-0.539363	-0.585652	-0.0243891	0.0134623	-1.81166	0.107618	down	TRUE			4	0.858279	0.0652505	other
nmt-1	WBGene00020549	175861	P46548	-0.539363	-0.585652	-0.0243891	0.0134623	-1.81166	0.107618	down	TRUE			8	0.571944	0.0729658	other
nra-4	WBGene00015344	3565008	H2KYE0	-0.725391	-0.866921	-0.0243461	0.00816793	-2.98069	0.017582	down	TRUE			0	0.430188	0.0590297	other
nra-4	WBGene00015344	3565008	H2KYE0	-0.725391	-0.866921	-0.0243461	0.00816793	-2.98069	0.017582	down	TRUE			4	0.353203	0.0520261	other
nra-4	WBGene00015344	3565008	H2KYE0	-0.725391	-0.866921	-0.0243461	0.00816793	-2.98069	0.017582	down	TRUE			8	0.235419	0.0412543	other
msp-78	WBGene00003465	177814	Q94053	-0.456738	-0.602414	-0.0242853	0.0167235	-1.45217	0.184519	down	TRUE			0	0.612079	0.0333718	other
msp-78	WBGene00003465	177814	Q94053	-0.456738	-0.602414	-0.0242853	0.0167235	-1.45217	0.184519	down	TRUE			4	0.318998	0.147233	other
msp-78	WBGene00003465	177814	Q94053	-0.456738	-0.602414	-0.0242853	0.0167235	-1.45217	0.184519	down	TRUE			8	0.417796	0.118407	other
paa-1	WBGene00003901	175750	Q09543	-0.476199	-0.389249	-0.0242748	0.0158481	-1.53171	0.164129	down	TRUE			0	0.601876	0.0736122	other
paa-1	WBGene00003901	175750	Q09543	-0.476199	-0.389249	-0.0242748	0.0158481	-1.53171	0.164129	down	TRUE			4	0.712266	0.00420479	other
paa-1	WBGene00003901	175750	Q09543	-0.476199	-0.389249	-0.0242748	0.0158481	-1.53171	0.164129	down	TRUE			8	0.407678	0.101344	other
eif-6	WBGene00001234	173169	O62106	-0.569698	-0.544949	-0.0242489	0.0123679	-1.96063	0.0855747	down	TRUE			0	0.713992	0.0408148	other
eif-6	WBGene00001234	173169	O62106	-0.569698	-0.544949	-0.0242489	0.0123679	-1.96063	0.0855747	down	TRUE			4	0.756383	0.0693246	other
eif-6	WBGene00001234	173169	O62106	-0.569698	-0.544949	-0.0242489	0.0123679	-1.96063	0.0855747	down	TRUE			8	0.520001	0.089419	other
asp-1	WBGene00000214	180251	G5EEI4	-0.733237	-0.661724	-0.0242481	0.00795023	-3.04999	0.0158214	down	TRUE			0	0.924884	0.0210125	other
asp-1	WBGene00000214	180251	G5EEI4	-0.733237	-0.661724	-0.0242481	0.00795023	-3.04999	0.0158214	down	TRUE			4	0.971786	0.012963	other
asp-1	WBGene00000214	180251	G5EEI4	-0.733237	-0.661724	-0.0242481	0.00795023	-3.04999	0.0158214	down	TRUE			8	0.730899	0.0465112	other
rps-26	WBGene00004495	173342	O45499	-0.539582	-0.817424	-0.0242445	0.0133748	-1.8127	0.107447	down	TRUE			0	0.921339	0.0181994	other
rps-26	WBGene00004495	173342	O45499	-0.539582	-0.817424	-0.0242445	0.0133748	-1.8127	0.107447	down	TRUE			4	0.804139	0.062963	other
rps-26	WBGene00004495	173342	O45499	-0.539582	-0.817424	-0.0242445	0.0133748	-1.8127	0.107447	down	TRUE			8	0.727383	0.119241	other
sdha-1	WBGene00015391	181108	Q09508	-0.496595	-0.467099	-0.0242286	0.0149724	-1.61821	0.144277	down	TRUE			0	0.677301	0.0338961	other
sdha-1	WBGene00015391	181108	Q09508	-0.496595	-0.467099	-0.0242286	0.0149724	-1.61821	0.144277	down	TRUE			4	0.571917	0.17427	other
sdha-1	WBGene00015391	181108	Q09508	-0.496595	-0.467099	-0.0242286	0.0149724	-1.61821	0.144277	down	TRUE			8	0.483473	0.113619	other
eif-3.C	WBGene00001226	172858	O02328	-0.769454	-0.906327	-0.0241179	0.00707801	-3.40745	0.00925801	down	TRUE			0	0.629121	0.0403051	other
eif-3.C	WBGene00001226	172858	O02328	-0.769454	-0.906327	-0.0241179	0.00707801	-3.40745	0.00925801	down	TRUE			4	0.529782	0.0243355	other
eif-3.C	WBGene00001226	172858	O02328	-0.769454	-0.906327	-0.0241179	0.00707801	-3.40745	0.00925801	down	TRUE			8	0.436177	0.050505	other
rars-1	WBGene00004679	175659	Q19825	-0.543223	-0.512272	-0.0241151	0.0131775	-1.83002	0.104634	down	TRUE			0	0.499227	0.0593724	other
rars-1	WBGene00004679	175659	Q19825	-0.543223	-0.512272	-0.0241151	0.0131775	-1.83002	0.104634	down	TRUE			4	0.589237	0.114292	other
rars-1	WBGene00004679	175659	Q19825	-0.543223	-0.512272	-0.0241151	0.0131775	-1.83002	0.104634	down	TRUE			8	0.306307	0.0669285	other
rpl-19	WBGene00004431	172201	O02639	-0.602041	-0.934199	-0.0240989	0.0113001	-2.13263	0.0655245	down	TRUE			0	0.98052	0.00494092	other
rpl-19	WBGene00004431	172201	O02639	-0.602041	-0.934199	-0.0240989	0.0113001	-2.13263	0.0655245	down	TRUE			4	0.954706	0.0135294	other
rpl-19	WBGene00004431	172201	O02639	-0.602041	-0.934199	-0.0240989	0.0113001	-2.13263	0.0655245	down	TRUE			8	0.787729	0.100882	other
F52B11.2	WBGene00009925	178364	Q9XUE6	-0.645517	-0.780869	-0.024084	0.0100745	-2.39058	0.043816	down	TRUE			0	0.476342	0.056957	other
F52B11.2	WBGene00009925	178364	Q9XUE6	-0.645517	-0.780869	-0.024084	0.0100745	-2.39058	0.043816	down	TRUE			4	0.498845	0.0729194	other
F52B11.2	WBGene00009925	178364	Q9XUE6	-0.645517	-0.780869	-0.024084	0.0100745	-2.39058	0.043816	down	TRUE			8	0.28367	0.0514555	other
COX2	WBGene00010965	2565697	P24894	-0.559797	-0.702782	-0.0239422	0.01253	-1.9108	0.0924175	down	TRUE			0	0.750565	0.0464057	other
COX2	WBGene00010965	2565697	P24894	-0.559797	-0.702782	-0.0239422	0.01253	-1.9108	0.0924175	down	TRUE			4	0.746623	0.028976	other
COX2	WBGene00010965	2565697	P24894	-0.559797	-0.702782	-0.0239422	0.01253	-1.9108	0.0924175	down	TRUE			8	0.559027	0.0998979	other
rpl-23	WBGene00004435	175796	P48158	-0.726256	-0.856349	-0.0238553	0.00798319	-2.9882	0.0173817	down	TRUE			0	0.924792	0.0179047	other
rpl-23	WBGene00004435	175796	P48158	-0.726256	-0.856349	-0.0238553	0.00798319	-2.9882	0.0173817	down	TRUE			4	0.896362	0.0259913	other
rpl-23	WBGene00004435	175796	P48158	-0.726256	-0.856349	-0.0238553	0.00798319	-2.9882	0.0173817	down	TRUE			8	0.733949	0.0663842	other
nkb-3	WBGene00010117	181494	Q9XUY5	-0.567598	-0.682736	-0.0238528	0.0122325	-1.94995	0.0869983	down	TRUE			0	0.329058	0.0754489	other
nkb-3	WBGene00010117	181494	Q9XUY5	-0.567598	-0.682736	-0.0238528	0.0122325	-1.94995	0.0869983	down	TRUE			4	0.341612	0.146623	other
nkb-3	WBGene00010117	181494	Q9XUY5	-0.567598	-0.682736	-0.0238528	0.0122325	-1.94995	0.0869983	down	TRUE			8	0.138236	0.0440336	other
sucg-1	WBGene00016844	177555	P53589	-0.445838	-0.467099	-0.0237727	0.0168746	-1.40878	0.19656	down	TRUE			0	0.695123	0.0698911	other
sucg-1	WBGene00016844	177555	P53589	-0.445838	-0.467099	-0.0237727	0.0168746	-1.40878	0.19656	down	TRUE			4	0.794466	0.00906318	other
sucg-1	WBGene00016844	177555	P53589	-0.445838	-0.467099	-0.0237727	0.0168746	-1.40878	0.19656	down	TRUE			8	0.504941	0.119832	other
act-4	WBGene00000066	180767	P10986	-0.39513	-0.747409	-0.0237356	0.0195099	-1.2166	0.25843	down	TRUE			0	1	0	other
act-4	WBGene00000066	180767	P10986	-0.39513	-0.747409	-0.0237356	0.0195099	-1.2166	0.25843	down	TRUE			4	0.997691	0.00122004	other
act-4	WBGene00000066	180767	P10986	-0.39513	-0.747409	-0.0237356	0.0195099	-1.2166	0.25843	down	TRUE			8	0.810115	0.177021	other
rpl-24.1	WBGene00004436	172062	O01868	-0.547957	-0.544949	-0.0233217	0.0125875	-1.85277	0.101046	down	TRUE			0	0.874261	0.0124074	other
rpl-24.1	WBGene00004436	172062	O01868	-0.547957	-0.544949	-0.0233217	0.0125875	-1.85277	0.101046	down	TRUE			4	0.81305	0.00694989	other
rpl-24.1	WBGene00004436	172062	O01868	-0.547957	-0.544949	-0.0233217	0.0125875	-1.85277	0.101046	down	TRUE			8	0.687687	0.114984	other
dpy-18	WBGene00001077	176569	Q10576	-0.437087	-0.394055	-0.0232866	0.0169416	-1.37452	0.20655	down	TRUE	Matrisome-associated	ECM Regulators	0	0.384487	0.144273	matrisome
dpy-18	WBGene00001077	176569	Q10576	-0.437087	-0.394055	-0.0232866	0.0169416	-1.37452	0.20655	down	TRUE	Matrisome-associated	ECM Regulators	4	0.308627	0.112549	matrisome
dpy-18	WBGene00001077	176569	Q10576	-0.437087	-0.394055	-0.0232866	0.0169416	-1.37452	0.20655	down	TRUE	Matrisome-associated	ECM Regulators	8	0.198195	0.039071	matrisome
hphd-1	WBGene00012608	174942	Q9U2M4	-0.555077	-0.546608	-0.0232273	0.0123061	-1.88747	0.0957987	down	TRUE			0	0.410652	0.049586	other
hphd-1	WBGene00012608	174942	Q9U2M4	-0.555077	-0.546608	-0.0232273	0.0123061	-1.88747	0.0957987	down	TRUE			4	0.504815	0.00716776	other
hphd-1	WBGene00012608	174942	Q9U2M4	-0.555077	-0.546608	-0.0232273	0.0123061	-1.88747	0.0957987	down	TRUE			8	0.224833	0.0760878	other
idha-1	WBGene00009664	172655	Q93714	-0.685821	-0.622799	-0.0232132	0.00870911	-2.66539	0.0285656	down	TRUE			0	0.808017	0.018949	other
idha-1	WBGene00009664	172655	Q93714	-0.685821	-0.622799	-0.0232132	0.00870911	-2.66539	0.0285656	down	TRUE			4	0.835359	0.00124183	other
idha-1	WBGene00009664	172655	Q93714	-0.685821	-0.622799	-0.0232132	0.00870911	-2.66539	0.0285656	down	TRUE			8	0.622311	0.0647057	other
epi-1	WBGene00001328	177956	Q21313	-0.566206	-0.544949	-0.0232055	0.0119436	-1.94292	0.0879495	down	TRUE	Core matrisome	ECM Glycoproteins	0	0.619438	0.0430982	matrisome
epi-1	WBGene00001328	177956	Q21313	-0.566206	-0.544949	-0.0232055	0.0119436	-1.94292	0.0879495	down	TRUE	Core matrisome	ECM Glycoproteins	4	0.69878	0.0506318	matrisome
epi-1	WBGene00001328	177956	Q21313	-0.566206	-0.544949	-0.0232055	0.0119436	-1.94292	0.0879495	down	TRUE	Core matrisome	ECM Glycoproteins	8	0.433794	0.077046	matrisome
copd-1	WBGene00015734	175940	Q09236	-0.525919	-0.467099	-0.0229583	0.013127	-1.74893	0.118426	down	TRUE			0	0.390853	0.0645434	other
copd-1	WBGene00015734	175940	Q09236	-0.525919	-0.467099	-0.0229583	0.013127	-1.74893	0.118426	down	TRUE			4	0.437996	0.0532898	other
copd-1	WBGene00015734	175940	Q09236	-0.525919	-0.467099	-0.0229583	0.013127	-1.74893	0.118426	down	TRUE			8	0.207187	0.0865459	other
ran-1	WBGene00004302	176503	O17915	-0.713952	-0.778499	-0.0228751	0.00793172	-2.884	0.020386	down	TRUE			0	0.807911	0.0057162	other
ran-1	WBGene00004302	176503	O17915	-0.713952	-0.778499	-0.0228751	0.00793172	-2.884	0.020386	down	TRUE			4	0.7222	0.0904357	other
ran-1	WBGene00004302	176503	O17915	-0.713952	-0.778499	-0.0228751	0.00793172	-2.884	0.020386	down	TRUE			8	0.624911	0.0629941	other
rpl-2	WBGene00004413	180343	Q9XVF7	-0.548506	-0.700649	-0.022847	0.0123136	-1.85543	0.100635	down	TRUE			0	0.792838	0.0262116	other
rpl-2	WBGene00004413	180343	Q9XVF7	-0.548506	-0.700649	-0.022847	0.0123136	-1.85543	0.100635	down	TRUE			4	0.746536	0.00183007	other
rpl-2	WBGene00004413	180343	Q9XVF7	-0.548506	-0.700649	-0.022847	0.0123136	-1.85543	0.100635	down	TRUE			8	0.610062	0.109453	other
rpl-21	WBGene00004433	176146	P34334	-0.623337	-0.817424	-0.0227994	0.010112	-2.25469	0.0541692	down	TRUE			0	0.976955	0.00912624	other
rpl-21	WBGene00004433	176146	P34334	-0.623337	-0.817424	-0.0227994	0.010112	-2.25469	0.0541692	down	TRUE			4	0.910654	0.0435948	other
rpl-21	WBGene00004433	176146	P34334	-0.623337	-0.817424	-0.0227994	0.010112	-2.25469	0.0541692	down	TRUE			8	0.79456	0.09079	other
snrp-200	WBGene00012896	174901	Q9U2G0	-0.581848	-0.642575	-0.0227871	0.0112612	-2.02351	0.077635	down	TRUE			0	0.388657	0.0528535	other
snrp-200	WBGene00012896	174901	Q9U2G0	-0.581848	-0.642575	-0.0227871	0.0112612	-2.02351	0.077635	down	TRUE			4	0.438083	0.0666231	other
snrp-200	WBGene00012896	174901	Q9U2G0	-0.581848	-0.642575	-0.0227871	0.0112612	-2.02351	0.077635	down	TRUE			8	0.20636	0.0682158	other
alh-13	WBGene00011938	181417	P54889	-0.564942	-0.441771	-0.0227605	0.0117532	-1.93654	0.0888196	down	TRUE			0	0.466284	0.0760871	other
alh-13	WBGene00011938	181417	P54889	-0.564942	-0.441771	-0.0227605	0.0117532	-1.93654	0.0888196	down	TRUE			4	0.492505	0.158083	other
alh-13	WBGene00011938	181417	P54889	-0.564942	-0.441771	-0.0227605	0.0117532	-1.93654	0.0888196	down	TRUE			8	0.2842	0	other
stt-3	WBGene00020437	175886	P46975	-0.788732	-0.642575	-0.0223131	0.00614859	-3.62899	0.00669484	down	TRUE			0	0.394652	0.0264728	other
stt-3	WBGene00020437	175886	P46975	-0.788732	-0.642575	-0.0223131	0.00614859	-3.62899	0.00669484	down	TRUE			4	0.169956	0.0218083	other
stt-3	WBGene00020437	175886	P46975	-0.788732	-0.642575	-0.0223131	0.00614859	-3.62899	0.00669484	down	TRUE			8	0.216146	0	other
ssp-9	WBGene00006038	177264	Q23058	-0.488733	-0.562254	-0.0222586	0.014048	-1.58447	0.151746	down	TRUE			0	0.777539	0.0279937	other
ssp-9	WBGene00006038	177264	Q23058	-0.488733	-0.562254	-0.0222586	0.014048	-1.58447	0.151746	down	TRUE			4	0.853878	0.0390632	other
ssp-9	WBGene00006038	177264	Q23058	-0.488733	-0.562254	-0.0222586	0.014048	-1.58447	0.151746	down	TRUE			8	0.59947	0.110253	other
ssp-9	WBGene00006040	177264	Q23058	-0.488733	-0.562254	-0.0222586	0.014048	-1.58447	0.151746	down	TRUE			0	0.777539	0.0279937	other
ssp-9	WBGene00006040	177264	Q23058	-0.488733	-0.562254	-0.0222586	0.014048	-1.58447	0.151746	down	TRUE			4	0.853878	0.0390632	other
ssp-9	WBGene00006040	177264	Q23058	-0.488733	-0.562254	-0.0222586	0.014048	-1.58447	0.151746	down	TRUE			8	0.59947	0.110253	other
ssp-11	WBGene00006038	177266	Q23058	-0.488733	-0.562254	-0.0222586	0.014048	-1.58447	0.151746	down	TRUE			0	0.777539	0.0279937	other
ssp-11	WBGene00006038	177266	Q23058	-0.488733	-0.562254	-0.0222586	0.014048	-1.58447	0.151746	down	TRUE			4	0.853878	0.0390632	other
ssp-11	WBGene00006038	177266	Q23058	-0.488733	-0.562254	-0.0222586	0.014048	-1.58447	0.151746	down	TRUE			8	0.59947	0.110253	other
ssp-11	WBGene00006040	177266	Q23058	-0.488733	-0.562254	-0.0222586	0.014048	-1.58447	0.151746	down	TRUE			0	0.777539	0.0279937	other
ssp-11	WBGene00006040	177266	Q23058	-0.488733	-0.562254	-0.0222586	0.014048	-1.58447	0.151746	down	TRUE			4	0.853878	0.0390632	other
ssp-11	WBGene00006040	177266	Q23058	-0.488733	-0.562254	-0.0222586	0.014048	-1.58447	0.151746	down	TRUE			8	0.59947	0.110253	other
rpl-39	WBGene00004453	179153	P52814	-0.825311	-0.937043	-0.0221182	0.00535042	-4.13392	0.00328072	down	TRUE			0	0.714222	0.0217646	other
rpl-39	WBGene00004453	179153	P52814	-0.825311	-0.937043	-0.0221182	0.00535042	-4.13392	0.00328072	down	TRUE			4	0.608867	0.00769063	other
rpl-39	WBGene00004453	179153	P52814	-0.825311	-0.937043	-0.0221182	0.00535042	-4.13392	0.00328072	down	TRUE			8	0.537277	0.0438324	other
nola-3	WBGene00007708	172883	Q9XVR8	-0.529224	-0.661724	-0.0220024	0.0124718	-1.76418	0.115709	down	TRUE			0	0.724089	0.0213394	other
nola-3	WBGene00007708	172883	Q9XVR8	-0.529224	-0.661724	-0.0220024	0.0124718	-1.76418	0.115709	down	TRUE			4	0.627952	0.0179303	other
nola-3	WBGene00007708	172883	Q9XVR8	-0.529224	-0.661724	-0.0220024	0.0124718	-1.76418	0.115709	down	TRUE			8	0.54807	0.11294	other
nars-1	WBGene00003815	172442	Q19722	-0.820181	-0.906327	-0.021905	0.00540211	-4.0549	0.00365923	down	TRUE			0	0.415837	0.0268364	other
nars-1	WBGene00003815	172442	Q19722	-0.820181	-0.906327	-0.021905	0.00540211	-4.0549	0.00365923	down	TRUE			4	0.337364	0.0508715	other
nars-1	WBGene00003815	172442	Q19722	-0.820181	-0.906327	-0.021905	0.00540211	-4.0549	0.00365923	down	TRUE			8	0.240597	0.0364362	other
app-1	WBGene00000155	172118	O44750	-0.423769	-0.428174	-0.0218902	0.0165422	-1.32329	0.222306	down	TRUE			0	0.315176	0.0752289	other
app-1	WBGene00000155	172118	O44750	-0.423769	-0.428174	-0.0218902	0.0165422	-1.32329	0.222306	down	TRUE			4	0.517102	0.0476035	other
app-1	WBGene00000155	172118	O44750	-0.423769	-0.428174	-0.0218902	0.0165422	-1.32329	0.222306	down	TRUE			8	0.140054	0.0783594	other
clec-87	WBGene00007709	172885	Q9XVS3	-0.75865	-0.78811	-0.021869	0.0066398	-3.29362	0.0109627	down	TRUE	Matrisome-associated	ECM-affiliated	0	0.536265	0.00829197	matrisome
clec-87	WBGene00007709	172885	Q9XVS3	-0.75865	-0.78811	-0.021869	0.0066398	-3.29362	0.0109627	down	TRUE	Matrisome-associated	ECM-affiliated	4	0.541637	0.013919	matrisome
clec-87	WBGene00007709	172885	Q9XVS3	-0.75865	-0.78811	-0.021869	0.0066398	-3.29362	0.0109627	down	TRUE	Matrisome-associated	ECM-affiliated	8	0.361314	0.0501162	matrisome
trm-1	WBGene00006613	179920	Q23270	-0.560895	-0.602414	-0.0218514	0.0114031	-1.91627	0.0916416	down	TRUE			0	0.555019	0.0644721	other
trm-1	WBGene00006613	179920	Q23270	-0.560895	-0.602414	-0.0218514	0.0114031	-1.91627	0.0916416	down	TRUE			4	0.642244	0.0365795	other
trm-1	WBGene00006613	179920	Q23270	-0.560895	-0.602414	-0.0218514	0.0114031	-1.91627	0.0916416	down	TRUE			8	0.380207	0.0514802	other
let-2	WBGene00002280	181708	P17140	-0.511312	-0.546608	-0.0218434	0.0129802	-1.68282	0.130909	down	TRUE	Core matrisome	Collagens	0	0.599737	0.0614581	matrisome
let-2	WBGene00002280	181708	P17140	-0.511312	-0.546608	-0.0218434	0.0129802	-1.68282	0.130909	down	TRUE	Core matrisome	Collagens	4	0.614641	0.0781699	matrisome
let-2	WBGene00002280	181708	P17140	-0.511312	-0.546608	-0.0218434	0.0129802	-1.68282	0.130909	down	TRUE	Core matrisome	Collagens	8	0.42499	0.0904829	matrisome
oatr-1	WBGene00015814	175908	Q18040	-0.534806	-0.428174	-0.0216931	0.0121178	-1.79018	0.111208	down	TRUE			0	0.886	0.0344577	other
oatr-1	WBGene00015814	175908	Q18040	-0.534806	-0.428174	-0.0216931	0.0121178	-1.79018	0.111208	down	TRUE			4	0.964009	0.0240087	other
oatr-1	WBGene00015814	175908	Q18040	-0.534806	-0.428174	-0.0216931	0.0121178	-1.79018	0.111208	down	TRUE			8	0.712455	0.0873304	other
emo-1	WBGene00001303	179510	Q19967	-0.45148	-0.562254	-0.021672	0.0151432	-1.43114	0.190271	down	TRUE			0	0.655926	0.0741744	other
emo-1	WBGene00001303	179510	Q19967	-0.45148	-0.562254	-0.021672	0.0151432	-1.43114	0.190271	down	TRUE			4	0.779412	0.132353	other
emo-1	WBGene00001303	179510	Q19967	-0.45148	-0.562254	-0.021672	0.0151432	-1.43114	0.190271	down	TRUE			8	0.48255	0.0725065	other
mthf-1	WBGene00015512	174254	Q17693	-0.326858	-0.281127	-0.0216571	0.0221391	-0.978225	0.356614	down	TRUE			0	0.433367	0.140531	other
mthf-1	WBGene00015512	174254	Q17693	-0.326858	-0.281127	-0.0216571	0.0221391	-0.978225	0.356614	down	TRUE			4	0.489913	0.340675	other
mthf-1	WBGene00015512	174254	Q17693	-0.326858	-0.281127	-0.0216571	0.0221391	-0.978225	0.356614	down	TRUE			8	0.260111	0	other
umps-1	WBGene00011559	176453	G5EDZ2	-0.555369	-0.669894	-0.0216513	0.0114624	-1.8889	0.0955873	down	TRUE			0	0.342691	0.05115	other
umps-1	WBGene00011559	176453	G5EDZ2	-0.555369	-0.669894	-0.0216513	0.0114624	-1.8889	0.0955873	down	TRUE			4	0.350675	0.176383	other
umps-1	WBGene00011559	176453	G5EDZ2	-0.555369	-0.669894	-0.0216513	0.0114624	-1.8889	0.0955873	down	TRUE			8	0.169481	0.0470866	other
cct-8	WBGene00021934	176928	Q9N358	-0.448848	-0.272475	-0.0213896	0.0150558	-1.42068	0.19319	down	TRUE			0	0.758359	0.0255139	other
cct-8	WBGene00021934	176928	Q9N358	-0.448848	-0.272475	-0.0213896	0.0150558	-1.42068	0.19319	down	TRUE			4	0.818235	0.0241176	other
cct-8	WBGene00021934	176928	Q9N358	-0.448848	-0.272475	-0.0213896	0.0150558	-1.42068	0.19319	down	TRUE			8	0.587242	0.125599	other
eif-3.L	WBGene00015920	24104220	Q95QW0	-0.67345	-0.741825	-0.0212339	0.00824065	-2.57673	0.0327827	down	TRUE			0	0.336299	0.0455713	other
eif-3.L	WBGene00015920	24104220	Q95QW0	-0.67345	-0.741825	-0.0212339	0.00824065	-2.57673	0.0327827	down	TRUE			4	0.26207	0.0932244	other
eif-3.L	WBGene00015920	24104220	Q95QW0	-0.67345	-0.741825	-0.0212339	0.00824065	-2.57673	0.0327827	down	TRUE			8	0.166428	0.0474801	other
cct-4	WBGene00000379	174330	P47208	-0.580475	-0.661724	-0.0212073	0.0105179	-2.0163	0.0785076	down	TRUE			0	0.480414	0.0422596	other
cct-4	WBGene00000379	174330	P47208	-0.580475	-0.661724	-0.0212073	0.0105179	-2.0163	0.0785076	down	TRUE			4	0.480763	0.0148802	other
cct-4	WBGene00000379	174330	P47208	-0.580475	-0.661724	-0.0212073	0.0105179	-2.0163	0.0785076	down	TRUE			8	0.310755	0.0815475	other
lin-53	WBGene00003036	172802	P90916	-0.369602	-0.3114	-0.0211907	0.0188352	-1.12506	0.293184	down	TRUE			0	0.589934	0.0787124	other
lin-53	WBGene00003036	172802	P90916	-0.369602	-0.3114	-0.0211907	0.0188352	-1.12506	0.293184	down	TRUE			4	0.504706	0.201176	other
lin-53	WBGene00003036	172802	P90916	-0.369602	-0.3114	-0.0211907	0.0188352	-1.12506	0.293184	down	TRUE			8	0.420409	0.131653	other
pam-1	WBGene00003914	177528	Q4TT88	-0.468042	-0.468521	-0.021161	0.0141259	-1.49803	0.172502	down	TRUE			0	0.57486	0.0928642	other
pam-1	WBGene00003914	177528	Q4TT88	-0.468042	-0.468521	-0.021161	0.0141259	-1.49803	0.172502	down	TRUE			4	0.55549	0.101373	other
pam-1	WBGene00003914	177528	Q4TT88	-0.468042	-0.468521	-0.021161	0.0141259	-1.49803	0.172502	down	TRUE			8	0.405571	0.0782482	other
rps-0	WBGene00004469	175628	P46769	-0.476931	-0.934199	-0.0211581	0.0137859	-1.53476	0.16339	down	TRUE			0	0.976971	0.00462688	other
rps-0	WBGene00004469	175628	P46769	-0.476931	-0.934199	-0.0211581	0.0137859	-1.53476	0.16339	down	TRUE			4	0.959542	0.00777778	other
rps-0	WBGene00004469	175628	P46769	-0.476931	-0.934199	-0.0211581	0.0137859	-1.53476	0.16339	down	TRUE			8	0.807707	0.124836	other
larp-1	WBGene00020097	175680	D5MCN2	-0.606511	-0.433461	-0.0211129	0.00978528	-2.15762	0.0630225	down	TRUE			0	0.490755	0.0625184	other
larp-1	WBGene00020097	175680	D5MCN2	-0.606511	-0.433461	-0.0211129	0.00978528	-2.15762	0.0630225	down	TRUE			4	0.468083	0.126035	other
larp-1	WBGene00020097	175680	D5MCN2	-0.606511	-0.433461	-0.0211129	0.00978528	-2.15762	0.0630225	down	TRUE			8	0.321852	0.0332552	other
Y54F10AM.8	WBGene00021852	175369	Q9BL07	-0.58845	-0.748705	-0.0210066	0.0102047	-2.05852	0.0735283	down	TRUE			0	0.302728	0.0714998	other
Y54F10AM.8	WBGene00021852	175369	Q9BL07	-0.58845	-0.748705	-0.0210066	0.0102047	-2.05852	0.0735283	down	TRUE			4	0.168453	0.115076	other
Y54F10AM.8	WBGene00021852	175369	Q9BL07	-0.58845	-0.748705	-0.0210066	0.0102047	-2.05852	0.0735283	down	TRUE			8	0.134675	0.0350758	other
cct-5	WBGene00000380	175588	P47209	-0.662483	-0.622799	-0.0209749	0.00838507	-2.50146	0.0368581	down	TRUE			0	0.768231	0.0215414	other
cct-5	WBGene00000380	175588	P47209	-0.662483	-0.622799	-0.0209749	0.00838507	-2.50146	0.0368581	down	TRUE			4	0.735163	0.0328105	other
cct-5	WBGene00000380	175588	P47209	-0.662483	-0.622799	-0.0209749	0.00838507	-2.50146	0.0368581	down	TRUE			8	0.600432	0.0707938	other
mars-1	WBGene00003415	178089	Q20970	-0.576528	-0.506024	-0.0209483	0.0104965	-1.99573	0.0810504	down	TRUE			0	0.674412	0.0239096	other
mars-1	WBGene00003415	178089	Q20970	-0.576528	-0.506024	-0.0209483	0.0104965	-1.99573	0.0810504	down	TRUE			4	0.700261	0.0597386	other
mars-1	WBGene00003415	178089	Q20970	-0.576528	-0.506024	-0.0209483	0.0104965	-1.99573	0.0810504	down	TRUE			8	0.506826	0.0814401	other
cnx-1	WBGene00000567	176390	P34652	-0.413431	-0.468521	-0.0209279	0.0162958	-1.28425	0.234994	down	TRUE			0	0.369147	0.0971781	other
cnx-1	WBGene00000567	176390	P34652	-0.413431	-0.468521	-0.0209279	0.0162958	-1.28425	0.234994	down	TRUE			4	0.506558	0.155795	other
cnx-1	WBGene00000567	176390	P34652	-0.413431	-0.468521	-0.0209279	0.0162958	-1.28425	0.234994	down	TRUE			8	0.201724	0.0514992	other
cgh-1	WBGene00000479	176061	Q95YF3	-0.330921	-0.467099	-0.0207883	0.0209587	-0.991869	0.35031	down	TRUE			0	0.631269	0.158954	other
cgh-1	WBGene00000479	176061	Q95YF3	-0.330921	-0.467099	-0.0207883	0.0209587	-0.991869	0.35031	down	TRUE			4	0.68037	0.119194	other
cgh-1	WBGene00000479	176061	Q95YF3	-0.330921	-0.467099	-0.0207883	0.0209587	-0.991869	0.35031	down	TRUE			8	0.464963	0.0867053	other
ruvb-1	WBGene00007784	179388	O17607	-0.42008	-0.350325	-0.0207658	0.0158603	-1.30929	0.226787	down	TRUE			0	0.605936	0.0660557	other
ruvb-1	WBGene00007784	179388	O17607	-0.42008	-0.350325	-0.0207658	0.0158603	-1.30929	0.226787	down	TRUE			4	0.644924	0.0849237	other
ruvb-1	WBGene00007784	179388	O17607	-0.42008	-0.350325	-0.0207658	0.0158603	-1.30929	0.226787	down	TRUE			8	0.439809	0.117958	other
snr-2	WBGene00004915	173204	P91918	-0.427497	-0.3114	-0.0207533	0.0155162	-1.33752	0.217828	down	TRUE			0	0.888198	0.0335142	other
snr-2	WBGene00004915	173204	P91918	-0.427497	-0.3114	-0.0207533	0.0155162	-1.33752	0.217828	down	TRUE			4	0.881503	0.00738562	other
snr-2	WBGene00004915	173204	P91918	-0.427497	-0.3114	-0.0207533	0.0155162	-1.33752	0.217828	down	TRUE			8	0.722171	0.136512	other
ogdh-1	WBGene00020679	177235	O61199	-0.449026	-0.544949	-0.0207516	0.0145995	-1.42139	0.192992	down	TRUE			0	0.563418	0.0373172	other
ogdh-1	WBGene00020679	177235	O61199	-0.449026	-0.544949	-0.0207516	0.0145995	-1.42139	0.192992	down	TRUE			4	0.554118	0.0341176	other
ogdh-1	WBGene00020679	177235	O61199	-0.449026	-0.544949	-0.0207516	0.0145995	-1.42139	0.192992	down	TRUE			8	0.397406	0.126006	other
col-10	WBGene00000599	179298	Q17460	-0.341988	-0.415227	-0.0206718	0.0200823	-1.02935	0.333427	down	TRUE	Nematode-specific core matrisome	Cuticular Collagens	0	0.514514	0.134982	matrisome
col-10	WBGene00000599	179298	Q17460	-0.341988	-0.415227	-0.0206718	0.0200823	-1.02935	0.333427	down	TRUE	Nematode-specific core matrisome	Cuticular Collagens	4	0.547441	0.0831476	matrisome
col-10	WBGene00000599	179298	Q17460	-0.341988	-0.415227	-0.0206718	0.0200823	-1.02935	0.333427	down	TRUE	Nematode-specific core matrisome	Cuticular Collagens	8	0.34914	0.115153	matrisome
clik-2	WBGene00016898	181031	Q09936	-0.436616	-0.506024	-0.020629	0.0150282	-1.37269	0.207095	down	TRUE			0	0.614105	0.0533201	other
clik-2	WBGene00016898	181031	Q09936	-0.436616	-0.506024	-0.020629	0.0150282	-1.37269	0.207095	down	TRUE			4	0.483725	0.143725	other
clik-2	WBGene00016898	181031	Q09936	-0.436616	-0.506024	-0.020629	0.0150282	-1.37269	0.207095	down	TRUE			8	0.449073	0.112609	other
rps-13	WBGene00004482	175901	P51404	-0.839899	-0.934199	-0.0206202	0.00471101	-4.37702	0.0023582	down	TRUE			0	0.911113	0.0204587	other
rps-13	WBGene00004482	175901	P51404	-0.839899	-0.934199	-0.0206202	0.00471101	-4.37702	0.0023582	down	TRUE			4	0.824401	0.00675381	other
rps-13	WBGene00004482	175901	P51404	-0.839899	-0.934199	-0.0206202	0.00471101	-4.37702	0.0023582	down	TRUE			8	0.746151	0.0382793	other
srpa-72	WBGene00017245	173625	P91240	-0.6319	-0.748705	-0.020537	0.00890581	-2.30603	0.0499983	down	TRUE			0	0.373311	0.052169	other
srpa-72	WBGene00017245	173625	P91240	-0.6319	-0.748705	-0.020537	0.00890581	-2.30603	0.0499983	down	TRUE			4	0.275338	0.0411329	other
srpa-72	WBGene00017245	173625	P91240	-0.6319	-0.748705	-0.020537	0.00890581	-2.30603	0.0499983	down	TRUE			8	0.209015	0.0610827	other
ads-1	WBGene00000081	175192	O45218	-0.624593	-0.78811	-0.0203263	0.00898544	-2.26213	0.0535437	down	TRUE			0	0.526003	0.0670904	other
ads-1	WBGene00000081	175192	O45218	-0.624593	-0.78811	-0.0203263	0.00898544	-2.26213	0.0535437	down	TRUE			4	0.509237	0.0931155	other
ads-1	WBGene00000081	175192	O45218	-0.624593	-0.78811	-0.0203263	0.00898544	-2.26213	0.0535437	down	TRUE			8	0.363393	0.0196994	other
tomm-22	WBGene00021133	173436	O17287	-0.640721	-0.819912	-0.0202866	0.00859465	-2.36038	0.0459312	down	TRUE			0	0.532841	0.0217458	other
tomm-22	WBGene00021133	173436	O17287	-0.640721	-0.819912	-0.0202866	0.00859465	-2.36038	0.0459312	down	TRUE			4	0.543355	0.00958606	other
tomm-22	WBGene00021133	173436	O17287	-0.640721	-0.819912	-0.0202866	0.00859465	-2.36038	0.0459312	down	TRUE			8	0.370548	0.0685199	other
puf-12	WBGene00014165	174572	Q09622	-0.579163	-0.682736	-0.0202108	0.0100579	-2.00944	0.079347	down	TRUE			0	0.406426	0.0615568	other
puf-12	WBGene00014165	174572	Q09622	-0.579163	-0.682736	-0.0202108	0.0100579	-2.00944	0.079347	down	TRUE			4	0.38183	0.162876	other
puf-12	WBGene00014165	174572	Q09622	-0.579163	-0.682736	-0.0202108	0.0100579	-2.00944	0.079347	down	TRUE			8	0.24474	0	other
nst-1	WBGene00003821	174329	Q21086	-0.603921	-0.748705	-0.0200898	0.00937416	-2.1431	0.0644641	down	TRUE			0	0.659929	0.0304188	other
nst-1	WBGene00003821	174329	Q21086	-0.603921	-0.748705	-0.0200898	0.00937416	-2.1431	0.0644641	down	TRUE			4	0.710174	0.0968845	other
nst-1	WBGene00003821	174329	Q21086	-0.603921	-0.748705	-0.0200898	0.00937416	-2.1431	0.0644641	down	TRUE			8	0.499211	0.0522933	other
pyc-1	WBGene00004258	179616	O17732	-0.465311	-0.467099	-0.0200776	0.0135033	-1.48687	0.175362	down	TRUE			0	0.693623	0.0740485	other
pyc-1	WBGene00004258	179616	O17732	-0.465311	-0.467099	-0.0200776	0.0135033	-1.48687	0.175362	down	TRUE			4	0.810806	0.0221351	other
pyc-1	WBGene00004258	179616	O17732	-0.465311	-0.467099	-0.0200776	0.0135033	-1.48687	0.175362	down	TRUE			8	0.533002	0.0692409	other
rps-4	WBGene00004473	177481	Q9N3X2	-0.39018	-0.661724	-0.0200169	0.0167002	-1.1986	0.264982	down	TRUE			0	0.996595	0.00179124	other
rps-4	WBGene00004473	177481	Q9N3X2	-0.39018	-0.661724	-0.0200169	0.0167002	-1.1986	0.264982	down	TRUE			4	0.997821	0.00217865	other
rps-4	WBGene00004473	177481	Q9N3X2	-0.39018	-0.661724	-0.0200169	0.0167002	-1.1986	0.264982	down	TRUE			8	0.836459	0.151374	other
rpl-7	WBGene00004418	171602	O01802	-0.590289	-0.583874	-0.0198916	0.00961691	-2.06839	0.0724095	down	TRUE			0	0.910384	0.0243959	other
rpl-7	WBGene00004418	171602	O01802	-0.590289	-0.583874	-0.0198916	0.00961691	-2.06839	0.0724095	down	TRUE			4	0.917996	0.0443573	other
rpl-7	WBGene00004418	171602	O01802	-0.590289	-0.583874	-0.0198916	0.00961691	-2.06839	0.0724095	down	TRUE			8	0.751251	0.0771727	other
eif-3.K	WBGene00001233	179779	Q9XUP3	-0.445463	-0.467099	-0.0198671	0.0141171	-1.4073	0.196982	down	TRUE			0	0.50299	0.059883	other
eif-3.K	WBGene00001233	179779	Q9XUP3	-0.445463	-0.467099	-0.0198671	0.0141171	-1.4073	0.196982	down	TRUE			4	0.562222	0.117778	other
eif-3.K	WBGene00001233	179779	Q9XUP3	-0.445463	-0.467099	-0.0198671	0.0141171	-1.4073	0.196982	down	TRUE			8	0.344053	0.0924306	other
unc-89	WBGene00006820	171990	O01761	-0.488858	-0.390434	-0.0197496	0.0124603	-1.585	0.151625	down	TRUE			0	0.369748	0.0507494	other
unc-89	WBGene00006820	171990	O01761	-0.488858	-0.390434	-0.0197496	0.0124603	-1.585	0.151625	down	TRUE			4	0.398715	0.0283442	other
unc-89	WBGene00006820	171990	O01761	-0.488858	-0.390434	-0.0197496	0.0124603	-1.585	0.151625	down	TRUE			8	0.211751	0.0947898	other
rps-6	WBGene00004475	173260	Q9NEN6	-0.637181	-0.778499	-0.0196717	0.00841255	-2.33837	0.0475362	down	TRUE			0	0.870061	0.0152507	other
rps-6	WBGene00004475	173260	Q9NEN6	-0.637181	-0.778499	-0.0196717	0.00841255	-2.33837	0.0475362	down	TRUE			4	0.878105	0.0513072	other
rps-6	WBGene00004475	173260	Q9NEN6	-0.637181	-0.778499	-0.0196717	0.00841255	-2.33837	0.0475362	down	TRUE			8	0.712688	0.0660671	other
cand-1	WBGene00013606	180125	G5ED41	-0.390769	-0.546608	-0.0196654	0.0163779	-1.20073	0.264198	down	TRUE			0	0.507803	0.110851	other
cand-1	WBGene00013606	180125	G5ED41	-0.390769	-0.546608	-0.0196654	0.0163779	-1.20073	0.264198	down	TRUE			4	0.575185	0.00106754	other
cand-1	WBGene00013606	180125	G5ED41	-0.390769	-0.546608	-0.0196654	0.0163779	-1.20073	0.264198	down	TRUE			8	0.350479	0.0880759	other
nog-1	WBGene00020297	176863	O44411	-0.509019	-0.722897	-0.01964	0.011742	-1.67263	0.13294	down	TRUE			0	0.4009	0.0803028	other
nog-1	WBGene00020297	176863	O44411	-0.509019	-0.722897	-0.01964	0.011742	-1.67263	0.13294	down	TRUE			4	0.171351	0.116885	other
nog-1	WBGene00020297	176863	O44411	-0.509019	-0.722897	-0.01964	0.011742	-1.67263	0.13294	down	TRUE			8	0.24378	0	other
asg-2	WBGene00000210	180956	Q18803	-0.896099	-0.897999	-0.0196138	0.00343481	-5.71032	0.000449008	down	TRUE			0	0.7312	0.0123121	other
asg-2	WBGene00000210	180956	Q18803	-0.896099	-0.897999	-0.0196138	0.00343481	-5.71032	0.000449008	down	TRUE			4	0.676013	0.0322222	other
asg-2	WBGene00000210	180956	Q18803	-0.896099	-0.897999	-0.0196138	0.00343481	-5.71032	0.000449008	down	TRUE			8	0.574289	0.0246968	other
unc-52	WBGene00006787	175126	Q06561	-0.640247	-0.722897	-0.0195543	0.00829483	-2.35741	0.0461442	down	TRUE	Core matrisome	Proteoglycans	0	0.55287	0.0536368	matrisome
unc-52	WBGene00006787	175126	Q06561	-0.640247	-0.722897	-0.0195543	0.00829483	-2.35741	0.0461442	down	TRUE	Core matrisome	Proteoglycans	4	0.592549	0.0827451	matrisome
unc-52	WBGene00006787	175126	Q06561	-0.640247	-0.722897	-0.0195543	0.00829483	-2.35741	0.0461442	down	TRUE	Core matrisome	Proteoglycans	8	0.396436	0	matrisome
gale-1	WBGene00008132	173171	Q564Q1	-0.412727	-0.433461	-0.0194879	0.0152057	-1.28162	0.235872	down	TRUE			0	0.271957	0.0781744	other
gale-1	WBGene00008132	173171	Q564Q1	-0.412727	-0.433461	-0.0194879	0.0152057	-1.28162	0.235872	down	TRUE			4	0.426776	0.169695	other
gale-1	WBGene00008132	173171	Q564Q1	-0.412727	-0.433461	-0.0194879	0.0152057	-1.28162	0.235872	down	TRUE			8	0.116054	0.039942	other
eif-3.E	WBGene00001228	172959	O61820	-0.735434	-0.748705	-0.0193499	0.00630319	-3.06986	0.0153512	down	TRUE			0	0.415266	0.0519408	other
eif-3.E	WBGene00001228	172959	O61820	-0.735434	-0.748705	-0.0193499	0.00630319	-3.06986	0.0153512	down	TRUE			4	0.305926	0.0423094	other
eif-3.E	WBGene00001228	172959	O61820	-0.735434	-0.748705	-0.0193499	0.00630319	-3.06986	0.0153512	down	TRUE			8	0.260466	0.0160655	other
rpl-31	WBGene00004445	173235	Q9U332	-0.638685	-0.817424	-0.0191831	0.00817105	-2.34769	0.0468497	down	TRUE			0	0.852295	0.0323709	other
rpl-31	WBGene00004445	173235	Q9U332	-0.638685	-0.817424	-0.0191831	0.00817105	-2.34769	0.0468497	down	TRUE			4	0.720436	0.0627887	other
rpl-31	WBGene00004445	173235	Q9U332	-0.638685	-0.817424	-0.0191831	0.00817105	-2.34769	0.0468497	down	TRUE			8	0.69883	0.0598936	other
ncbp-1	WBGene00018156	172345	O01763	-0.474083	-0.602414	-0.0191224	0.0125563	-1.52293	0.166277	down	TRUE			0	0.368688	0.0399956	other
ncbp-1	WBGene00018156	172345	O01763	-0.474083	-0.602414	-0.0191224	0.0125563	-1.52293	0.166277	down	TRUE			4	0.476819	0.132593	other
ncbp-1	WBGene00018156	172345	O01763	-0.474083	-0.602414	-0.0191224	0.0125563	-1.52293	0.166277	down	TRUE			8	0.215709	0.0661771	other
T16G12.1	WBGene00011803	176416	Q22531	-0.345612	-0.562254	-0.0190223	0.0182602	-1.04173	0.327991	down	TRUE			0	0.295268	0.0941052	other
T16G12.1	WBGene00011803	176416	Q22531	-0.345612	-0.562254	-0.0190223	0.0182602	-1.04173	0.327991	down	TRUE			4	0.361634	0.299542	other
T16G12.1	WBGene00011803	176416	Q22531	-0.345612	-0.562254	-0.0190223	0.0182602	-1.04173	0.327991	down	TRUE			8	0.14309	0.0440156	other
rpl-12	WBGene00004424	178279	P61866	-0.595075	-0.544949	-0.0189432	0.00904511	-2.0943	0.0695516	down	TRUE			0	0.942543	0.00800978	other
rpl-12	WBGene00004424	178279	P61866	-0.595075	-0.544949	-0.0189432	0.00904511	-2.0943	0.0695516	down	TRUE			4	0.907974	0.0103268	other
rpl-12	WBGene00004424	178279	P61866	-0.595075	-0.544949	-0.0189432	0.00904511	-2.0943	0.0695516	down	TRUE			8	0.790998	0.0816895	other
irg-7	WBGene00018237	180613	A0A131MBU3	-0.430819	-0.361449	-0.0188307	0.0139458	-1.35027	0.213882	down	TRUE			0	0.414637	0.0744778	other
irg-7	WBGene00018237	180613	A0A131MBU3	-0.430819	-0.361449	-0.0188307	0.0139458	-1.35027	0.213882	down	TRUE			4	0.521242	0.155229	other
irg-7	WBGene00018237	180613	A0A131MBU3	-0.430819	-0.361449	-0.0188307	0.0139458	-1.35027	0.213882	down	TRUE			8	0.263992	0.0511875	other
tpp-2	WBGene00017686	174018	Q09541	-0.437797	-0.389249	-0.0188288	0.013671	-1.37728	0.205728	down	TRUE			0	0.598305	0.0928324	other
tpp-2	WBGene00017686	174018	Q09541	-0.437797	-0.389249	-0.0188288	0.013671	-1.37728	0.205728	down	TRUE			4	0.714837	0.0122222	other
tpp-2	WBGene00017686	174018	Q09541	-0.437797	-0.389249	-0.0188288	0.013671	-1.37728	0.205728	down	TRUE			8	0.447675	0.0489732	other
eif-2beta	WBGene00010560	172584	Q21230	-0.534339	-0.502012	-0.0187966	0.0105127	-1.78799	0.111581	down	TRUE			0	0.408291	0.068577	other
eif-2beta	WBGene00010560	172584	Q21230	-0.534339	-0.502012	-0.0187966	0.0105127	-1.78799	0.111581	down	TRUE			4	0.331907	0.042821	other
eif-2beta	WBGene00010560	172584	Q21230	-0.534339	-0.502012	-0.0187966	0.0105127	-1.78799	0.111581	down	TRUE			8	0.257918	0.066499	other
sptl-1	WBGene00016020	173389	P91079	-0.530976	-0.361449	-0.0187675	0.0105893	-1.7723	0.114284	down	TRUE			0	0.357902	0.0760852	other
sptl-1	WBGene00016020	173389	P91079	-0.530976	-0.361449	-0.0187675	0.0105893	-1.7723	0.114284	down	TRUE			4	0.152244	0.0171678	other
sptl-1	WBGene00016020	173389	P91079	-0.530976	-0.361449	-0.0187675	0.0105893	-1.7723	0.114284	down	TRUE			8	0.207762	0.03817	other
hel-1	WBGene00001840	174333	Q18212	-0.494479	-0.506024	-0.0186483	0.0115894	-1.60908	0.146264	down	TRUE			0	0.877687	0.0229981	other
hel-1	WBGene00001840	174333	Q18212	-0.494479	-0.506024	-0.0186483	0.0115894	-1.60908	0.146264	down	TRUE			4	0.923617	0.0140305	other
hel-1	WBGene00001840	174333	Q18212	-0.494479	-0.506024	-0.0186483	0.0115894	-1.60908	0.146264	down	TRUE			8	0.7285	0.0946727	other
tomm-40	WBGene00007686	174431	Q18090	-0.595839	-0.472866	-0.018617	0.00887171	-2.09847	0.0691022	down	TRUE			0	0.366113	0.0765187	other
tomm-40	WBGene00007686	174431	Q18090	-0.595839	-0.472866	-0.018617	0.00887171	-2.09847	0.0691022	down	TRUE			4	0.264924	0.053159	other
tomm-40	WBGene00007686	174431	Q18090	-0.595839	-0.472866	-0.018617	0.00887171	-2.09847	0.0691022	down	TRUE			8	0.217177	0.0171775	other
rps-3	WBGene00004472	175879	P48152	-0.790335	-0.778499	-0.0185991	0.0050976	-3.6486	0.00650748	down	TRUE			0	0.911969	0.00803048	other
rps-3	WBGene00004472	175879	P48152	-0.790335	-0.778499	-0.0185991	0.0050976	-3.6486	0.00650748	down	TRUE			4	0.904379	0.000849673	other
rps-3	WBGene00004472	175879	P48152	-0.790335	-0.778499	-0.0185991	0.0050976	-3.6486	0.00650748	down	TRUE			8	0.763176	0.0394681	other
pbs-3	WBGene00003949	173858	Q23237	-0.342848	-0.272475	-0.0185842	0.018003	-1.03229	0.332133	down	TRUE			0	0.498275	0.0994118	other
pbs-3	WBGene00003949	173858	Q23237	-0.342848	-0.272475	-0.0185842	0.018003	-1.03229	0.332133	down	TRUE			4	0.670044	0.0240741	other
pbs-3	WBGene00003949	173858	Q23237	-0.342848	-0.272475	-0.0185842	0.018003	-1.03229	0.332133	down	TRUE			8	0.349601	0.0979901	other
cct-2	WBGene00000378	174421	P47207	-0.561726	-0.622799	-0.0185575	0.00966331	-1.92041	0.091058	down	TRUE			0	0.841614	0.00747332	other
cct-2	WBGene00000378	174421	P47207	-0.561726	-0.622799	-0.0185575	0.00966331	-1.92041	0.091058	down	TRUE			4	0.825229	0.0440523	other
cct-2	WBGene00000378	174421	P47207	-0.561726	-0.622799	-0.0185575	0.00966331	-1.92041	0.091058	down	TRUE			8	0.693154	0.0845161	other
rpl-16	WBGene00004428	175455	Q27389	-0.622645	-0.817424	-0.0184764	0.00820955	-2.2506	0.054516	down	TRUE			0	0.857482	0.0216618	other
rpl-16	WBGene00004428	175455	Q27389	-0.622645	-0.817424	-0.0184764	0.00820955	-2.2506	0.054516	down	TRUE			4	0.834074	0.00945534	other
rpl-16	WBGene00004428	175455	Q27389	-0.622645	-0.817424	-0.0184764	0.00820955	-2.2506	0.054516	down	TRUE			8	0.70967	0.0701929	other
trap-2	WBGene00020216	180422	Q22169	-0.7022	-0.748705	-0.0183713	0.0065857	-2.78957	0.0235739	down	TRUE			0	0.571548	0.0399811	other
trap-2	WBGene00020216	180422	Q22169	-0.7022	-0.748705	-0.0183713	0.0065857	-2.78957	0.0235739	down	TRUE			4	0.503965	0.0439651	other
trap-2	WBGene00020216	180422	Q22169	-0.7022	-0.748705	-0.0183713	0.0065857	-2.78957	0.0235739	down	TRUE			8	0.424578	0.0421395	other
gpa-13	WBGene00001675	179746	Q9XTB2	-0.48306	-0.498273	-0.0181665	0.011642	-1.56044	0.157278	down	TRUE			0	0.445393	0.0870338	other
gpa-13	WBGene00001675	179746	Q9XTB2	-0.48306	-0.498273	-0.0181665	0.011642	-1.56044	0.157278	down	TRUE			4	0.212048	0.0573638	other
gpa-13	WBGene00001675	179746	Q9XTB2	-0.48306	-0.498273	-0.0181665	0.011642	-1.56044	0.157278	down	TRUE			8	0.30006	0	other
prmt-1	WBGene00013766	180326	Q9U2X0	-0.531534	-0.428174	-0.0181622	0.0102328	-1.7749	0.113833	down	TRUE			0	0.363564	0.0579597	other
prmt-1	WBGene00013766	180326	Q9U2X0	-0.531534	-0.428174	-0.0181622	0.0102328	-1.7749	0.113833	down	TRUE			4	0.324183	0.0464052	other
prmt-1	WBGene00013766	180326	Q9U2X0	-0.531534	-0.428174	-0.0181622	0.0102328	-1.7749	0.113833	down	TRUE			8	0.218267	0.0712002	other
dhs-21	WBGene00000984	179741	Q21929	-0.333684	-0.467099	-0.0181297	0.0181082	-1.00118	0.346055	down	TRUE			0	0.653998	0.0880838	other
dhs-21	WBGene00000984	179741	Q21929	-0.333684	-0.467099	-0.0181297	0.0181082	-1.00118	0.346055	down	TRUE			4	0.762941	0.00176471	other
dhs-21	WBGene00000984	179741	Q21929	-0.333684	-0.467099	-0.0181297	0.0181082	-1.00118	0.346055	down	TRUE			8	0.50896	0.125824	other
gars-1	WBGene00001744	175703	Q10039	-0.493817	-0.585652	-0.0180985	0.0112677	-1.60623	0.14689	down	TRUE			0	0.620274	0.0642668	other
gars-1	WBGene00001744	175703	Q10039	-0.493817	-0.585652	-0.0180985	0.0112677	-1.60623	0.14689	down	TRUE			4	0.679303	0.0442266	other
gars-1	WBGene00001744	175703	Q10039	-0.493817	-0.585652	-0.0180985	0.0112677	-1.60623	0.14689	down	TRUE			8	0.475486	0.0638344	other
cul-1	WBGene00000836	176466	Q17389	-0.476261	-0.498273	-0.0180486	0.0117813	-1.53197	0.164066	down	TRUE			0	0.454541	0.0676175	other
cul-1	WBGene00000836	176466	Q17389	-0.476261	-0.498273	-0.0180486	0.0117813	-1.53197	0.164066	down	TRUE			4	0.483486	0.188279	other
cul-1	WBGene00000836	176466	Q17389	-0.476261	-0.498273	-0.0180486	0.0117813	-1.53197	0.164066	down	TRUE			8	0.310152	0	other
rpl-43	WBGene00004456	175070	Q9U2A8	-0.277449	-0.506024	-0.0179535	0.0219799	-0.816812	0.437682	down	TRUE			0	0.659062	0.115716	other
rpl-43	WBGene00004456	175070	Q9U2A8	-0.277449	-0.506024	-0.0179535	0.0219799	-0.816812	0.437682	down	TRUE			4	0.416122	0.239651	other
rpl-43	WBGene00004456	175070	Q9U2A8	-0.277449	-0.506024	-0.0179535	0.0219799	-0.816812	0.437682	down	TRUE			8	0.515434	0.119829	other
chc-1	WBGene00011867	176434	P34574	-0.560626	-0.472866	-0.0178051	0.00929807	-1.91492	0.0918314	down	TRUE			0	0.646788	0.0492672	other
chc-1	WBGene00011867	176434	P34574	-0.560626	-0.472866	-0.0178051	0.00929807	-1.91492	0.0918314	down	TRUE			4	0.673333	0.0654902	other
chc-1	WBGene00011867	176434	P34574	-0.560626	-0.472866	-0.0178051	0.00929807	-1.91492	0.0918314	down	TRUE			8	0.504347	0.0544142	other
ima-3	WBGene00002074	177533	Q19969	-0.487523	-0.512272	-0.0177788	0.0112572	-1.57932	0.152916	down	TRUE			0	0.343126	0.074712	other
ima-3	WBGene00002074	177533	Q19969	-0.487523	-0.512272	-0.0177788	0.0112572	-1.57932	0.152916	down	TRUE			4	0.39658	0.119891	other
ima-3	WBGene00002074	177533	Q19969	-0.487523	-0.512272	-0.0177788	0.0112572	-1.57932	0.152916	down	TRUE			8	0.200896	0.0277014	other
tbb-2	WBGene00006537	175519	P52275	-0.512476	-0.544949	-0.0177777	0.0105317	-1.68802	0.129886	down	TRUE			0	0.95405	0.0201924	other
tbb-2	WBGene00006537	175519	P52275	-0.512476	-0.544949	-0.0177777	0.0105317	-1.68802	0.129886	down	TRUE			4	0.98305	0.000479303	other
tbb-2	WBGene00006537	175519	P52275	-0.512476	-0.544949	-0.0177777	0.0105317	-1.68802	0.129886	down	TRUE			8	0.811828	0.0878685	other
rab-10	WBGene00004273	266836	Q94148	-0.538602	-0.507565	-0.0177524	0.00981848	-1.80806	0.108212	down	TRUE			0	0.818054	0.0463564	other
rab-10	WBGene00004273	266836	Q94148	-0.538602	-0.507565	-0.0177524	0.00981848	-1.80806	0.108212	down	TRUE			4	0.86488	0.0457081	other
rab-10	WBGene00004273	266836	Q94148	-0.538602	-0.507565	-0.0177524	0.00981848	-1.80806	0.108212	down	TRUE			8	0.676035	0.0622725	other
erfa-1	WBGene00020269	179028	O16520	-0.477578	-0.506024	-0.0176729	0.0114949	-1.53746	0.162737	down	TRUE			0	0.781422	0.0244583	other
erfa-1	WBGene00020269	179028	O16520	-0.477578	-0.506024	-0.0176729	0.0114949	-1.53746	0.162737	down	TRUE			4	0.832157	0.0184314	other
erfa-1	WBGene00020269	179028	O16520	-0.477578	-0.506024	-0.0176729	0.0114949	-1.53746	0.162737	down	TRUE			8	0.640039	0.0930295	other
rack-1	WBGene00010556	177895	Q21215	-0.679378	-0.778499	-0.017546	0.00670027	-2.6187	0.0307124	down	TRUE			0	0.910038	0.0166095	other
rack-1	WBGene00010556	177895	Q21215	-0.679378	-0.778499	-0.017546	0.00670027	-2.6187	0.0307124	down	TRUE			4	0.929216	0.00215686	other
rack-1	WBGene00010556	177895	Q21215	-0.679378	-0.778499	-0.017546	0.00670027	-2.6187	0.0307124	down	TRUE			8	0.76967	0.0498951	other
nkb-1	WBGene00007646	182726	Q93235	-0.42211	-0.433461	-0.0174853	0.0132768	-1.31699	0.224315	down	TRUE			0	0.288677	0.0742064	other
nkb-1	WBGene00007646	182726	Q93235	-0.42211	-0.433461	-0.0174853	0.0132768	-1.31699	0.224315	down	TRUE			4	0.311351	0.198061	other
nkb-1	WBGene00007646	182726	Q93235	-0.42211	-0.433461	-0.0174853	0.0132768	-1.31699	0.224315	down	TRUE			8	0.148794	0.043054	other
copb-2	WBGene00009542	177779	Q20168	-0.478302	-0.562254	-0.0174669	0.0113386	-1.54048	0.16201	down	TRUE			0	0.287994	0.062071	other
copb-2	WBGene00009542	177779	Q20168	-0.478302	-0.562254	-0.0174669	0.0113386	-1.54048	0.16201	down	TRUE			4	0.324488	0.142571	other
copb-2	WBGene00009542	177779	Q20168	-0.478302	-0.562254	-0.0174669	0.0113386	-1.54048	0.16201	down	TRUE			8	0.148259	0.0471366	other
kin-2	WBGene00002190	180864	P30625	-0.505971	-0.544949	-0.0174453	0.0105146	-1.65915	0.135669	down	TRUE			0	0.452561	0.0764694	other
kin-2	WBGene00002190	180864	P30625	-0.505971	-0.544949	-0.0174453	0.0105146	-1.65915	0.135669	down	TRUE			4	0.424684	0.0270806	other
kin-2	WBGene00002190	180864	P30625	-0.505971	-0.544949	-0.0174453	0.0105146	-1.65915	0.135669	down	TRUE			8	0.312999	0.0568351	other
goa-1	WBGene00001648	172505	P51875	-0.727268	-0.748705	-0.0172106	0.00574254	-2.99704	0.0171489	down	TRUE			0	0.697323	0.0259064	other
goa-1	WBGene00001648	172505	P51875	-0.727268	-0.748705	-0.0172106	0.00574254	-2.99704	0.0171489	down	TRUE			4	0.64427	0.0745534	other
goa-1	WBGene00001648	172505	P51875	-0.727268	-0.748705	-0.0172106	0.00574254	-2.99704	0.0171489	down	TRUE			8	0.559638	0.0343987	other
ZK512.2	WBGene00013983	176292	P34640	-0.408079	-0.472866	-0.0171869	0.0135942	-1.26428	0.241718	down	TRUE			0	0.276561	0.0719838	other
ZK512.2	WBGene00013983	176292	P34640	-0.408079	-0.472866	-0.0171869	0.0135942	-1.26428	0.241718	down	TRUE			4	0.40342	0.0918736	other
ZK512.2	WBGene00013983	176292	P34640	-0.408079	-0.472866	-0.0171869	0.0135942	-1.26428	0.241718	down	TRUE			8	0.139066	0.0638722	other
rnr-2	WBGene00004392	175525	P42170	-0.304254	-0.394055	-0.0171348	0.0189673	-0.903389	0.392709	down	TRUE			0	0.380994	0.112857	other
rnr-2	WBGene00004392	175525	P42170	-0.304254	-0.394055	-0.0171348	0.0189673	-0.903389	0.392709	down	TRUE			4	0.296863	0.252157	other
rnr-2	WBGene00004392	175525	P42170	-0.304254	-0.394055	-0.0171348	0.0189673	-0.903389	0.392709	down	TRUE			8	0.243916	0.0856336	other
atp-1	WBGene00010419	173134	Q9XXK1	-0.379411	-0.778499	-0.0171042	0.0147467	-1.15986	0.279548	down	TRUE			0	0.995912	0.000331332	other
atp-1	WBGene00010419	173134	Q9XXK1	-0.379411	-0.778499	-0.0171042	0.0147467	-1.15986	0.279548	down	TRUE			4	0.987865	0.00668845	other
atp-1	WBGene00010419	173134	Q9XXK1	-0.379411	-0.778499	-0.0171042	0.0147467	-1.15986	0.279548	down	TRUE			8	0.859079	0.134401	other
mmcm-1	WBGene00014202	175503	Q23381	-0.463629	-0.472866	-0.0171007	0.0115544	-1.48002	0.177136	down	TRUE			0	0.542769	0.0498159	other
mmcm-1	WBGene00014202	175503	Q23381	-0.463629	-0.472866	-0.0171007	0.0115544	-1.48002	0.177136	down	TRUE			4	0.655926	0.0981917	other
mmcm-1	WBGene00014202	175503	Q23381	-0.463629	-0.472866	-0.0171007	0.0115544	-1.48002	0.177136	down	TRUE			8	0.405963	0.0539306	other
txdc-9	WBGene00006515	182257	Q11183	-0.387276	-0.3114	-0.0170361	0.014339	-1.1881	0.268868	down	TRUE			0	0.353518	0.0809543	other
txdc-9	WBGene00006515	182257	Q11183	-0.387276	-0.3114	-0.0170361	0.014339	-1.1881	0.268868	down	TRUE			4	0.527996	0.00729847	other
txdc-9	WBGene00006515	182257	Q11183	-0.387276	-0.3114	-0.0170361	0.014339	-1.1881	0.268868	down	TRUE			8	0.217229	0.0559811	other
E01A2.2	WBGene00017085	171996	Q966L5	-0.442414	-0.468521	-0.0170315	0.0122062	-1.39532	0.200434	down	TRUE			0	0.415116	0.0595529	other
E01A2.2	WBGene00017085	171996	Q966L5	-0.442414	-0.468521	-0.0170315	0.0122062	-1.39532	0.200434	down	TRUE			4	0.493791	0.000326797	other
E01A2.2	WBGene00017085	171996	Q966L5	-0.442414	-0.468521	-0.0170315	0.0122062	-1.39532	0.200434	down	TRUE			8	0.278864	0.0793344	other
myo-1	WBGene00002348	172471	P02567	-0.59304	-0.546608	-0.0168846	0.00810499	-2.08324	0.0707578	down	TRUE			0	0.716868	0.041747	other
myo-1	WBGene00002348	172471	P02567	-0.59304	-0.546608	-0.0168846	0.00810499	-2.08324	0.0707578	down	TRUE			4	0.722854	0.0442048	other
myo-1	WBGene00002348	172471	P02567	-0.59304	-0.546608	-0.0168846	0.00810499	-2.08324	0.0707578	down	TRUE			8	0.581791	0.0530692	other
C34C12.8	WBGene00007927	175449	Q18421	-0.357071	-0.506024	-0.0168805	0.0156124	-1.08123	0.311108	down	TRUE			0	0.316528	0.0507214	other
C34C12.8	WBGene00007927	175449	Q18421	-0.357071	-0.506024	-0.0168805	0.0156124	-1.08123	0.311108	down	TRUE			4	0.475534	0.172702	other
C34C12.8	WBGene00007927	175449	Q18421	-0.357071	-0.506024	-0.0168805	0.0156124	-1.08123	0.311108	down	TRUE			8	0.181484	0.080088	other
ifc-2	WBGene00002056	180414	Q21067	-0.542062	-0.3114	-0.0168061	0.00921144	-1.82448	0.105525	down	TRUE			0	0.835292	0.0142958	other
ifc-2	WBGene00002056	180414	Q21067	-0.542062	-0.3114	-0.0168061	0.00921144	-1.82448	0.105525	down	TRUE			4	0.857974	0.00150327	other
ifc-2	WBGene00002056	180414	Q21067	-0.542062	-0.3114	-0.0168061	0.00921144	-1.82448	0.105525	down	TRUE			8	0.700843	0.0771886	other
mop-25.2	WBGene00013140	174527	O18211	-0.683322	-0.664364	-0.0167467	0.00632633	-2.64714	0.0293858	down	TRUE			0	0.247568	0.0387397	other
mop-25.2	WBGene00013140	174527	O18211	-0.683322	-0.664364	-0.0167467	0.00632633	-2.64714	0.0293858	down	TRUE			4	0.105068	0.0386194	other
mop-25.2	WBGene00013140	174527	O18211	-0.683322	-0.664364	-0.0167467	0.00632633	-2.64714	0.0293858	down	TRUE			8	0.113594	0.0300937	other
stdh-2	WBGene00008678	184337	O17795	-0.334471	-0.394055	-0.0167312	0.0166672	-1.00384	0.344848	down	TRUE			0	0.402678	0.0978351	other
stdh-2	WBGene00008678	184337	O17795	-0.334471	-0.394055	-0.0167312	0.0166672	-1.00384	0.344848	down	TRUE			4	0.51451	0.186078	other
stdh-2	WBGene00008678	184337	O17795	-0.334471	-0.394055	-0.0167312	0.0166672	-1.00384	0.344848	down	TRUE			8	0.268828	0.0640469	other
stdh-1	WBGene00007363	182291	Q17703	-0.334471	-0.394055	-0.0167312	0.0166672	-1.00384	0.344848	down	TRUE			0	0.402678	0.0978351	other
stdh-1	WBGene00007363	182291	Q17703	-0.334471	-0.394055	-0.0167312	0.0166672	-1.00384	0.344848	down	TRUE			4	0.51451	0.186078	other
stdh-1	WBGene00007363	182291	Q17703	-0.334471	-0.394055	-0.0167312	0.0166672	-1.00384	0.344848	down	TRUE			8	0.268828	0.0640469	other
ldp-1	WBGene00017719	178692	Q9GZE9	-0.50367	-0.512272	-0.0166879	0.0101198	-1.64903	0.137752	down	TRUE			0	0.474039	0.0606132	other
ldp-1	WBGene00017719	178692	Q9GZE9	-0.50367	-0.512272	-0.0166879	0.0101198	-1.64903	0.137752	down	TRUE			4	0.511656	0.111874	other
ldp-1	WBGene00017719	178692	Q9GZE9	-0.50367	-0.512272	-0.0166879	0.0101198	-1.64903	0.137752	down	TRUE			8	0.340536	0.0390744	other
mrpl-45	WBGene00022493	191044	Q95Y71	-0.581675	-0.581318	-0.0166485	0.00823123	-2.0226	0.0777444	down	TRUE			0	0.353967	0.0524671	other
mrpl-45	WBGene00022493	191044	Q95Y71	-0.581675	-0.581318	-0.0166485	0.00823123	-2.0226	0.0777444	down	TRUE			4	0.374423	0.0291068	other
mrpl-45	WBGene00022493	191044	Q95Y71	-0.581675	-0.581318	-0.0166485	0.00823123	-2.0226	0.0777444	down	TRUE			8	0.220779	0.0433273	other
nduf-7	WBGene00012376	172734	Q94360	-0.409725	-0.390434	-0.0166358	0.0130949	-1.27041	0.239639	down	TRUE			0	0.692355	0.068202	other
nduf-7	WBGene00012376	172734	Q94360	-0.409725	-0.390434	-0.0166358	0.0130949	-1.27041	0.239639	down	TRUE			4	0.796362	0.0142266	other
nduf-7	WBGene00012376	172734	Q94360	-0.409725	-0.390434	-0.0166358	0.0130949	-1.27041	0.239639	down	TRUE			8	0.559268	0.0779044	other
spd-5	WBGene00004955	172155	P91349	-0.436708	-0.663738	-0.0163944	0.0119402	-1.37305	0.206989	down	TRUE			0	0.623559	0.0341543	other
spd-5	WBGene00004955	172155	P91349	-0.436708	-0.663738	-0.0163944	0.0119402	-1.37305	0.206989	down	TRUE			4	0.786645	0.114532	other
spd-5	WBGene00004955	172155	P91349	-0.436708	-0.663738	-0.0163944	0.0119402	-1.37305	0.206989	down	TRUE			8	0.492404	0.042912	other
laf-1	WBGene00002244	190611	D0PV95	-0.638315	-0.622799	-0.0163539	0.00697276	-2.34539	0.0470181	down	TRUE			0	0.682046	0.0310125	other
laf-1	WBGene00002244	190611	D0PV95	-0.638315	-0.622799	-0.0163539	0.00697276	-2.34539	0.0470181	down	TRUE			4	0.742745	0.0466667	other
laf-1	WBGene00002244	190611	D0PV95	-0.638315	-0.622799	-0.0163539	0.00697276	-2.34539	0.0470181	down	TRUE			8	0.551215	0.0265227	other
rpt-1	WBGene00004501	179641	Q18787	-0.468896	-0.428174	-0.016337	0.0108801	-1.50154	0.171614	down	TRUE			0	0.490427	0.0445581	other
rpt-1	WBGene00004501	179641	Q18787	-0.468896	-0.428174	-0.016337	0.0108801	-1.50154	0.171614	down	TRUE			4	0.489368	0.0705447	other
rpt-1	WBGene00004501	179641	Q18787	-0.468896	-0.428174	-0.016337	0.0108801	-1.50154	0.171614	down	TRUE			8	0.359731	0.0820709	other
dyn-1	WBGene00001130	181644	P39055	-0.344221	-0.3114	-0.0163314	0.015749	-1.03698	0.330072	down	TRUE			0	0.721412	0.0432422	other
dyn-1	WBGene00001130	181644	P39055	-0.344221	-0.3114	-0.0163314	0.015749	-1.03698	0.330072	down	TRUE			4	0.485468	0.157233	other
dyn-1	WBGene00001130	181644	P39055	-0.344221	-0.3114	-0.0163314	0.015749	-1.03698	0.330072	down	TRUE			8	0.590761	0.106272	other
eif-3.H	WBGene00001231	172044	O01974	-0.442254	-0.544949	-0.0162439	0.0116469	-1.39469	0.200616	down	TRUE			0	0.648368	0.0456352	other
eif-3.H	WBGene00001231	172044	O01974	-0.442254	-0.544949	-0.0162439	0.0116469	-1.39469	0.200616	down	TRUE			4	0.564924	0.135512	other
eif-3.H	WBGene00001231	172044	O01974	-0.442254	-0.544949	-0.0162439	0.0116469	-1.39469	0.200616	down	TRUE			8	0.518417	0.0799181	other
moma-1	WBGene00019333	175243	Q21154	-0.419529	-0.3114	-0.0161731	0.0123723	-1.30721	0.227461	down	TRUE			0	0.843712	0.0300493	other
moma-1	WBGene00019333	175243	Q21154	-0.419529	-0.3114	-0.0161731	0.0123723	-1.30721	0.227461	down	TRUE			4	0.924118	0.0123529	other
moma-1	WBGene00019333	175243	Q21154	-0.419529	-0.3114	-0.0161731	0.0123723	-1.30721	0.227461	down	TRUE			8	0.714328	0.0965749	other
rps-9	WBGene00004478	174699	Q20228	-0.556584	-0.778499	-0.0161664	0.00853155	-1.89489	0.0947103	down	TRUE			0	0.924018	0.0114942	other
rps-9	WBGene00004478	174699	Q20228	-0.556584	-0.778499	-0.0161664	0.00853155	-1.89489	0.0947103	down	TRUE			4	0.936536	0.0411111	other
rps-9	WBGene00004478	174699	Q20228	-0.556584	-0.778499	-0.0161664	0.00853155	-1.89489	0.0947103	down	TRUE			8	0.794687	0.0707325	other
K12H4.5	WBGene00019680	187337	P34526	-0.558725	-0.394676	-0.0161586	0.00848008	-1.90547	0.0931787	down	TRUE			0	0.387961	0.0688188	other
K12H4.5	WBGene00019680	187337	P34526	-0.558725	-0.394676	-0.0161586	0.00848008	-1.90547	0.0931787	down	TRUE			4	0.294616	0	other
K12H4.5	WBGene00019680	187337	P34526	-0.558725	-0.394676	-0.0161586	0.00848008	-1.90547	0.0931787	down	TRUE			8	0.258692	0.0359239	other
fum-1	WBGene00001503	176059	O17214	-0.359302	-0.3114	-0.0161307	0.0148127	-1.08898	0.307877	down	TRUE			0	0.727316	0.0240535	other
fum-1	WBGene00001503	176059	O17214	-0.359302	-0.3114	-0.0161307	0.0148127	-1.08898	0.307877	down	TRUE			4	0.76037	0.00978214	other
fum-1	WBGene00001503	176059	O17214	-0.359302	-0.3114	-0.0161307	0.0148127	-1.08898	0.307877	down	TRUE			8	0.598271	0.129844	other
hsp-3	WBGene00002007	180880	P27420	-0.537133	-0.3114	-0.0161191	0.0089495	-1.80112	0.109365	down	TRUE			0	0.934364	0.010425	other
hsp-3	WBGene00002007	180880	P27420	-0.537133	-0.3114	-0.0161191	0.0089495	-1.80112	0.109365	down	TRUE			4	0.946231	0.0156427	other
hsp-3	WBGene00002007	180880	P27420	-0.537133	-0.3114	-0.0161191	0.0089495	-1.80112	0.109365	down	TRUE			8	0.805411	0.0768641	other
copg-1	WBGene00011775	177891	Q22498	-0.568853	-0.512272	-0.0160837	0.00822139	-1.95632	0.0861461	down	TRUE			0	0.274516	0.0599181	other
copg-1	WBGene00011775	177891	Q22498	-0.568853	-0.512272	-0.0160837	0.00822139	-1.95632	0.0861461	down	TRUE			4	0.202593	0.0468192	other
copg-1	WBGene00011775	177891	Q22498	-0.568853	-0.512272	-0.0160837	0.00822139	-1.95632	0.0861461	down	TRUE			8	0.145846	0.0424804	other
vha-1	WBGene00006910	176383	Q21898	-0.663236	-0.581318	-0.0160537	0.00640473	-2.50653	0.036568	down	TRUE			0	0.383799	0.0456427	other
vha-1	WBGene00006910	176383	Q21898	-0.663236	-0.581318	-0.0160537	0.00640473	-2.50653	0.036568	down	TRUE			4	0.341699	0.0900654	other
vha-1	WBGene00006910	176383	Q21898	-0.663236	-0.581318	-0.0160537	0.00640473	-2.50653	0.036568	down	TRUE			8	0.25537	0	other
mcm-5	WBGene00003157	175552	Q21902	-0.36761	-0.35465	-0.0160102	0.0143198	-1.11805	0.295995	down	TRUE			0	0.246654	0.0940026	other
mcm-5	WBGene00003157	175552	Q21902	-0.36761	-0.35465	-0.0160102	0.0143198	-1.11805	0.295995	down	TRUE			4	0.213638	0.180697	other
mcm-5	WBGene00003157	175552	Q21902	-0.36761	-0.35465	-0.0160102	0.0143198	-1.11805	0.295995	down	TRUE			8	0.118572	0.0556017	other
sqv-4	WBGene00005022	179484	Q19905	-0.444349	-0.428174	-0.0159513	0.0113701	-1.40292	0.198239	down	TRUE			0	0.517777	0.0746088	other
sqv-4	WBGene00005022	179484	Q19905	-0.444349	-0.428174	-0.0159513	0.0113701	-1.40292	0.198239	down	TRUE			4	0.543595	0.0871242	other
sqv-4	WBGene00005022	179484	Q19905	-0.444349	-0.428174	-0.0159513	0.0113701	-1.40292	0.198239	down	TRUE			8	0.390167	0.0559397	other
lpd-7	WBGene00003063	176072	Q95Y89	-0.432439	-0.361449	-0.0158509	0.011685	-1.35652	0.211972	down	TRUE			0	0.287849	0.0716937	other
lpd-7	WBGene00003063	176072	Q95Y89	-0.432439	-0.361449	-0.0158509	0.011685	-1.35652	0.211972	down	TRUE			4	0.235534	0.197407	other
lpd-7	WBGene00003063	176072	Q95Y89	-0.432439	-0.361449	-0.0158509	0.011685	-1.35652	0.211972	down	TRUE			8	0.161041	0	other
dlat-1	WBGene00009082	179945	Q19749	-0.534608	-0.544949	-0.0158487	0.00885768	-1.78926	0.111366	down	TRUE			0	0.750965	0.0167815	other
dlat-1	WBGene00009082	179945	Q19749	-0.534608	-0.544949	-0.0158487	0.00885768	-1.78926	0.111366	down	TRUE			4	0.756776	0.000305011	other
dlat-1	WBGene00009082	179945	Q19749	-0.534608	-0.544949	-0.0158487	0.00885768	-1.78926	0.111366	down	TRUE			8	0.624175	0.0759928	other
daf-22	WBGene00013284	174881	G5EDP2	-0.525246	-0.624695	-0.0158262	0.00906512	-1.74584	0.118984	down	TRUE			0	0.639737	0.0417296	other
daf-22	WBGene00013284	174881	G5EDP2	-0.525246	-0.624695	-0.0158262	0.00906512	-1.74584	0.118984	down	TRUE			4	0.760675	0.0275599	other
daf-22	WBGene00013284	174881	G5EDP2	-0.525246	-0.624695	-0.0158262	0.00906512	-1.74584	0.118984	down	TRUE			8	0.513127	0.0248663	other
rpl-33	WBGene00004447	174166	P49180	-0.589506	-0.817424	-0.0158078	0.00765814	-2.06419	0.0728844	down	TRUE			0	0.935507	0.00951397	other
rpl-33	WBGene00004447	174166	P49180	-0.589506	-0.817424	-0.0158078	0.00765814	-2.06419	0.0728844	down	TRUE			4	0.933442	0.0194989	other
rpl-33	WBGene00004447	174166	P49180	-0.589506	-0.817424	-0.0158078	0.00765814	-2.06419	0.0728844	down	TRUE			8	0.809044	0.0659683	other
rpl-10	WBGene00004421	174311	Q09533	-0.592249	-0.856349	-0.0158001	0.00759999	-2.07896	0.0712301	down	TRUE			0	0.936723	0.00643396	other
rpl-10	WBGene00004421	174311	Q09533	-0.592249	-0.856349	-0.0158001	0.00759999	-2.07896	0.0712301	down	TRUE			4	0.889281	0.0257516	other
rpl-10	WBGene00004421	174311	Q09533	-0.592249	-0.856349	-0.0158001	0.00759999	-2.07896	0.0712301	down	TRUE			8	0.810322	0.0688753	other
hsp-90	WBGene00000915	179971	Q18688	-0.639539	-0.739574	-0.0156894	0.00666784	-2.353	0.0464632	down	TRUE			0	0.961815	0.00915012	other
hsp-90	WBGene00000915	179971	Q18688	-0.639539	-0.739574	-0.0156894	0.00666784	-2.353	0.0464632	down	TRUE			4	0.968279	0.00122004	other
hsp-90	WBGene00000915	179971	Q18688	-0.639539	-0.739574	-0.0156894	0.00666784	-2.353	0.0464632	down	TRUE			8	0.836299	0.0554172	other
hsp-60	WBGene00002025	175316	P50140	-0.526699	-0.350325	-0.0156139	0.0089094	-1.75252	0.117781	down	TRUE			0	0.83958	0.0251062	other
hsp-60	WBGene00002025	175316	P50140	-0.526699	-0.350325	-0.0156139	0.0089094	-1.75252	0.117781	down	TRUE			4	0.879847	0.0083878	other
hsp-60	WBGene00002025	175316	P50140	-0.526699	-0.350325	-0.0156139	0.0089094	-1.75252	0.117781	down	TRUE			8	0.714669	0.0687354	other
dhc-1	WBGene00000962	172041	Q19020	-0.608012	-0.642575	-0.0154995	0.00715552	-2.16609	0.0621966	down	TRUE			0	0.369095	0.0326484	other
dhc-1	WBGene00000962	172041	Q19020	-0.608012	-0.642575	-0.0154995	0.00715552	-2.16609	0.0621966	down	TRUE			4	0.16037	0.0509586	other
dhc-1	WBGene00000962	172041	Q19020	-0.608012	-0.642575	-0.0154995	0.00715552	-2.16609	0.0621966	down	TRUE			8	0.245099	0	other
ubc-7	WBGene00006704	176363	P34477	-0.31302	-0.428174	-0.0151593	0.0162619	-0.932199	0.378508	down	TRUE			0	0.380302	0.119163	other
ubc-7	WBGene00006704	176363	P34477	-0.31302	-0.428174	-0.0151593	0.0162619	-0.932199	0.378508	down	TRUE			4	0.323115	0.0842919	other
ubc-7	WBGene00006704	176363	P34477	-0.31302	-0.428174	-0.0151593	0.0162619	-0.932199	0.378508	down	TRUE			8	0.259027	0.0847396	other
pah-1	WBGene00000240	174401	P90925	-0.494882	-0.468521	-0.0151088	0.00937959	-1.61082	0.145885	down	TRUE			0	0.350165	0.0802432	other
pah-1	WBGene00000240	174401	P90925	-0.494882	-0.468521	-0.0151088	0.00937959	-1.61082	0.145885	down	TRUE			4	0.346427	0.0218083	other
pah-1	WBGene00000240	174401	P90925	-0.494882	-0.468521	-0.0151088	0.00937959	-1.61082	0.145885	down	TRUE			8	0.229294	0.0236748	other
H24K24.3	WBGene00019240	178597	Q17335	-0.291109	-0.390434	-0.0150986	0.0175431	-0.860656	0.414476	down	TRUE			0	0.516495	0.127182	other
H24K24.3	WBGene00019240	178597	Q17335	-0.291109	-0.390434	-0.0150986	0.0175431	-0.860656	0.414476	down	TRUE			4	0.672462	0.0428322	other
H24K24.3	WBGene00019240	178597	Q17335	-0.291109	-0.390434	-0.0150986	0.0175431	-0.860656	0.414476	down	TRUE			8	0.395706	0.0594946	other
Y71F9B.2	WBGene00022126	171836	Q9N4G7	-0.548018	-0.602414	-0.0150632	0.00812881	-1.85307	0.101	down	TRUE			0	0.528908	0.0321407	other
Y71F9B.2	WBGene00022126	171836	Q9N4G7	-0.548018	-0.602414	-0.0150632	0.00812881	-1.85307	0.101	down	TRUE			4	0.588954	0.0628105	other
Y71F9B.2	WBGene00022126	171836	Q9N4G7	-0.548018	-0.602414	-0.0150632	0.00812881	-1.85307	0.101	down	TRUE			8	0.408402	0.0449276	other
his-24	WBGene00001898	181545	P10771	-0.436469	-0.433461	-0.0149508	0.0108962	-1.37212	0.207266	down	TRUE			0	0.416515	0.0443009	other
his-24	WBGene00001898	181545	P10771	-0.436469	-0.433461	-0.0149508	0.0108962	-1.37212	0.207266	down	TRUE			4	0.153224	0.0308715	other
his-24	WBGene00001898	181545	P10771	-0.436469	-0.433461	-0.0149508	0.0108962	-1.37212	0.207266	down	TRUE			8	0.296908	0.0498897	other
C48B6.2	WBGene00016740	172420	O01513	-0.371387	-0.275839	-0.0149096	0.0131785	-1.13136	0.290676	down	TRUE			0	0.375362	0.0722183	other
C48B6.2	WBGene00016740	172420	O01513	-0.371387	-0.275839	-0.0149096	0.0131785	-1.13136	0.290676	down	TRUE			4	0.425207	0.217146	other
C48B6.2	WBGene00016740	172420	O01513	-0.371387	-0.275839	-0.0149096	0.0131785	-1.13136	0.290676	down	TRUE			8	0.256086	0.0121512	other
rps-14	WBGene00004483	176006	P48150	-0.789605	-0.934199	-0.0149041	0.00409494	-3.63964	0.00659244	down	TRUE			0	0.892489	0.0072983	other
rps-14	WBGene00004483	176006	P48150	-0.789605	-0.934199	-0.0149041	0.00409494	-3.63964	0.00659244	down	TRUE			4	0.863007	0.00300654	other
rps-14	WBGene00004483	176006	P48150	-0.789605	-0.934199	-0.0149041	0.00409494	-3.63964	0.00659244	down	TRUE			8	0.773257	0.035427	other
pph-5	WBGene00012665	180263	Q9NES8	-0.606894	-0.705887	-0.0148696	0.00688477	-2.15978	0.0628109	down	TRUE			0	0.367159	0.0587251	other
pph-5	WBGene00012665	180263	Q9NES8	-0.606894	-0.705887	-0.0148696	0.00688477	-2.15978	0.0628109	down	TRUE			4	0.332135	0.0556645	other
pph-5	WBGene00012665	180263	Q9NES8	-0.606894	-0.705887	-0.0148696	0.00688477	-2.15978	0.0628109	down	TRUE			8	0.248202	0	other
nol-56	WBGene00010627	179442	Q21276	-0.438898	-0.546608	-0.014609	0.0105742	-1.38157	0.204459	down	TRUE			0	0.830061	0.0197101	other
nol-56	WBGene00010627	179442	Q21276	-0.438898	-0.546608	-0.014609	0.0105742	-1.38157	0.204459	down	TRUE			4	0.763747	0.00448802	other
nol-56	WBGene00010627	179442	Q21276	-0.438898	-0.546608	-0.014609	0.0105742	-1.38157	0.204459	down	TRUE			8	0.713189	0.0956101	other
rpl-17	WBGene00004429	171692	Q9BL19	-0.722338	-0.778499	-0.0144863	0.00490331	-2.95439	0.0183025	down	TRUE			0	0.849628	0.0201652	other
rpl-17	WBGene00004429	171692	Q9BL19	-0.722338	-0.778499	-0.0144863	0.00490331	-2.95439	0.0183025	down	TRUE			4	0.825272	0.0159041	other
rpl-17	WBGene00004429	171692	Q9BL19	-0.722338	-0.778499	-0.0144863	0.00490331	-2.95439	0.0183025	down	TRUE			8	0.733738	0.0381103	other
pfas-1	WBGene00008654	175608	Q19311	-0.487132	-0.45675	-0.0144194	0.00913971	-1.57766	0.153295	down	TRUE			0	0.312598	0.051833	other
pfas-1	WBGene00008654	175608	Q19311	-0.487132	-0.45675	-0.0144194	0.00913971	-1.57766	0.153295	down	TRUE			4	0.333072	0.130458	other
pfas-1	WBGene00008654	175608	Q19311	-0.487132	-0.45675	-0.0144194	0.00913971	-1.57766	0.153295	down	TRUE			8	0.197243	0.0281199	other
ttn-1	WBGene00006436	266969	G4SLH0	-0.408166	-0.389249	-0.0143663	0.0113603	-1.2646	0.241608	down	TRUE			0	0.753745	0.045054	other
ttn-1	WBGene00006436	266969	G4SLH0	-0.408166	-0.389249	-0.0143663	0.0113603	-1.2646	0.241608	down	TRUE			4	0.710697	0.0659913	other
ttn-1	WBGene00006436	266969	G4SLH0	-0.408166	-0.389249	-0.0143663	0.0113603	-1.2646	0.241608	down	TRUE			8	0.638815	0.090716	other
kin-19	WBGene00002202	175524	P42168	-0.359454	-0.512272	-0.014362	0.0131821	-1.08951	0.307657	down	TRUE			0	0.391449	0.0667571	other
kin-19	WBGene00002202	175524	P42168	-0.359454	-0.512272	-0.014362	0.0131821	-1.08951	0.307657	down	TRUE			4	0.484401	0.123834	other
kin-19	WBGene00002202	175524	P42168	-0.359454	-0.512272	-0.014362	0.0131821	-1.08951	0.307657	down	TRUE			8	0.276553	0.0692804	other
gst-7	WBGene00001755	173842	P91253	-0.255558	-0.467099	-0.0143393	0.0191791	-0.747654	0.476069	down	TRUE			0	0.590972	0.0782355	other
gst-7	WBGene00001755	173842	P91253	-0.255558	-0.467099	-0.0143393	0.0191791	-0.747654	0.476069	down	TRUE			4	0.379237	0.30159	other
gst-7	WBGene00001755	173842	P91253	-0.255558	-0.467099	-0.0143393	0.0191791	-0.747654	0.476069	down	TRUE			8	0.476257	0.0832522	other
cdc-48.2	WBGene00008053	174309	P54812	-0.280039	-0.350325	-0.0143281	0.0173657	-0.825083	0.433236	down	TRUE			0	0.395788	0.115714	other
cdc-48.2	WBGene00008053	174309	P54812	-0.280039	-0.350325	-0.0143281	0.0173657	-0.825083	0.433236	down	TRUE			4	0.468758	0.106405	other
cdc-48.2	WBGene00008053	174309	P54812	-0.280039	-0.350325	-0.0143281	0.0173657	-0.825083	0.433236	down	TRUE			8	0.281163	0.0905201	other
unc-78	WBGene00006810	180631	Q11176	-0.265675	-0.272475	-0.0140772	0.0180603	-0.779455	0.458148	down	TRUE			0	0.475711	0.0880182	other
unc-78	WBGene00006810	180631	Q11176	-0.265675	-0.272475	-0.0140772	0.0180603	-0.779455	0.458148	down	TRUE			4	0.658214	0.0547277	other
unc-78	WBGene00006810	180631	Q11176	-0.265675	-0.272475	-0.0140772	0.0180603	-0.779455	0.458148	down	TRUE			8	0.363093	0.109467	other
pbs-5	WBGene00003951	173334	Q9XUV0	-0.406392	-0.428174	-0.0139924	0.0111226	-1.25802	0.24386	down	TRUE			0	0.558978	0.0101986	other
pbs-5	WBGene00003951	173334	Q9XUV0	-0.406392	-0.428174	-0.0139924	0.0111226	-1.25802	0.24386	down	TRUE			4	0.470414	0.15159	other
pbs-5	WBGene00003951	173334	Q9XUV0	-0.406392	-0.428174	-0.0139924	0.0111226	-1.25802	0.24386	down	TRUE			8	0.447039	0.0805052	other
gst-6	WBGene00001754	173841	P91252	-0.469067	-0.468521	-0.0139677	0.00929793	-1.50224	0.171436	down	TRUE			0	0.336943	0.0532508	other
gst-6	WBGene00001754	173841	P91252	-0.469067	-0.468521	-0.0139677	0.00929793	-1.50224	0.171436	down	TRUE			4	0.321503	0.0796732	other
gst-6	WBGene00001754	173841	P91252	-0.469067	-0.468521	-0.0139677	0.00929793	-1.50224	0.171436	down	TRUE			8	0.225201	0.0571456	other
rpl-7A	WBGene00004419	177203	Q966C6	-0.582511	-0.856349	-0.0139357	0.00687505	-2.027	0.0772161	down	TRUE			0	0.979336	0.00411053	other
rpl-7A	WBGene00004419	177203	Q966C6	-0.582511	-0.856349	-0.0139357	0.00687505	-2.027	0.0772161	down	TRUE			4	0.966928	0.0069281	other
rpl-7A	WBGene00004419	177203	Q966C6	-0.582511	-0.856349	-0.0139357	0.00687505	-2.027	0.0772161	down	TRUE			8	0.867851	0.0613034	other
C05D11.1	WBGene00015481	175914	P48053	-0.320975	-0.472866	-0.0139048	0.0145057	-0.958576	0.365842	down	TRUE			0	0.421003	0.10845	other
C05D11.1	WBGene00015481	175914	P48053	-0.320975	-0.472866	-0.0139048	0.0145057	-0.958576	0.365842	down	TRUE			4	0.409695	0.0685185	other
C05D11.1	WBGene00015481	175914	P48053	-0.320975	-0.472866	-0.0139048	0.0145057	-0.958576	0.365842	down	TRUE			8	0.309764	0.0717618	other
F46H5.3	WBGene00018519	180986	Q10454	-0.393596	-0.3114	-0.0137606	0.011363	-1.211	0.260451	down	TRUE			0	0.958015	0.00816495	other
F46H5.3	WBGene00018519	180986	Q10454	-0.393596	-0.3114	-0.0137606	0.011363	-1.211	0.260451	down	TRUE			4	0.971089	0.00167756	other
F46H5.3	WBGene00018519	180986	Q10454	-0.393596	-0.3114	-0.0137606	0.011363	-1.211	0.260451	down	TRUE			8	0.84793	0.101647	other
pbs-4	WBGene00003950	171975	P91477	-0.424282	-0.428174	-0.0136217	0.0102786	-1.32525	0.221686	down	TRUE			0	0.487803	0.0383067	other
pbs-4	WBGene00003950	171975	P91477	-0.424282	-0.428174	-0.0136217	0.0102786	-1.32525	0.221686	down	TRUE			4	0.436253	0.0986057	other
pbs-4	WBGene00003950	171975	P91477	-0.424282	-0.428174	-0.0136217	0.0102786	-1.32525	0.221686	down	TRUE			8	0.37883	0.0769826	other
hgo-1	WBGene00001843	172726	Q9Y041	-0.481241	-0.551677	-0.0135981	0.00875719	-1.55279	0.159077	down	TRUE			0	0.579251	0.0290656	other
hgo-1	WBGene00001843	172726	Q9Y041	-0.481241	-0.551677	-0.0135981	0.00875719	-1.55279	0.159077	down	TRUE			4	0.636122	0.0685839	other
hgo-1	WBGene00001843	172726	Q9Y041	-0.481241	-0.551677	-0.0135981	0.00875719	-1.55279	0.159077	down	TRUE			8	0.470467	0.0571377	other
rpl-9	WBGene00004420	176071	Q95Y90	-0.579055	-0.700649	-0.0135727	0.00675635	-2.00888	0.0794163	down	TRUE			0	0.954714	0.0122086	other
rpl-9	WBGene00004420	176071	Q95Y90	-0.579055	-0.700649	-0.0135727	0.00675635	-2.00888	0.0794163	down	TRUE			4	0.917734	0.0212636	other
rpl-9	WBGene00004420	176071	Q95Y90	-0.579055	-0.700649	-0.0135727	0.00675635	-2.00888	0.0794163	down	TRUE			8	0.846132	0.0602574	other
unc-22	WBGene00006759	178135	Q23551	-0.396384	-0.507565	-0.0135716	0.0111136	-1.22118	0.256784	down	TRUE			0	0.62214	0.0441939	other
unc-22	WBGene00006759	178135	Q23551	-0.396384	-0.507565	-0.0135716	0.0111136	-1.22118	0.256784	down	TRUE			4	0.747407	0.0796514	other
unc-22	WBGene00006759	178135	Q23551	-0.396384	-0.507565	-0.0135716	0.0111136	-1.22118	0.256784	down	TRUE			8	0.513566	0.0568374	other
atad-3	WBGene00010015	174590	Q20748	-0.546306	-0.702782	-0.0135529	0.00734649	-1.84481	0.102288	down	TRUE			0	0.567105	0.0243613	other
atad-3	WBGene00010015	174590	Q20748	-0.546306	-0.702782	-0.0135529	0.00734649	-1.84481	0.102288	down	TRUE			4	0.638911	0.0822658	other
atad-3	WBGene00010015	174590	Q20748	-0.546306	-0.702782	-0.0135529	0.00734649	-1.84481	0.102288	down	TRUE			8	0.458682	0.0276898	other
arx-4	WBGene00021170	175247	Q8WTM6	-0.404992	-0.630488	-0.0134479	0.010734	-1.25283	0.245646	down	TRUE			0	0.368869	0.0778659	other
arx-4	WBGene00021170	175247	Q8WTM6	-0.404992	-0.630488	-0.0134479	0.010734	-1.25283	0.245646	down	TRUE			4	0.390915	0.00202614	other
arx-4	WBGene00021170	175247	Q8WTM6	-0.404992	-0.630488	-0.0134479	0.010734	-1.25283	0.245646	down	TRUE			8	0.261286	0.0547845	other
rab-11.1	WBGene00004274	171601	O01803	-0.613712	-0.669894	-0.0133364	0.00606594	-2.19858	0.0591251	down	TRUE			0	0.639875	0.0206617	other
rab-11.1	WBGene00004274	171601	O01803	-0.613712	-0.669894	-0.0133364	0.00606594	-2.19858	0.0591251	down	TRUE			4	0.472048	0.0649891	other
rab-11.1	WBGene00004274	171601	O01803	-0.613712	-0.669894	-0.0133364	0.00606594	-2.19858	0.0591251	down	TRUE			8	0.533184	0.0161737	other
rab-6.2	WBGene00004270	181759	Q22782	-0.344171	-0.290659	-0.0132543	0.0127838	-1.0368	0.330147	down	TRUE			0	0.312024	0.0977267	other
rab-6.2	WBGene00004270	181759	Q22782	-0.344171	-0.290659	-0.0132543	0.0127838	-1.0368	0.330147	down	TRUE			4	0.375272	0.124728	other
rab-6.2	WBGene00004270	181759	Q22782	-0.344171	-0.290659	-0.0132543	0.0127838	-1.0368	0.330147	down	TRUE			8	0.205989	0	other
alh-8	WBGene00000114	174800	P52713	-0.622728	-0.467099	-0.0132195	0.00587248	-2.25109	0.0544745	down	TRUE			0	0.911626	0.0181271	other
alh-8	WBGene00000114	174800	P52713	-0.622728	-0.467099	-0.0132195	0.00587248	-2.25109	0.0544745	down	TRUE			4	0.941089	0.0022658	other
alh-8	WBGene00000114	174800	P52713	-0.622728	-0.467099	-0.0132195	0.00587248	-2.25109	0.0544745	down	TRUE			8	0.80587	0.0413444	other
plk-1	WBGene00004042	176143	P34331	-0.489389	-0.373705	-0.0131497	0.00828447	-1.58727	0.151114	down	TRUE			0	0.209429	0.0666039	other
plk-1	WBGene00004042	176143	P34331	-0.489389	-0.373705	-0.0131497	0.00828447	-1.58727	0.151114	down	TRUE			4	0.184681	0.050613	other
plk-1	WBGene00004042	176143	P34331	-0.489389	-0.373705	-0.0131497	0.00828447	-1.58727	0.151114	down	TRUE			8	0.104232	0.029836	other
clp-1	WBGene00000542	176122	P34308	-0.468173	-0.315244	-0.0130916	0.00873605	-1.49857	0.172366	down	TRUE			0	0.389489	0.0276496	other
clp-1	WBGene00000542	176122	P34308	-0.468173	-0.315244	-0.0130916	0.00873605	-1.49857	0.172366	down	TRUE			4	0.403094	0.00984749	other
clp-1	WBGene00000542	176122	P34308	-0.468173	-0.315244	-0.0130916	0.00873605	-1.49857	0.172366	down	TRUE			8	0.284756	0.0717745	other
mog-5	WBGene00003393	173920	Q09530	-0.501886	-0.361449	-0.0129294	0.00787792	-1.64122	0.139379	down	TRUE			0	0.187558	0.0650511	other
mog-5	WBGene00003393	173920	Q09530	-0.501886	-0.361449	-0.0129294	0.00787792	-1.64122	0.139379	down	TRUE			4	0.121743	0.0405664	other
mog-5	WBGene00003393	173920	Q09530	-0.501886	-0.361449	-0.0129294	0.00787792	-1.64122	0.139379	down	TRUE			8	0.0841222	0.0276317	other
rpl-38	WBGene00004452	180044	O17570	-0.681708	-0.700649	-0.0128454	0.00487407	-2.63545	0.0299238	down	TRUE			0	0.925865	0.00516474	other
rpl-38	WBGene00004452	180044	O17570	-0.681708	-0.700649	-0.0128454	0.00487407	-2.63545	0.0299238	down	TRUE			4	0.906688	0.00037037	other
rpl-38	WBGene00004452	180044	O17570	-0.681708	-0.700649	-0.0128454	0.00487407	-2.63545	0.0299238	down	TRUE			8	0.823102	0.0431537	other
rps-7	WBGene00004476	172901	Q23312	-0.5131	-0.3114	-0.0127913	0.00756522	-1.6908	0.12934	down	TRUE			0	0.947992	0.00725907	other
rps-7	WBGene00004476	172901	Q23312	-0.5131	-0.3114	-0.0127913	0.00756522	-1.6908	0.12934	down	TRUE			4	0.909521	0.0142266	other
rps-7	WBGene00004476	172901	Q23312	-0.5131	-0.3114	-0.0127913	0.00756522	-1.6908	0.12934	down	TRUE			8	0.845662	0.0691082	other
ifd-1	WBGene00002057	187585	Q86DC6	-0.393228	-0.467099	-0.0127886	0.010572	-1.20967	0.260937	down	TRUE			0	0.301335	0.0671348	other
ifd-1	WBGene00002057	187585	Q86DC6	-0.393228	-0.467099	-0.0127886	0.010572	-1.20967	0.260937	down	TRUE			4	0.232702	0.0355338	other
ifd-1	WBGene00002057	187585	Q86DC6	-0.393228	-0.467099	-0.0127886	0.010572	-1.20967	0.260937	down	TRUE			8	0.199027	0.069132	other
fce-1	WBGene00001405	172820	Q9XVE5	-0.512989	-0.539796	-0.0127714	0.00755567	-1.69031	0.129437	down	TRUE			0	0.232643	0.043283	other
fce-1	WBGene00001405	172820	Q9XVE5	-0.512989	-0.539796	-0.0127714	0.00755567	-1.69031	0.129437	down	TRUE			4	0.175403	0.134009	other
fce-1	WBGene00001405	172820	Q9XVE5	-0.512989	-0.539796	-0.0127714	0.00755567	-1.69031	0.129437	down	TRUE			8	0.130472	0	other
atp-2	WBGene00000229	175716	P46561	-0.632059	-0.622799	-0.0127099	0.00550931	-2.30699	0.0499232	down	TRUE			0	0.973005	0.00356024	other
atp-2	WBGene00000229	175716	P46561	-0.632059	-0.622799	-0.0127099	0.00550931	-2.30699	0.0499232	down	TRUE			4	0.989847	0.000740741	other
atp-2	WBGene00000229	175716	P46561	-0.632059	-0.622799	-0.0127099	0.00550931	-2.30699	0.0499232	down	TRUE			8	0.871325	0.0443455	other
ppm-1.A	WBGene00006460	179469	Q19775	-0.534858	-0.544949	-0.0126932	0.00708947	-1.79043	0.111167	down	TRUE			0	0.205867	0.0377489	other
ppm-1.A	WBGene00006460	179469	Q19775	-0.534858	-0.544949	-0.0126932	0.00708947	-1.79043	0.111167	down	TRUE			4	0.153791	0.0426797	other
ppm-1.A	WBGene00006460	179469	Q19775	-0.534858	-0.544949	-0.0126932	0.00708947	-1.79043	0.111167	down	TRUE			8	0.104322	0.0505974	other
T25B9.9	WBGene00012015	177971	Q17761	-0.37941	-0.433461	-0.0125474	0.0108181	-1.15986	0.27955	down	TRUE			0	0.548813	0.0934015	other
T25B9.9	WBGene00012015	177971	Q17761	-0.37941	-0.433461	-0.0125474	0.0108181	-1.15986	0.27955	down	TRUE			4	0.526754	0.0691068	other
T25B9.9	WBGene00012015	177971	Q17761	-0.37941	-0.433461	-0.0125474	0.0108181	-1.15986	0.27955	down	TRUE			8	0.448434	0.0190075	other
rskn-2	WBGene00008311	172581	Q18846	-0.387504	-0.498273	-0.0125454	0.0105519	-1.18892	0.268562	down	TRUE			0	0.327668	0.0567094	other
rskn-2	WBGene00008311	172581	Q18846	-0.387504	-0.498273	-0.0125454	0.0105519	-1.18892	0.268562	down	TRUE			4	0.333573	0.187603	other
rskn-2	WBGene00008311	172581	Q18846	-0.387504	-0.498273	-0.0125454	0.0105519	-1.18892	0.268562	down	TRUE			8	0.227305	0	other
ima-2	WBGene00002073	172329	P91276	-0.296921	-0.321288	-0.0125413	0.0142598	-0.879482	0.404782	down	TRUE			0	0.478803	0.0886262	other
ima-2	WBGene00002073	172329	P91276	-0.296921	-0.321288	-0.0125413	0.0142598	-0.879482	0.404782	down	TRUE			4	0.419847	0.216318	other
ima-2	WBGene00002073	172329	P91276	-0.296921	-0.321288	-0.0125413	0.0142598	-0.879482	0.404782	down	TRUE			8	0.378473	0.041086	other
lbp-7	WBGene00002259	191701	O02323	-0.461806	-0.350325	-0.0125293	0.00850816	-1.47262	0.179071	down	TRUE			0	0.399217	0.0343948	other
lbp-7	WBGene00002259	191701	O02323	-0.461806	-0.350325	-0.0125293	0.00850816	-1.47262	0.179071	down	TRUE			4	0.362309	0.0505447	other
lbp-7	WBGene00002259	191701	O02323	-0.461806	-0.350325	-0.0125293	0.00850816	-1.47262	0.179071	down	TRUE			8	0.298983	0.0674174	other
hsp-12.2	WBGene00002011	176148	P34328	-0.458726	-0.506024	-0.0125265	0.00857877	-1.46017	0.18237	down	TRUE			0	0.615704	0.0435361	other
hsp-12.2	WBGene00002011	176148	P34328	-0.458726	-0.506024	-0.0125265	0.00857877	-1.46017	0.18237	down	TRUE			4	0.564488	0.0880174	other
hsp-12.2	WBGene00002011	176148	P34328	-0.458726	-0.506024	-0.0125265	0.00857877	-1.46017	0.18237	down	TRUE			8	0.515492	0.0556182	other
idhb-1	WBGene00007993	181528	Q93353	-0.506538	-0.506024	-0.0124465	0.00749045	-1.66165	0.135158	down	TRUE			0	0.736085	0.0281351	other
idhb-1	WBGene00007993	181528	Q93353	-0.506538	-0.506024	-0.0124465	0.00749045	-1.66165	0.135158	down	TRUE			4	0.796754	0.0244227	other
idhb-1	WBGene00007993	181528	Q93353	-0.506538	-0.506024	-0.0124465	0.00749045	-1.66165	0.135158	down	TRUE			8	0.636513	0.0476455	other
hsp-110	WBGene00016250	176195	Q05036	-0.468214	-0.3114	-0.0123339	0.00822947	-1.49874	0.172323	down	TRUE			0	0.69168	0.0277346	other
hsp-110	WBGene00016250	176195	Q05036	-0.468214	-0.3114	-0.0123339	0.00822947	-1.49874	0.172323	down	TRUE			4	0.705512	0.034488	other
hsp-110	WBGene00016250	176195	Q05036	-0.468214	-0.3114	-0.0123339	0.00822947	-1.49874	0.172323	down	TRUE			8	0.593009	0.0654192	other
cri-3	WBGene00010303	175441	Q21018	-0.449762	-0.429478	-0.0121485	0.00852943	-1.42431	0.192174	down	TRUE			0	0.454694	0.0592656	other
cri-3	WBGene00010303	175441	Q21018	-0.449762	-0.429478	-0.0121485	0.00852943	-1.42431	0.192174	down	TRUE			4	0.524118	0.0535294	other
cri-3	WBGene00010303	175441	Q21018	-0.449762	-0.429478	-0.0121485	0.00852943	-1.42431	0.192174	down	TRUE			8	0.357506	0.0190009	other
ifc-1	WBGene00002055	178747	O45168	-0.399962	-0.433461	-0.0120473	0.00976054	-1.23429	0.252121	down	TRUE			0	0.210199	0.0828307	other
ifc-1	WBGene00002055	178747	O45168	-0.399962	-0.433461	-0.0120473	0.00976054	-1.23429	0.252121	down	TRUE			4	0.0879739	0.0520261	other
ifc-1	WBGene00002055	178747	O45168	-0.399962	-0.433461	-0.0120473	0.00976054	-1.23429	0.252121	down	TRUE			8	0.11382	0.00931018	other
ife-1	WBGene00002059	176755	O45551	-0.638896	-0.591083	-0.0120327	0.00512246	-2.349	0.0467539	down	TRUE			0	0.176232	0.020793	other
ife-1	WBGene00002059	176755	O45551	-0.638896	-0.591083	-0.0120327	0.00512246	-2.349	0.0467539	down	TRUE			4	0.222767	0.0125272	other
ife-1	WBGene00002059	176755	O45551	-0.638896	-0.591083	-0.0120327	0.00512246	-2.349	0.0467539	down	TRUE			8	0.0799703	0.0242018	other
adsl-1	WBGene00011064	172466	Q21774	-0.380662	-0.433461	-0.01196	0.010272	-1.16433	0.277835	down	TRUE			0	0.516202	0.0548138	other
adsl-1	WBGene00011064	172466	Q21774	-0.380662	-0.433461	-0.01196	0.010272	-1.16433	0.277835	down	TRUE			4	0.627015	0.125926	other
adsl-1	WBGene00011064	172466	Q21774	-0.380662	-0.433461	-0.01196	0.010272	-1.16433	0.277835	down	TRUE			8	0.420522	0.000521367	other
arx-2	WBGene00000200	179440	P53489	-0.431429	-0.321288	-0.0118507	0.00876125	-1.35263	0.213162	down	TRUE			0	0.366735	0.0583239	other
arx-2	WBGene00000200	179440	P53489	-0.431429	-0.321288	-0.0118507	0.00876125	-1.35263	0.213162	down	TRUE			4	0.346275	0.0913725	other
arx-2	WBGene00000200	179440	P53489	-0.431429	-0.321288	-0.0118507	0.00876125	-1.35263	0.213162	down	TRUE			8	0.271929	0.0407453	other
ugt-46	WBGene00015141	180404	Q10941	-0.501516	-0.332182	-0.0114472	0.00698169	-1.63961	0.139718	down	TRUE			0	0.3716	0.0633395	other
ugt-46	WBGene00015141	180404	Q10941	-0.501516	-0.332182	-0.0114472	0.00698169	-1.63961	0.139718	down	TRUE			4	0.301264	0.0200871	other
ugt-46	WBGene00015141	180404	Q10941	-0.501516	-0.332182	-0.0114472	0.00698169	-1.63961	0.139718	down	TRUE			8	0.280022	0	other
got-1.2	WBGene00020146	181726	Q22067	-0.592055	-0.472866	-0.0114091	0.00549064	-2.07791	0.0713465	down	TRUE			0	0.427511	0.0332035	other
got-1.2	WBGene00020146	181726	Q22067	-0.592055	-0.472866	-0.0114091	0.00549064	-2.07791	0.0713465	down	TRUE			4	0.394031	0.0493246	other
got-1.2	WBGene00020146	181726	Q22067	-0.592055	-0.472866	-0.0114091	0.00549064	-2.07791	0.0713465	down	TRUE			8	0.336238	0.0323248	other
bckd-1A	WBGene00012713	176716	O45924	-0.278759	-0.389249	-0.0113958	0.0138806	-0.820992	0.435431	down	TRUE			0	0.498409	0.0946298	other
bckd-1A	WBGene00012713	176716	O45924	-0.278759	-0.389249	-0.0113958	0.0138806	-0.820992	0.435431	down	TRUE			4	0.578562	0.0162092	other
bckd-1A	WBGene00012713	176716	O45924	-0.278759	-0.389249	-0.0113958	0.0138806	-0.820992	0.435431	down	TRUE			8	0.407243	0.0730386	other
rpl-18	WBGene00004430	178342	O45946	-0.459326	-0.467099	-0.0113226	0.00774146	-1.46259	0.181725	down	TRUE			0	0.895098	0.0388645	other
rpl-18	WBGene00004430	178342	O45946	-0.459326	-0.467099	-0.0113226	0.00774146	-1.46259	0.181725	down	TRUE			4	0.91366	0.0345752	other
rpl-18	WBGene00004430	178342	O45946	-0.459326	-0.467099	-0.0113226	0.00774146	-1.46259	0.181725	down	TRUE			8	0.804517	0.0534859	other
rpl-28	WBGene00004442	179739	Q21930	-0.637404	-0.583874	-0.0113053	0.00483184	-2.33976	0.0474337	down	TRUE			0	0.906824	0.023616	other
rpl-28	WBGene00004442	179739	Q21930	-0.637404	-0.583874	-0.0113053	0.00483184	-2.33976	0.0474337	down	TRUE			4	0.910305	0.0355773	other
rpl-28	WBGene00004442	179739	Q21930	-0.637404	-0.583874	-0.0113053	0.00483184	-2.33976	0.0474337	down	TRUE			8	0.816381	0.0301217	other
nsf-1	WBGene00003818	266842	Q94392	-0.321923	-0.585652	-0.0112517	0.0116994	-0.961731	0.364348	down	TRUE			0	0.308072	0.0795081	other
nsf-1	WBGene00003818	266842	Q94392	-0.321923	-0.585652	-0.0112517	0.0116994	-0.961731	0.364348	down	TRUE			4	0.367146	0.0130283	other
nsf-1	WBGene00003818	266842	Q94392	-0.321923	-0.585652	-0.0112517	0.0116994	-0.961731	0.364348	down	TRUE			8	0.218059	0.0623374	other
bcat-1	WBGene00001149	181423	P54688	-0.340041	-0.40161	-0.0112011	0.0109523	-1.02272	0.336367	down	TRUE			0	0.386559	0.081158	other
bcat-1	WBGene00001149	181423	P54688	-0.340041	-0.40161	-0.0112011	0.0109523	-1.02272	0.336367	down	TRUE			4	0.501983	0.036841	other
bcat-1	WBGene00001149	181423	P54688	-0.340041	-0.40161	-0.0112011	0.0109523	-1.02272	0.336367	down	TRUE			8	0.29695	0	other
sel-9	WBGene00004766	179213	O17528	-0.469834	-0.321288	-0.0111985	0.00743894	-1.50539	0.170641	down	TRUE			0	0.273317	0.0344024	other
sel-9	WBGene00004766	179213	O17528	-0.469834	-0.321288	-0.0111985	0.00743894	-1.50539	0.170641	down	TRUE			4	0.0699782	0.0335076	other
sel-9	WBGene00004766	179213	O17528	-0.469834	-0.321288	-0.0111985	0.00743894	-1.50539	0.170641	down	TRUE			8	0.183728	0	other
rpl-6	WBGene00004417	176015	P47991	-0.78784	-0.778499	-0.0111703	0.00308729	-3.61815	0.00680083	down	TRUE			0	0.978329	0.0079445	other
rpl-6	WBGene00004417	176015	P47991	-0.78784	-0.778499	-0.0111703	0.00308729	-3.61815	0.00680083	down	TRUE			4	0.972048	0.0232462	other
rpl-6	WBGene00004417	176015	P47991	-0.78784	-0.778499	-0.0111703	0.00308729	-3.61815	0.00680083	down	TRUE			8	0.888967	0.0215302	other
egl-4	WBGene00001173	176991	O76360	-0.495291	-0.642575	-0.0111686	0.00692589	-1.61258	0.1455	down	TRUE			0	0.355087	0.0283387	other
egl-4	WBGene00001173	176991	O76360	-0.495291	-0.642575	-0.0111686	0.00692589	-1.61258	0.1455	down	TRUE			4	0.156209	0.0267974	other
egl-4	WBGene00001173	176991	O76360	-0.495291	-0.642575	-0.0111686	0.00692589	-1.61258	0.1455	down	TRUE			8	0.265739	0	other
mrps-5	WBGene00008452	179721	Q93425	-0.622906	-0.591083	-0.0110681	0.00491448	-2.25214	0.054385	down	TRUE			0	0.319956	0.0354868	other
mrps-5	WBGene00008452	179721	Q93425	-0.622906	-0.591083	-0.0110681	0.00491448	-2.25214	0.054385	down	TRUE			4	0.305098	0.0207843	other
mrps-5	WBGene00008452	179721	Q93425	-0.622906	-0.591083	-0.0110681	0.00491448	-2.25214	0.054385	down	TRUE			8	0.231411	0.0247854	other
rla-0	WBGene00004408	172943	Q93572	-0.434531	-0.272475	-0.0110493	0.00809706	-1.3646	0.209522	down	TRUE			0	0.950227	0.00302022	other
rla-0	WBGene00004408	172943	Q93572	-0.434531	-0.272475	-0.0110493	0.00809706	-1.3646	0.209522	down	TRUE			4	0.96061	0.00527233	other
rla-0	WBGene00004408	172943	Q93572	-0.434531	-0.272475	-0.0110493	0.00809706	-1.3646	0.209522	down	TRUE			8	0.861833	0.0719979	other
ruvb-2	WBGene00020687	177458	Q9GZH2	-0.327847	-0.351391	-0.0110126	0.0112197	-0.98154	0.355075	down	TRUE			0	0.508889	0.0245435	other
ruvb-2	WBGene00020687	177458	Q9GZH2	-0.327847	-0.351391	-0.0110126	0.0112197	-0.98154	0.355075	down	TRUE			4	0.521699	0.141699	other
ruvb-2	WBGene00020687	177458	Q9GZH2	-0.327847	-0.351391	-0.0110126	0.0112197	-0.98154	0.355075	down	TRUE			8	0.420789	0.0797621	other
let-92	WBGene00002363	178117	G5EGK8	-0.43039	-0.40161	-0.0109439	0.00811485	-1.34863	0.214389	down	TRUE			0	0.367116	0.0411838	other
let-92	WBGene00002363	178117	G5EGK8	-0.43039	-0.40161	-0.0109439	0.00811485	-1.34863	0.214389	down	TRUE			4	0.403312	0.0449237	other
let-92	WBGene00002363	178117	G5EGK8	-0.43039	-0.40161	-0.0109439	0.00811485	-1.34863	0.214389	down	TRUE			8	0.279565	0.0522886	other
T26C12.1	WBGene00020831	177095	O61856	-0.36773	-0.433461	-0.0109389	0.00978031	-1.11847	0.295825	down	TRUE			0	0.210211	0.0572719	other
T26C12.1	WBGene00020831	177095	O61856	-0.36773	-0.433461	-0.0109389	0.00978031	-1.11847	0.295825	down	TRUE			4	0.248431	0.150392	other
T26C12.1	WBGene00020831	177095	O61856	-0.36773	-0.433461	-0.0109389	0.00978031	-1.11847	0.295825	down	TRUE			8	0.122699	0.0147239	other
rho-1	WBGene00004357	178458	Q22038	-0.26148	-0.273304	-0.0109323	0.0142676	-0.766236	0.465542	down	TRUE			0	0.294457	0.100649	other
rho-1	WBGene00004357	178458	Q22038	-0.26148	-0.273304	-0.0109323	0.0142676	-0.766236	0.465542	down	TRUE			4	0.207168	0.128344	other
rho-1	WBGene00004357	178458	Q22038	-0.26148	-0.273304	-0.0109323	0.0142676	-0.766236	0.465542	down	TRUE			8	0.206998	0.0651323	other
misc-1	WBGene00015186	173414	P90992	-0.437676	-0.321288	-0.0106424	0.00772976	-1.37681	0.205868	down	TRUE			0	0.272158	0.0261456	other
misc-1	WBGene00015186	173414	P90992	-0.437676	-0.321288	-0.0106424	0.00772976	-1.37681	0.205868	down	TRUE			4	0.353987	0.0271895	other
misc-1	WBGene00015186	173414	P90992	-0.437676	-0.321288	-0.0106424	0.00772976	-1.37681	0.205868	down	TRUE			8	0.187019	0.0472066	other
pat-4	WBGene00003931	175175	Q9TZC4	-0.559441	-0.630488	-0.0104905	0.00549518	-1.90903	0.0926695	down	TRUE			0	0.45164	0.0294047	other
pat-4	WBGene00003931	175175	Q9TZC4	-0.559441	-0.630488	-0.0104905	0.00549518	-1.90903	0.0926695	down	TRUE			4	0.306296	0.00782135	other
pat-4	WBGene00003931	175175	Q9TZC4	-0.559441	-0.630488	-0.0104905	0.00549518	-1.90903	0.0926695	down	TRUE			8	0.367716	0.0166415	other
sars-1	WBGene00005663	177859	Q18678	-0.392995	-0.272475	-0.0104228	0.0086223	-1.20882	0.261245	down	TRUE			0	0.625721	0.028973	other
sars-1	WBGene00005663	177859	Q18678	-0.392995	-0.272475	-0.0104228	0.0086223	-1.20882	0.261245	down	TRUE			4	0.666776	0.00206972	other
sars-1	WBGene00005663	177859	Q18678	-0.392995	-0.272475	-0.0104228	0.0086223	-1.20882	0.261245	down	TRUE			8	0.542339	0.0677567	other
cht-1	WBGene00000503	180628	Q11174	-0.368078	-0.381529	-0.0101662	0.00907951	-1.11969	0.295333	down	TRUE	Matrisome-associated	ECM Regulators	0	0.640951	0.0235928	matrisome
cht-1	WBGene00000503	180628	Q11174	-0.368078	-0.381529	-0.0101662	0.00907951	-1.11969	0.295333	down	TRUE	Matrisome-associated	ECM Regulators	4	0.716689	0.104661	matrisome
cht-1	WBGene00000503	180628	Q11174	-0.368078	-0.381529	-0.0101662	0.00907951	-1.11969	0.295333	down	TRUE	Matrisome-associated	ECM Regulators	8	0.559621	0.0533456	matrisome
F07F6.4	WBGene00017217	173927	Q09531	-0.569199	-0.581318	-0.0100509	0.00513301	-1.95809	0.0859116	down	TRUE			0	0.272265	0.026371	other
F07F6.4	WBGene00017217	173927	Q09531	-0.569199	-0.581318	-0.0100509	0.00513301	-1.95809	0.0859116	down	TRUE			4	0.271264	0.0206754	other
F07F6.4	WBGene00017217	173927	Q09531	-0.569199	-0.581318	-0.0100509	0.00513301	-1.95809	0.0859116	down	TRUE			8	0.191858	0.0357317	other
dhs-3	WBGene00000967	172603	A5JYX5	-0.38095	-0.522093	-0.01004	0.00861538	-1.16536	0.277441	down	TRUE			0	0.211	0.0291019	other
dhs-3	WBGene00000967	172603	A5JYX5	-0.38095	-0.522093	-0.01004	0.00861538	-1.16536	0.277441	down	TRUE			4	0.223791	0.171503	other
dhs-3	WBGene00000967	172603	A5JYX5	-0.38095	-0.522093	-0.01004	0.00861538	-1.16536	0.277441	down	TRUE			8	0.13068	0.0145211	other
copz-1	WBGene00010333	174675	O17901	-0.525348	-0.40161	-0.00997872	0.00571419	-1.74631	0.118899	down	TRUE			0	0.22689	0.0355363	other
copz-1	WBGene00010333	174675	O17901	-0.525348	-0.40161	-0.00997872	0.00571419	-1.74631	0.118899	down	TRUE			4	0.160436	0.0639651	other
copz-1	WBGene00010333	174675	O17901	-0.525348	-0.40161	-0.00997872	0.00571419	-1.74631	0.118899	down	TRUE			8	0.14706	0.0273431	other
gop-3	WBGene00001662	175723	P46576	-0.285344	-0.472866	-0.0099403	0.0118044	-0.842084	0.424198	down	TRUE			0	0.304098	0.0715728	other
gop-3	WBGene00001662	175723	P46576	-0.285344	-0.472866	-0.0099403	0.0118044	-0.842084	0.424198	down	TRUE			4	0.41719	0.12634	other
gop-3	WBGene00001662	175723	P46576	-0.285344	-0.472866	-0.0099403	0.0118044	-0.842084	0.424198	down	TRUE			8	0.224576	0.0315048	other
smc-3	WBGene00004873	176559	B2FDA8	-0.352726	-0.35465	-0.0098531	0.00924144	-1.06619	0.317456	down	TRUE			0	0.237111	0.0439913	other
smc-3	WBGene00004873	176559	B2FDA8	-0.352726	-0.35465	-0.0098531	0.00924144	-1.06619	0.317456	down	TRUE			4	0.190719	0.129542	other
smc-3	WBGene00004873	176559	B2FDA8	-0.352726	-0.35465	-0.0098531	0.00924144	-1.06619	0.317456	down	TRUE			8	0.158286	0.0504898	other
eef-1G	WBGene00008920	179522	P54412	-0.592623	-0.544949	-0.00977624	0.0046979	-2.08098	0.0710068	down	TRUE			0	0.897952	0.00780949	other
eef-1G	WBGene00008920	179522	P54412	-0.592623	-0.544949	-0.00977624	0.0046979	-2.08098	0.0710068	down	TRUE			4	0.883377	0.0174946	other
eef-1G	WBGene00008920	179522	P54412	-0.592623	-0.544949	-0.00977624	0.0046979	-2.08098	0.0710068	down	TRUE			8	0.819742	0.0411229	other
ostd-1	WBGene00019693	172208	P91390	-0.509657	-0.664364	-0.00973081	0.00580785	-1.67546	0.132373	down	TRUE			0	0.195709	0.0464429	other
ostd-1	WBGene00019693	172208	P91390	-0.509657	-0.664364	-0.00973081	0.00580785	-1.67546	0.132373	down	TRUE			4	0.183355	0.0613508	other
ostd-1	WBGene00019693	172208	P91390	-0.509657	-0.664364	-0.00973081	0.00580785	-1.67546	0.132373	down	TRUE			8	0.117862	0	other
lmp-1	WBGene00003053	180912	Q11117	-0.486186	-0.350325	-0.00966559	0.00614215	-1.57365	0.154215	down	TRUE			0	0.826797	0.0228846	other
lmp-1	WBGene00003053	180912	Q11117	-0.486186	-0.350325	-0.00966559	0.00614215	-1.57365	0.154215	down	TRUE			4	0.848126	0.0365795	other
lmp-1	WBGene00003053	180912	Q11117	-0.486186	-0.350325	-0.00966559	0.00614215	-1.57365	0.154215	down	TRUE			8	0.749472	0.0446396	other
rps-19	WBGene00004488	172805	O18650	-0.4598	-0.3114	-0.00961872	0.00656791	-1.4645	0.181216	down	TRUE			0	0.847542	0.0196488	other
rps-19	WBGene00004488	172805	O18650	-0.4598	-0.3114	-0.00961872	0.00656791	-1.4645	0.181216	down	TRUE			4	0.883573	0.0611329	other
rps-19	WBGene00004488	172805	O18650	-0.4598	-0.3114	-0.00961872	0.00656791	-1.4645	0.181216	down	TRUE			8	0.770592	0.0439541	other
eef-1A.1	WBGene00001168	175975	P53013	-0.389492	-0.739574	-0.00948215	0.00792751	-1.19611	0.2659	down	TRUE			0	0.997461	0.000746479	other
eef-1A.1	WBGene00001168	175975	P53013	-0.389492	-0.739574	-0.00948215	0.00792751	-1.19611	0.2659	down	TRUE			4	0.99719	0.000457516	other
eef-1A.1	WBGene00001168	175975	P53013	-0.389492	-0.739574	-0.00948215	0.00792751	-1.19611	0.2659	down	TRUE			8	0.921604	0.0719246	other
eef-1A.2	WBGene00001169	181044	P53013	-0.389492	-0.739574	-0.00948215	0.00792751	-1.19611	0.2659	down	TRUE			0	0.997461	0.000746479	other
eef-1A.2	WBGene00001169	181044	P53013	-0.389492	-0.739574	-0.00948215	0.00792751	-1.19611	0.2659	down	TRUE			4	0.99719	0.000457516	other
eef-1A.2	WBGene00001169	181044	P53013	-0.389492	-0.739574	-0.00948215	0.00792751	-1.19611	0.2659	down	TRUE			8	0.921604	0.0719246	other
csn-3	WBGene00000815	176834	Q9N425	-0.456944	-0.622841	-0.0092659	0.00637711	-1.45299	0.184296	down	TRUE			0	0.270984	0.0398275	other
csn-3	WBGene00000815	176834	Q9N425	-0.456944	-0.622841	-0.0092659	0.00637711	-1.45299	0.184296	down	TRUE			4	0.13817	0.0630065	other
csn-3	WBGene00000815	176834	Q9N425	-0.456944	-0.622841	-0.0092659	0.00637711	-1.45299	0.184296	down	TRUE			8	0.196857	0	other
mspn-1	WBGene00010557	177896	P54815	-0.339492	-0.539796	-0.00926069	0.00907148	-1.02086	0.337197	down	TRUE			0	0.186666	0.064934	other
mspn-1	WBGene00010557	177896	P54815	-0.339492	-0.539796	-0.00926069	0.00907148	-1.02086	0.337197	down	TRUE			4	0.199259	0.121917	other
mspn-1	WBGene00010557	177896	P54815	-0.339492	-0.539796	-0.00926069	0.00907148	-1.02086	0.337197	down	TRUE			8	0.112581	0	other
unc-85	WBGene00006817	173809	Q19326	-0.352925	-0.331869	-0.00907215	0.00850347	-1.06688	0.317163	down	TRUE			0	0.198194	0.0493057	other
unc-85	WBGene00006817	173809	Q19326	-0.352925	-0.331869	-0.00907215	0.00850347	-1.06688	0.317163	down	TRUE			4	0.258041	0.00858518	other
unc-85	WBGene00006817	173809	Q19326	-0.352925	-0.331869	-0.00907215	0.00850347	-1.06688	0.317163	down	TRUE			8	0.125616	0.0499476	other
par-5	WBGene00003920	178113	P41932	-0.508112	-0.544949	-0.00906616	0.00543336	-1.66861	0.133748	down	TRUE			0	0.90762	0.0225525	other
par-5	WBGene00003920	178113	P41932	-0.508112	-0.544949	-0.00906616	0.00543336	-1.66861	0.133748	down	TRUE			4	0.918976	0.00368192	other
par-5	WBGene00003920	178113	P41932	-0.508112	-0.544949	-0.00906616	0.00543336	-1.66861	0.133748	down	TRUE			8	0.835091	0.0413028	other
gspd-1	WBGene00007108	178046	Q27464	-0.428344	-0.581318	-0.00906081	0.00675792	-1.34077	0.216818	down	TRUE			0	0.225369	0.0389208	other
gspd-1	WBGene00007108	178046	Q27464	-0.428344	-0.581318	-0.00906081	0.00675792	-1.34077	0.216818	down	TRUE			4	0.272266	0.0936166	other
gspd-1	WBGene00007108	178046	Q27464	-0.428344	-0.581318	-0.00906081	0.00675792	-1.34077	0.216818	down	TRUE			8	0.152883	0	other
trd-1	WBGene00020600	176055	P41842	-0.29257	-0.281127	-0.00901143	0.0104133	-0.865379	0.412029	down	TRUE			0	0.216064	0.0485733	other
trd-1	WBGene00020600	176055	P41842	-0.29257	-0.281127	-0.00901143	0.0104133	-0.865379	0.412029	down	TRUE			4	0.296601	0.15281	other
trd-1	WBGene00020600	176055	P41842	-0.29257	-0.281127	-0.00901143	0.0104133	-0.865379	0.412029	down	TRUE			8	0.143972	0.0344938	other
hecd-1	WBGene00016405	177486	V6CLA2	-0.49017	-0.498273	-0.00898115	0.00564639	-1.5906	0.150364	down	TRUE			0	0.220861	0.0373291	other
hecd-1	WBGene00016405	177486	V6CLA2	-0.49017	-0.498273	-0.00898115	0.00564639	-1.5906	0.150364	down	TRUE			4	0.0960131	0.0404575	other
hecd-1	WBGene00016405	177486	V6CLA2	-0.49017	-0.498273	-0.00898115	0.00564639	-1.5906	0.150364	down	TRUE			8	0.149012	0	other
nra-2	WBGene00011488	172803	A5JYX8	-0.616918	-0.669894	-0.00851494	0.0038406	-2.21709	0.0574426	down	TRUE			0	0.130764	0.0250357	other
nra-2	WBGene00011488	172803	A5JYX8	-0.616918	-0.669894	-0.00851494	0.0038406	-2.21709	0.0574426	down	TRUE			4	0.111721	0.0223965	other
nra-2	WBGene00011488	172803	A5JYX8	-0.616918	-0.669894	-0.00851494	0.0038406	-2.21709	0.0574426	down	TRUE			8	0.0626442	0.0227646	other
crt-1	WBGene00000802	178997	P27798	-0.639253	-0.622799	-0.00850573	0.00361758	-2.35122	0.0465924	down	TRUE			0	0.898112	0.0215141	other
crt-1	WBGene00000802	178997	P27798	-0.639253	-0.622799	-0.00850573	0.00361758	-2.35122	0.0465924	down	TRUE			4	0.834314	0.000980392	other
crt-1	WBGene00000802	178997	P27798	-0.639253	-0.622799	-0.00850573	0.00361758	-2.35122	0.0465924	down	TRUE			8	0.830066	0.0231413	other
F02A9.10	WBGene00008514	176285	P34384	-0.423398	-0.361449	-0.00847462	0.00641103	-1.32188	0.222754	down	TRUE			0	0.247738	0.040181	other
F02A9.10	WBGene00008514	176285	P34384	-0.423398	-0.361449	-0.00847462	0.00641103	-1.32188	0.222754	down	TRUE			4	0.216993	0.0830065	other
F02A9.10	WBGene00008514	176285	P34384	-0.423398	-0.361449	-0.00847462	0.00641103	-1.32188	0.222754	down	TRUE			8	0.179941	0.0272604	other
ran-3	WBGene00004304	174332	Q18211	-0.471666	-0.669894	-0.008455	0.00558846	-1.51294	0.168751	down	TRUE			0	0.694898	0.0161706	other
ran-3	WBGene00004304	174332	Q18211	-0.471666	-0.669894	-0.008455	0.00558846	-1.51294	0.168751	down	TRUE			4	0.771351	0.0404139	other
ran-3	WBGene00004304	174332	Q18211	-0.471666	-0.669894	-0.008455	0.00558846	-1.51294	0.168751	down	TRUE			8	0.627258	0.0225829	other
lbp-5	WBGene00002257	191700	O01814	-0.764105	-0.817424	-0.00844692	0.00252128	-3.35025	0.0100766	down	TRUE			0	0.709482	0.017041	other
lbp-5	WBGene00002257	191700	O01814	-0.764105	-0.817424	-0.00844692	0.00252128	-3.35025	0.0100766	down	TRUE			4	0.670566	0.0211547	other
lbp-5	WBGene00002257	191700	O01814	-0.764105	-0.817424	-0.00844692	0.00252128	-3.35025	0.0100766	down	TRUE			8	0.641907	0.0131895	other
rps-1	WBGene00004470	175584	P48154	-0.60779	-0.622799	-0.00842472	0.00389162	-2.16484	0.0623181	down	TRUE			0	0.951982	0.0186967	other
rps-1	WBGene00004470	175584	P48154	-0.60779	-0.622799	-0.00842472	0.00389162	-2.16484	0.0623181	down	TRUE			4	0.964815	0.0116558	other
rps-1	WBGene00004470	175584	P48154	-0.60779	-0.622799	-0.00842472	0.00389162	-2.16484	0.0623181	down	TRUE			8	0.884584	0.0251285	other
asg-1	WBGene00000209	172673	P90921	-0.334088	-0.361449	-0.00831896	0.00829782	-1.00255	0.345436	down	TRUE			0	0.347588	0.0432769	other
asg-1	WBGene00000209	172673	P90921	-0.334088	-0.361449	-0.00831896	0.00829782	-1.00255	0.345436	down	TRUE			4	0.228279	0.123573	other
asg-1	WBGene00000209	172673	P90921	-0.334088	-0.361449	-0.00831896	0.00829782	-1.00255	0.345436	down	TRUE			8	0.281037	0.0216952	other
arl-1	WBGene00000187	174375	Q20758	-0.453382	-0.438529	-0.00830907	0.0057753	-1.43872	0.188178	down	TRUE			0	0.133843	0.0479475	other
arl-1	WBGene00000187	174375	Q20758	-0.453382	-0.438529	-0.00830907	0.0057753	-1.43872	0.188178	down	TRUE			4	0.0582135	0.042963	other
arl-1	WBGene00000187	174375	Q20758	-0.453382	-0.438529	-0.00830907	0.0057753	-1.43872	0.188178	down	TRUE			8	0.0673704	0	other
zyg-9	WBGene00006994	174350	G5EEM5	-0.337928	-0.281127	-0.00829691	0.00816989	-1.01555	0.339571	down	TRUE			0	0.278881	0.0504184	other
zyg-9	WBGene00006994	174350	G5EEM5	-0.337928	-0.281127	-0.00829691	0.00816989	-1.01555	0.339571	down	TRUE			4	0.27	0.112353	other
zyg-9	WBGene00006994	174350	G5EEM5	-0.337928	-0.281127	-0.00829691	0.00816989	-1.01555	0.339571	down	TRUE			8	0.212506	0.0311625	other
rpl-11.1	WBGene00004422	178778	Q94300	-0.552753	-0.700649	-0.00814399	0.00434096	-1.87608	0.0974915	down	TRUE			0	0.873601	0.0113994	other
rpl-11.1	WBGene00004422	178778	Q94300	-0.552753	-0.700649	-0.00814399	0.00434096	-1.87608	0.0974915	down	TRUE			4	0.902266	0.047146	other
rpl-11.1	WBGene00004422	178778	Q94300	-0.552753	-0.700649	-0.00814399	0.00434096	-1.87608	0.0974915	down	TRUE			8	0.808449	0.0246487	other
cyn-3	WBGene00000879	180028	P52011	-0.373954	-0.3114	-0.00812486	0.00712428	-1.14045	0.28709	down	TRUE			0	0.813802	0.00423663	other
cyn-3	WBGene00000879	180028	P52011	-0.373954	-0.3114	-0.00812486	0.00712428	-1.14045	0.28709	down	TRUE			4	0.854074	4.3573e-05	other
cyn-3	WBGene00000879	180028	P52011	-0.373954	-0.3114	-0.00812486	0.00712428	-1.14045	0.28709	down	TRUE			8	0.748803	0.0600591	other
rpl-35	WBGene00004449	176097	P34662	-0.575892	-0.700649	-0.00805217	0.00404136	-1.99244	0.0814648	down	TRUE			0	0.92315	0.0106324	other
rpl-35	WBGene00004449	176097	P34662	-0.575892	-0.700649	-0.00805217	0.00404136	-1.99244	0.0814648	down	TRUE			4	0.885229	0.0134641	other
rpl-35	WBGene00004449	176097	P34662	-0.575892	-0.700649	-0.00805217	0.00404136	-1.99244	0.0814648	down	TRUE			8	0.858733	0.0353002	other
C29G2.6	WBGene00016234	183035	O16887	-0.259187	-0.275839	-0.00794535	0.0104678	-0.759029	0.469606	down	TRUE			0	0.285696	0.0673611	other
C29G2.6	WBGene00016234	183035	O16887	-0.259187	-0.275839	-0.00794535	0.0104678	-0.759029	0.469606	down	TRUE			4	0.281503	0.136797	other
C29G2.6	WBGene00016234	183035	O16887	-0.259187	-0.275839	-0.00794535	0.0104678	-0.759029	0.469606	down	TRUE			8	0.222133	0.0399049	other
hsp-1	WBGene00002005	178507	P09446	-0.657978	-0.778499	-0.00778487	0.00315	-2.47138	0.038627	down	TRUE			0	0.977442	0.00315434	other
hsp-1	WBGene00002005	178507	P09446	-0.657978	-0.778499	-0.00778487	0.00315	-2.47138	0.038627	down	TRUE			4	0.979608	0.000784314	other
hsp-1	WBGene00002005	178507	P09446	-0.657978	-0.778499	-0.00778487	0.00315	-2.47138	0.038627	down	TRUE			8	0.915163	0.0262445	other
maph-1.1	WBGene00009306	173357	P91859	-0.289577	-0.350325	-0.00760552	0.00888795	-0.855711	0.417049	down	TRUE			0	0.74014	0.0324259	other
maph-1.1	WBGene00009306	173357	P91859	-0.289577	-0.350325	-0.00760552	0.00888795	-0.855711	0.417049	down	TRUE			4	0.793268	0.0514379	other
maph-1.1	WBGene00009306	173357	P91859	-0.289577	-0.350325	-0.00760552	0.00888795	-0.855711	0.417049	down	TRUE			8	0.679296	0.06571	other
rpl-4	WBGene00004415	172074	O02056	-0.717946	-0.739574	-0.0075625	0.00259238	-2.9172	0.0193742	down	TRUE			0	0.985348	0.00404499	other
rpl-4	WBGene00004415	172074	O02056	-0.717946	-0.739574	-0.0075625	0.00259238	-2.9172	0.0193742	down	TRUE			4	0.990153	0.00867102	other
rpl-4	WBGene00004415	172074	O02056	-0.717946	-0.739574	-0.0075625	0.00259238	-2.9172	0.0193742	down	TRUE			8	0.924848	0.0195126	other
sart-3	WBGene00007111	178053	Q17430	-0.433073	-0.438529	-0.00731456	0.00538245	-1.35897	0.211228	down	TRUE			0	0.231317	0.0442351	other
sart-3	WBGene00007111	178053	Q17430	-0.433073	-0.438529	-0.00731456	0.00538245	-1.35897	0.211228	down	TRUE			4	0.264205	0.00167756	other
sart-3	WBGene00007111	178053	Q17430	-0.433073	-0.438529	-0.00731456	0.00538245	-1.35897	0.211228	down	TRUE			8	0.1728	0	other
pdi-1	WBGene00003962	175472	Q17967	-0.31289	-0.389249	-0.00725104	0.00778198	-0.931773	0.378716	down	TRUE			0	0.812187	0.0422678	other
pdi-1	WBGene00003962	175472	Q17967	-0.31289	-0.389249	-0.00725104	0.00778198	-0.931773	0.378716	down	TRUE			4	0.898627	0.0260784	other
pdi-1	WBGene00003962	175472	Q17967	-0.31289	-0.389249	-0.00725104	0.00778198	-0.931773	0.378716	down	TRUE			8	0.754178	0.0386108	other
rps-25	WBGene00004494	177365	P52821	-0.495582	-0.544949	-0.00720795	0.00446634	-1.61384	0.145226	down	TRUE			0	0.957307	0.0105228	other
rps-25	WBGene00004494	177365	P52821	-0.495582	-0.544949	-0.00720795	0.00446634	-1.61384	0.145226	down	TRUE			4	0.936819	0.0043573	other
rps-25	WBGene00004494	177365	P52821	-0.495582	-0.544949	-0.00720795	0.00446634	-1.61384	0.145226	down	TRUE			8	0.899643	0.0397375	other
ZK673.2	WBGene00014058	174608	Q09629	-0.253786	-0.272475	-0.00719104	0.00968998	-0.742111	0.479239	down	TRUE			0	0.409824	0.0441283	other
ZK673.2	WBGene00014058	174608	Q09629	-0.253786	-0.272475	-0.00719104	0.00968998	-0.742111	0.479239	down	TRUE			4	0.536013	0.0686928	other
ZK673.2	WBGene00014058	174608	Q09629	-0.253786	-0.272475	-0.00719104	0.00968998	-0.742111	0.479239	down	TRUE			8	0.352295	0.045577	other
rps-23	WBGene00004492	178188	Q19877	-0.634379	-0.622799	-0.00703249	0.00302975	-2.32115	0.048832	down	TRUE			0	0.948559	0.0058032	other
rps-23	WBGene00004492	178188	Q19877	-0.634379	-0.622799	-0.00703249	0.00302975	-2.32115	0.048832	down	TRUE			4	0.9461	0.0103704	other
rps-23	WBGene00004492	178188	Q19877	-0.634379	-0.622799	-0.00703249	0.00302975	-2.32115	0.048832	down	TRUE			8	0.892299	0.025374	other
gta-1	WBGene00001794	177897	Q21217	-0.328897	-0.3114	-0.00683517	0.00693879	-0.985066	0.353442	down	TRUE			0	0.749858	0.0390337	other
gta-1	WBGene00001794	177897	Q21217	-0.328897	-0.3114	-0.00683517	0.00693879	-0.985066	0.353442	down	TRUE			4	0.842571	0.00492375	other
gta-1	WBGene00001794	177897	Q21217	-0.328897	-0.3114	-0.00683517	0.00693879	-0.985066	0.353442	down	TRUE			8	0.695177	0.025674	other
cth-2	WBGene00022856	174155	P55216	-0.273072	-0.273304	-0.00657375	0.00818772	-0.80288	0.44524	down	TRUE			0	0.838823	0.0428809	other
cth-2	WBGene00022856	174155	P55216	-0.273072	-0.273304	-0.00657375	0.00818772	-0.80288	0.44524	down	TRUE			4	0.944118	0.0264706	other
cth-2	WBGene00022856	174155	P55216	-0.273072	-0.273304	-0.00657375	0.00818772	-0.80288	0.44524	down	TRUE			8	0.786233	0.0381616	other
rnp-1	WBGene00004384	179672	Q10667	-0.302485	-0.373705	-0.0064444	0.00717953	-0.897607	0.395605	down	TRUE			0	0.323134	0.0558088	other
rnp-1	WBGene00004384	179672	Q10667	-0.302485	-0.373705	-0.0064444	0.00717953	-0.897607	0.395605	down	TRUE			4	0.335427	0.0338537	other
rnp-1	WBGene00004384	179672	Q10667	-0.302485	-0.373705	-0.0064444	0.00717953	-0.897607	0.395605	down	TRUE			8	0.271579	0.0299946	other
rps-8	WBGene00004477	177503	P48156	-0.522839	-0.506024	-0.00632522	0.00364605	-1.73482	0.120994	down	TRUE			0	0.941339	0.00850728	other
rps-8	WBGene00004477	177503	P48156	-0.522839	-0.506024	-0.00632522	0.00364605	-1.73482	0.120994	down	TRUE			4	0.945708	0.0295861	other
rps-8	WBGene00004477	177503	P48156	-0.522839	-0.506024	-0.00632522	0.00364605	-1.73482	0.120994	down	TRUE			8	0.890737	0.0282623	other
cutc-1	WBGene00022702	176186	P34630	-0.396332	-0.438529	-0.00630881	0.00516698	-1.22099	0.256853	down	TRUE			0	0.221578	0.0404534	other
cutc-1	WBGene00022702	176186	P34630	-0.396332	-0.438529	-0.00630881	0.00516698	-1.22099	0.256853	down	TRUE			4	0.263094	0.0169063	other
cutc-1	WBGene00022702	176186	P34630	-0.396332	-0.438529	-0.00630881	0.00516698	-1.22099	0.256853	down	TRUE			8	0.171108	0	other
ZK686.3	WBGene00022793	176089	P34669	-0.284683	-0.394055	-0.00603781	0.0071882	-0.839962	0.425319	down	TRUE			0	0.251765	0.05108	other
ZK686.3	WBGene00022793	176089	P34669	-0.284683	-0.394055	-0.00603781	0.0071882	-0.839962	0.425319	down	TRUE			4	0.186253	0.0838998	other
ZK686.3	WBGene00022793	176089	P34669	-0.284683	-0.394055	-0.00603781	0.0071882	-0.839962	0.425319	down	TRUE			8	0.203463	0.0199681	other
adss-1	WBGene00016509	178872	P91134	-0.275451	-0.394055	-0.00596449	0.00735951	-0.810447	0.441124	down	TRUE			0	0.397186	0.0527593	other
adss-1	WBGene00016509	178872	P91134	-0.275451	-0.394055	-0.00596449	0.00735951	-0.810447	0.441124	down	TRUE			4	0.446078	0.0343137	other
adss-1	WBGene00016509	178872	P91134	-0.275451	-0.394055	-0.00596449	0.00735951	-0.810447	0.441124	down	TRUE			8	0.34947	0.0306006	other
unc-32	WBGene00006768	176257	P30628	-0.426146	-0.522093	-0.00506503	0.00380156	-1.33236	0.219445	down	TRUE			0	0.270467	0.0162676	other
unc-32	WBGene00006768	176257	P30628	-0.426146	-0.522093	-0.00506503	0.00380156	-1.33236	0.219445	down	TRUE			4	0.27878	0.0718083	other
unc-32	WBGene00006768	176257	P30628	-0.426146	-0.522093	-0.00506503	0.00380156	-1.33236	0.219445	down	TRUE			8	0.229947	0.000575449	other
gst-42	WBGene00001790	183911	Q18938	-0.299115	-0.281127	-0.00496784	0.00560314	-0.886616	0.401152	down	TRUE			0	0.311415	0.0303118	other
gst-42	WBGene00001790	183911	Q18938	-0.299115	-0.281127	-0.00496784	0.00560314	-0.886616	0.401152	down	TRUE			4	0.322593	0.0978867	other
gst-42	WBGene00001790	183911	Q18938	-0.299115	-0.281127	-0.00496784	0.00560314	-0.886616	0.401152	down	TRUE			8	0.271672	0.00589481	other
Y18D10A.9	WBGene00012479	173152	Q9XW12	-0.290968	-0.415227	-0.00477275	0.00554843	-0.860199	0.414713	down	TRUE			0	0.121539	0.00937196	other
Y18D10A.9	WBGene00012479	173152	Q9XW12	-0.290968	-0.415227	-0.00477275	0.00554843	-0.860199	0.414713	down	TRUE			4	0.211285	0.052244	other
Y18D10A.9	WBGene00012479	173152	Q9XW12	-0.290968	-0.415227	-0.00477275	0.00554843	-0.860199	0.414713	down	TRUE			8	0.0833571	0.0224687	other
rpl-36	WBGene00004450	176007	P49181	-0.646673	-0.661724	-0.00475132	0.00198142	-2.39793	0.0433162	down	TRUE			0	0.91845	0.00527403	other
rpl-36	WBGene00004450	176007	P49181	-0.646673	-0.661724	-0.00475132	0.00198142	-2.39793	0.0433162	down	TRUE			4	0.916471	0.0341176	other
rpl-36	WBGene00004450	176007	P49181	-0.646673	-0.661724	-0.00475132	0.00198142	-2.39793	0.0433162	down	TRUE			8	0.880439	0.0086343	other
iff-2	WBGene00002065	174367	Q20751	-0.416538	-0.467099	-0.00474989	0.00366526	-1.29592	0.231138	down	TRUE			0	0.758226	0.0229716	other
iff-2	WBGene00002065	174367	Q20751	-0.416538	-0.467099	-0.00474989	0.00366526	-1.29592	0.231138	down	TRUE			4	0.779412	0.0441176	other
iff-2	WBGene00002065	174367	Q20751	-0.416538	-0.467099	-0.00474989	0.00366526	-1.29592	0.231138	down	TRUE			8	0.720227	0.00888689	other
rpl-22	WBGene00004434	173873	P52819	-0.573528	-0.583874	-0.00460692	0.00232645	-1.98024	0.0830185	down	TRUE			0	0.907442	0.0139124	other
rpl-22	WBGene00004434	173873	P52819	-0.573528	-0.583874	-0.00460692	0.00232645	-1.98024	0.0830185	down	TRUE			4	0.906122	0.0150545	other
rpl-22	WBGene00004434	173873	P52819	-0.573528	-0.583874	-0.00460692	0.00232645	-1.98024	0.0830185	down	TRUE			8	0.870586	0.0138385	other
scc-3	WBGene00004738	179749	Q19555	-0.338683	-0.290659	-0.00438249	0.00430454	-1.01811	0.338424	down	TRUE			0	0.280909	0.0338681	other
scc-3	WBGene00004738	179749	Q19555	-0.338683	-0.290659	-0.00438249	0.00430454	-1.01811	0.338424	down	TRUE			4	0.315294	0.0211765	other
scc-3	WBGene00004738	179749	Q19555	-0.338683	-0.290659	-0.00438249	0.00430454	-1.01811	0.338424	down	TRUE			8	0.245849	0	other
dim-1	WBGene00001000	181062	Q18066	-0.380368	-0.428174	-0.00432173	0.00371512	-1.16328	0.278236	down	TRUE			0	0.908289	0.0200054	other
dim-1	WBGene00001000	181062	Q18066	-0.380368	-0.428174	-0.00432173	0.00371512	-1.16328	0.278236	down	TRUE			4	0.954379	0.0197386	other
dim-1	WBGene00001000	181062	Q18066	-0.380368	-0.428174	-0.00432173	0.00371512	-1.16328	0.278236	down	TRUE			8	0.873715	0.013307	other
rpl-5	WBGene00004416	174371	P49405	-0.72446	-0.739574	-0.00409909	0.00137895	-2.97263	0.0177996	down	TRUE			0	0.982693	0.00382981	other
rpl-5	WBGene00004416	174371	P49405	-0.72446	-0.739574	-0.00409909	0.00137895	-2.97263	0.0177996	down	TRUE			4	0.965686	0.00490196	other
rpl-5	WBGene00004416	174371	P49405	-0.72446	-0.739574	-0.00409909	0.00137895	-2.97263	0.0177996	down	TRUE			8	0.9499	0.0119808	other
cls-2	WBGene00000549	176280	P32744	-0.469459	-0.498273	-0.00394315	0.00262204	-1.50385	0.171029	down	TRUE			0	0.139547	0.0153993	other
cls-2	WBGene00000549	176280	P32744	-0.469459	-0.498273	-0.00394315	0.00262204	-1.50385	0.171029	down	TRUE			4	0.0776906	0.0199564	other
cls-2	WBGene00000549	176280	P32744	-0.469459	-0.498273	-0.00394315	0.00262204	-1.50385	0.171029	down	TRUE			8	0.108002	0	other
csn-4	WBGene00000816	176927	Q9N359	-0.421305	-0.539796	-0.00325046	0.00247384	-1.31393	0.225293	down	TRUE			0	0.0869259	0.0159249	other
csn-4	WBGene00000816	176927	Q9N359	-0.421305	-0.539796	-0.00325046	0.00247384	-1.31393	0.225293	down	TRUE			4	0.0614379	0.0385621	other
csn-4	WBGene00000816	176927	Q9N359	-0.421305	-0.539796	-0.00325046	0.00247384	-1.31393	0.225293	down	TRUE			8	0.0609222	0	other
mek-2	WBGene00003186	171872	Q10664	-0.250853	-0.332182	-0.00273868	0.00373649	-0.732957	0.484505	down	TRUE			0	0.110385	0.0240762	other
mek-2	WBGene00003186	171872	Q10664	-0.250853	-0.332182	-0.00273868	0.00373649	-0.732957	0.484505	down	TRUE			4	0.0881868	0.0228274	other
mek-2	WBGene00003186	171872	Q10664	-0.250853	-0.332182	-0.00273868	0.00373649	-0.732957	0.484505	down	TRUE			8	0.0884754	0.0225388	other
ifb-2	WBGene00002054	173973	Q19286	-0.38975	-0.0778499	-0.0262502	0.0219292	-1.19704	0.265556	down	FALSE			0	0.787456	0.0257863	other
ifb-2	WBGene00002054	173973	Q19286	-0.38975	-0.0778499	-0.0262502	0.0219292	-1.19704	0.265556	down	FALSE			4	0.862157	0.0190196	other
ifb-2	WBGene00002054	173973	Q19286	-0.38975	-0.0778499	-0.0262502	0.0219292	-1.19704	0.265556	down	FALSE			8	0.577455	0.18975	other
prp-19	WBGene00020423	24104882	Q10051	-0.439452	-0.195217	-0.0215726	0.0155902	-1.38373	0.203821	down	FALSE			0	0.489206	0.0302456	other
prp-19	WBGene00020423	24104882	Q10051	-0.439452	-0.195217	-0.0215726	0.0155902	-1.38373	0.203821	down	FALSE			4	0.616797	0.0514379	other
prp-19	WBGene00020423	24104882	Q10051	-0.439452	-0.195217	-0.0215726	0.0155902	-1.38373	0.203821	down	FALSE			8	0.316625	0.115263	other
rpt-3	WBGene00004503	175925	P46502	-0.397099	-0.23355	-0.0205671	0.0168061	-1.22379	0.255849	down	FALSE			0	0.630134	0.028667	other
rpt-3	WBGene00004503	175925	P46502	-0.397099	-0.23355	-0.0205671	0.0168061	-1.22379	0.255849	down	FALSE			4	0.533486	0.144074	other
rpt-3	WBGene00004503	175925	P46502	-0.397099	-0.23355	-0.0205671	0.0168061	-1.22379	0.255849	down	FALSE			8	0.465597	0.140688	other
ltah-1.1	WBGene00016589	178176	G5EFT4	-0.405359	-0.197028	-0.0185713	0.0148074	-1.25419	0.245177	down	FALSE			0	0.346889	0.115734	other
ltah-1.1	WBGene00016589	178176	G5EFT4	-0.405359	-0.197028	-0.0185713	0.0148074	-1.25419	0.245177	down	FALSE			4	0.304183	0.0912418	other
ltah-1.1	WBGene00016589	178176	G5EFT4	-0.405359	-0.197028	-0.0185713	0.0148074	-1.25419	0.245177	down	FALSE			8	0.198319	0.0616072	other
R05D3.6	WBGene00019880	176178	P34539	-0.299134	-0.23355	-0.0157882	0.017806	-0.88668	0.40112	down	FALSE			0	0.644652	0.0484688	other
R05D3.6	WBGene00019880	176178	P34539	-0.299134	-0.23355	-0.0157882	0.017806	-0.88668	0.40112	down	FALSE			4	0.386928	0.233987	other
R05D3.6	WBGene00019880	176178	P34539	-0.299134	-0.23355	-0.0157882	0.017806	-0.88668	0.40112	down	FALSE			8	0.518346	0.102632	other
R05D3.6	WBGene00022582	176178	P34539	-0.299134	-0.23355	-0.0157882	0.017806	-0.88668	0.40112	down	FALSE			0	0.644652	0.0484688	other
R05D3.6	WBGene00022582	176178	P34539	-0.299134	-0.23355	-0.0157882	0.017806	-0.88668	0.40112	down	FALSE			4	0.386928	0.233987	other
R05D3.6	WBGene00022582	176178	P34539	-0.299134	-0.23355	-0.0157882	0.017806	-0.88668	0.40112	down	FALSE			8	0.518346	0.102632	other
ZC262.5	WBGene00019880	191132	P34539	-0.299134	-0.23355	-0.0157882	0.017806	-0.88668	0.40112	down	FALSE			0	0.644652	0.0484688	other
ZC262.5	WBGene00019880	191132	P34539	-0.299134	-0.23355	-0.0157882	0.017806	-0.88668	0.40112	down	FALSE			4	0.386928	0.233987	other
ZC262.5	WBGene00019880	191132	P34539	-0.299134	-0.23355	-0.0157882	0.017806	-0.88668	0.40112	down	FALSE			8	0.518346	0.102632	other
ZC262.5	WBGene00022582	191132	P34539	-0.299134	-0.23355	-0.0157882	0.017806	-0.88668	0.40112	down	FALSE			0	0.644652	0.0484688	other
ZC262.5	WBGene00022582	191132	P34539	-0.299134	-0.23355	-0.0157882	0.017806	-0.88668	0.40112	down	FALSE			4	0.386928	0.233987	other
ZC262.5	WBGene00022582	191132	P34539	-0.299134	-0.23355	-0.0157882	0.017806	-0.88668	0.40112	down	FALSE			8	0.518346	0.102632	other
eif-2A	WBGene00008480	174606	Q19052	-0.26392	-0.234261	-0.0156893	0.0202726	-0.773917	0.461236	down	FALSE			0	0.425217	0.118149	other
eif-2A	WBGene00008480	174606	Q19052	-0.26392	-0.234261	-0.0156893	0.0202726	-0.773917	0.461236	down	FALSE			4	0.642898	0.0241612	other
eif-2A	WBGene00008480	174606	Q19052	-0.26392	-0.234261	-0.0156893	0.0202726	-0.773917	0.461236	down	FALSE			8	0.299703	0.102603	other
rpac-19	WBGene00010230	176362	P34476	-0.34059	-0.194625	-0.0146741	0.0143218	-1.02459	0.335536	down	FALSE			0	0.307604	0.0333061	other
rpac-19	WBGene00010230	176362	P34476	-0.34059	-0.194625	-0.0146741	0.0143218	-1.02459	0.335536	down	FALSE			4	0.458366	0.038366	other
rpac-19	WBGene00010230	176362	P34476	-0.34059	-0.194625	-0.0146741	0.0143218	-1.02459	0.335536	down	FALSE			8	0.190212	0.101483	other
F33H2.3	WBGene00009367	173372	O62220	-0.295531	-0.194625	-0.0138631	0.0158441	-0.874971	0.40709	down	FALSE			0	0.584994	0.0893114	other
F33H2.3	WBGene00009367	173372	O62220	-0.295531	-0.194625	-0.0138631	0.0158441	-0.874971	0.40709	down	FALSE			4	0.38915	0.117386	other
F33H2.3	WBGene00009367	173372	O62220	-0.295531	-0.194625	-0.0138631	0.0158441	-0.874971	0.40709	down	FALSE			8	0.474089	0.0923068	other
icd-1	WBGene00002045	174090	Q18885	-0.225239	-0.0389249	-0.0132742	0.0203008	-0.653875	0.531534	down	FALSE			0	0.702557	0.0495266	other
icd-1	WBGene00002045	174090	Q18885	-0.225239	-0.0389249	-0.0132742	0.0203008	-0.653875	0.531534	down	FALSE			4	0.448039	0.277451	other
icd-1	WBGene00002045	174090	Q18885	-0.225239	-0.0389249	-0.0132742	0.0203008	-0.653875	0.531534	down	FALSE			8	0.596364	0.120315	other
pfn-2	WBGene00003990	180808	Q20025	-0.258704	-0.194625	-0.0130617	0.0172428	-0.757515	0.470463	down	FALSE			0	0.696159	0.0464071	other
pfn-2	WBGene00003990	180808	Q20025	-0.258704	-0.194625	-0.0130617	0.0172428	-0.757515	0.470463	down	FALSE			4	0.640871	0.0726362	other
pfn-2	WBGene00003990	180808	Q20025	-0.258704	-0.194625	-0.0130617	0.0172428	-0.757515	0.470463	down	FALSE			8	0.591666	0.149454	other
Y66H1A.4	WBGene00022046	176870	Q9TYK1	-0.246226	-0.11713	-0.0130235	0.0181245	-0.718555	0.492865	down	FALSE			0	0.243809	0.0900542	other
Y66H1A.4	WBGene00022046	176870	Q9TYK1	-0.246226	-0.11713	-0.0130235	0.0181245	-0.718555	0.492865	down	FALSE			4	0.507821	0.129826	other
Y66H1A.4	WBGene00022046	176870	Q9TYK1	-0.246226	-0.11713	-0.0130235	0.0181245	-0.718555	0.492865	down	FALSE			8	0.139621	0.0615614	other
ifp-1	WBGene00002067	181182	Q09501	-0.304059	-0.195217	-0.0129414	0.0143355	-0.902752	0.393027	down	FALSE			0	0.264538	0.0389579	other
ifp-1	WBGene00002067	181182	Q09501	-0.304059	-0.195217	-0.0129414	0.0143355	-0.902752	0.393027	down	FALSE			4	0.471089	0.145381	other
ifp-1	WBGene00002067	181182	Q09501	-0.304059	-0.195217	-0.0129414	0.0143355	-0.902752	0.393027	down	FALSE			8	0.161007	0.0599923	other
tni-1	WBGene00006584	181329	Q20334	-0.395182	-0.0803219	-0.0126669	0.0104101	-1.21679	0.258361	down	FALSE			0	0.340156	0.0708628	other
tni-1	WBGene00006584	181329	Q20334	-0.395182	-0.0803219	-0.0126669	0.0104101	-1.21679	0.258361	down	FALSE			4	0.2039	0.13963	other
tni-1	WBGene00006584	181329	Q20334	-0.395182	-0.0803219	-0.0126669	0.0104101	-1.21679	0.258361	down	FALSE			8	0.23882	0	other
pdhb-1	WBGene00015413	177108	O44451	-0.379552	-0.194625	-0.0121838	0.0105	-1.16036	0.279355	down	FALSE			0	0.710417	0.0296415	other
pdhb-1	WBGene00015413	177108	O44451	-0.379552	-0.194625	-0.0121838	0.0105	-1.16036	0.279355	down	FALSE			4	0.781351	0.0210022	other
pdhb-1	WBGene00015413	177108	O44451	-0.379552	-0.194625	-0.0121838	0.0105	-1.16036	0.279355	down	FALSE			8	0.612946	0.0809101	other
pro-3	WBGene00012676	180256	Q9NEU2	-0.272975	-0.166091	-0.0119634	0.0149064	-0.802572	0.445408	down	FALSE			0	0.221148	0.062215	other
pro-3	WBGene00012676	180256	Q9NEU2	-0.272975	-0.166091	-0.0119634	0.0149064	-0.802572	0.445408	down	FALSE			4	0.301983	0.278017	other
pro-3	WBGene00012676	180256	Q9NEU2	-0.272975	-0.166091	-0.0119634	0.0149064	-0.802572	0.445408	down	FALSE			8	0.125441	0	other
dnpp-1	WBGene00017163	175822	Q19087	-0.34248	-0.1557	-0.0114272	0.0110832	-1.03103	0.332686	down	FALSE			0	0.663564	0.0412595	other
dnpp-1	WBGene00017163	175822	Q19087	-0.34248	-0.1557	-0.0114272	0.0110832	-1.03103	0.332686	down	FALSE			4	0.645752	0.0633987	other
dnpp-1	WBGene00017163	175822	Q19087	-0.34248	-0.1557	-0.0114272	0.0110832	-1.03103	0.332686	down	FALSE			8	0.572147	0.0894774	other
K05C4.2	WBGene00010579	173335	Q9XUU9	-0.359041	-0.0602414	-0.0113758	0.010455	-1.08807	0.308253	down	FALSE			0	0.184245	0.0948161	other
K05C4.2	WBGene00010579	173335	Q9XUU9	-0.359041	-0.0602414	-0.0113758	0.010455	-1.08807	0.308253	down	FALSE			4	0.102521	0.00339207	other
K05C4.2	WBGene00010579	173335	Q9XUU9	-0.359041	-0.0602414	-0.0113758	0.010455	-1.08807	0.308253	down	FALSE			8	0.0932382	0.0126745	other
hrg-7	WBGene00007605	182635	Q18020	-0.291415	-0.234261	-0.0109426	0.0126997	-0.861644	0.413963	down	FALSE			0	0.262961	0.0925052	other
hrg-7	WBGene00007605	182635	Q18020	-0.291415	-0.234261	-0.0109426	0.0126997	-0.861644	0.413963	down	FALSE			4	0.152789	0.130436	other
hrg-7	WBGene00007605	182635	Q18020	-0.291415	-0.234261	-0.0109426	0.0126997	-0.861644	0.413963	down	FALSE			8	0.17542	0.0422142	other
cpl-1	WBGene00000776	180111	O45734	-0.257811	-0.116775	-0.0109067	0.0144515	-0.754712	0.472052	down	FALSE	Matrisome-associated	ECM Regulators	0	0.59442	0.0353238	matrisome
cpl-1	WBGene00000776	180111	O45734	-0.257811	-0.116775	-0.0109067	0.0144515	-0.754712	0.472052	down	FALSE	Matrisome-associated	ECM Regulators	4	0.683878	0.0427015	matrisome
cpl-1	WBGene00000776	180111	O45734	-0.257811	-0.116775	-0.0109067	0.0144515	-0.754712	0.472052	down	FALSE	Matrisome-associated	ECM Regulators	8	0.507167	0.117933	matrisome
sds-22	WBGene00011637	174266	P45969	-0.31577	-0.1557	-0.0106336	0.0112968	-0.941292	0.374106	down	FALSE			0	0.508838	0.0317994	other
sds-22	WBGene00011637	174266	P45969	-0.31577	-0.1557	-0.0106336	0.0112968	-0.941292	0.374106	down	FALSE			4	0.551634	0.0398693	other
sds-22	WBGene00011637	174266	P45969	-0.31577	-0.1557	-0.0106336	0.0112968	-0.941292	0.374106	down	FALSE			8	0.423769	0.0929687	other
daf-41	WBGene00022599	175727	Q23280	-0.252547	-0.116775	-0.00999271	0.0135359	-0.73824	0.481461	down	FALSE			0	0.762787	0.0308486	other
daf-41	WBGene00022599	175727	Q23280	-0.252547	-0.116775	-0.00999271	0.0135359	-0.73824	0.481461	down	FALSE			4	0.691024	0.151024	other
daf-41	WBGene00022599	175727	Q23280	-0.252547	-0.116775	-0.00999271	0.0135359	-0.73824	0.481461	down	FALSE			8	0.682845	0.103668	other
Y54E10A.10	WBGene00021830	171892	Q9N3F0	-0.276933	-0.197028	-0.00995066	0.0122069	-0.815167	0.438569	down	FALSE			0	0.344099	0.055518	other
Y54E10A.10	WBGene00021830	171892	Q9N3F0	-0.276933	-0.197028	-0.00995066	0.0122069	-0.815167	0.438569	down	FALSE			4	0.429651	0.185643	other
Y54E10A.10	WBGene00021830	171892	Q9N3F0	-0.276933	-0.197028	-0.00995066	0.0122069	-0.815167	0.438569	down	FALSE			8	0.264494	0.0423569	other
acly-1	WBGene00016995	180485	P53585	-0.209026	-0.472866	-0.00985659	0.0163035	-0.604568	0.562216	down	FALSE			0	0.430395	0.127401	other
acly-1	WBGene00016995	180485	P53585	-0.209026	-0.472866	-0.00985659	0.0163035	-0.604568	0.562216	down	FALSE			4	0.531547	0.055512	other
acly-1	WBGene00016995	180485	P53585	-0.209026	-0.472866	-0.00985659	0.0163035	-0.604568	0.562216	down	FALSE			8	0.351543	0.0574672	other
rpt-2	WBGene00004502	178988	O16368	-0.210917	-0.273304	-0.00972393	0.0159333	-0.610292	0.558602	down	FALSE			0	0.489552	0.0577882	other
rpt-2	WBGene00004502	178988	O16368	-0.210917	-0.273304	-0.00972393	0.0159333	-0.610292	0.558602	down	FALSE			4	0.343094	0.197211	other
rpt-2	WBGene00004502	178988	O16368	-0.210917	-0.273304	-0.00972393	0.0159333	-0.610292	0.558602	down	FALSE			8	0.411761	0.101485	other
cpg-2	WBGene00015102	175991	P41996	-0.190517	-0.236433	-0.00966134	0.0176007	-0.548917	0.598045	down	FALSE	Nematode-specific core matrisome	Proteoglycans	0	0.512306	0.025254	matrisome
cpg-2	WBGene00015102	175991	P41996	-0.190517	-0.236433	-0.00966134	0.0176007	-0.548917	0.598045	down	FALSE	Nematode-specific core matrisome	Proteoglycans	4	0.331743	0.330566	matrisome
cpg-2	WBGene00015102	175991	P41996	-0.190517	-0.236433	-0.00966134	0.0176007	-0.548917	0.598045	down	FALSE	Nematode-specific core matrisome	Proteoglycans	8	0.435016	0.0699961	matrisome
let-418	WBGene00002637	178970	G5EBZ4	-0.244347	-0.197028	-0.00957143	0.0134294	-0.712722	0.496277	down	FALSE			0	0.285012	0.0930708	other
let-418	WBGene00002637	178970	G5EBZ4	-0.244347	-0.197028	-0.00957143	0.0134294	-0.712722	0.496277	down	FALSE			4	0.335948	0.146405	other
let-418	WBGene00002637	178970	G5EBZ4	-0.244347	-0.197028	-0.00957143	0.0134294	-0.712722	0.496277	down	FALSE			8	0.208441	0.0457584	other
gpdh-2	WBGene00010778	176399	P34517	-0.16427	-0.272475	-0.00927201	0.0196848	-0.471025	0.6502	down	FALSE			0	0.549653	0.135148	other
gpdh-2	WBGene00010778	176399	P34517	-0.16427	-0.272475	-0.00927201	0.0196848	-0.471025	0.6502	down	FALSE			4	0.718649	0.168061	other
gpdh-2	WBGene00010778	176399	P34517	-0.16427	-0.272475	-0.00927201	0.0196848	-0.471025	0.6502	down	FALSE			8	0.475477	0.0665631	other
prdx-3	WBGene00011110	175573	Q21824	-0.314986	-0.0389249	-0.0092158	0.00981764	-0.938697	0.375358	down	FALSE			0	0.928985	0.0229695	other
prdx-3	WBGene00011110	175573	Q21824	-0.314986	-0.0389249	-0.0092158	0.00981764	-0.938697	0.375358	down	FALSE			4	0.970915	0.00620915	other
prdx-3	WBGene00011110	175573	Q21824	-0.314986	-0.0389249	-0.0092158	0.00981764	-0.938697	0.375358	down	FALSE			8	0.855258	0.0828441	other
fat-2	WBGene00001394	178293	G5EGA5	-0.244567	-0.207614	-0.0089581	0.0125569	-0.713404	0.495878	down	FALSE			0	0.252142	0.0857649	other
fat-2	WBGene00001394	178293	G5EGA5	-0.244567	-0.207614	-0.0089581	0.0125569	-0.713404	0.495878	down	FALSE			4	0.192266	0.190087	other
fat-2	WBGene00001394	178293	G5EGA5	-0.244567	-0.207614	-0.0089581	0.0125569	-0.713404	0.495878	down	FALSE			8	0.180478	0	other
rps-21	WBGene00004490	176011	P49197	-0.31449	-0.194625	-0.0089454	0.00954627	-0.937057	0.376151	down	FALSE			0	0.831029	0.0121525	other
rps-21	WBGene00004490	176011	P49197	-0.31449	-0.194625	-0.0089454	0.00954627	-0.937057	0.376151	down	FALSE			4	0.727712	0.0500654	other
rps-21	WBGene00004490	176011	P49197	-0.31449	-0.194625	-0.0089454	0.00954627	-0.937057	0.376151	down	FALSE			8	0.759465	0.0812587	other
F09B12.3	WBGene00008607	181605	O62146	-0.219964	-0.194625	-0.00893	0.0140018	-0.637774	0.541441	down	FALSE			0	0.399499	0.0706623	other
F09B12.3	WBGene00008607	181605	O62146	-0.219964	-0.194625	-0.00893	0.0140018	-0.637774	0.541441	down	FALSE			4	0.419107	0.0879521	other
F09B12.3	WBGene00008607	181605	O62146	-0.219964	-0.194625	-0.00893	0.0140018	-0.637774	0.541441	down	FALSE			8	0.328059	0.100196	other
T25G3.4	WBGene00012031	172509	P90795	-0.213141	-0.078811	-0.00881207	0.0142814	-0.617031	0.554365	down	FALSE			0	0.309982	0.0777022	other
T25G3.4	WBGene00012031	172509	P90795	-0.213141	-0.078811	-0.00881207	0.0142814	-0.617031	0.554365	down	FALSE			4	0.423922	0.110196	other
T25G3.4	WBGene00012031	172509	P90795	-0.213141	-0.078811	-0.00881207	0.0142814	-0.617031	0.554365	down	FALSE			8	0.239485	0.0798459	other
skr-1	WBGene00004807	172775	G5ECU1	-0.229717	-0.23355	-0.00876618	0.0131311	-0.667591	0.523182	down	FALSE			0	0.562287	0.0447522	other
skr-1	WBGene00004807	172775	G5ECU1	-0.229717	-0.23355	-0.00876618	0.0131311	-0.667591	0.523182	down	FALSE			4	0.730871	0.105599	other
skr-1	WBGene00004807	172775	G5ECU1	-0.229717	-0.23355	-0.00876618	0.0131311	-0.667591	0.523182	down	FALSE			8	0.492157	0.072956	other
ZC434.8	WBGene00013894	172907	Q27535	-0.210802	-0.234261	-0.00831795	0.0136373	-0.609943	0.558822	down	FALSE			0	0.464769	0.0855435	other
ZC434.8	WBGene00013894	172907	Q27535	-0.210802	-0.234261	-0.00831795	0.0136373	-0.609943	0.558822	down	FALSE			4	0.437407	0.142113	other
ZC434.8	WBGene00013894	172907	Q27535	-0.210802	-0.234261	-0.00831795	0.0136373	-0.609943	0.558822	down	FALSE			8	0.398226	0.0719826	other
erp-44.2	WBGene00015510	177572	Q17688	-0.336196	-0.249136	-0.00824767	0.00816862	-1.00968	0.34221	down	FALSE			0	0.231663	0.0611783	other
erp-44.2	WBGene00015510	177572	Q17688	-0.336196	-0.249136	-0.00824767	0.00816862	-1.00968	0.34221	down	FALSE			4	0.116166	0.0791285	other
erp-44.2	WBGene00015510	177572	Q17688	-0.336196	-0.249136	-0.00824767	0.00816862	-1.00968	0.34221	down	FALSE			8	0.165682	0	other
Y48A6B.3	WBGene00012964	176531	Q9XXD4	-0.173504	-0.116775	-0.00817947	0.0164148	-0.4983	0.631681	down	FALSE			0	0.508955	0.0785901	other
Y48A6B.3	WBGene00012964	176531	Q9XXD4	-0.173504	-0.116775	-0.00817947	0.0164148	-0.4983	0.631681	down	FALSE			4	0.309346	0.0893464	other
Y48A6B.3	WBGene00012964	176531	Q9XXD4	-0.173504	-0.116775	-0.00817947	0.0164148	-0.4983	0.631681	down	FALSE			8	0.443519	0.108499	other
skpo-1	WBGene00009897	174340	Q20616	-0.122723	-0.0780869	-0.00813494	0.0232588	-0.349757	0.73555	down	FALSE	Core matrisome	ECM Glycoproteins	0	0.470841	0.148389	matrisome
skpo-1	WBGene00009897	174340	Q20616	-0.122723	-0.0780869	-0.00813494	0.0232588	-0.349757	0.73555	down	FALSE	Core matrisome	ECM Glycoproteins	4	0.413486	0.293486	matrisome
skpo-1	WBGene00009897	174340	Q20616	-0.122723	-0.0780869	-0.00813494	0.0232588	-0.349757	0.73555	down	FALSE	Core matrisome	ECM Glycoproteins	8	0.405762	0.0985192	matrisome
rpn-7	WBGene00004463	177753	Q20585	-0.256691	-0.157622	-0.00783909	0.0104354	-0.751202	0.474047	down	FALSE			0	0.228287	0.0497816	other
rpn-7	WBGene00004463	177753	Q20585	-0.256691	-0.157622	-0.00783909	0.0104354	-0.751202	0.474047	down	FALSE			4	0.302418	0.171699	other
rpn-7	WBGene00004463	177753	Q20585	-0.256691	-0.157622	-0.00783909	0.0104354	-0.751202	0.474047	down	FALSE			8	0.165574	0.0204265	other
dbt-1	WBGene00014054	174279	Q23571	-0.177768	-0.272475	-0.00778199	0.0152306	-0.510943	0.623189	down	FALSE			0	0.439785	0.0484088	other
[truncated: 1,709 more rows]
[truncated: 17 more columns]

## Sheet: Fig1CFI_AgeSynthRate_Vukoti2015
Gene	Division	Category	Age	mean	sd	max_age	comp_to_avg		Data from DOI: 10.1021/acs.jproteome.5b00021					PMID: 25686393
asp-3	Matrisome-associated	ECM Regulators	1	0	0	FALSE	0.153187
asp-3	Matrisome-associated	ECM Regulators	5	0.83	0.0424264	FALSE	0.153187		Source data shown in the graph
asp-3	Matrisome-associated	ECM Regulators	7	0.8		FALSE	0.153187				Average	asp-3	asp-4	cht-1	cle-1	cpi-2	cpl-1	cpr-1	cpr-4	cpr-5	cpz-1	deb-1	dpy-18	epi-1	lam-1	lam-2	lec-1	lec-2	lec-3	lec-4	let-2	mig-6	nas-11	nex-1	nex-2	nex-3	nid-1	noah-1	pat-6	rack-1	rho-1	srp-7	unc-112	unc-52	vab-10
asp-3	Matrisome-associated	ECM Regulators	9	0.82	0	FALSE	0.153187		Day 1	1	0	0	0	0	0	0	0	0	0	0	0	0	0	0	0	0	0	0	0	0	0	0	0	0	0	0	0	0	0	0	0	0	0	0	0
asp-3	Matrisome-associated	ECM Regulators	11	0.77		FALSE	0.153187		Day 5	5	0.497215	0.83	0.57			0.61	0.76	0.82	0.76	0.76	0.46				0.4	0.43	0.35	0.42		0.48		0.375		0.375						0.515				0.32	0.38
asp-3	Matrisome-associated	ECM Regulators	13	0.86		TRUE	0.153187		Day 7	7	0.585498	0.8	0.66	0.61			0.785		0.63	0.66	0.62	0.34	0.43		0.525	0.5	0.38	0.466667	0.36			0.405	0.67	0.45		0.63		0.63		0.555		0.655			0.405
asp-4	Matrisome-associated	ECM Regulators	1	0	0	FALSE	0.0423529		Day 9	9	0.652071	0.82	0.72	0.725	0.67	0.75	0.825		0.755	0.755			0.62	0.535	0.61	0.555	0.42	0.51		0.615	0.39	0.46		0.495				0.7		0.595	0.69	0.55			0.405
asp-4	Matrisome-associated	ECM Regulators	5	0.57		FALSE	0.0423529		Day 11	11	0.692909	0.77	0.745	0.81	0.7	0.77	0.8	0.81	0.73	0.73	0.72				0.56	0.66	0.49	0.5425				0.47		0.56	0.72	0.65	0.69	0.715		0.7	0.7	0.77	0.54	0.49
asp-4	Matrisome-associated	ECM Regulators	7	0.66		FALSE	0.0423529		Day 13	13	0.747921	0.86	0.75	0.855	0.77	0.81	0.85	0.91	0.78	0.78	0.68		0.79	0.61	0.66	0.64	0.59	0.686667	0.54	0.7	0.6	0.575		0.69	0.82	0.78		0.83		0.81	0.79		0.56	0.425	0.515
asp-4	Matrisome-associated	ECM Regulators	9	0.72		FALSE	0.0423529		Day 16	16	0.860576		0.835	0.81	0.835	0.87	0.91	0.96	0.82			0.57	0.92		0.74	0.585	0.655	0.74	0.54	0.76		0.645		0.795		0.835	0.79		0.5	0.9	0.815		0.67		0.585
asp-4	Matrisome-associated	ECM Regulators	11	0.745	0.0636396	FALSE	0.0423529
asp-4	Matrisome-associated	ECM Regulators	13	0.75		FALSE	0.0423529
asp-4	Matrisome-associated	ECM Regulators	16	0.835	0.00707107	TRUE	0.0423529		All matrisome proteins plotted
cht-1	Matrisome-associated	ECM Regulators	1	0	0	FALSE	0.0581042
cht-1	Matrisome-associated	ECM Regulators	7	0.61		FALSE	0.0581042
cht-1	Matrisome-associated	ECM Regulators	9	0.725	0.0494975	FALSE	0.0581042
cht-1	Matrisome-associated	ECM Regulators	11	0.81		FALSE	0.0581042
cht-1	Matrisome-associated	ECM Regulators	13	0.855	0.0353553	FALSE	0.0581042
cht-1	Matrisome-associated	ECM Regulators	16	0.81		TRUE	0.0581042
cle-1	Core matrisome	Collagens	1	0	0	FALSE	0.0194572
cle-1	Core matrisome	Collagens	9	0.67		FALSE	0.0194572
cle-1	Core matrisome	Collagens	11	0.7	0.0424264	FALSE	0.0194572
cle-1	Core matrisome	Collagens	13	0.77		FALSE	0.0194572
cle-1	Core matrisome	Collagens	16	0.835	0.0212132	TRUE	0.0194572
clec-146	Matrisome-associated	ECM-affiliated	1	0		FALSE	0.0368233
clec-146	Matrisome-associated	ECM-affiliated	13	0.83		TRUE	0.0368233
clec-150	Matrisome-associated	ECM-affiliated	1	0		FALSE	0.103922
clec-150	Matrisome-associated	ECM-affiliated	5	0.73		TRUE	0.103922
clec-41	Matrisome-associated	ECM-affiliated	1	0		FALSE	0.0568233
clec-41	Matrisome-associated	ECM-affiliated	13	0.87		TRUE	0.0568233
clec-50	Matrisome-associated	ECM-affiliated	1	0		FALSE	0.068056
clec-50	Matrisome-associated	ECM-affiliated	9	0.81		FALSE	0.068056
clec-50	Matrisome-associated	ECM-affiliated	16	0.85		TRUE	0.068056
clec-63	Matrisome-associated	ECM-affiliated	1	0	0	FALSE	0.0523529
clec-63	Matrisome-associated	ECM-affiliated	5	0.64	0	FALSE	0.0523529
clec-63	Matrisome-associated	ECM-affiliated	7	0.63	0.0141421	FALSE	0.0523529
clec-63	Matrisome-associated	ECM-affiliated	9	0.715	0.0212132	FALSE	0.0523529
clec-63	Matrisome-associated	ECM-affiliated	11	0.69	0.0141421	FALSE	0.0523529
clec-63	Matrisome-associated	ECM-affiliated	13	0.81	0.0141421	FALSE	0.0523529
clec-63	Matrisome-associated	ECM-affiliated	16	0.865	0.0353553	TRUE	0.0523529
clec-87	Matrisome-associated	ECM-affiliated	1	0		FALSE	0.0718233
clec-87	Matrisome-associated	ECM-affiliated	13	0.9		TRUE	0.0718233
cpi-2	Matrisome-associated	ECM Regulators	1	0	0	FALSE	0.0683551
cpi-2	Matrisome-associated	ECM Regulators	5	0.61	0.0282843	FALSE	0.0683551
cpi-2	Matrisome-associated	ECM Regulators	9	0.75		FALSE	0.0683551
cpi-2	Matrisome-associated	ECM Regulators	11	0.77		FALSE	0.0683551
cpi-2	Matrisome-associated	ECM Regulators	13	0.81		FALSE	0.0683551
cpi-2	Matrisome-associated	ECM Regulators	16	0.87		TRUE	0.0683551
cpl-1	Matrisome-associated	ECM Regulators	1	0	0	FALSE	0.13521
cpl-1	Matrisome-associated	ECM Regulators	5	0.76		FALSE	0.13521
cpl-1	Matrisome-associated	ECM Regulators	7	0.785	0.0212132	FALSE	0.13521
cpl-1	Matrisome-associated	ECM Regulators	9	0.825	0.0212132	FALSE	0.13521
cpl-1	Matrisome-associated	ECM Regulators	11	0.8	0.0424264	FALSE	0.13521
cpl-1	Matrisome-associated	ECM Regulators	13	0.85		FALSE	0.13521
cpl-1	Matrisome-associated	ECM Regulators	16	0.91	0.0282843	TRUE	0.13521
cpr-1	Matrisome-associated	ECM Regulators	1	0		FALSE	0.146662
cpr-1	Matrisome-associated	ECM Regulators	5	0.82		FALSE	0.146662
cpr-1	Matrisome-associated	ECM Regulators	11	0.81		FALSE	0.146662
cpr-1	Matrisome-associated	ECM Regulators	13	0.91		FALSE	0.146662
cpr-1	Matrisome-associated	ECM Regulators	16	0.96		TRUE	0.146662
cpr-4	Matrisome-associated	ECM Regulators	1	0	0	FALSE	0.07021
cpr-4	Matrisome-associated	ECM Regulators	5	0.76	0.0141421	FALSE	0.07021
cpr-4	Matrisome-associated	ECM Regulators	7	0.63		FALSE	0.07021
cpr-4	Matrisome-associated	ECM Regulators	9	0.755	0.00707107	FALSE	0.07021
cpr-4	Matrisome-associated	ECM Regulators	11	0.73	0	FALSE	0.07021
cpr-4	Matrisome-associated	ECM Regulators	13	0.78		FALSE	0.07021
cpr-4	Matrisome-associated	ECM Regulators	16	0.82		TRUE	0.07021
cpr-5	Matrisome-associated	ECM Regulators	1	0	0	FALSE	0.0873534
cpr-5	Matrisome-associated	ECM Regulators	5	0.76	0.0141421	FALSE	0.0873534
cpr-5	Matrisome-associated	ECM Regulators	7	0.66		FALSE	0.0873534
cpr-5	Matrisome-associated	ECM Regulators	9	0.755	0.00707107	FALSE	0.0873534
cpr-5	Matrisome-associated	ECM Regulators	11	0.73		FALSE	0.0873534
cpr-5	Matrisome-associated	ECM Regulators	13	0.78		TRUE	0.0873534
cpz-1	Matrisome-associated	ECM Regulators	1	0	0	FALSE	-0.00953959
cpz-1	Matrisome-associated	ECM Regulators	5	0.46		FALSE	-0.00953959
cpz-1	Matrisome-associated	ECM Regulators	7	0.62		FALSE	-0.00953959
cpz-1	Matrisome-associated	ECM Regulators	11	0.72	0.0565685	FALSE	-0.00953959
cpz-1	Matrisome-associated	ECM Regulators	13	0.68		TRUE	-0.00953959
deb-1	Adhesion	Adhesion signaling	1	0		FALSE	-0.165437
deb-1	Adhesion	Adhesion signaling	7	0.34		FALSE	-0.165437
deb-1	Adhesion	Adhesion signaling	16	0.57		TRUE	-0.165437
dig-1	Core matrisome	ECM Glycoproteins	1	0	0	FALSE	-0.0463251
dig-1	Core matrisome	ECM Glycoproteins	16	0.73	0	TRUE	-0.0463251
dpy-18	Matrisome-associated	ECM Regulators	1	0		FALSE	-0.00716914
dpy-18	Matrisome-associated	ECM Regulators	7	0.43		FALSE	-0.00716914
dpy-18	Matrisome-associated	ECM Regulators	9	0.62		FALSE	-0.00716914
dpy-18	Matrisome-associated	ECM Regulators	13	0.79		FALSE	-0.00716914
dpy-18	Matrisome-associated	ECM Regulators	16	0.92		TRUE	-0.00716914
epi-1	Core matrisome	ECM Glycoproteins	1	0	0	FALSE	-0.0815117
epi-1	Core matrisome	ECM Glycoproteins	9	0.535	0.0777817	FALSE	-0.0815117
epi-1	Core matrisome	ECM Glycoproteins	13	0.61		TRUE	-0.0815117
erm-1	Adhesion	Adhesion signaling	1	0		FALSE	0.00840914
erm-1	Adhesion	Adhesion signaling	9	0.65		TRUE	0.00840914
ile-1	Matrisome-associated	ECM-affiliated	1	0		FALSE	-0.0177645
ile-1	Matrisome-associated	ECM-affiliated	11	0.63		TRUE	-0.0177645
ketn-1	Core matrisome	ECM Glycoproteins	1	0	0	FALSE	-0.08979
ketn-1	Core matrisome	ECM Glycoproteins	5	0.455	0.00707107	FALSE	-0.08979
ketn-1	Core matrisome	ECM Glycoproteins	7	0.515	0.0212132	FALSE	-0.08979
ketn-1	Core matrisome	ECM Glycoproteins	9	0.52	0.0282843	FALSE	-0.08979
ketn-1	Core matrisome	ECM Glycoproteins	11	0.52	0.0707107	FALSE	-0.08979
ketn-1	Core matrisome	ECM Glycoproteins	13	0.61	0.0141421	FALSE	-0.08979
ketn-1	Core matrisome	ECM Glycoproteins	16	0.735	0.0636396	TRUE	-0.08979
lam-1	Core matrisome	ECM Glycoproteins	1	0	0	FALSE	-0.06979
lam-1	Core matrisome	ECM Glycoproteins	5	0.4		FALSE	-0.06979
lam-1	Core matrisome	ECM Glycoproteins	7	0.525	0.0353553	FALSE	-0.06979
lam-1	Core matrisome	ECM Glycoproteins	9	0.61		FALSE	-0.06979
lam-1	Core matrisome	ECM Glycoproteins	11	0.56	0.141421	FALSE	-0.06979
lam-1	Core matrisome	ECM Glycoproteins	13	0.66		FALSE	-0.06979
lam-1	Core matrisome	ECM Glycoproteins	16	0.74		TRUE	-0.06979
lam-2	Core matrisome	ECM Glycoproteins	1	0	0	FALSE	-0.0876471
lam-2	Core matrisome	ECM Glycoproteins	5	0.43	0	FALSE	-0.0876471
lam-2	Core matrisome	ECM Glycoproteins	7	0.5		FALSE	-0.0876471
lam-2	Core matrisome	ECM Glycoproteins	9	0.555	0.0636396	FALSE	-0.0876471
lam-2	Core matrisome	ECM Glycoproteins	11	0.66		FALSE	-0.0876471
lam-2	Core matrisome	ECM Glycoproteins	13	0.64		FALSE	-0.0876471
lam-2	Core matrisome	ECM Glycoproteins	16	0.585	0.0494975	TRUE	-0.0876471
lec-1	Matrisome-associated	ECM-affiliated	1	0	0	FALSE	-0.156933
lec-1	Matrisome-associated	ECM-affiliated	5	0.35		FALSE	-0.156933
lec-1	Matrisome-associated	ECM-affiliated	7	0.38		FALSE	-0.156933
lec-1	Matrisome-associated	ECM-affiliated	9	0.42		FALSE	-0.156933
lec-1	Matrisome-associated	ECM-affiliated	11	0.49	0.0707107	FALSE	-0.156933
lec-1	Matrisome-associated	ECM-affiliated	13	0.59		FALSE	-0.156933
lec-1	Matrisome-associated	ECM-affiliated	16	0.655	0.0636396	TRUE	-0.156933
lec-2	Matrisome-associated	ECM-affiliated	1	0	0	FALSE	-0.0882424
lec-2	Matrisome-associated	ECM-affiliated	5	0.42	0	FALSE	-0.0882424
lec-2	Matrisome-associated	ECM-affiliated	7	0.466667	0.0288675	FALSE	-0.0882424
lec-2	Matrisome-associated	ECM-affiliated	9	0.51	0.034641	FALSE	-0.0882424
lec-2	Matrisome-associated	ECM-affiliated	11	0.5425	0.0607591	FALSE	-0.0882424
lec-2	Matrisome-associated	ECM-affiliated	13	0.686667	0.0378594	FALSE	-0.0882424
lec-2	Matrisome-associated	ECM-affiliated	16	0.74	0.034641	TRUE	-0.0882424
lec-3	Matrisome-associated	ECM-affiliated	1	0	0	FALSE	-0.180666
lec-3	Matrisome-associated	ECM-affiliated	7	0.36		FALSE	-0.180666
lec-3	Matrisome-associated	ECM-affiliated	13	0.54		FALSE	-0.180666
lec-3	Matrisome-associated	ECM-affiliated	16	0.54		TRUE	-0.180666
lec-4	Matrisome-associated	ECM-affiliated	1	0	0	FALSE	-0.0358681
lec-4	Matrisome-associated	ECM-affiliated	5	0.48	0.0282843	FALSE	-0.0358681
lec-4	Matrisome-associated	ECM-affiliated	9	0.615	0.0636396	FALSE	-0.0358681
lec-4	Matrisome-associated	ECM-affiliated	13	0.7		FALSE	-0.0358681
lec-4	Matrisome-associated	ECM-affiliated	16	0.76		TRUE	-0.0358681
lec-5	Matrisome-associated	ECM-affiliated	1	0		FALSE	-0.00817667
lec-5	Matrisome-associated	ECM-affiliated	13	0.74		TRUE	-0.00817667
let-2	Core matrisome	Collagens	1	0		FALSE	-0.133178
let-2	Core matrisome	Collagens	9	0.39		FALSE	-0.133178
let-2	Core matrisome	Collagens	13	0.6		TRUE	-0.133178
mig-6	Core matrisome	ECM Glycoproteins	1	0	0	FALSE	-0.150504
mig-6	Core matrisome	ECM Glycoproteins	5	0.375	0.00707107	FALSE	-0.150504
mig-6	Core matrisome	ECM Glycoproteins	7	0.405	0.0212132	FALSE	-0.150504
mig-6	Core matrisome	ECM Glycoproteins	9	0.46	0.0565685	FALSE	-0.150504
mig-6	Core matrisome	ECM Glycoproteins	11	0.47	0.0707107	FALSE	-0.150504
mig-6	Core matrisome	ECM Glycoproteins	13	0.575	0.0212132	FALSE	-0.150504
mig-6	Core matrisome	ECM Glycoproteins	16	0.645	0.0636396	TRUE	-0.150504
nas-11	Nematode-specific matrisome-associated	ECM Regulators	1	0		FALSE	0.0431698
nas-11	Nematode-specific matrisome-associated	ECM Regulators	7	0.67		TRUE	0.0431698
nex-1	Matrisome-associated	ECM-affiliated	1	0	0	FALSE	-0.0883614
nex-1	Matrisome-associated	ECM-affiliated	5	0.375	0.0212132	FALSE	-0.0883614
nex-1	Matrisome-associated	ECM-affiliated	7	0.45	0.0282843	FALSE	-0.0883614
nex-1	Matrisome-associated	ECM-affiliated	9	0.495	0.0212132	FALSE	-0.0883614
nex-1	Matrisome-associated	ECM-affiliated	11	0.56	0.0848528	FALSE	-0.0883614
nex-1	Matrisome-associated	ECM-affiliated	13	0.69	0.0848528	FALSE	-0.0883614
nex-1	Matrisome-associated	ECM-affiliated	16	0.795	0.0636396	TRUE	-0.0883614
nex-2	Matrisome-associated	ECM-affiliated	1	0	0	FALSE	0.0393726
nex-2	Matrisome-associated	ECM-affiliated	11	0.72	0.0565685	FALSE	0.0393726
nex-2	Matrisome-associated	ECM-affiliated	13	0.82		TRUE	0.0393726
nex-3	Matrisome-associated	ECM-affiliated	1	0	0	FALSE	0.0133614
nex-3	Matrisome-associated	ECM-affiliated	7	0.63		FALSE	0.0133614
nex-3	Matrisome-associated	ECM-affiliated	11	0.65		FALSE	0.0133614
nex-3	Matrisome-associated	ECM-affiliated	13	0.78	0.0282843	FALSE	0.0133614
nex-3	Matrisome-associated	ECM-affiliated	16	0.835	0.0212132	TRUE	0.0133614
nid-1	Core matrisome	ECM Glycoproteins	1	0	0	FALSE	-0.00272639
nid-1	Core matrisome	ECM Glycoproteins	11	0.69		FALSE	-0.00272639
nid-1	Core matrisome	ECM Glycoproteins	16	0.79		TRUE	-0.00272639
noah-1	Nematode-specific matrisome-associated	ECM-affiliated	1	0	0	FALSE	0.0472551
noah-1	Nematode-specific matrisome-associated	ECM-affiliated	7	0.63	0.0707107	FALSE	0.0472551
noah-1	Nematode-specific matrisome-associated	ECM-affiliated	9	0.7	0.0424264	FALSE	0.0472551
noah-1	Nematode-specific matrisome-associated	ECM-affiliated	11	0.715	0.162635	FALSE	0.0472551
noah-1	Nematode-specific matrisome-associated	ECM-affiliated	13	0.83		TRUE	0.0472551
pat-6	Adhesion	Adhesion signaling	1	0		FALSE	-0.161325
pat-6	Adhesion	Adhesion signaling	16	0.5		TRUE	-0.161325
rack-1	Adhesion	Adhesion signaling	1	0	0	FALSE	0.0130672
rack-1	Adhesion	Adhesion signaling	5	0.515	0.0636396	FALSE	0.0130672
rack-1	Adhesion	Adhesion signaling	7	0.555	0.0494975	FALSE	0.0130672
rack-1	Adhesion	Adhesion signaling	9	0.595	0.0777817	FALSE	0.0130672
rack-1	Adhesion	Adhesion signaling	11	0.7		FALSE	0.0130672
rack-1	Adhesion	Adhesion signaling	13	0.81	0	FALSE	0.0130672
rack-1	Adhesion	Adhesion signaling	16	0.9	0.0424264	TRUE	0.0130672
rho-1	Adhesion	Adhesion signaling	1	0	0	FALSE	0.0234572
rho-1	Adhesion	Adhesion signaling	9	0.69		FALSE	0.0234572
rho-1	Adhesion	Adhesion signaling	11	0.7		FALSE	0.0234572
rho-1	Adhesion	Adhesion signaling	13	0.79	0.0141421	FALSE	0.0234572
rho-1	Adhesion	Adhesion signaling	16	0.815	0.0777817	TRUE	0.0234572
srp-6	Matrisome-associated	ECM Regulators	1	0		FALSE	-0.0231767
srp-6	Matrisome-associated	ECM Regulators	13	0.71		TRUE	-0.0231767
srp-7	Matrisome-associated	ECM Regulators	1	0	0	FALSE	0.0231572
srp-7	Matrisome-associated	ECM Regulators	7	0.655	0.0919239	FALSE	0.0231572
srp-7	Matrisome-associated	ECM Regulators	9	0.55		FALSE	0.0231572
srp-7	Matrisome-associated	ECM Regulators	11	0.77		TRUE	0.0231572
sym-1	Nematode-specific matrisome-associated	Secreted Factors	1	0	0	FALSE	0.0744072
sym-1	Nematode-specific matrisome-associated	Secreted Factors	7	0.7		FALSE	0.0744072
sym-1	Nematode-specific matrisome-associated	Secreted Factors	9	0.67		FALSE	0.0744072
sym-1	Nematode-specific matrisome-associated	Secreted Factors	11	0.81		TRUE	0.0744072
tag-196	Matrisome-associated	ECM Regulators	1	0		FALSE	0.0684091
tag-196	Matrisome-associated	ECM Regulators	9	0.77		TRUE	0.0684091
unc-112	Adhesion	Adhesion signaling	1	0		FALSE	-0.118633
unc-112	Adhesion	Adhesion signaling	11	0.54		FALSE	-0.118633
unc-112	Adhesion	Adhesion signaling	13	0.56		FALSE	-0.118633
unc-112	Adhesion	Adhesion signaling	16	0.67		TRUE	-0.118633
unc-52	Core matrisome	Proteoglycans	1	0	0	FALSE	-0.177259
unc-52	Core matrisome	Proteoglycans	5	0.32		FALSE	-0.177259
unc-52	Core matrisome	Proteoglycans	11	0.49		FALSE	-0.177259
unc-52	Core matrisome	Proteoglycans	13	0.425	0.0494975	TRUE	-0.177259
vab-10	Adhesion	Adhesion receptors	1	0	0	FALSE	-0.171333
vab-10	Adhesion	Adhesion receptors	5	0.38		FALSE	-0.171333
vab-10	Adhesion	Adhesion receptors	7	0.405	0.00707107	FALSE	-0.171333
vab-10	Adhesion	Adhesion receptors	9	0.405	0.0212132	FALSE	-0.171333
vab-10	Adhesion	Adhesion receptors	13	0.515	0.00707107	FALSE	-0.171333
vab-10	Adhesion	Adhesion receptors	16	0.585	0.120208	TRUE	-0.171333

## Sheet: AgeProteome_Walther2015
Gene	Age (Days)	Mean	SD	ymin	ymax	Posterior Error Probability	Category		Data from http://dx.doi.org/10.1016/j.cell.2015.03.032
asp-3	1	1.08384	0.164875	0.918962	1.24871	0	ECM Regulators
asp-3	6	0.579378	0.00918381	0.570194	0.588562	0	ECM Regulators
asp-3	12	-0.531348	0.269664	-0.801012	-0.261684	0	ECM Regulators
asp-4	1	-1.26737	0.11845	-1.38582	-1.14892	0	ECM Regulators
asp-4	6	-0.337797	0.108947	-0.446744	-0.228851	0	ECM Regulators
asp-4	12	1.13634	0.0849832	1.05136	1.22133	0	ECM Regulators
cht-1	6	-1.77985				1.11e-63	ECM Regulators
cht-1	12	-0.175301				1.11e-63	ECM Regulators
cle-1	1	-2.14727				3.94e-238	Collagens
cle-1	6	-0.177765	0.072766	-0.250531	-0.104999	3.94e-238	Collagens
cle-1	12	0.797526	0.275556	0.52197	1.07308	3.94e-238	Collagens
clec-146	1	-1.66553				2.82e-125	ECM-affiliated
clec-146	12	1.94853	0.293906	1.65462	2.24243	2.82e-125	ECM-affiliated
clec-190	6	0.735574	0.193604	0.54197	0.929178	4.03e-135	ECM-affiliated
clec-190	12	3.41528	0.638892	2.77639	4.05417	4.03e-135	ECM-affiliated
clec-50	1	-0.0664831	0.189215	-0.255698	0.122732	7.17e-186	ECM-affiliated
clec-50	6	-0.000978419	0.0892038	-0.0901823	0.0882254	7.17e-186	ECM-affiliated
clec-50	12	0.595212	0.0126987	0.582513	0.607911	7.17e-186	ECM-affiliated
clec-63	1	0.364348	0.225099	0.139249	0.589447	7.01e-178	ECM-affiliated
clec-63	6	-0.971635	0.0672816	-1.03892	-0.904353	7.01e-178	ECM-affiliated
clec-63	12	0.256587	0.16013	0.0964565	0.416717	7.01e-178	ECM-affiliated
clec-87	6	-0.941105	0.11688	-1.05799	-0.824225	7.25e-241	ECM-affiliated
clec-87	12	-0.00897051	0.188971	-0.197941	0.18	7.25e-241	ECM-affiliated
col-125	1	0.627249	0.0141026	0.613147	0.641352	4.85e-27	Cuticular Collagens
col-125	6	-2.36159	0.302587	-2.66418	-2.05901	4.85e-27	Cuticular Collagens
col-125	12	-0.459746				4.85e-27	Cuticular Collagens
col-73	6	0.103782				2.92e-07	Cuticular Collagens
col-73	12	0.68302				2.92e-07	Cuticular Collagens
cpi-1	1	-3.88678	0.944697	-4.83147	-2.94208	6.63e-208	ECM Regulators
cpi-1	6	-1.03753	0.10547	-1.143	-0.932064	6.63e-208	ECM Regulators
cpi-1	12	1.45723	0.0965633	1.36067	1.55379	6.63e-208	ECM Regulators
cpi-2	1	-1.55987	0.207569	-1.76744	-1.3523	0	ECM Regulators
cpi-2	6	-0.398159	0.160684	-0.558842	-0.237475	0	ECM Regulators
cpi-2	12	0.360487	0.0916291	0.268858	0.452117	0	ECM Regulators
cpl-1	1	-1.31466	0.343629	-1.65829	-0.971032	0	ECM Regulators
cpl-1	6	0.336174	0.0591463	0.277028	0.395321	0	ECM Regulators
cpl-1	12	1.234	0.0839749	1.15002	1.31797	0	ECM Regulators
cpr-1	1	1.21553	0.284415	0.931114	1.49994	6.79e-216	ECM Regulators
cpr-1	6	0.501994	0.167987	0.334007	0.66998	6.79e-216	ECM Regulators
cpr-1	12	-0.0242729	0.843452	-0.867725	0.819179	6.79e-216	ECM Regulators
cpr-5	1	1.36132	0.132049	1.22927	1.49337	0	ECM Regulators
cpr-5	6	0.220587	0.307902	-0.0873153	0.528489	0	ECM Regulators
cpr-5	12	-0.892843	0.0627539	-0.955596	-0.830089	0	ECM Regulators
cpr-6	1	-0.480789	0.322268	-0.803057	-0.158522	0	ECM Regulators
cpr-6	6	0.545905	0.231802	0.314103	0.777707	0	ECM Regulators
cpr-6	12	1.89319	0.195512	1.69768	2.0887	0	ECM Regulators
cpz-1	1	-0.259825	0.133157	-0.392981	-0.126668	5.56e-108	ECM Regulators
cpz-1	6	0.759866	0.208073	0.551793	0.967939	5.56e-108	ECM Regulators
cpz-1	12	0.776397	0.183504	0.592892	0.959901	5.56e-108	ECM Regulators
cpz-2	1	-0.374912	0.244358	-0.61927	-0.130553	8.47e-152	ECM Regulators
cpz-2	6	-0.87195	0.191469	-1.06342	-0.680482	8.47e-152	ECM Regulators
cpz-2	12	-0.268588	0.232685	-0.501273	-0.0359023	8.47e-152	ECM Regulators
deb-1	1	0.211566	0.232239	-0.0206732	0.443804	9.44e-301	Adhesion signaling
deb-1	6	0.0195937	0.354583	-0.334989	0.374177	9.44e-301	Adhesion signaling
deb-1	12	-0.091712	0.319473	-0.411185	0.227761	9.44e-301	Adhesion signaling
dig-1	1	-0.405961	0.297302	-0.703263	-0.108659	0	ECM Glycoproteins
dig-1	6	-0.307893	0.106392	-0.414285	-0.201501	0	ECM Glycoproteins
dig-1	12	-0.0288656	0.0421319	-0.0709974	0.0132663	0	ECM Glycoproteins
dpy-18	1	1.10743	0.0949765	1.01245	1.20241	0	ECM Regulators
dpy-18	6	-0.655941	0.218572	-0.874514	-0.437369	0	ECM Regulators
dpy-18	12	-1.23468	0.105022	-1.3397	-1.12966	0	ECM Regulators
epi-1	1	-0.310525	0.233139	-0.543664	-0.0773867	0	ECM Glycoproteins
epi-1	6	-0.337157	0.046054	-0.383211	-0.291103	0	ECM Glycoproteins
epi-1	12	-0.202398	0.0695867	-0.271985	-0.132812	0	ECM Glycoproteins
erm-1	1	-0.27716	0.0662103	-0.34337	-0.210949	0	Adhesion signaling
erm-1	6	-0.346978	0.0898349	-0.436813	-0.257143	0	Adhesion signaling
erm-1	12	-0.392122	0.0292494	-0.421371	-0.362872	0	Adhesion signaling
F13D12.6	1	1.24455	0.247524	0.997028	1.49208	0	ECM Regulators
F13D12.6	6	1.05788	0.783846	0.274034	1.84173	0	ECM Regulators
F13D12.6	12	-0.643702	0.494014	-1.13772	-0.149689	0	ECM Regulators
F41C3.5	1	-0.113699	0.0453908	-0.15909	-0.0683082	4.74e-166	ECM Regulators
F41C3.5	6	-0.216427	0.169973	-0.386401	-0.0464541	4.74e-166	ECM Regulators
F41C3.5	12	0.55351	0.0841768	0.469334	0.637687	4.74e-166	ECM Regulators
hcf-1	1	-1.31245	0.172922	-1.48537	-1.13952	0	Secreted Factors
hcf-1	12	-0.29213	0.413175	-0.705305	0.121045	0	Secreted Factors
him-4	1	0.0262559	0.228321	-0.202065	0.254577	0	ECM Glycoproteins
him-4	6	0.141417	0.125454	0.0159629	0.266871	0	ECM Glycoproteins
him-4	12	0.23798	0.174744	0.063236	0.412724	0	ECM Glycoproteins
ile-1	1	0.268903	0.0655247	0.203378	0.334428	7.66e-192	ECM-affiliated
ile-1	6	0.0629565	0.117737	-0.054781	0.180694	7.66e-192	ECM-affiliated
ile-1	12	0.0485325	0.111245	-0.0627129	0.159778	7.66e-192	ECM-affiliated
ketn-1	1	-0.125002	0.12093	-0.245931	-0.00407167	0	ECM Glycoproteins
ketn-1	6	0.144114	0.0304269	0.113688	0.174541	0	ECM Glycoproteins
ketn-1	12	0.451781	0.129039	0.322743	0.58082	0	ECM Glycoproteins
lam-1	1	-0.130897	0.321627	-0.452524	0.190729	0	ECM Glycoproteins
lam-1	6	-0.354114				0	ECM Glycoproteins
lam-1	12	-0.136191				0	ECM Glycoproteins
lam-2	1	-0.279867	0.074703	-0.354569	-0.205164	0	ECM Glycoproteins
lam-2	6	-0.157331	0.254337	-0.411668	0.0970063	0	ECM Glycoproteins
lam-2	12	-0.209243	0.0795362	-0.28878	-0.129707	0	ECM Glycoproteins
lec-1	1	-0.332757	0.104723	-0.43748	-0.228034	0	ECM-affiliated
lec-1	6	-0.470179	0.11417	-0.584349	-0.35601	0	ECM-affiliated
lec-1	12	0.0495869	0.0796575	-0.0300707	0.129244	0	ECM-affiliated
lec-2	1	-1.36286	0.725866	-2.08872	-0.636991	1.29333e-290	ECM-affiliated
lec-2	6	-0.516224	0.199163	-0.715388	-0.317061	1.66286e-290	ECM-affiliated
lec-2	12	0.0194977	0.309722	-0.290224	0.32922	1.94e-290	ECM-affiliated
lec-3	1	0.166583	0.146918	0.0196651	0.3135	4.46e-173	ECM-affiliated
lec-3	6	-0.995107	0.212223	-1.20733	-0.782884	4.46e-173	ECM-affiliated
lec-3	12	-1.00491	0.261326	-1.26624	-0.743587	4.46e-173	ECM-affiliated
lec-4	1	-0.414597	0.312666	-0.727263	-0.10193	0	ECM-affiliated
lec-4	6	-0.258979	0.500682	-0.759661	0.241702	0	ECM-affiliated
lec-4	12	0.565195	0.198509	0.366687	0.763704	0	ECM-affiliated
lec-5	1	-0.843958	0.104909	-0.948867	-0.739049	0	ECM-affiliated
lec-5	6	-0.753369	0.113211	-0.86658	-0.640157	0	ECM-affiliated
lec-5	12	0.385553	0.076379	0.309174	0.461932	0	ECM-affiliated
let-2	1	-0.275339	0.135929	-0.411268	-0.139409	3.56e-228	Collagens
let-2	6	-0.0442827	0.214369	-0.258651	0.170086	3.56e-228	Collagens
let-2	12	-0.234655	0.34514	-0.579795	0.110485	3.56e-228	Collagens
let-805	1	0.384362	0.286324	0.0980373	0.670686	0	ECM-affiliated
let-805	6	-0.396488	0.232117	-0.628605	-0.164371	0	ECM-affiliated
let-805	12	-0.600968	0.195667	-0.796635	-0.405302	0	ECM-affiliated
lron-7	1	-0.0548138	0.581223	-0.636037	0.526409	1.67e-87	ECM-affiliated
lron-7	6	0.386821	0.251747	0.135074	0.638568	1.67e-87	ECM-affiliated
lron-7	12	0.155908	0.321586	-0.165679	0.477494	1.67e-87	ECM-affiliated
mig-6	1	-0.40527	0.133978	-0.539249	-0.271292	0	ECM Glycoproteins
mig-6	6	-0.287894	0.0641569	-0.352051	-0.223737	0	ECM Glycoproteins
mig-6	12	-0.0914624	0.0955724	-0.187035	0.00410997	0	ECM Glycoproteins
mlt-11	1	0.2943	0.264691	0.0296087	0.558991	0	ECM Regulators
mlt-11	12	-1.83479				0	ECM Regulators
mup-4	1	0.585561				0	ECM-affiliated
mup-4	6	-0.065848				0	ECM-affiliated
mup-4	12	0.261414				0	ECM-affiliated
nas-11	1	-1.35648				0	ECM Regulators
nas-11	6	0.626191	0.0892805	0.536911	0.715472	0	ECM Regulators
nas-11	12	2.05214	0.202201	1.84994	2.25434	0	ECM Regulators
nas-37	1	-1.68533	0.230353	-1.91569	-1.45498	3.68e-78	ECM Regulators
nas-37	6	-0.421151	0.203516	-0.624667	-0.217635	3.68e-78	ECM Regulators
nas-37	12	0.0110365	0.251218	-0.240181	0.262254	3.68e-78	ECM Regulators
nex-1	1	-0.976852	0.24969	-1.22654	-0.727163	0	ECM-affiliated
nex-1	6	-0.181195	0.038492	-0.219687	-0.142703	0	ECM-affiliated
nex-1	12	0.592772	0.0873853	0.505386	0.680157	0	ECM-affiliated
nex-2	1	-0.314871				3.21e-157	ECM-affiliated
nex-2	6	-0.744586	0.192419	-0.937004	-0.552167	3.21e-157	ECM-affiliated
nex-2	12	1.14028				3.21e-157	ECM-affiliated
nex-3	1	-2.87537	0.243971	-3.11935	-2.6314	0	ECM-affiliated
nex-3	6	-0.102278	0.0235891	-0.125867	-0.0786886	0	ECM-affiliated
nex-3	12	1.06204	0.124241	0.937803	1.18629	0	ECM-affiliated
nid-1	1	-0.208391	0.1533	-0.361692	-0.0550909	0	ECM Glycoproteins
nid-1	6	-0.230557	0.15089	-0.381447	-0.0796675	0	ECM Glycoproteins
nid-1	12	-0.19481	0.0900434	-0.284853	-0.104766	0	ECM Glycoproteins
noah-1	1	-0.193407	0.292518	-0.485925	0.099111	0	ECM-affiliated
noah-1	6	-1.66624	0.334328	-2.00057	-1.33191	0	ECM-affiliated
noah-1	12	-1.62639	0.587032	-2.21342	-1.03936	0	ECM-affiliated
ost-1	1	1.02588	0.144093	0.881792	1.16998	3.97e-281	ECM Glycoproteins
ost-1	6	-0.392272	0.417148	-0.80942	0.0248763	3.97e-281	ECM Glycoproteins
ost-1	12	-0.887759				3.97e-281	ECM Glycoproteins
pat-2	1	-0.266839	0.128459	-0.395298	-0.138381	7.19e-211	Adhesion receptors
pat-2	6	-0.368606	0.114025	-0.482631	-0.254581	7.19e-211	Adhesion receptors
pat-2	12	-0.231378	0.211719	-0.443097	-0.0196587	7.19e-211	Adhesion receptors
pat-3	1	-0.104245	0.0837668	-0.188012	-0.0204779	9.75e-147	Adhesion receptors
pat-3	6	-0.383228	0.0541542	-0.437382	-0.329073	9.75e-147	Adhesion receptors
pat-3	12	-0.263683	0.0780985	-0.341781	-0.185584	9.75e-147	Adhesion receptors
pat-4	1	0.00628326	0.148566	-0.142283	0.154849	3.59e-84	Adhesion signaling
pat-4	6	-0.253363	0.0109546	-0.264318	-0.242409	3.59e-84	Adhesion signaling
pat-4	12	-0.314502	0.157041	-0.471543	-0.157461	3.59e-84	Adhesion signaling
pat-6	1	0.268163	0.471626	-0.203463	0.739789	6.83e-88	Adhesion signaling
pat-6	6	-0.16661	0.332431	-0.499041	0.165821	6.83e-88	Adhesion signaling
pat-6	12	-0.405945	0.277605	-0.68355	-0.12834	6.83e-88	Adhesion signaling
phy-2	1	0.53715	0.674251	-0.137101	1.2114	9.56e-124	ECM Regulators
phy-2	12	-1.24951				9.56e-124	ECM Regulators
rack-1	1	0.134621	0.0793847	0.0552364	0.214006	0	Adhesion signaling
rack-1	6	0.10656	0.0504033	0.056157	0.156964	0	Adhesion signaling
rack-1	12	-0.0513621	0.105272	-0.156634	0.0539099	0	Adhesion signaling
rho-1	1	-0.538357	0.105062	-0.643419	-0.433294	2.63e-144	Adhesion signaling
rho-1	6	-0.364992	0.134086	-0.499078	-0.230906	2.63e-144	Adhesion signaling
rho-1	12	-0.114417	0.132164	-0.246581	0.017747	2.63e-144	Adhesion signaling
srap-1	1	-0.67071	0.086196	-0.756906	-0.584514	0	ECM-affiliated
srap-1	6	-0.56046	0.37679	-0.93725	-0.183671	0	ECM-affiliated
srap-1	12	-0.259856	0.237588	-0.497445	-0.022268	0	ECM-affiliated
srp-2	1	-2.21459				4.17e-237	ECM Regulators
srp-2	6	0.702862	0.0857402	0.617121	0.788602	4.17e-237	ECM Regulators
srp-2	12	1.07361	0.34759	0.726025	1.4212	4.17e-237	ECM Regulators
srp-6	1	-1.54449	0.485673	-2.03017	-1.05882	0	ECM Regulators
srp-6	6	-0.0089774	0.144493	-0.15347	0.135516	0	ECM Regulators
srp-6	12	0.533849	0.0851904	0.448658	0.619039	0	ECM Regulators
srp-7	1	-1.06786	0.107212	-1.17507	-0.960644	0	ECM Regulators
srp-7	6	-0.166613	0.105466	-0.272079	-0.061147	0	ECM Regulators
srp-7	12	0.539837	0.0204183	0.519419	0.560256	0	ECM Regulators
sym-1	1	-0.920674				0	Secreted Factors
sym-1	12	-1.43919	0.264496	-1.70369	-1.1747	0	Secreted Factors
tln-1	1	-0.0352758	0.13249	-0.167765	0.0972138	0	Adhesion signaling
tln-1	6	-0.200975	0.203734	-0.404709	0.0027589	0	Adhesion signaling
tln-1	12	-0.279182	0.141396	-0.420578	-0.137786	0	Adhesion signaling
unc-112	1	0.122598	0.211025	-0.0884271	0.333622	1.6e-150	Adhesion signaling
unc-112	6	-0.186193	0.146686	-0.332879	-0.0395065	1.6e-150	Adhesion signaling
unc-112	12	-0.0721452	0.18145	-0.253595	0.109304	1.6e-150	Adhesion signaling
unc-52	1	-0.748592	0.296847	-1.04544	-0.451744	0	Proteoglycans
unc-52	6	-0.721638	0.405287	-1.12692	-0.316351	0	Proteoglycans
unc-52	12	-1.08994	0.451218	-1.54116	-0.63872	0	Proteoglycans
unc-97	1	-0.0673782	0.319728	-0.387107	0.25235	1.5e-85	Adhesion signaling
unc-97	6	-0.300738	0.0841601	-0.384898	-0.216578	1.5e-85	Adhesion signaling
unc-97	12	-0.46483	0.251911	-0.716741	-0.212919	1.5e-85	Adhesion signaling
vab-10	1	-0.0340816	0.201077	-0.235158	0.166995	0	Adhesion receptors
vab-10	6	-0.175714	0.186311	-0.362024	0.0105968	0	Adhesion receptors
vab-10	12	0.105066	0.13946	-0.034394	0.244525	0	Adhesion receptors

## Sheet: AgeProteome_Copes2015
Gene	Division	Category	ENSEMBL	matrisome	LogFC (day10/day4)	regulation	highlighted in figure		Data from http://dx.doi.org/10.1016/j.exger.2015.09.013
pat-2	Adhesion	Adhesion receptors	WBGene00003929	matrisome	-0.71	down	highlighted
pat-3	Adhesion	Adhesion receptors	WBGene00003930	matrisome	0.244	up	highlighted		Age-dependent changes comparing normal lived glp-4(bn2) old (day 10) vs young (day 4) grown at 25°C
vab-10	Adhesion	Adhesion receptors	WBGene00006876	matrisome	0.206	up	highlighted
rack-1	Adhesion	Adhesion signaling	WBGene00010556	matrisome	-0.38	down	highlighted
erm-1	Adhesion	Adhesion signaling	WBGene00001333	matrisome	-0.211	down	highlighted
rho-1	Adhesion	Adhesion signaling	WBGene00004357	matrisome	3.577	up	highlighted
pat-4	Adhesion	Adhesion signaling	WBGene00003931	matrisome	0.745	up	highlighted
pat-6	Adhesion	Adhesion signaling	WBGene00003932	matrisome	0.696	up	highlighted
rol-8	Nematode-specific core matrisome	Collagens	WBGene00004398	matrisome	-2.118	down	highlighted
let-2	Core matrisome	Collagens	WBGene00002280	matrisome	-1.232	down	highlighted
emb-9	Core matrisome	Collagens	WBGene00001263	matrisome	1.389	up	highlighted
mec-5	Nematode-specific core matrisome	Collagens	WBGene00003169	matrisome	0.854	up	highlighted
cle-1	Core matrisome	Collagens	WBGene00000527	matrisome	0.645	up	highlighted
cut-4	Nematode-specific core matrisome	Cuticlins	WBGene00008482	matrisome	0.602	up	highlighted
col-38	Nematode-specific core matrisome	Cuticular Collagens	WBGene00000615	matrisome	-1.213	down	highlighted
sqt-1	Nematode-specific core matrisome	Cuticular Collagens	WBGene00005016	matrisome	-0.646	down	highlighted
col-84	Nematode-specific core matrisome	Cuticular Collagens	WBGene00000659	matrisome	-0.289	down	highlighted
col-184	Nematode-specific core matrisome	Cuticular Collagens	WBGene00000757	matrisome	1.226	up	highlighted
col-49	Nematode-specific core matrisome	Cuticular Collagens	WBGene00000626	matrisome	1.16	up	highlighted
dpy-17	Nematode-specific core matrisome	Cuticular Collagens	WBGene00001076	matrisome	1.15	up	highlighted
T01D3.6	Core matrisome	ECM Glycoproteins	WBGene00011330	matrisome	-1.353	down	highlighted
him-4	Core matrisome	ECM Glycoproteins	WBGene00001863	matrisome	-0.553	down	highlighted
nid-1	Core matrisome	ECM Glycoproteins	WBGene00003738	matrisome	-0.524	down	highlighted
F26E4.3	Core matrisome	ECM Glycoproteins	WBGene00009158	matrisome	0.75	up	highlighted
dig-1	Core matrisome	ECM Glycoproteins	WBGene00000998	matrisome	0.517	up	highlighted
ketn-1	Core matrisome	ECM Glycoproteins	WBGene00004130	matrisome	0.492	up	highlighted
phy-2	Matrisome-associated	ECM Regulators	WBGene00004025	matrisome	-2.802	down	highlighted
K10C2.1	Matrisome-associated	ECM Regulators	WBGene00019617	matrisome	-1.245	down	highlighted
dpy-18	Matrisome-associated	ECM Regulators	WBGene00001077	matrisome	-1.17	down	highlighted
cpi-1	Matrisome-associated	ECM Regulators	WBGene00000535	matrisome	2.674	up	highlighted
cht-1	Matrisome-associated	ECM Regulators	WBGene00000503	matrisome	1.551	up	highlighted
tag-196	Matrisome-associated	ECM Regulators	WBGene00007055	matrisome	1.539	up	highlighted
clec-266	Matrisome-associated	ECM-affiliated	WBGene00016088	matrisome	-2.564	down	highlighted
clec-223	Matrisome-associated	ECM-affiliated	WBGene00007282	matrisome	-1.38	down	highlighted
clec-222	Nematode-specific matrisome-associated	ECM-affiliated	WBGene00007283	matrisome	-1.327	down	highlighted
lec-5	Matrisome-associated	ECM-affiliated	WBGene00002268	matrisome	1.429	up	highlighted
nex-2	Matrisome-associated	ECM-affiliated	WBGene00003589	matrisome	1.358	up	highlighted
lron-7	Matrisome-associated	ECM-affiliated	WBGene00019351	matrisome	1.053	up	highlighted
tim-1		non-matrisome		other	-10.045	down	highlighted
prmt-3		non-matrisome		other	-7.636	down	highlighted
gst-17		non-matrisome		other	-6.851	down	highlighted
kel-3		non-matrisome		other	5.679	up	highlighted
C27D8.2		non-matrisome		other	4.191	up	highlighted
F15D3.5		non-matrisome		other	3.191	up	highlighted
cpg-1	Nematode-specific core matrisome	Proteoglycans	WBGene00000465	matrisome	2.719	up	highlighted
cpg-2	Nematode-specific core matrisome	Proteoglycans	WBGene00015102	matrisome	1.387	up	highlighted
unc-52	Core matrisome	Proteoglycans	WBGene00006787	matrisome	0.221	up	highlighted
Y43C5A.2	Matrisome-associated	Secreted Factors	WBGene00012782	matrisome	-0.184	down	highlighted
C49C8.5	Matrisome-associated	Secreted Factors	WBGene00016769	matrisome	-0.054	down	highlighted
2O16		non-matrisome		other	0.072	up
4D561;Y54G2A.2		non-matrisome		other	0.626	up
4D656		non-matrisome		other	0.688	up
aagr-2		non-matrisome		other	0.087	up
aagr-3		non-matrisome		other	0.375	up
aak-2		non-matrisome		other	0.005	up
aars-2		non-matrisome		other	0.327	up
abce-1		non-matrisome		other	-0.97	down
abcf-1		non-matrisome		other	-0.272	down
abcf-2		non-matrisome		other	-0.132	down
abcf-3		non-matrisome		other	-0.125	down
abf-5		non-matrisome		other	-0.853	down
abts-1		non-matrisome		other	0.625	up
AC3.5		non-matrisome		other	-0.086	down
acbp-1		non-matrisome		other	0.476	up
acdh-10		non-matrisome		other	-0.525	down
acdh-11		non-matrisome		other	-0.211	down
acdh-12		non-matrisome		other	0.025	up
acdh-13		non-matrisome		other	-4.318	down
acdh-3		non-matrisome		other	0.22	up
acdh-7		non-matrisome		other	0.06	up
acdh-9		non-matrisome		other	-0.219	down
acin-1		non-matrisome		other	0.477	up
acl-5		non-matrisome		other	1.22	up
acly-2		non-matrisome		other	-0.996	down
aco-1		non-matrisome		other	-0.625	down
aco-2		non-matrisome		other	0.333	up
acox-1		non-matrisome		other	-1.018	down
acp-6		non-matrisome		other	0.092	up
acs-11		non-matrisome		other	-0.392	down
acs-14		non-matrisome		other	0.14	up
acs-17		non-matrisome		other	-0.346	down
acs-21		non-matrisome		other	0.08	up
acs-4		non-matrisome		other	0.477	up
acs-5		non-matrisome		other	-1.271	down
act-1;act-4		non-matrisome		other	0.361	up
act-2		non-matrisome		other	1.224	up
act-5		non-matrisome		other	-0.21	down
adbp-1		non-matrisome		other	-1.173	down
ads-1		non-matrisome		other	-0.608	down
agl-1		non-matrisome		other	-0.523	down
ahcy-1		non-matrisome		other	-0.226	down
aipl-1		non-matrisome		other	-2.657	down
ajm-1		non-matrisome		other	-0.75	down
aldo-1		non-matrisome		other	0.57	up
aldo-2		non-matrisome		other	-0.214	down
alg-1		non-matrisome		other	-1.382	down
alg-2		non-matrisome		other	0.115	up
alh-1		non-matrisome		other	-0.254	down
alh-12		non-matrisome		other	-0.012	down
alh-13		non-matrisome		other	-2.958	down
alh-3		non-matrisome		other	-0.937	down
alh-4		non-matrisome		other	-1.34	down
alh-6		non-matrisome		other	0.23	up
alh-7		non-matrisome		other	-0.246	down
alh-8		non-matrisome		other	-0.489	down
alh-9		non-matrisome		other	-0.099	down
alp-1		non-matrisome		other	-0.402	down
alx-1		non-matrisome		other	0.096	up
aly-3		non-matrisome		other	0.359	up
ama-1		non-matrisome		other	1.222	up
aman-1		non-matrisome		other	0.848	up
anc-1		non-matrisome		other	0.858	up
ant-1.1		non-matrisome		other	-0.633	down
aos-1		non-matrisome		other	-0.794	down
AP-1;C42C1.11		non-matrisome		other	-0.138	down
apa-2		non-matrisome		other	-2.105	down
apb-1		non-matrisome		other	-0.221	down
apg-1		non-matrisome		other	-1.789	down
app-1		non-matrisome		other	-0.1	down
ard-1		non-matrisome		other	-0.025	down
arf-1.2;arf-3		non-matrisome		other	1.831	up
arp-1		non-matrisome		other	0.179	up
arrd-25		non-matrisome		other	0.711	up
art-1		non-matrisome		other	-0.162	down
arx-1		non-matrisome		other	0.772	up
arx-2		non-matrisome		other	0.1	up
asb-1		non-matrisome		other	0.479	up
asb-2		non-matrisome		other	0.186	up
asg-2;asg-1		non-matrisome		other	0.306	up
asns-2		non-matrisome		other	-1.35	down
asp-1		non-matrisome		other	0.027	up
asp-2		non-matrisome		other	-1.378	down
asp-3	Matrisome-associated	ECM Regulators	WBGene00000216	matrisome	0.091	up
asp-4	Matrisome-associated	ECM Regulators	WBGene00000217	matrisome	0.954	up
asp-5		non-matrisome		other	-0.869	down
asp-6		non-matrisome		other	-0.489	down
atad-3		non-matrisome		other	-1.157	down
atg-18		non-matrisome		other	-2.507	down
atg-4.1		non-matrisome		other	-0.113	down
atgp-1		non-matrisome		other	0.243	up
atn-1		non-matrisome		other	0.154	up
atp-2		non-matrisome		other	0.033	up
atp-3		non-matrisome		other	-0.175	down
atp-4		non-matrisome		other	-0.884	down
atp-5		non-matrisome		other	0.058	up
attf-2		non-matrisome		other	1.413	up
atx-2		non-matrisome		other	-0.59	down
B0035.11		non-matrisome		other	0.182	up
B0035.12		non-matrisome		other	-0.201	down
B0205.6		non-matrisome		other	1.347	up
B0238.10		non-matrisome		other	0.126	up
B0250.5		non-matrisome		other	-1.149	down
B0272.3		non-matrisome		other	-0.253	down
B0286.3		non-matrisome		other	0.276	up
B0303.3		non-matrisome		other	0.284	up
B0334.3		non-matrisome		other	0.081	up
B0379.1		non-matrisome		other	0.138	up
B0379.7		non-matrisome		other	0.787	up
B0395.3		non-matrisome		other	0.05	up
B0403.3		non-matrisome		other	-1.433	down
B0464.9		non-matrisome		other	-0.882	down
B0491.5		non-matrisome		other	-0.158	down
B0495.7		non-matrisome		other	-0.468	down
B0507.2		non-matrisome		other	-1.541	down
B0513.5		non-matrisome		other	-0.127	down
bag-1		non-matrisome		other	1.601	up
bam-2		non-matrisome		other	0.252	up
bca-2		non-matrisome		other	-0.541	down
ben-1		non-matrisome		other	-0.282	down
bicd-1		non-matrisome		other	-0.406	down
C01B10.10		non-matrisome		other	-0.126	down
C01B10.3		non-matrisome		other	0.017	up
C01B10.8		non-matrisome		other	0.861	up
C01F1.3		non-matrisome		other	1.142	up
C01G10.8		non-matrisome		other	0.063	up
C01G5.5		non-matrisome		other	0.044	up
C01G5.6		non-matrisome		other	-0.162	down
C01G6.3		non-matrisome		other	0.194	up
C02B10.3		non-matrisome		other	-0.35	down
C02B10.4		non-matrisome		other	-0.683	down
C02D5.4		non-matrisome		other	0.095	up
C02F12.5		non-matrisome		other	-1.71	down
C02F5.3		non-matrisome		other	-0.264	down
C04C3.3		non-matrisome		other	-0.737	down
C04F12.1		non-matrisome		other	0.811	up
C05C10.3		non-matrisome		other	-0.192	down
C05D11.1		non-matrisome		other	-1.328	down
C05D9.9		non-matrisome		other	0.078	up
C05G5.4		non-matrisome		other	-0.019	down
C06A6.4		non-matrisome		other	-0.67	down
C06A8.3		non-matrisome		other	-0.008	down
C06G3.5		non-matrisome		other	-0.484	down
C07A12.7		non-matrisome		other	0.901	up
C07A9.2		non-matrisome		other	-1.502	down
C07D8.6		non-matrisome		other	-0.673	down
C08B6.8		non-matrisome		other	0.241	up
C08C3.4		non-matrisome		other	-0.19	down
C08E8.4		non-matrisome		other	-0.028	down
C08F11.11		non-matrisome		other	-0.564	down
C08H9.2		non-matrisome		other	-0.385	down
C10C5.4		non-matrisome		other	0.188	up
C10G11.7		non-matrisome		other	0.435	up
C11E4.1		non-matrisome		other	-1.578	down
C13B9.3		non-matrisome		other	0.11	up
C14B9.10		non-matrisome		other	-0.546	down
C14B9.2		non-matrisome		other	-1.246	down
C14C10.4		non-matrisome		other	-0.469	down
C14F11.4		non-matrisome		other	0.666	up
C14H10.3		non-matrisome		other	-0.934	down
C15H9.4		non-matrisome		other	-0.212	down
C15H9.7		non-matrisome		other	-0.388	down
C15H9.9		non-matrisome		other	-0.07	down
C16A3.10		non-matrisome		other	0.599	up
C16A3.4		non-matrisome		other	0.281	up
C16A3.5		non-matrisome		other	-0.05	down
C16A3.6		non-matrisome		other	-1.958	down
C17G1.2		non-matrisome		other	-0.273	down
C17H12.11		non-matrisome		other	-0.502	down
C17H12.4		non-matrisome		other	-1.724	down
C18B2.3		non-matrisome		other	-0.638	down
C18B2.4		non-matrisome		other	0.233	up
C18B2.5		non-matrisome		other	-0.402	down
C18C4.5		non-matrisome		other	0.423	up
C18E9.6		non-matrisome		other	-0.27	down
C18H7.1	Core matrisome	ECM Glycoproteins	WBGene00015993	matrisome	-0.414	down
C18H9.2		non-matrisome		other	-3.463	down
C18H9.3		non-matrisome		other	-0.832	down
C23G10.2		non-matrisome		other	0.36	up
C23G10.8		non-matrisome		other	1.127	up
C23H3.2		non-matrisome		other	-1.622	down
C23H4.3		non-matrisome		other	-4.487	down
C24H12.4		non-matrisome		other	-5.246	down
C25A1.4		non-matrisome		other	1.028	up
C25A1.6		non-matrisome		other	1.056	up
C25A8.4		non-matrisome		other	-0.366	down
C25H3.9		non-matrisome		other	-0.932	down
C26B9.5		non-matrisome		other	-1.028	down
C26E6.6		non-matrisome		other	-0.553	down
C26G2.2		non-matrisome		other	-2.948	down
C27B7.5		non-matrisome		other	-0.252	down
C27B7.9		non-matrisome		other	1.089	up
C28H8.11		non-matrisome		other	-0.13	down
C29F7.2		non-matrisome		other	-0.025	down
C29F7.3		non-matrisome		other	0.156	up
C29G2.6		non-matrisome		other	-1.025	down
C30A5.3		non-matrisome		other	-0.681	down
C30C11.4		non-matrisome		other	0.046	up
C30F12.5		non-matrisome		other	0.67	up
C31B8.8		non-matrisome		other	0.444	up
C31C9.2		non-matrisome		other	-0.179	down
C32D5.8		non-matrisome		other	-0.647	down
C32E8.3		non-matrisome		other	-1.34	down
C32E8.9		non-matrisome		other	0.494	up
C32F10.8		non-matrisome		other	-0.122	down
C33A12.1		non-matrisome		other	-0.843	down
C33F10.14		non-matrisome		other	0.966	up
C34B2.10		non-matrisome		other	-0.162	down
C34B2.8		non-matrisome		other	-0.175	down
C34D10.2		non-matrisome		other	-0.443	down
C34E7.4		non-matrisome		other	0.91	up
C34F11.3		non-matrisome		other	-0.43	down
C35A5.8		non-matrisome		other	-0.744	down
C35B1.5		non-matrisome		other	-0.019	down
C35D10.6		non-matrisome		other	0.403	up
C36A4.4;K06B9.2		non-matrisome		other	1.673	up
C36A4.5		non-matrisome		other	-0.791	down
C37C3.2		non-matrisome		other	-0.691	down
C37E2.1		non-matrisome		other	2.362	up
C37H5.6		non-matrisome		other	0.157	up
C39D10.7		non-matrisome		other	1.039	up
C39H7.4		non-matrisome		other	0.313	up
C41G11.1		non-matrisome		other	-2.977	down
C41G7.9		non-matrisome		other	0.823	up
C42D4.1		non-matrisome		other	0.475	up
C44B7.10		non-matrisome		other	-0.736	down
C44B7.5		non-matrisome		other	0.187	up
C44E4.4		non-matrisome		other	0.289	up
C44E4.5		non-matrisome		other	0.829	up
C45G9.6		non-matrisome		other	-0.28	down
C46C2.2		non-matrisome		other	0.294	up
C46C2.5		non-matrisome		other	-0.408	down
C46G7.2		non-matrisome		other	0.754	up
C47E12.7		non-matrisome		other	-2.174	down
C48B4.1		non-matrisome		other	-0.735	down
C48B4.10		non-matrisome		other	-0.877	down
C48E7.1		non-matrisome		other	-0.797	down
C49C3.4		non-matrisome		other	-1.215	down
C49F8.3		non-matrisome		other	0.254	up
C49G7.3;phat-3		non-matrisome		other	0.077	up
C50F2.3		non-matrisome		other	0.5	up
C50F4.1		non-matrisome		other	1.219	up
C50F4.4		non-matrisome		other	-1.571	down
C50F7.4		non-matrisome		other	0.656	up
C52E4.5		non-matrisome		other	-0.108	down
C53B7.2		non-matrisome		other	2.39	up
C53C9.2		non-matrisome		other	-0.14	down
C53H9.3		non-matrisome		other	-2.308	down
C55A6.7		non-matrisome		other	0.562	up
C55F2.1		non-matrisome		other	-0.052	down
C56G2.1/C56G2.2		non-matrisome		other	0.062	up
C56G2.7		non-matrisome		other	1.074	up
cah-3		non-matrisome		other	0.197	up
cah-4		non-matrisome		other	-0.44	down
cal-4		non-matrisome		other	2.749	up
cal-5		non-matrisome		other	-1.347	down
calu-1		non-matrisome		other	-1.604	down
cand-1		non-matrisome		other	-0.026	down
cap-1		non-matrisome		other	0.913	up
cap-2		non-matrisome		other	-0.401	down
car-1		non-matrisome		other	1.42	up
cars-1		non-matrisome		other	-0.065	down
cas-1		non-matrisome		other	1.015	up
cbd-1		non-matrisome		other	0.316	up
cbl-1		non-matrisome		other	0.064	up
cbs-1		non-matrisome		other	-0.098	down
ccdc-47		non-matrisome		other	0.03	up
ccg-1		non-matrisome		other	0.724	up
cco-1		non-matrisome		other	-2.063	down
cco-2		non-matrisome		other	0.675	up
ccr-4		non-matrisome		other	-0.111	down
cct-1		non-matrisome		other	-0.03	down
cct-2		non-matrisome		other	0.183	up
cct-3		non-matrisome		other	0.071	up
cct-4		non-matrisome		other	0.08	up
cct-5		non-matrisome		other	0.219	up
cct-6		non-matrisome		other	0.666	up
cct-7		non-matrisome		other	0.272	up
cct-8		non-matrisome		other	0.572	up
cdc-37		non-matrisome		other	-0.172	down
cdc-42		non-matrisome		other	0.664	up
cdc-48.1		non-matrisome		other	1.961	up
cdc-48.2		non-matrisome		other	0.884	up
cdd-2		non-matrisome		other	-0.429	down
cdk-1		non-matrisome		other	-0.437	down
cdk-5		non-matrisome		other	-1.731	down
cdr-2		non-matrisome		other	0.182	up
cdr-4		non-matrisome		other	-0.867	down
cdr-6		non-matrisome		other	-1.327	down
cec-5		non-matrisome		other	-2.121	down
ced-10		non-matrisome		other	0.765	up
cey-2		non-matrisome		other	1.324	up
cey-3		non-matrisome		other	-0.17	down
cey-4		non-matrisome		other	0.317	up
cfim-1		non-matrisome		other	-1.091	down
cgh-1		non-matrisome		other	0.986	up
chc-1		non-matrisome		other	-0.19	down
chch-3		non-matrisome		other	0.726	up
cif-1		non-matrisome		other	0.458	up
cku-70		non-matrisome		other	0.971	up
clec-1	Matrisome-associated	ECM-affiliated	WBGene00017772	matrisome	-0.95	down
clec-146	Matrisome-associated	ECM-affiliated	WBGene00013008	matrisome	0.084	up
clec-50	Matrisome-associated	ECM-affiliated	WBGene00012253	matrisome	-0.519	down
clec-63	Matrisome-associated	ECM-affiliated	WBGene00009394	matrisome	-0.994	down
clec-87	Matrisome-associated	ECM-affiliated	WBGene00007709	matrisome	-0.593	down
clic-1		non-matrisome		other	-0.403	down
clp-1		non-matrisome		other	0.27	up
clp-7		non-matrisome		other	0.694	up
clu-1		non-matrisome		other	-0.914	down
cmd-1		non-matrisome		other	0.261	up
cnx-1		non-matrisome		other	-0.446	down
col-158	Nematode-specific core matrisome	Cuticular Collagens	WBGene00000731	matrisome	0.975	up
col-164	Nematode-specific core matrisome	Cuticular Collagens	WBGene00000737	matrisome	0.683	up
col-165;dpy-14		non-matrisome		other	1.677	up
col-178;col-179;col-20;col-138		non-matrisome		other	0.076	up
col-8	Nematode-specific core matrisome	Cuticular Collagens	WBGene00000597	matrisome	0.357	up
cor-1		non-matrisome		other	0.372	up
cox-2		non-matrisome		other	0.202	up
cpi-2	Matrisome-associated	ECM Regulators	WBGene00000534	matrisome	0.386	up
cpl-1	Matrisome-associated	ECM Regulators	WBGene00000776	matrisome	1.004	up
cpn-1		non-matrisome		other	1.187	up
cpn-3		non-matrisome		other	-0.218	down
cpr-4	Matrisome-associated	ECM Regulators	WBGene00000784	matrisome	0.405	up
cpr-6	Matrisome-associated	ECM Regulators	WBGene00000786	matrisome	0.712	up
cpt-1		non-matrisome		other	0.084	up
cpt-2		non-matrisome		other	0.112	up
cpz-1	Matrisome-associated	ECM Regulators	WBGene00000788	matrisome	0.722	up
cpz-2	Matrisome-associated	ECM Regulators	WBGene00000789	matrisome	-0.38	down
cri-3		non-matrisome		other	-1.331	down
crn-2		non-matrisome		other	0.605	up
crt-1		non-matrisome		other	-0.292	down
csn-3		non-matrisome		other	0.95	up
csn-4		non-matrisome		other	-0.134	down
csnk-1		non-matrisome		other	-1.312	down
csq-1		non-matrisome		other	-0.753	down
csr-1		non-matrisome		other	-0.089	down
ctg-1		non-matrisome		other	0.548	up
ctg-2		non-matrisome		other	-5.675	down
cth-2		non-matrisome		other	-0.81	down
ctl-1		non-matrisome		other	-1.946	down
ctl-2		non-matrisome		other	0.665	up
ctl-3		non-matrisome		other	0.564	up
cts-1		non-matrisome		other	0.013	up
cul-3		non-matrisome		other	0.945	up
cul-4		non-matrisome		other	-0.195	down
cutc-1		non-matrisome		other	0.559	up
cyc-1		non-matrisome		other	-0.757	down
cyc-2.1		non-matrisome		other	-0.395	down
cyn-1		non-matrisome		other	0.403	up
cyn-3		non-matrisome		other	0.84	up
cyn-7		non-matrisome		other	0.583	up
cyp-25a2;cyp-25a1		non-matrisome		other	-1.753	down
cyp-35a2;cyp-35a3		non-matrisome		other	-0.314	down
cysl-1		non-matrisome		other	1.772	up
cysl-2		non-matrisome		other	1.535	up
cysl-3		non-matrisome		other	-0.011	down
cytb-5.2		non-matrisome		other	0.921	up
D1005.1		non-matrisome		other	0.527	up
D1054.10		non-matrisome		other	1.207	up
D1054.11		non-matrisome		other	0.659	up
D1081.8		non-matrisome		other	-0.627	down
D1086.1		non-matrisome		other	-4.592	down
D1086.10		non-matrisome		other	-0.598	down
D1086.11		non-matrisome		other	0.841	up
D1086.12		non-matrisome		other	-1.075	down
D1086.3		non-matrisome		other	-0.879	down
D1086.6		non-matrisome		other	-2.421	down
D2023.5		non-matrisome		other	-0.995	down
D2030.2		non-matrisome		other	-0.347	down
D2030.4		non-matrisome		other	0.072	up
D2085.3		non-matrisome		other	-0.003	down
D2092.4		non-matrisome		other	-0.386	down
daf-21		non-matrisome		other	0.082	up
daf-22		non-matrisome		other	-0.519	down
dao-2		non-matrisome		other	0.265	up
dao-3		non-matrisome		other	-0.534	down
dct-16		non-matrisome		other	0.338	up
dct-18		non-matrisome		other	-0.114	down
ddb-1		non-matrisome		other	1.407	up
ddx-19		non-matrisome		other	0.937	up
ddx-23		non-matrisome		other	0.544	up
deb-1	Adhesion	Adhesion signaling	WBGene00000942	matrisome	0.192	up
dgk-1		non-matrisome		other	-0.321	down
dhc-1		non-matrisome		other	0.067	up
dhod-1		non-matrisome		other	1.512	up
dhp-2		non-matrisome		other	-0.461	down
dhs-11		non-matrisome		other	1.5	up
dhs-12		non-matrisome		other	0.137	up
dhs-15		non-matrisome		other	-0.193	down
dhs-18		non-matrisome		other	0.294	up
dhs-19		non-matrisome		other	0.464	up
dhs-25		non-matrisome		other	-1.454	down
dhs-28		non-matrisome		other	-0.104	down
dhs-3		non-matrisome		other	-0.512	down
dhs-4		non-matrisome		other	-0.2	down
dhs-6		non-matrisome		other	-0.369	down
dhs-9		non-matrisome		other	0.139	up
dim-1		non-matrisome		other	0.115	up
djr-1.1		non-matrisome		other	0.348	up
dlc-1		non-matrisome		other	0.098	up
dld-1		non-matrisome		other	0.605	up
dlg-1		non-matrisome		other	-0.587	down
dlst-1		non-matrisome		other	0.3	up
dnc-1		non-matrisome		other	-0.878	down
dnc-2		non-matrisome		other	-1.794	down
dnj-10		non-matrisome		other	0.187	up
dnj-12		non-matrisome		other	-0.155	down
dnj-13		non-matrisome		other	0.378	up
dnj-16		non-matrisome		other	-0.997	down
dnj-21		non-matrisome		other	-0.222	down
dnj-29		non-matrisome		other	-1.116	down
dnj-7		non-matrisome		other	-1.714	down
dod-23		non-matrisome		other	0.513	up
dpf-2		non-matrisome		other	0.036	up
dpf-3		non-matrisome		other	-0.664	down
dpf-4		non-matrisome		other	-0.286	down
dpf-5		non-matrisome		other	-0.076	down
dph-2		non-matrisome		other	-5.363	down
dpy-11		non-matrisome		other	0.35	up
dpy-2	Nematode-specific core matrisome	Cuticular Collagens	WBGene00001064	matrisome	0.213	up
dpy-23		non-matrisome		other	-0.08	down
dpyd-1		non-matrisome		other	-0.62	down
drp-1		non-matrisome		other	-0.485	down
drr-2		non-matrisome		other	0.368	up
drs-1		non-matrisome		other	0.396	up
dsc-4		non-matrisome		other	-0.462	down
dur-1		non-matrisome		other	1.079	up
dyci-1		non-matrisome		other	-0.59	down
dylt-1		non-matrisome		other	-1.383	down
dyn-1		non-matrisome		other	0.142	up
dys-1		non-matrisome		other	-0.058	down
E01A2.10		non-matrisome		other	0.585	up
E01A2.2		non-matrisome		other	-0.659	down
E01G6.3		non-matrisome		other	0.421	up
E02D9.1		non-matrisome		other	0.859	up
E04D5.1		non-matrisome		other	0.169	up
E04F6.4		non-matrisome		other	-2.623	down
E04F6.8		non-matrisome		other	1.196	up
E04F6.9		non-matrisome		other	0.049	up
ears-1		non-matrisome		other	-0.151	down
eat-6		non-matrisome		other	0	up
ebp-1;ebp-3		non-matrisome		other	-0.36	down
ebp-2		non-matrisome		other	0.552	up
ech-2		non-matrisome		other	-0.502	down
ech-4		non-matrisome		other	-0.134	down
ech-6		non-matrisome		other	-0.039	down
ech-7		non-matrisome		other	-0.76	down
edc-3		non-matrisome		other	2.054	up
eef-2		non-matrisome		other	-0.16	down
eel-1		non-matrisome		other	0.334	up
efk-1		non-matrisome		other	1.576	up
eft-3;eef-1A.2		non-matrisome		other	-0.172	down
egl-30		non-matrisome		other	-1.216	down
egl-4		non-matrisome		other	0.225	up
egl-45		non-matrisome		other	-0.765	down
ego-2		non-matrisome		other	-0.904	down
eif-1.a		non-matrisome		other	-2.227	down
eif-3.B		non-matrisome		other	-0.679	down
eif-3.C		non-matrisome		other	-0.86	down
eif-3.D		non-matrisome		other	1.232	up
eif-3.E		non-matrisome		other	0.157	up
eif-3.F		non-matrisome		other	0.124	up
eif-3.H		non-matrisome		other	-1.306	down
eif-3.I		non-matrisome		other	0.703	up
eif-3.j		non-matrisome		other	1.341	up
eif-3.K		non-matrisome		other	-2.137	down
eif-3.L		non-matrisome		other	-0.429	down
eif-6		non-matrisome		other	0.558	up
elb-1		non-matrisome		other	-0.435	down
elc-1		non-matrisome		other	0.117	up
elo-1		non-matrisome		other	-2.626	down
emb-5		non-matrisome		other	-0.175	down
emr-1		non-matrisome		other	0.851	up
enol-1		non-matrisome		other	0.132	up
ent-2		non-matrisome		other	1.488	up
epg-3		non-matrisome		other	0.908	up
epi-1	Core matrisome	ECM Glycoproteins	WBGene00001328	matrisome	-0.184	down
epn-1		non-matrisome		other	-0.457	down
eps-8		non-matrisome		other	0.182	up
erf-1		non-matrisome		other	0.105	up
erfa-3		non-matrisome		other	-0.145	down
erl-1		non-matrisome		other	-0.296	down
ers-1;qars-1		non-matrisome		other	-1.495	down
exc-4		non-matrisome		other	-0.065	down
exos-7		non-matrisome		other	1.009	up
F01D4.8		non-matrisome		other	-0.432	down
F01F1.9		non-matrisome		other	-0.377	down
F01G4.6		non-matrisome		other	0.041	up
F02A9.4		non-matrisome		other	-0.749	down
F02D8.4		non-matrisome		other	0.045	up
F02E9.9		non-matrisome		other	0.115	up
F07A11.5		non-matrisome		other	-1.547	down
F07F6.4		non-matrisome		other	-0.286	down
F08B12.4		non-matrisome		other	0.512	up
F08D12.1		non-matrisome		other	0.209	up
F09B12.3		non-matrisome		other	-0.336	down
F09D1.1		non-matrisome		other	0.275	up
F09E5.3		non-matrisome		other	-0.171	down
F09E5.7		non-matrisome		other	-0.235	down
F09E5.8		non-matrisome		other	-0.058	down
F09F7.4		non-matrisome		other	-0.33	down
F09F7.6		non-matrisome		other	0.669	up
F10D11.2		non-matrisome		other	0.877	up
F10D11.6		non-matrisome		other	-1.036	down
F10E7.5		non-matrisome		other	1.093	up
F10F2.2		non-matrisome		other	-0.105	down
F11C1.5		non-matrisome		other	-1.46	down
F13E6.1		non-matrisome		other	0.435	up
F13G11.3		non-matrisome		other	0.243	up
F13H10.8		non-matrisome		other	-2.058	down
F13H6.3		non-matrisome		other	-0.034	down
F13H8.11		non-matrisome		other	0.558	up
F14B8.4		non-matrisome		other	-1.5	down
F14E5.2		non-matrisome		other	2.074	up
F14F9.5		non-matrisome		other	-0.864	down
F15B9.10		non-matrisome		other	-1.404	down
F15E11.12		non-matrisome		other	-0.079	down
F15E11.15;5C820		non-matrisome		other	-0.448	down
F15G9.1		non-matrisome		other	-0.608	down
F17C11.9;eef-1g		non-matrisome		other	-0.85	down
F17E9.4		non-matrisome		other	-0.187	down
F17H10.2		non-matrisome		other	0.411	up
F18E3.7		non-matrisome		other	-0.394	down
F19C7.1		non-matrisome		other	-0.783	down
F20D1.3		non-matrisome		other	-0.057	down
F20D1.9		non-matrisome		other	-0.107	down
F20G2.1		non-matrisome		other	0.524	up
F20G2.2		non-matrisome		other	0.353	up
F20H11.5		non-matrisome		other	0.417	up
F21C10.7		non-matrisome		other	-1.22	down
F21D5.1		non-matrisome		other	0.144	up
F21D5.2		non-matrisome		other	1.461	up
F21D5.3		non-matrisome		other	0.256	up
F21D5.5		non-matrisome		other	-0.116	down
F21F3.1		non-matrisome		other	0.015	up
F21H12.6		non-matrisome		other	0.179	up
F22B8.7		non-matrisome		other	-1.362	down
F22F7.1		non-matrisome		other	-0.066	down
F23B12.5		non-matrisome		other	-0.193	down
F23B12.7		non-matrisome		other	-0.368	down
F23C8.5		non-matrisome		other	0.863	up
F25B4.1		non-matrisome		other	-1.02	down
F25E2.2		non-matrisome		other	0.466	up
F25G6.8		non-matrisome		other	0.617	up
F26B1.2		non-matrisome		other	-0.585	down
F26F4.12		non-matrisome		other	-0.355	down
F26H9.4		non-matrisome		other	-0.123	down
F26H9.5		non-matrisome		other	-1.95	down
F27D4.1		non-matrisome		other	-0.254	down
F28B4.3		non-matrisome		other	-0.555	down
F29C4.2		non-matrisome		other	-0.334	down
F30A10.14		non-matrisome		other	0.703	up
F31D4.2		non-matrisome		other	-0.963	down
F32A11.1;W09H1.3		non-matrisome		other	-1.265	down
F32A5.2		non-matrisome		other	-0.974	down
F32B6.2		non-matrisome		other	-0.136	down
F32D1.5		non-matrisome		other	-0.433	down
F33D11.10;Y65B4A.6		non-matrisome		other	0.735	up
F33D4.5		non-matrisome		other	-0.03	down
F35G2.2		non-matrisome		other	0.468	up
F36A2.7		non-matrisome		other	0.597	up
F36G3.2		non-matrisome		other	-0.426	down
F37C4.5		non-matrisome		other	0.3	up
F37C4.6		non-matrisome		other	-0.371	down
F37F2.2		non-matrisome		other	1.97	up
F37H8.5		non-matrisome		other	-0.223	down
F38A5.2		non-matrisome		other	0.505	up
F38B2.4		non-matrisome		other	1.396	up
F38B6.4		non-matrisome		other	0.096	up
F38E11.5		non-matrisome		other	-1.538	down
F38E9.5		non-matrisome		other	0.037	up
F39B2.3		non-matrisome		other	-0.936	down
F39H12.3		non-matrisome		other	-4.259	down
F39H2.3		non-matrisome		other	0.264	up
F40A3.2		non-matrisome		other	-0.198	down
F40A3.3		non-matrisome		other	-0.391	down
F40A3.6		non-matrisome		other	-0.25	down
F40F4.6		non-matrisome		other	-0.628	down
F40F4.7		non-matrisome		other	-1.256	down
F40F8.1		non-matrisome		other	-1.071	down
F40F8.11		non-matrisome		other	-0.979	down
F40F8.5		non-matrisome		other	0.326	up
F41B4.1		non-matrisome		other	0.32	up
F41C3.5	Matrisome-associated	ECM Regulators	WBGene00018271	matrisome	0.865	up
F41E6.12		non-matrisome		other	-0.883	down
F42A10.5		non-matrisome		other	-0.243	down
F42A10.7		non-matrisome		other	-0.021	down
F42A8.1		non-matrisome		other	1.255	up
F42C5.9		non-matrisome		other	0.438	up
F42G10.1		non-matrisome		other	-0.895	down
F42G8.10		non-matrisome		other	0.182	up
F43D9.3		non-matrisome		other	-0.512	down
F43G6.11		non-matrisome		other	0.101	up
F43G9.1		non-matrisome		other	1.264	up
F44A2.3		non-matrisome		other	0.734	up
F44D12.2		non-matrisome		other	-0.621	down
F44E5.1		non-matrisome		other	-0.284	down
F44E7.4		non-matrisome		other	0.371	up
F44G4.2		non-matrisome		other	0.098	up
F45D11.14		non-matrisome		other	0.825	up
F45G2.10		non-matrisome		other	0.276	up
F45G2.4		non-matrisome		other	0.22	up
F45H10.3		non-matrisome		other	-0.579	down
F46B6.12		non-matrisome		other	0.205	up
F46C5.9		non-matrisome		other	-2.365	down
F46H5.3		non-matrisome		other	0.067	up
F46H5.7		non-matrisome		other	0.503	up
F47B10.1		non-matrisome		other	-0.332	down
F47B10.2		non-matrisome		other	-0.974	down
F47G9.1		non-matrisome		other	1.005	up
F48E3.4		non-matrisome		other	0.771	up
F48E8.3		non-matrisome		other	0.33	up
F49D11.10		non-matrisome		other	-0.805	down
F49E12.1	Core matrisome	ECM Glycoproteins	WBGene00009897	matrisome	0.111	up
F49E2.2		non-matrisome		other	-0.979	down
F49E2.5		non-matrisome		other	-0.163	down
F52A8.1		non-matrisome		other	0.468	up
F52A8.5		non-matrisome		other	0.552	up
F53A2.7		non-matrisome		other	0.077	up
F53C11.3		non-matrisome		other	0.255	up
F53E10.1		non-matrisome		other	-0.982	down
F53F1.3		non-matrisome		other	0.547	up
F53F4.13		non-matrisome		other	1.403	up
F53F4.3		non-matrisome		other	-0.749	down
F53F8.5		non-matrisome		other	-0.144	down
F53H4.2		non-matrisome		other	-0.328	down
F54D1.6		non-matrisome		other	-0.041	down
F54D5.12		non-matrisome		other	0.008	up
F54D5.7		non-matrisome		other	0.788	up
F54E2.4		non-matrisome		other	-0.322	down
F54F7.3		non-matrisome		other	1.522	up
F54H12.6		non-matrisome		other	-0.631	down
F55B11.1		non-matrisome		other	-1.113	down
F55B11.2		non-matrisome		other	-0.154	down
F55B11.3		non-matrisome		other	0.673	up
F55B11.4		non-matrisome		other	-0.225	down
F55C5.8		non-matrisome		other	-0.714	down
F55G1.9		non-matrisome		other	-1.068	down
F55H12.4		non-matrisome		other	-0.693	down
F56A8.3		non-matrisome		other	-0.851	down
F56D2.6		non-matrisome		other	-0.264	down
F56F10.1		non-matrisome		other	-0.028	down
F57B10.3		non-matrisome		other	0.256	up
F57C2.4		non-matrisome		other	-0.985	down
F58B3.6		non-matrisome		other	0.466	up
F58B4.5		non-matrisome		other	-0.525	down
F58E10.3		non-matrisome		other	-0.592	down
F58E10.7		non-matrisome		other	-0.488	down
F58F12.1		non-matrisome		other	-0.138	down
F58F9.7		non-matrisome		other	-3.11	down
F58H1.3		non-matrisome		other	-0.191	down
F59A6.12		non-matrisome		other	0.818	up
F59B1.2		non-matrisome		other	1.044	up
F59B2.2		non-matrisome		other	1.533	up
F59B2.3		non-matrisome		other	-0.243	down
F59C6.5		non-matrisome		other	-0.258	down
F59E10.3		non-matrisome		other	-0.898	down
faah-3		non-matrisome		other	-1.002	down
faah-4		non-matrisome		other	-0.742	down
fah-1		non-matrisome		other	-0.05	down
far-1		non-matrisome		other	0.699	up
far-2		non-matrisome		other	0.224	up
far-7		non-matrisome		other	-0.315	down
fard-1		non-matrisome		other	-1.358	down
fars-1		non-matrisome		other	0.717	up
fasn-1		non-matrisome		other	-0.21	down
fbp-1		non-matrisome		other	0.089	up
fbxc-22		non-matrisome		other	-0.318	down
fce-1		non-matrisome		other	0.293	up
fgt-1		non-matrisome		other	0.71	up
fib-1		non-matrisome		other	-0.032	down
fipr-21		non-matrisome		other	-0.834	down
fkb-1		non-matrisome		other	-0.678	down
fkb-2		non-matrisome		other	0.531	up
fkb-6		non-matrisome		other	0.209	up
fkh-7		non-matrisome		other	1.364	up
fln-1		non-matrisome		other	0.483	up
fln-2		non-matrisome		other	0.075	up
fnta-1		non-matrisome		other	-1.359	down
fog-1		non-matrisome		other	0.967	up
frm-1		non-matrisome		other	-0.205	down
frs-2		non-matrisome		other	0.678	up
ftn-1		non-matrisome		other	-0.287	down
ftn-2		non-matrisome		other	-0.685	down
ftt-2		non-matrisome		other	0.36	up
fum-1		non-matrisome		other	0.204	up
fust-1		non-matrisome		other	0.887	up
fzo-1		non-matrisome		other	-2.126	down
gale-1		non-matrisome		other	0.077	up
gana-1		non-matrisome		other	-1.12	down
gas-1		non-matrisome		other	0.323	up
gcn-1		non-matrisome		other	-0.025	down
gcs-1		non-matrisome		other	0.771	up
gdh-1		non-matrisome		other	-0.265	down
gdi-1		non-matrisome		other	0.207	up
gei-15		non-matrisome		other	0.581	up
gei-7;icl-1		non-matrisome		other	-0.43	down
gem-4		non-matrisome		other	0.76	up
gfi-1;F57F4.4		non-matrisome		other	-0.472	down
gip-2		non-matrisome		other	0.527	up
glb-1		non-matrisome		other	1.785	up
gld-1		non-matrisome		other	0.289	up
gld-2		non-matrisome		other	-0.1	down
glh-1		non-matrisome		other	1.787	up
glh-4		non-matrisome		other	-0.307	down
gln-3		non-matrisome		other	-0.029	down
glod-4		non-matrisome		other	0.535	up
glrx-10		non-matrisome		other	1.016	up
glrx-21		non-matrisome		other	-0.165	down
glrx-22		non-matrisome		other	-0.335	down
glt-1		non-matrisome		other	-1.103	down
goa-1		non-matrisome		other	-0.743	down
gop-3		non-matrisome		other	-2.252	down
got-2.2		non-matrisome		other	0.257	up
gpb-1		non-matrisome		other	0.402	up
gpc-2		non-matrisome		other	0.432	up
gpd-1;gpd-4		non-matrisome		other	1.199	up
gpd-3;gpd-2		non-matrisome		other	-0.3	down
gpdh-2		non-matrisome		other	-0.107	down
gpi-1		non-matrisome		other	0.103	up
grd-10		non-matrisome		other	0.373	up
grd-13		non-matrisome		other	-0.559	down
grd-14		non-matrisome		other	-1.076	down
grd-5		non-matrisome		other	-0.241	down
grl-21		non-matrisome		other	0.062	up
grs-1;gars-1		non-matrisome		other	0.298	up
gsa-1		non-matrisome		other	0.081	up
gsk-3		non-matrisome		other	-0.964	down
gsnl-1		non-matrisome		other	0.281	up
gsp-1		non-matrisome		other	0.758	up
gsp-2		non-matrisome		other	0.727	up
gsr-1		non-matrisome		other	0.287	up
gss-1		non-matrisome		other	0.671	up
gst-1		non-matrisome		other	0.72	up
gst-10		non-matrisome		other	-0.194	down
gst-13		non-matrisome		other	-0.894	down
gst-15		non-matrisome		other	-0.127	down
gst-20		non-matrisome		other	-0.194	down
gst-36		non-matrisome		other	2.774	up
gst-42		non-matrisome		other	-0.737	down
gst-5		non-matrisome		other	-0.237	down
gst-7		non-matrisome		other	-0.175	down
gstk-1		non-matrisome		other	-0.803	down
gsy-1		non-matrisome		other	0.126	up
gta-1		non-matrisome		other	-0.363	down
gut-2		non-matrisome		other	0.457	up
gyg-1		non-matrisome		other	-0.28	down
gyg-2		non-matrisome		other	0.4	up
H01G02.1		non-matrisome		other	-0.494	down
H03A11.2		non-matrisome		other	-0.477	down
H05C05.1		non-matrisome		other	0.773	up
H14E04.2		non-matrisome		other	-0.68	down
H17B01.4		non-matrisome		other	-1.203	down
H19N07.3		non-matrisome		other	0.488	up
H24K24.3		non-matrisome		other	-0.425	down
H24K24.4		non-matrisome		other	-0.004	down
H28O16.1		non-matrisome		other	-0.087	down
H34C03.2		non-matrisome		other	-0.089	down
H43I07.2		non-matrisome		other	-0.28	down
haao-1		non-matrisome		other	-0.505	down
haf-4		non-matrisome		other	-1.924	down
haf-9		non-matrisome		other	-0.217	down
hda-1		non-matrisome		other	0.689	up
hecd-1		non-matrisome		other	0.233	up
hel-1		non-matrisome		other	0.516	up
hex-1		non-matrisome		other	1.473	up
hgo-1		non-matrisome		other	0.83	up
hil-1		non-matrisome		other	0.415	up
hil-2		non-matrisome		other	1.106	up
him-1		non-matrisome		other	0.395	up
hint-3		non-matrisome		other	-0.198	down
hip-1		non-matrisome		other	0.723	up
hipr-1		non-matrisome		other	0.723	up
his-1		non-matrisome		other	0.627	up
his-41;his-48;his-4;his-11;his-39		non-matrisome		other	-0.065	down
hmg-1.1		non-matrisome		other	0.795	up
hmg-12		non-matrisome		other	-1.077	down
hoe-1		non-matrisome		other	-0.353	down
hpd-1		non-matrisome		other	0.314	up
hpo-19;T05H4.4		non-matrisome		other	-1.051	down
hpo-22		non-matrisome		other	0.342	up
hpo-34		non-matrisome		other	-0.624	down
hrp-1		non-matrisome		other	0.714	up
hrp-2		non-matrisome		other	-0.459	down
hrpf-1		non-matrisome		other	-0.107	down
hrs-1		non-matrisome		other	-0.48	down
hsp-1		non-matrisome		other	0.435	up
hsp-12.2		non-matrisome		other	-0.052	down
hsp-12.3		non-matrisome		other	1.182	up
hsp-12.6		non-matrisome		other	0.878	up
hsp-16.1		non-matrisome		other	0.304	up
hsp-16.48		non-matrisome		other	0.704	up
hsp-25		non-matrisome		other	-0.854	down
hsp-3		non-matrisome		other	-0.618	down
hsp-4		non-matrisome		other	0.003	up
hsp-43		non-matrisome		other	0.588	up
hsp-6		non-matrisome		other	0.194	up
hsp-60		non-matrisome		other	1.192	up
hsr-9		non-matrisome		other	-0.184	down
htz-1		non-matrisome		other	0.706	up
hum-8		non-matrisome		other	-1.079	down
icd-1		non-matrisome		other	-0.253	down
idh-1		non-matrisome		other	-2.349	down
idh-2		non-matrisome		other	-2.267	down
idhg-1		non-matrisome		other	0.079	up
ifa-1		non-matrisome		other	0.109	up
ifa-2		non-matrisome		other	0.292	up
ifa-4		non-matrisome		other	0.112	up
ifb-1		non-matrisome		other	0.211	up
ifb-2		non-matrisome		other	-0.168	down
ifc-1		non-matrisome		other	-0.741	down
ifc-2		non-matrisome		other	-0.195	down
ifd-1		non-matrisome		other	-0.523	down
ifd-2		non-matrisome		other	-1.898	down
ife-1		non-matrisome		other	1.618	up
ife-3		non-matrisome		other	-0.81	down
ifet-1		non-matrisome		other	0.151	up
iff-2		non-matrisome		other	-0.953	down
iffb-1		non-matrisome		other	-1.448	down
ifg-1		non-matrisome		other	0.105	up
ifp-1		non-matrisome		other	-1.2	down
ile-1	Matrisome-associated	ECM-affiliated	WBGene00002070	matrisome	0.053	up
ile-2		non-matrisome		other	-0.784	down
ilys-2		non-matrisome		other	-0.257	down
ilys-3		non-matrisome		other	1.633	up
ilys-5		non-matrisome		other	-0.292	down
ima-2		non-matrisome		other	0.83	up
ima-3		non-matrisome		other	0.199	up
imb-1		non-matrisome		other	-0.686	down
imb-3		non-matrisome		other	0.924	up
immp-2		non-matrisome		other	0.166	up
immt-1		non-matrisome		other	0.409	up
imp-2		non-matrisome		other	0.63	up
inf-1		non-matrisome		other	0.041	up
inos-1		non-matrisome		other	0.132	up
inx-1;inx-13		non-matrisome		other	0.379	up
inx-15		non-matrisome		other	-0.88	down
ipp-5		non-matrisome		other	-0.561	down
irs-1		non-matrisome		other	-0.962	down
isp-1		non-matrisome		other	-0.029	down
itr-1		non-matrisome		other	-2.064	down
itx-1		non-matrisome		other	0.571	up
ivd-1		non-matrisome		other	-0.526	down
K01G5.5		non-matrisome		other	1.369	up
K01G5.9		non-matrisome		other	-1.608	down
K02D10.1		non-matrisome		other	0.44	up
K02D7.1		non-matrisome		other	-0.806	down
K02F3.2		non-matrisome		other	0.137	up
K03E5.2		non-matrisome		other	0.393	up
K04G2.1		non-matrisome		other	0.54	up
K04G2.9		non-matrisome		other	0.598	up
K04H4.2		non-matrisome		other	-0.841	down
K05C4.2		non-matrisome		other	0.27	up
K05F1.5		non-matrisome		other	0.156	up
K06A9.1		non-matrisome		other	-3.08	down
K06G5.1		non-matrisome		other	-0.984	down
K07C5.4		non-matrisome		other	0.546	up
K07E3.4		non-matrisome		other	0.263	up
K07H8.10		non-matrisome		other	0.704	up
K08D12.3		non-matrisome		other	0.806	up
K08E3.10		non-matrisome		other	-0.271	down
K08E3.5		non-matrisome		other	-0.435	down
K08E4.6		non-matrisome		other	0.46	up
K08F4.2		non-matrisome		other	0.662	up
K09E2.3		non-matrisome		other	0.136	up
K09G1.1		non-matrisome		other	-1.354	down
K10C8.3		non-matrisome		other	0.523	up
K10C9.3		non-matrisome		other	-2.366	down
K10D6.2		non-matrisome		other	-0.064	down
K11D12.13		non-matrisome		other	-0.426	down
K11D12.7		non-matrisome		other	-0.483	down
K11H12.7		non-matrisome		other	0.719	up
K11H12.8		non-matrisome		other	0.243	up
K11H3.3		non-matrisome		other	0.089	up
K12C11.1		non-matrisome		other	0.457	up
K12D12.1;cin-4		non-matrisome		other	1.025	up
K12D12.4		non-matrisome		other	1.436	up
K12H4.4		non-matrisome		other	0.373	up
K12H4.5		non-matrisome		other	0.072	up
K12H4.7		non-matrisome		other	-0.78	down
kars-1;krs-1		non-matrisome		other	-0.324	down
kat-1		non-matrisome		other	0.035	up
kcc-1		non-matrisome		other	1.029	up
kgb-1		non-matrisome		other	-0.804	down
kin-1		non-matrisome		other	-0.231	down
kin-10		non-matrisome		other	-1.106	down
kin-19		non-matrisome		other	-0.32	down
kin-2		non-matrisome		other	-1.302	down
kin-3		non-matrisome		other	0.191	up
klc-2		non-matrisome		other	-0.196	down
klo-1		non-matrisome		other	0.559	up
laf-1		non-matrisome		other	-0.158	down
lam-1	Core matrisome	ECM Glycoproteins	WBGene00002247	matrisome	-0.015	down
lam-2	Core matrisome	ECM Glycoproteins	WBGene00016913	matrisome	-0.18	down
lap-1		non-matrisome		other	0.365	up
lbp-1		non-matrisome		other	0.86	up
lbp-2		non-matrisome		other	1.448	up
lbp-3		non-matrisome		other	0.488	up
lbp-5		non-matrisome		other	-0.865	down
lbp-6		non-matrisome		other	-0.842	down
lbp-7		non-matrisome		other	0.194	up
ldh-1		non-matrisome		other	-0.043	down
lea-1		non-matrisome		other	1.305	up
lec-1	Matrisome-associated	ECM-affiliated	WBGene00002264	matrisome	0.222	up
lec-2	Matrisome-associated	ECM-affiliated	WBGene00002265	matrisome	0.16	up
lec-3	Matrisome-associated	ECM-affiliated	WBGene00002266	matrisome	0.661	up
lec-4	Matrisome-associated	ECM-affiliated	WBGene00002267	matrisome	0.107	up
lec-6	Matrisome-associated	ECM-affiliated	WBGene00002269	matrisome	-0.126	down
lec-8	Matrisome-associated	ECM-affiliated	WBGene00002271	matrisome	-1.021	down
lec-9	Matrisome-associated	ECM-affiliated	WBGene00002272	matrisome	0.081	up
let-418		non-matrisome		other	0.451	up
let-526		non-matrisome		other	-1.422	down
let-711		non-matrisome		other	-0.753	down
let-716		non-matrisome		other	-0.024	down
let-721		non-matrisome		other	0.144	up
let-75		non-matrisome		other	0.097	up
let-754		non-matrisome		other	-0.318	down
let-805	Matrisome-associated	ECM-affiliated	WBGene00002915	matrisome	0.229	up
let-92		non-matrisome		other	-0.199	down
letm-1		non-matrisome		other	0.391	up
lev-11		non-matrisome		other	0.382	up
lfi-1		non-matrisome		other	1.469	up
lgc-34		non-matrisome		other	0.079	up
lgg-1		non-matrisome		other	-0.105	down
lin-24		non-matrisome		other	-1.061	down
lin-40		non-matrisome		other	-0.171	down
lipl-3;lipl-5		non-matrisome		other	0.664	up
lis-1		non-matrisome		other	-0.225	down
LLC1.2		non-matrisome		other	-0.517	down
lmn-1		non-matrisome		other	0.602	up
lmp-1		non-matrisome		other	1.569	up
lpd-9		non-matrisome		other	-0.221	down
lrp-1		non-matrisome		other	1.131	up
lrs-1		non-matrisome		other	0.057	up
lst-3		non-matrisome		other	0.084	up
lys-1		non-matrisome		other	-1.986	down
lys-2		non-matrisome		other	-3.131	down
lys-8		non-matrisome		other	-0.939	down
M01H9.3		non-matrisome		other	1.705	up
M02D8.1		non-matrisome		other	-0.776	down
M03C11.8		non-matrisome		other	-0.437	down
M04F3.4		non-matrisome		other	-0.373	down
M05B5.4		non-matrisome		other	0.536	up
M05D6.6		non-matrisome		other	1.853	up
M106.4		non-matrisome		other	-0.836	down
M153.1		non-matrisome		other	-1.127	down
M57.2		non-matrisome		other	-0.745	down
M60.4		non-matrisome		other	1.421	up
M88.5		non-matrisome		other	0.376	up
mac-1		non-matrisome		other	-1.384	down
mag-1		non-matrisome		other	0.549	up
mai-2		non-matrisome		other	-0.426	down
maoc-1		non-matrisome		other	0.504	up
map-2		non-matrisome		other	0.172	up
mbf-1		non-matrisome		other	0.039	up
mca-2		non-matrisome		other	0.384	up
mca-3		non-matrisome		other	0.112	up
mce-1		non-matrisome		other	1.376	up
mcm-2		non-matrisome		other	0.077	up
mcm-4		non-matrisome		other	-0.228	down
mcm-5		non-matrisome		other	-0.188	down
mcm-7		non-matrisome		other	-0.481	down
mdh-1		non-matrisome		other	0.399	up
mdt-28		non-matrisome		other	0.85	up
mdt-9;Y62E10A.11		non-matrisome		other	0.101	up
mec-12		non-matrisome		other	1.076	up
mec-17		non-matrisome		other	0.298	up
mel-32		non-matrisome		other	-0.077	down
mel-47		non-matrisome		other	-1.049	down
men-1		non-matrisome		other	0.538	up
mif-2		non-matrisome		other	-0.153	down
mig-14		non-matrisome		other	-0.446	down
mig-6	Core matrisome	ECM Glycoproteins	WBGene00003242	matrisome	0.144	up
mix-1		non-matrisome		other	-1.191	down
mlc-1		non-matrisome		other	0.856	up
mlc-2		non-matrisome		other	-4.635	down
mlc-3		non-matrisome		other	0.357	up
mlc-4		non-matrisome		other	0.614	up
mlc-5		non-matrisome		other	1.353	up
mlp-1		non-matrisome		other	-1.454	down
mmcm-1		non-matrisome		other	-0.263	down
moag-4		non-matrisome		other	1.026	up
moma-1		non-matrisome		other	0.19	up
mpk-1		non-matrisome		other	-0.853	down
mppa-1		non-matrisome		other	-2.668	down
mpst-3		non-matrisome		other	0.564	up
mrg-1		non-matrisome		other	-0.101	down
mrpl-2		non-matrisome		other	-1.295	down
mrpl-40		non-matrisome		other	-1.411	down
mrs-1;mars-1		non-matrisome		other	0.413	up
msd-2		non-matrisome		other	0.352	up
msp-32;ZK546.3;msp-10;msp-19;msp-33;msp-55;msp-49;msp-63;msp-152;msp-38;Y59H11AM.1;msp-77;msp-3;msp-78;msp-74		non-matrisome		other	1.762	up
mtch-1		non-matrisome		other	-0.382	down
mtr-4		non-matrisome		other	-1.002	down
mtss-1		non-matrisome		other	0.269	up
mup-2		non-matrisome		other	-0.938	down
mup-4	Matrisome-associated	ECM-affiliated	WBGene00003497	matrisome	-0.267	down
mut-16		non-matrisome		other	0.197	up
mvk-1		non-matrisome		other	0.409	up
myo-2		non-matrisome		other	0.31	up
myo-3		non-matrisome		other	0.592	up
myo-5		non-matrisome		other	-0.326	down
nap-1		non-matrisome		other	0.309	up
nape-2		non-matrisome		other	1.11	up
nas-11	Nematode-specific matrisome-associated	ECM Regulators	WBGene00003530	matrisome	0.361	up
nas-37	Nematode-specific matrisome-associated	ECM Regulators	WBGene00003553	matrisome	0.56	up
nasp-2		non-matrisome		other	-0.278	down
nbet-1		non-matrisome		other	-1.13	down
ncs-2		non-matrisome		other	0.97	up
ncx-2		non-matrisome		other	0.43	up
ncx-3		non-matrisome		other	-0.514	down
ndk-1		non-matrisome		other	-0.273	down
nduf-2.2		non-matrisome		other	0.934	up
nduf-5		non-matrisome		other	0.048	up
nduf-6		non-matrisome		other	-0.396	down
nduf-7		non-matrisome		other	0.321	up
nep-17		non-matrisome		other	-0.562	down
nep-22		non-matrisome		other	-0.888	down
nex-1	Matrisome-associated	ECM-affiliated	WBGene00003588	matrisome	0.288	up
nex-3	Matrisome-associated	ECM-affiliated	WBGene00003590	matrisome	-0.353	down
nhl-2		non-matrisome		other	0.499	up
nit-1		non-matrisome		other	1.122	up
nkat-3		non-matrisome		other	0.77	up
nkb-1		non-matrisome		other	0.438	up
nkb-3		non-matrisome		other	0.195	up
nlp-40		non-matrisome		other	-0.511	down
nlt-1		non-matrisome		other	1.193	up
nmt-1		non-matrisome		other	0.623	up
nmy-1		non-matrisome		other	-0.393	down
nmy-2		non-matrisome		other	0.502	up
nnt-1		non-matrisome		other	-1.056	down
noah-2	Nematode-specific matrisome-associated	ECM-affiliated	WBGene00009926	matrisome	-0.358	down
nol-1		non-matrisome		other	-0.309	down
nol-5		non-matrisome		other	0.432	up
npa-1		non-matrisome		other	0.22	up
npp-10		non-matrisome		other	1.059	up
npp-12		non-matrisome		other	0	up
npp-15		non-matrisome		other	0.442	up
npp-17		non-matrisome		other	-0.229	down
npp-19		non-matrisome		other	-0.106	down
npp-20		non-matrisome		other	0.042	up
npp-21		non-matrisome		other	-0.359	down
npp-22		non-matrisome		other	-2.729	down
npp-3		non-matrisome		other	-0.491	down
npp-4		non-matrisome		other	0.873	up
npp-6		non-matrisome		other	-0.219	down
npp-8		non-matrisome		other	-2.278	down
npp-9		non-matrisome		other	0.529	up
nra-1		non-matrisome		other	-0.229	down
nra-2		non-matrisome		other	-3.352	down
nra-4		non-matrisome		other	0.142	up
nrs-1		non-matrisome		other	0.156	up
nsf-1		non-matrisome		other	0.051	up
nst-1		non-matrisome		other	0.184	up
nstp-5		non-matrisome		other	-1.162	down
nsy-4		non-matrisome		other	-1.047	down
ntl-9		non-matrisome		other	1.789	up
nuo-1		non-matrisome		other	0.977	up
nuo-2		non-matrisome		other	-0.605	down
nuo-3		non-matrisome		other	-0.762	down
nuo-4		non-matrisome		other	-0.617	down
nuo-5		non-matrisome		other	0.741	up
nuo-6		non-matrisome		other	0.09	up
nxf-2		non-matrisome		other	-0.934	down
ogt-1		non-matrisome		other	0.462	up
oig-2		non-matrisome		other	-0.088	down
oig-6		non-matrisome		other	0.702	up
osm-11		non-matrisome		other	1.539	up
ostd-1		non-matrisome		other	0.489	up
oxy-5		non-matrisome		other	-0.522	down
paa-1		non-matrisome		other	0.213	up
pab-1		non-matrisome		other	0.179	up
pab-2		non-matrisome		other	-2.803	down
pabp-2		non-matrisome		other	-0.2	down
pak-1		non-matrisome		other	-0.795	down
pam-1		non-matrisome		other	0.403	up
par-1		non-matrisome		other	-0.105	down
par-5		non-matrisome		other	0.322	up
pars-1		non-matrisome		other	0.815	up
pas-1		non-matrisome		other	-0.701	down
pas-2		non-matrisome		other	0.21	up
pas-3		non-matrisome		other	-1.004	down
pas-4		non-matrisome		other	-0.21	down
pas-5		non-matrisome		other	-1.058	down
pas-6		non-matrisome		other	0.672	up
pas-7		non-matrisome		other	-0.662	down
pat-10		non-matrisome		other	-0.712	down
pat-12		non-matrisome		other	-0.038	down
pbo-1		non-matrisome		other	-0.291	down
pbs-1		non-matrisome		other	1.601	up
pbs-2		non-matrisome		other	-0.825	down
pbs-3		non-matrisome		other	0.235	up
pbs-4		non-matrisome		other	1.322	up
pbs-5		non-matrisome		other	0.187	up
pbs-6		non-matrisome		other	0.494	up
pbs-7		non-matrisome		other	-0.012	down
pcca-1		non-matrisome		other	0.295	up
pccb-1		non-matrisome		other	0.129	up
pck-1		non-matrisome		other	0.468	up
pck-2		non-matrisome		other	-0.195	down
pcm-1		non-matrisome		other	-2.175	down
pcn-1		non-matrisome		other	1.534	up
pcp-1		non-matrisome		other	-0.816	down
pcp-3		non-matrisome		other	-1.301	down
pcp-4		non-matrisome		other	-0.313	down
pcp-5		non-matrisome		other	-0.705	down
pdcd-2		non-matrisome		other	-1.126	down
pdf-2		non-matrisome		other	1.07	up
pdha-1;T05H10.6		non-matrisome		other	1.042	up
pdhk-2		non-matrisome		other	0.142	up
pdi-1		non-matrisome		other	-0.18	down
pdi-2		non-matrisome		other	0.015	up
pdi-3		non-matrisome		other	-0.188	down
pept-2		non-matrisome		other	-1.615	down
pept-3		non-matrisome		other	-0.896	down
perm-2		non-matrisome		other	2.571	up
perm-4		non-matrisome		other	0.7	up
pes-8		non-matrisome		other	-0.601	down
pes-9		non-matrisome		other	0.45	up
pfd-1		non-matrisome		other	-0.648	down
pfd-3		non-matrisome		other	0.327	up
pfd-4		non-matrisome		other	1.753	up
pfd-5		non-matrisome		other	1.847	up
pfd-6		non-matrisome		other	1.048	up
pfn-1		non-matrisome		other	0.642	up
pfn-2		non-matrisome		other	-0.244	down
pfn-3		non-matrisome		other	0.699	up
pgam-5		non-matrisome		other	0.281	up
pgk-1		non-matrisome		other	0.061	up
pgl-1		non-matrisome		other	0.711	up
pgl-3		non-matrisome		other	0.076	up
pgp-2		non-matrisome		other	-0.579	down
pgp-5;pgp-7;pgp-6		non-matrisome		other	-1.739	down
phat-2		non-matrisome		other	-0.264	down
phb-1		non-matrisome		other	0.387	up
phb-2		non-matrisome		other	-0.824	down
phip-1		non-matrisome		other	-0.929	down
pho-1		non-matrisome		other	-0.873	down
pho-14		non-matrisome		other	0.246	up
pkc-1		non-matrisome		other	-0.654	down
pkc-2		non-matrisome		other	0.183	up
plc-4		non-matrisome		other	-1.64	down
plp-1		non-matrisome		other	0.379	up
plst-1		non-matrisome		other	0.135	up
pme-1		non-matrisome		other	-5.991	down
pme-5		non-matrisome		other	-0.333	down
pmp-1		non-matrisome		other	-0.733	down
pmp-2		non-matrisome		other	-2.126	down
pmt-2		non-matrisome		other	-0.589	down
pod-1		non-matrisome		other	-0.858	down
pod-2		non-matrisome		other	-1.883	down
pph-5		non-matrisome		other	-1.228	down
ppk-1		non-matrisome		other	1.823	up
ppk-2		non-matrisome		other	-0.96	down
ppm-1		non-matrisome		other	0.359	up
pptr-1		non-matrisome		other	-1.419	down
ppw-2		non-matrisome		other	0.398	up
pqn-22		non-matrisome		other	0.38	up
pqn-24		non-matrisome		other	-6.324	down
pqn-27		non-matrisome		other	2.055	up
pqn-31		non-matrisome		other	2.627	up
pqn-52		non-matrisome		other	-0.266	down
pqn-59		non-matrisome		other	-1.067	down
pqn-83		non-matrisome		other	0.29	up
prdx-2		non-matrisome		other	-0.061	down
prdx-3		non-matrisome		other	0.477	up
prg-1		non-matrisome		other	0.915	up
prmt-1		non-matrisome		other	-0.006	down
prp-21		non-matrisome		other	-1.934	down
prp-6		non-matrisome		other	0.412	up
prp-8		non-matrisome		other	0.112	up
prx-14		non-matrisome		other	-0.737	down
prx-19		non-matrisome		other	1.077	up
psf-1		non-matrisome		other	-0.274	down
ptp-2		non-matrisome		other	0.455	up
ptps-1		non-matrisome		other	-1.468	down
puf-11		non-matrisome		other	1.822	up
puf-12		non-matrisome		other	1.114	up
puf-3		non-matrisome		other	1.82	up
pus-1		non-matrisome		other	-4.134	down
pxl-1	Adhesion	Adhesion signaling	WBGene00016197	matrisome	0.695	up
pyc-1		non-matrisome		other	-0.118	down
pyk-1		non-matrisome		other	0.486	up
pyk-2		non-matrisome		other	0.152	up
pyp-1		non-matrisome		other	0.893	up
pyr-1		non-matrisome		other	-1.626	down
qdpr-1		non-matrisome		other	0.376	up
R02D3.1		non-matrisome		other	-0.549	down
R02F2.7		non-matrisome		other	0.816	up
R03E1.2		non-matrisome		other	0.113	up
R04F11.2		non-matrisome		other	0.143	up
R05A10.1		non-matrisome		other	0.083	up
R05D8.9;dhs-14;F12E12.11;C01G12.5;F12E12.12		non-matrisome		other	-0.307	down
R05F9.6		non-matrisome		other	0.31	up
R05G6.7		non-matrisome		other	-0.188	down
R05H10.5		non-matrisome		other	0.413	up
R05H5.3		non-matrisome		other	-0.142	down
R06C1.4		non-matrisome		other	-0.888	down
R06C7.1		non-matrisome		other	0.203	up
R07B1.13		non-matrisome		other	-2.303	down
R07H5.8		non-matrisome		other	-1.037	down
R08D7.4		non-matrisome		other	0.485	up
R09B3.3		non-matrisome		other	0.257	up
R09E10.5		non-matrisome		other	-2.689	down
R09H10.5		non-matrisome		other	-0.671	down
R102.2		non-matrisome		other	-0.846	down
R12C12.1		non-matrisome		other	-0.244	down
R12E2.13		non-matrisome		other	0.942	up
R13F6.10		non-matrisome		other	0.665	up
R13H4.2		non-matrisome		other	0.955	up
R148.2		non-matrisome		other	0.055	up
R148.3		non-matrisome		other	0.012	up
R151.2		non-matrisome		other	0.478	up
R151.7		non-matrisome		other	0.297	up
R186.7		non-matrisome		other	-1.126	down
R193.2		non-matrisome		other	-1.424	down
R53.4		non-matrisome		other	-0.086	down
rab-1;rab-8;rab-35;rab-10		non-matrisome		other	-0.282	down
rab-11.1		non-matrisome		other	1.609	up
rab-3		non-matrisome		other	-4.345	down
rad-23		non-matrisome		other	-0.188	down
rad-8		non-matrisome		other	0.785	up
ragc-1		non-matrisome		other	-0.477	down
ral-1		non-matrisome		other	0.403	up
ran-1		non-matrisome		other	1.127	up
ran-2		non-matrisome		other	-0.352	down
ran-3		non-matrisome		other	0.971	up
ran-4		non-matrisome		other	0.11	up
ran-5		non-matrisome		other	0.279	up
rars-2		non-matrisome		other	-0.874	down
ret-1		non-matrisome		other	0.72	up
rha-1		non-matrisome		other	0.55	up
rhi-1		non-matrisome		other	-0.392	down
ribo-1		non-matrisome		other	-0.145	down
ril-1		non-matrisome		other	0.651	up
rla-1		non-matrisome		other	-0.17	down
rmd-2		non-matrisome		other	0.284	up
rme-1		non-matrisome		other	0.463	up
rme-2		non-matrisome		other	-4.828	down
rnp-3		non-matrisome		other	1.462	up
rnp-4		non-matrisome		other	-2.494	down
rnp-7		non-matrisome		other	-0.712	down
rnr-1		non-matrisome		other	0.21	up
rop-1		non-matrisome		other	-0.275	down
rpa-0		non-matrisome		other	0.025	up
rpa-1		non-matrisome		other	-0.041	down
rpa-2		non-matrisome		other	1.567	up
rpb-11		non-matrisome		other	-1.27	down
rpb-12		non-matrisome		other	0.827	up
rpb-3		non-matrisome		other	-1.897	down
rpb-5		non-matrisome		other	0.996	up
rpia-1		non-matrisome		other	1.289	up
rpl-10		non-matrisome		other	0.102	up
rpl-10a;rpl-1		non-matrisome		other	0.166	up
rpl-11.1		non-matrisome		other	-0.116	down
rpl-11.2		non-matrisome		other	-3.206	down
rpl-12		non-matrisome		other	0.44	up
rpl-13		non-matrisome		other	0.132	up
rpl-14		non-matrisome		other	0.538	up
rpl-15		non-matrisome		other	1.201	up
rpl-16		non-matrisome		other	0.69	up
rpl-17		non-matrisome		other	-0.212	down
rpl-18		non-matrisome		other	0.115	up
rpl-19		non-matrisome		other	-0.027	down
rpl-20		non-matrisome		other	-0.154	down
rpl-21		non-matrisome		other	-0.999	down
rpl-22		non-matrisome		other	0.03	up
rpl-23		non-matrisome		other	-0.011	down
rpl-25.1		non-matrisome		other	-0.291	down
rpl-25.2		non-matrisome		other	-0.524	down
rpl-26		non-matrisome		other	0.504	up
rpl-27		non-matrisome		other	0.132	up
rpl-28		non-matrisome		other	-0.689	down
rpl-3		non-matrisome		other	-0.388	down
rpl-30		non-matrisome		other	1.272	up
rpl-32		non-matrisome		other	-0.927	down
rpl-33		non-matrisome		other	0.165	up
rpl-34		non-matrisome		other	-0.07	down
rpl-35		non-matrisome		other	0.268	up
rpl-36		non-matrisome		other	0.186	up
rpl-4		non-matrisome		other	-0.013	down
rpl-5		non-matrisome		other	-0.424	down
rpl-6		non-matrisome		other	-0.247	down
rpl-7		non-matrisome		other	0.086	up
rpl-7A		non-matrisome		other	-0.213	down
rpl-8		non-matrisome		other	-0.193	down
rpl-9		non-matrisome		other	0.242	up
rpn-1		non-matrisome		other	-0.158	down
rpn-10		non-matrisome		other	1.264	up
rpn-11		non-matrisome		other	-0.248	down
rpn-2		non-matrisome		other	0.734	up
rpn-3		non-matrisome		other	-1.515	down
rpn-5		non-matrisome		other	-0.239	down
rpn-6.1		non-matrisome		other	0.951	up
rpn-7		non-matrisome		other	0.766	up
rpn-8		non-matrisome		other	0.227	up
rpn-9		non-matrisome		other	0.347	up
rps-0		non-matrisome		other	0.277	up
rps-1		non-matrisome		other	-0.024	down
rps-10		non-matrisome		other	0.311	up
rps-11		non-matrisome		other	0.119	up
rps-12		non-matrisome		other	0.967	up
rps-13		non-matrisome		other	-0.089	down
rps-14		non-matrisome		other	0.158	up
rps-15		non-matrisome		other	0.234	up
rps-16		non-matrisome		other	-0.361	down
rps-17		non-matrisome		other	-0.102	down
rps-18		non-matrisome		other	-0.022	down
rps-19		non-matrisome		other	0.057	up
rps-2		non-matrisome		other	0.052	up
rps-20		non-matrisome		other	0.928	up
rps-21		non-matrisome		other	0.435	up
rps-22		non-matrisome		other	0.174	up
rps-23		non-matrisome		other	0.159	up
rps-24		non-matrisome		other	0.142	up
rps-25		non-matrisome		other	-0.301	down
rps-26		non-matrisome		other	-1.363	down
rps-27		non-matrisome		other	0.38	up
rps-28		non-matrisome		other	0.235	up
rps-3		non-matrisome		other	-0.283	down
rps-4		non-matrisome		other	-0.564	down
rps-5		non-matrisome		other	0.265	up
rps-6		non-matrisome		other	-0.586	down
rps-7		non-matrisome		other	-1.412	down
rps-8		non-matrisome		other	-0.131	down
rps-9		non-matrisome		other	0.055	up
rpt-1		non-matrisome		other	-0.521	down
rpt-2		non-matrisome		other	0.71	up
rpt-3		non-matrisome		other	-0.023	down
rpt-4		non-matrisome		other	0.66	up
rpt-5		non-matrisome		other	0.5	up
rpt-6		non-matrisome		other	-0.246	down
rrt-1;rars-1		non-matrisome		other	-0.574	down
rsd-3		non-matrisome		other	-1.372	down
rskn-2		non-matrisome		other	0.018	up
rsp-1		non-matrisome		other	-0.154	down
rsp-3		non-matrisome		other	0.12	up
rsp-4		non-matrisome		other	0.238	up
rsp-6		non-matrisome		other	-5.44	down
rsu-1		non-matrisome		other	0.352	up
ruvb-1		non-matrisome		other	0.015	up
ruvb-2		non-matrisome		other	-1.659	down
sacy-1		non-matrisome		other	-1.471	down
sams-1		non-matrisome		other	-1.837	down
sams-3;sams-4;sams-5		non-matrisome		other	0.685	up
sap-1		non-matrisome		other	-1.106	down
sax-7		non-matrisome		other	-1.097	down
sca-1		non-matrisome		other	-3.23	down
scav-3		non-matrisome		other	-0.34	down
scl-12		non-matrisome		other	2.093	up
scl-13		non-matrisome		other	0.524	up
scm-1		non-matrisome		other	-0.239	down
sco-1		non-matrisome		other	0.728	up
scpl-4		non-matrisome		other	0.706	up
sdha-1		non-matrisome		other	-0.69	down
sdha-2		non-matrisome		other	1.347	up
sdhb-1		non-matrisome		other	-0.473	down
sec-23		non-matrisome		other	-0.017	down
sec-24.1		non-matrisome		other	-1.674	down
sec-24.2		non-matrisome		other	1.064	up
sek-1		non-matrisome		other	0.465	up
sel-2		non-matrisome		other	-0.196	down
sel-9		non-matrisome		other	-0.003	down
set-9;set-26		non-matrisome		other	-1.027	down
sfxn-1.5		non-matrisome		other	-0.501	down
sgt-1		non-matrisome		other	0.65	up
sip-1		non-matrisome		other	1.209	up
skr-1		non-matrisome		other	-0.594	down
skr-4		non-matrisome		other	0.759	up
sma-1		non-matrisome		other	-0.646	down
sma-6		non-matrisome		other	-3.907	down
smc-3		non-matrisome		other	-2.372	down
smg-2		non-matrisome		other	0.156	up
smo-1		non-matrisome		other	-0.056	down
snap-1		non-matrisome		other	0.779	up
snb-1		non-matrisome		other	0.69	up
snf-3		non-matrisome		other	1.599	up
snr-1		non-matrisome		other	-2.431	down
snr-3		non-matrisome		other	1.55	up
snr-4		non-matrisome		other	0.331	up
snr-5		non-matrisome		other	-2.28	down
snr-6		non-matrisome		other	1.199	up
snx-1		non-matrisome		other	0.637	up
sod-1		non-matrisome		other	0.46	up
sod-2		non-matrisome		other	0.855	up
sod-4		non-matrisome		other	2.216	up
sodh-1		non-matrisome		other	-0.675	down
spc-1		non-matrisome		other	-0.05	down
spe-15		non-matrisome		other	0.867	up
spg-7		non-matrisome		other	-1.302	down
spk-1		non-matrisome		other	-1.268	down
spp-10		non-matrisome		other	-0.41	down
spp-3		non-matrisome		other	-0.021	down
spp-5		non-matrisome		other	1.865	up
spt-16		non-matrisome		other	-0.454	down
spt-5		non-matrisome		other	0.266	up
sqd-1		non-matrisome		other	-0.061	down
sqrd-1		non-matrisome		other	-1.617	down
sqv-4		non-matrisome		other	-0.222	down
srh-118		non-matrisome		other	-0.441	down
srp-2	Matrisome-associated	ECM Regulators	WBGene00005643	matrisome	1.095	up
srp-6	Matrisome-associated	ECM Regulators	WBGene00005647	matrisome	-0.18	down
srp-7	Matrisome-associated	ECM Regulators	WBGene00005648	matrisome	0.277	up
srs-2		non-matrisome		other	0.051	up
ssp-9;ssp-16;ssp-10		non-matrisome		other	0.557	up
stam-1		non-matrisome		other	-0.062	down
stdh-1		non-matrisome		other	1.066	up
sti-1		non-matrisome		other	0.932	up
stim-1		non-matrisome		other	1.12	up
sto-1		non-matrisome		other	1.815	up
sucl-2		non-matrisome		other	0.942	up
sun-1		non-matrisome		other	1.096	up
sup-26		non-matrisome		other	-0.184	down
sur-6		non-matrisome		other	-0.941	down
swsn-1		non-matrisome		other	-0.01	down
swsn-2.1		non-matrisome		other	0.857	up
swsn-3		non-matrisome		other	0.574	up
swsn-4		non-matrisome		other	-1.036	down
syn-3		non-matrisome		other	-0.803	down
T01C8.5		non-matrisome		other	0.166	up
T02D1.8		non-matrisome		other	-0.34	down
T02E9.6		non-matrisome		other	-4.682	down
T02G5.7		non-matrisome		other	-0.195	down
T02H6.11		non-matrisome		other	0.556	up
T03F1.11		non-matrisome		other	0.735	up
T03F6.3		non-matrisome		other	1.003	up
T03G11.6		non-matrisome		other	-0.083	down
T04A11.1		non-matrisome		other	-3.146	down
T04A8.6		non-matrisome		other	0.937	up
T04A8.7		non-matrisome		other	-0.224	down
T04G9.7		non-matrisome		other	1.851	up
T05C3.6		non-matrisome		other	-0.636	down
T05E11.3		non-matrisome		other	-0.579	down
T05F1.2		non-matrisome		other	-1.514	down
T06D8.1		non-matrisome		other	0.746	up
T07A9.9		non-matrisome		other	-0.369	down
T07F10.1		non-matrisome		other	0.114	up
T08B2.7		non-matrisome		other	0.144	up
T08G11.1		non-matrisome		other	0.221	up
T08H10.1		non-matrisome		other	-0.101	down
T09A5.11		non-matrisome		other	-1.198	down
T09B4.2		non-matrisome		other	-3.003	down
T09B4.5		non-matrisome		other	0.865	up
T09B4.8		non-matrisome		other	-0.378	down
T09F3.2		non-matrisome		other	0.688	up
T10F2.4		non-matrisome		other	0.788	up
T10G3.3		non-matrisome		other	1.687	up
T12D8.10		non-matrisome		other	0.737	up
T12D8.9		non-matrisome		other	-0.627	down
T12G3.4		non-matrisome		other	0.098	up
T13F3.6		non-matrisome		other	-0.752	down
T13H5.4		non-matrisome		other	-2.073	down
T14D7.1		non-matrisome		other	0.173	up
T14G10.5		non-matrisome		other	-0.263	down
T16G1.7		non-matrisome		other	-0.198	down
T19B10.2		non-matrisome		other	-0.128	down
T19B10.3		non-matrisome		other	-0.258	down
T19B4.3		non-matrisome		other	0.057	up
T19C3.3		non-matrisome		other	-0.304	down
T19D12.4		non-matrisome		other	0.345	up
T20D3.11		non-matrisome		other	2.622	up
T20D3.2		non-matrisome		other	-0.9	down
T21B6.3		non-matrisome		other	0.109	up
T21D12.12	Matrisome-associated	ECM Regulators	WBGene00020651	matrisome	1.172	up
T22B11.5		non-matrisome		other	-0.066	down
T22B7.7		non-matrisome		other	-1.094	down
T22D1.3		non-matrisome		other	0.804	up
T22F3.3		non-matrisome		other	0.292	up
T23E7.2		non-matrisome		other	0.115	up
T23F11.1		non-matrisome		other	0.281	up
T24B8.3		non-matrisome		other	-0.844	down
T24C12.3		non-matrisome		other	-0.77	down
T24G10.2		non-matrisome		other	-0.382	down
T25B9.9		non-matrisome		other	0.381	up
T25C12.3		non-matrisome		other	-0.476	down
T25F10.6		non-matrisome		other	0.146	up
T25G3.3		non-matrisome		other	-0.207	down
T25G3.4		non-matrisome		other	-0.302	down
T26C12.1		non-matrisome		other	0.202	up
T27A3.2		non-matrisome		other	0.089	up
T27E9.2		non-matrisome		other	0.251	up
T27F2.1		non-matrisome		other	-0.539	down
T28A11.2;C17B7.2		non-matrisome		other	0.43	up
T28D6.6		non-matrisome		other	1.035	up
T28D9.1		non-matrisome		other	-1.506	down
T28F4.5		non-matrisome		other	1.521	up
T28H10.3		non-matrisome		other	0.535	up
tag-10		non-matrisome		other	-0.853	down
tag-125		non-matrisome		other	-0.411	down
tag-163		non-matrisome		other	-0.33	down
tag-165		non-matrisome		other	-1.45	down
tag-173		non-matrisome		other	-0.163	down
tag-174		non-matrisome		other	0.064	up
tag-18		non-matrisome		other	-0.076	down
tag-210		non-matrisome		other	-0.372	down
tag-225		non-matrisome		other	-0.578	down
tag-231		non-matrisome		other	-0.718	down
tag-273		non-matrisome		other	0.072	up
tag-277		non-matrisome		other	-0.006	down
tag-315		non-matrisome		other	-0.648	down
tag-320		non-matrisome		other	0.093	up
tag-321		non-matrisome		other	1.835	up
tag-340		non-matrisome		other	0.148	up
tag-60		non-matrisome		other	-0.776	down
tag-72		non-matrisome		other	0.411	up
tax-6		non-matrisome		other	0.458	up
tba-2;tba-1		non-matrisome		other	-0.301	down
tba-4		non-matrisome		other	0.232	up
tba-7		non-matrisome		other	1.457	up
tbb-1		non-matrisome		other	0.263	up
tbb-2		non-matrisome		other	0.364	up
tbb-6		non-matrisome		other	0.022	up
tbh-1		non-matrisome		other	0.537	up
tct-1		non-matrisome		other	-1.07	down
teg-4		non-matrisome		other	1.038	up
tep-1	Matrisome-associated	ECM Regulators	WBGene00013969	matrisome	0.203	up
tfg-1		non-matrisome		other	-0.367	down
thn-1;thn-2		non-matrisome		other	-1.8	down
tiar-1		non-matrisome		other	-0.081	down
tim-44		non-matrisome		other	-0.294	down
tim-8		non-matrisome		other	-0.893	down
tin-10		non-matrisome		other	1.61	up
tin-13		non-matrisome		other	0.674	up
tin-9.2		non-matrisome		other	0.172	up
tkt-1		non-matrisome		other	-0.378	down
tli-1		non-matrisome		other	1.198	up
tni-3		non-matrisome		other	-1.179	down
tni-4		non-matrisome		other	-0.323	down
tnt-2		non-matrisome		other	0.581	up
tnt-4		non-matrisome		other	-0.258	down
toe-1		non-matrisome		other	-0.613	down
tomm-20		non-matrisome		other	0.463	up
tomm-22		non-matrisome		other	-0.077	down
tpi-1		non-matrisome		other	0.151	up
tps-1		non-matrisome		other	-0.721	down
tram-1		non-matrisome		other	0.077	up
trap-1		non-matrisome		other	-0.707	down
trap-2		non-matrisome		other	-0.96	down
trap-4		non-matrisome		other	-0.482	down
trs-1;tars-1		non-matrisome		other	-0.121	down
trx-4		non-matrisome		other	1.211	up
tsfm-1		non-matrisome		other	0.459	up
tsn-1		non-matrisome		other	-0.037	down
tsp-8		non-matrisome		other	-0.669	down
ttll-12		non-matrisome		other	0.14	up
ttn-1		non-matrisome		other	0.35	up
ttr-14		non-matrisome		other	0.321	up
ttr-15		non-matrisome		other	0.305	up
ttr-16		non-matrisome		other	0.435	up
ttr-18		non-matrisome		other	0.698	up
ttr-19		non-matrisome		other	0.253	up
ttr-2		non-matrisome		other	0.441	up
ttr-24		non-matrisome		other	0.964	up
ttr-25		non-matrisome		other	0.306	up
ttr-26		non-matrisome		other	1.287	up
ttr-3;ttr-4		non-matrisome		other	0.818	up
ttr-30		non-matrisome		other	-0.774	down
ttr-32		non-matrisome		other	1.496	up
ttr-35		non-matrisome		other	-0.065	down
ttr-36		non-matrisome		other	-1.399	down
ttr-41		non-matrisome		other	-0.56	down
ttr-45		non-matrisome		other	-0.164	down
ttr-47		non-matrisome		other	-0.004	down
ttr-48		non-matrisome		other	2.221	up
ttr-5		non-matrisome		other	-0.164	down
ttr-51		non-matrisome		other	2.553	up
ttr-54		non-matrisome		other	-1.691	down
ttr-59		non-matrisome		other	1.176	up
ttr-6		non-matrisome		other	0.836	up
ttr-7		non-matrisome		other	-1.339	down
ttr-8		non-matrisome		other	0.303	up
ttx-7		non-matrisome		other	0.17	up
tufm-1		non-matrisome		other	0.708	up
tufm-2		non-matrisome		other	-0.338	down
twk-18		non-matrisome		other	0.452	up
txl		non-matrisome		other	0.212	up
tyr-4		non-matrisome		other	-0.376	down
uaf-1		non-matrisome		other	0.309	up
uaf-2		non-matrisome		other	-0.313	down
uba-1		non-matrisome		other	-0.279	down
uba-2		non-matrisome		other	-0.117	down
ubc-13		non-matrisome		other	0.29	up
ubc-18		non-matrisome		other	-1.269	down
ubc-20		non-matrisome		other	2.874	up
ubc-7		non-matrisome		other	-0.696	down
ubc-9		non-matrisome		other	1.392	up
ubh-1		non-matrisome		other	-0.434	down
ubh-3		non-matrisome		other	-0.602	down
ubh-4		non-matrisome		other	0.14	up
ubl-1		non-matrisome		other	-0.625	down
ubq-1;ubq-2		non-matrisome		other	1.345	up
ubql-1		non-matrisome		other	-0.81	down
ubxn-2		non-matrisome		other	0.029	up
ubxn-3		non-matrisome		other	-1.074	down
ubxn-4		non-matrisome		other	0.25	up
ubxn-6		non-matrisome		other	-0.185	down
ucr-1		non-matrisome		other	0.137	up
ucr-2.1		non-matrisome		other	0.68	up
ucr-2.2		non-matrisome		other	-0.323	down
ucr-2.3		non-matrisome		other	-0.013	down
uev-1		non-matrisome		other	0.401	up
ufd-1		non-matrisome		other	0.338	up
ufd-3		non-matrisome		other	0.96	up
uggt-1		non-matrisome		other	-1.321	down
ugt-22;ugt-23		non-matrisome		other	-1.569	down
ugt-49		non-matrisome		other	-0.642	down
ugt-62		non-matrisome		other	-0.403	down
umps-1		non-matrisome		other	-1.251	down
unc-108		non-matrisome		other	0.48	up
unc-112	Adhesion	Adhesion signaling	WBGene00006836	matrisome	0.55	up
unc-115		non-matrisome		other	-0.132	down
unc-116		non-matrisome		other	-0.091	down
unc-132		non-matrisome		other	0.295	up
unc-15		non-matrisome		other	0.236	up
unc-18		non-matrisome		other	0.737	up
unc-22		non-matrisome		other	0.022	up
unc-27		non-matrisome		other	0.542	up
unc-32		non-matrisome		other	0.156	up
unc-33		non-matrisome		other	-0.715	down
unc-37		non-matrisome		other	-2.476	down
unc-43		non-matrisome		other	-0.778	down
unc-44		non-matrisome		other	0.428	up
unc-54		non-matrisome		other	0.113	up
unc-57		non-matrisome		other	-1.066	down
unc-60		non-matrisome		other	0.07	up
unc-64		non-matrisome		other	0.192	up
unc-70		non-matrisome		other	0.708	up
unc-73		non-matrisome		other	-0.866	down
unc-78		non-matrisome		other	0.665	up
unc-84		non-matrisome		other	0.736	up
unc-87		non-matrisome		other	0.217	up
unc-89		non-matrisome		other	-0.295	down
unc-94		non-matrisome		other	0.036	up
unc-95		non-matrisome		other	0.812	up
unc-96		non-matrisome		other	0.189	up
unc-97	Adhesion	Adhesion signaling	WBGene00006826	matrisome	0.557	up
upb-1		non-matrisome		other	-2.176	down
upp-1		non-matrisome		other	-1.179	down
usp-14		non-matrisome		other	0.601	up
usp-7;math-33		non-matrisome		other	-0.137	down
vbh-1		non-matrisome		other	0.572	up
vem-1		non-matrisome		other	-1.291	down
ver-3		non-matrisome		other	-0.575	down
VF13D12L.3		non-matrisome		other	-0.339	down
vha-1		non-matrisome		other	0.464	up
vha-10		non-matrisome		other	0.788	up
vha-11		non-matrisome		other	0.365	up
vha-12		non-matrisome		other	-0.21	down
vha-13		non-matrisome		other	0.027	up
vha-14		non-matrisome		other	0.47	up
vha-15		non-matrisome		other	0.08	up
vha-16		non-matrisome		other	-0.059	down
vha-19		non-matrisome		other	-0.616	down
vha-4		non-matrisome		other	0.014	up
vha-5		non-matrisome		other	0.294	up
vha-6		non-matrisome		other	-0.118	down
vha-8		non-matrisome		other	0.364	up
vha-9		non-matrisome		other	0.675	up
vig-1		non-matrisome		other	0.248	up
vit-1		non-matrisome		other	0.399	up
vit-2		non-matrisome		other	0.857	up
vit-3		non-matrisome		other	0.392	up
vit-4		non-matrisome		other	0.923	up
vit-5		non-matrisome		other	0.971	up
vit-6		non-matrisome		other	0.997	up
vpr-1		non-matrisome		other	-0.133	down
vps-25		non-matrisome		other	-0.56	down
vps-28		non-matrisome		other	0.669	up
vps-32.1		non-matrisome		other	-0.11	down
vps-36		non-matrisome		other	0.037	up
vrs-2		non-matrisome		other	-0.671	down
W01A11.1		non-matrisome		other	-1.971	down
W01F3.2		non-matrisome		other	0.474	up
W02B12.15		non-matrisome		other	-0.299	down
W03F11.1		non-matrisome		other	1.651	up
W04G3.5		non-matrisome		other	0.681	up
W05H9.1		non-matrisome		other	0.864	up
W06B4.2		non-matrisome		other	0.383	up
W06H3.3		non-matrisome		other	-0.552	down
W07E11.1		non-matrisome		other	-0.092	down
W07E6.2		non-matrisome		other	-1.307	down
W07G4.4		non-matrisome		other	0.308	up
W08E12.7		non-matrisome		other	0.099	up
W08F4.3		non-matrisome		other	0.071	up
W09C5.8		non-matrisome		other	-0.269	down
W09D12.1		non-matrisome		other	-0.102	down
W09G3.7		non-matrisome		other	-1.797	down
W10C8.5;F32B5.1		non-matrisome		other	0.712	up
wah-1		non-matrisome		other	0.732	up
wapl-1		non-matrisome		other	-0.644	down
wars-1		non-matrisome		other	-0.046	down
wdfy-2		non-matrisome		other	-0.707	down
wrk-1		non-matrisome		other	-1.189	down
wwp-1		non-matrisome		other	0.657	up
xpo-1		non-matrisome		other	0.744	up
xpo-2		non-matrisome		other	1.11	up
xrn-2		non-matrisome		other	-4.111	down
Y105C5A.8		non-matrisome		other	1.072	up
Y105C5B.5		non-matrisome		other	0.407	up
Y105C5B.9		non-matrisome		other	-2.278	down
Y105E8A.2		non-matrisome		other	-0.27	down
Y105E8A.29		non-matrisome		other	-0.516	down
Y105E8B.5		non-matrisome		other	0.211	up
Y110A2AL.13		non-matrisome		other	-0.04	down
Y110A2AR.3		non-matrisome		other	-0.745	down
Y110A7A.4		non-matrisome		other	0.909	up
Y110A7A.6		non-matrisome		other	1.128	up
Y14H12B.1		non-matrisome		other	0.134	up
Y16B4A.2	Matrisome-associated	ECM Regulators	WBGene00012445	matrisome	-0.204	down
Y17G7B.3		non-matrisome		other	0.581	up
Y18D10A.3		non-matrisome		other	0.119	up
Y22D7AL.10		non-matrisome		other	0.293	up
Y23H5B.5		non-matrisome		other	1.004	up
Y24D9A.8		non-matrisome		other	-1.369	down
Y25C1A.5		non-matrisome		other	-0.499	down
Y32H12A.4		non-matrisome		other	0.475	up
Y34B4A.6		non-matrisome		other	-0.768	down
Y34B4A.9		non-matrisome		other	-0.404	down
Y37A1B.5		non-matrisome		other	0.212	up
Y37D8A.10		non-matrisome		other	0.706	up
Y37D8A.2		non-matrisome		other	0.3	up
Y37D8A.6		non-matrisome		other	-0.706	down
Y37E3.10		non-matrisome		other	0.168	up
Y37E3.17		non-matrisome		other	0.143	up
Y37E3.8		non-matrisome		other	-0.29	down
Y37H9A.3		non-matrisome		other	0.367	up
Y38E10A.22		non-matrisome		other	0.77	up
Y39A3CR.3		non-matrisome		other	-0.287	down
Y39B6A.1		non-matrisome		other	1.265	up
Y39B6A.5		non-matrisome		other	0.91	up
Y39C12A.1		non-matrisome		other	0.723	up
Y39E4A.3		non-matrisome		other	-0.405	down
Y39G10AR.11		non-matrisome		other	0.162	up
Y39G10AR.20		non-matrisome		other	-1.289	down
Y39G10AR.8		non-matrisome		other	0.628	up
Y39G10AR.9		non-matrisome		other	0.231	up
Y39G8B.1		non-matrisome		other	-0.015	down
Y40B10A.2		non-matrisome		other	-0.577	down
Y40C5A.1		non-matrisome		other	-1.317	down
Y40C5A.3		non-matrisome		other	1.433	up
Y41C4A.13		non-matrisome		other	1.639	up
Y41D4A.4		non-matrisome		other	-0.253	down
Y41D4A.5		non-matrisome		other	0.146	up
Y41E3.10;eef-1B.2;eef-1b.2		non-matrisome		other	0.536	up
Y43F4B.5		non-matrisome		other	-0.179	down
Y43F8B.1		non-matrisome		other	-5.262	down
Y44E3A.6		non-matrisome		other	-2.513	down
Y45F10C.2;C08F11.12		non-matrisome		other	0.621	up
Y45F10C.4		non-matrisome		other	-1.341	down
Y45F10D.4		non-matrisome		other	-0.297	down
Y45F3A.9		non-matrisome		other	-0.625	down
Y45G5AL.1		non-matrisome		other	-1.206	down
Y46E12BL.2		non-matrisome		other	-0.109	down
Y46G5A.4		non-matrisome		other	-0.443	down
Y47D9A.1		non-matrisome		other	-1.308	down
Y47G6A.15		non-matrisome		other	-0.661	down
Y47G6A.18		non-matrisome		other	0.137	up
Y47G6A.22		non-matrisome		other	-0.394	down
Y48A6B.3		non-matrisome		other	-0.574	down
Y48C3A.3		non-matrisome		other	-0.71	down
Y48G10A.1		non-matrisome		other	-1.584	down
Y48G8AL.5		non-matrisome		other	-0.149	down
Y4C6B.7		non-matrisome		other	1.106	up
Y51H1A.3		non-matrisome		other	-0.219	down
Y51H4A.7		non-matrisome		other	0.056	up
Y51H7C.13		non-matrisome		other	-0.831	down
Y53F4B.39		non-matrisome		other	-1.507	down
Y53G8AL.2		non-matrisome		other	-0.457	down
Y53G8AR.6		non-matrisome		other	-0.856	down
Y53G8B.1		non-matrisome		other	-0.11	down
Y53H1B.2		non-matrisome		other	0.89	up
Y54E10A.10		non-matrisome		other	0.411	up
Y54E10A.6		non-matrisome		other	0.096	up
Y54F10AM.5		non-matrisome		other	-0.462	down
Y54F10AM.8		non-matrisome		other	-0.098	down
Y54F10AR.1		non-matrisome		other	0.703	up
Y54G11A.2		non-matrisome		other	-0.493	down
Y54G11A.7		non-matrisome		other	1.738	up
Y54G2A.57		non-matrisome		other	-0.365	down
Y54H5A.1		non-matrisome		other	-0.16	down
Y55F3AM.13		non-matrisome		other	1.129	up
Y55F3AM.9		non-matrisome		other	-1.772	down
Y55F3AR.2		non-matrisome		other	-0.532	down
Y57A10A.26		non-matrisome		other	0.337	up
Y57A10A.27		non-matrisome		other	-0.231	down
Y57G11B.5		non-matrisome		other	1.002	up
Y57G11C.3		non-matrisome		other	-0.713	down
Y57G7A.10		non-matrisome		other	0.635	up
Y59A8A.3		non-matrisome		other	0.992	up
Y59A8B.10		non-matrisome		other	0.037	up
Y60A3A.21		non-matrisome		other	1.002	up
Y62E10A.10		non-matrisome		other	-0.166	down
Y62H9A.3		non-matrisome		other	0.833	up
Y62H9A.4		non-matrisome		other	1.532	up
Y62H9A.5		non-matrisome		other	0.312	up
Y62H9A.6		non-matrisome		other	2.249	up
Y63D3A.7		non-matrisome		other	0.726	up
Y65B4BR.5		non-matrisome		other	0.283	up
Y66A7A.7		non-matrisome		other	1.854	up
Y66H1A.4		non-matrisome		other	-1.026	down
Y67D2.3		non-matrisome		other	1.31	up
Y67H2A.5		non-matrisome		other	0.398	up
Y69A2AR.18		non-matrisome		other	-0.427	down
Y69A2AR.28		non-matrisome		other	-2.985	down
Y69H2.14		non-matrisome		other	0.348	up
Y69H2.3		non-matrisome		other	0.364	up
Y71F9AL.17		non-matrisome		other	-0.029	down
Y71G10AL.1		non-matrisome		other	0.148	up
Y71G12B.10		non-matrisome		other	-0.181	down
Y71G12B.11		non-matrisome		other	0.418	up
Y71H10A.1		non-matrisome		other	-0.061	down
Y71H10B.1		non-matrisome		other	-0.035	down
Y71H2AM.1		non-matrisome		other	-0.389	down
Y71H2AM.11		non-matrisome		other	0.706	up
Y71H2AM.13		non-matrisome		other	0.605	up
Y71H2AM.20		non-matrisome		other	0.711	up
Y71H2AM.4		non-matrisome		other	-0.645	down
Y71H2AM.5		non-matrisome		other	-0.135	down
Y73B6BL.27		non-matrisome		other	0.014	up
Y73F4A.1		non-matrisome		other	-0.467	down
Y77E11A.1		non-matrisome		other	-0.375	down
Y79H2A.2;C51G7.2		non-matrisome		other	-1.13	down
Y82E9BR.14		non-matrisome		other	-1.484	down
Y92H12BR.3		non-matrisome		other	-3.424	down
Y94H6A.8		non-matrisome		other	-0.029	down
Y9C9A.16		non-matrisome		other	-0.409	down
ymel-1		non-matrisome		other	0.024	up
yrs-2		non-matrisome		other	0.711	up
ZC204.12		non-matrisome		other	1.403	up
ZC247.1		non-matrisome		other	0.27	up
ZC373.2		non-matrisome		other	1.198	up
ZC410.5		non-matrisome		other	0.546	up
ZC412.3		non-matrisome		other	-1.664	down
ZC434.8		non-matrisome		other	1.124	up
ZC434.9		non-matrisome		other	-0.11	down
ZC443.1		non-matrisome		other	-1.888	down
zig-1		non-matrisome		other	-0.254	down
zig-7		non-matrisome		other	0.014	up
zig-9		non-matrisome		other	0.542	up
ZK105.1		non-matrisome		other	0.885	up
ZK1055.7		non-matrisome		other	-0.508	down
ZK1058.9		non-matrisome		other	0.131	up
ZK1073.1		non-matrisome		other	0.358	up
ZK1098.11		non-matrisome		other	-2.896	down
ZK1236.7;ZK1236.7/C30C11.3		non-matrisome		other	-0.851	down
ZK1307.1		non-matrisome		other	-1.32	down
ZK1307.8		non-matrisome		other	-1.022	down
ZK1320.9		non-matrisome		other	0.015	up
ZK177.8		non-matrisome		other	-0.162	down
ZK20.4		non-matrisome		other	0.157	up
ZK370.8		non-matrisome		other	-0.673	down
ZK418.5		non-matrisome		other	-0.603	down
ZK418.9		non-matrisome		other	-0.713	down
ZK484.3		non-matrisome		other	0.933	up
ZK512.2		non-matrisome		other	-3.734	down
ZK512.4		non-matrisome		other	-0.307	down
ZK512.7		non-matrisome		other	-0.435	down
ZK546.14		non-matrisome		other	0.269	up
ZK550.6		non-matrisome		other	-0.404	down
ZK632.4		non-matrisome		other	1.159	up
ZK669.3		non-matrisome		other	-0.687	down
ZK669.4		non-matrisome		other	-0.207	down
ZK688.3		non-matrisome		other	-0.337	down
ZK795.1		non-matrisome		other	0.384	up
ZK813.3		non-matrisome		other	1.44	up
ZK822.2		non-matrisome		other	2.168	up
ZK829.7		non-matrisome		other	0.202	up
ZK836.2		non-matrisome		other	-1.207	down
ZK856.7		non-matrisome		other	-0.598	down
ZK858.6		non-matrisome		other	-0.35	down
ZK863.8		non-matrisome		other	-0.525	down
ztf-7		non-matrisome		other	0.854	up

## Sheet: AgeProteome_Narayan2016
Gene	Matrisome member	highlighted	regulation	regulation_rank_all	regulation_rank_membership	logFC	pval	significance	Division	Category	Data from http://dx.doi.org/10.1016/j.cels.2016.06.011
clec-47	member	down-regulated	down-regulated	1	1	-3.70043	2.91e-08	significant	Matrisome-associated	ECM-affiliated
clec-47	member	low significance or magnitude	unchanged	1	1	-0.90058	2.91e-08	significant	Matrisome-associated	ECM-affiliated
clec-47	member	down-regulated	down-regulated	2	2	-2.76281	2.91e-08	significant	Matrisome-associated	ECM-affiliated
srp-6	member	low significance or magnitude	unchanged	2	2	0.79629	5.46e-08	significant	Matrisome-associated	ECM Regulators
srp-6	member	low significance or magnitude	unchanged	3	3	0.00152561	5.46e-08	significant	Matrisome-associated	ECM Regulators
srp-6	member	low significance or magnitude	unchanged	4	4	0.778745	5.46e-08	significant	Matrisome-associated	ECM Regulators
pxn-1	member	down-regulated	down-regulated	3	3	-1.2044	1.57e-07	significant	Core matrisome	ECM Glycoproteins
pxn-1	member	low significance or magnitude	unchanged	5	5	-0.0100177	1.57e-07	significant	Core matrisome	ECM Glycoproteins
pxn-1	member	down-regulated	down-regulated	4	4	-1.17324	1.57e-07	significant	Core matrisome	ECM Glycoproteins
clec-88	member	up-regulated	up-regulated	1	1	2.01335	1.81e-07	significant	Matrisome-associated	ECM-affiliated
clec-88	member	low significance or magnitude	unchanged	6	6	0.771342	1.81e-07	significant	Matrisome-associated	ECM-affiliated
clec-88	member	up-regulated	up-regulated	2	2	1.26513	1.81e-07	significant	Matrisome-associated	ECM-affiliated
clec-266	member	up-regulated	up-regulated	3	3	3.73022	2.21e-07	significant	Matrisome-associated	ECM-affiliated
clec-266	member	up-regulated	up-regulated	4	4	1.66397	2.21e-07	significant	Matrisome-associated	ECM-affiliated
clec-266	member	up-regulated	up-regulated	5	5	1.97637	2.21e-07	significant	Matrisome-associated	ECM-affiliated
let-502	member	low significance or magnitude	unchanged	7	7	0.787419	3.65e-07	significant	Adhesion	Adhesion signaling
let-502	member	low significance or magnitude	unchanged	8	8	0.364594	3.65e-07	significant	Adhesion	Adhesion signaling
let-502	member	low significance or magnitude	unchanged	9	9	0.395103	3.65e-07	significant	Adhesion	Adhesion signaling
clec-91	member	up-regulated	up-regulated	6	6	1.82723	5.37e-07	significant	Matrisome-associated	ECM-affiliated
clec-91	member	low significance or magnitude	unchanged	10	10	0.511908	5.37e-07	significant	Matrisome-associated	ECM-affiliated
clec-91	member	up-regulated	up-regulated	7	7	1.21818	5.37e-07	significant	Matrisome-associated	ECM-affiliated
clec-63	member	up-regulated	up-regulated	8	8	2.01044	7.6e-07	significant	Matrisome-associated	ECM-affiliated
clec-63	member	low significance or magnitude	unchanged	11	11	0.311256	7.6e-07	significant	Matrisome-associated	ECM-affiliated
clec-63	member	up-regulated	up-regulated	9	9	1.68549	7.6e-07	significant	Matrisome-associated	ECM-affiliated
deb-1	member	low significance or magnitude	unchanged	12	12	-0.442589	8.01e-07	significant	Adhesion	Adhesion signaling
deb-1	member	low significance or magnitude	unchanged	13	13	-0.303924	8.01e-07	significant	Adhesion	Adhesion signaling
deb-1	member	low significance or magnitude	unchanged	14	14	-0.16855	8.01e-07	significant	Adhesion	Adhesion signaling
lec-10	member	down-regulated	down-regulated	5	5	-1.65497	1.01e-06	significant	Matrisome-associated	ECM-affiliated
lec-10	member	down-regulated	down-regulated	6	6	-1.58793	1.01e-06	significant	Matrisome-associated	ECM-affiliated
lec-10	member	low significance or magnitude	unchanged	15	15	-0.11377	1.01e-06	significant	Matrisome-associated	ECM-affiliated
chil-10	member	low significance or magnitude	unchanged	16	16	0.914685	1.18e-06	significant	Matrisome-associated	ECM Regulators
chil-10	member	low significance or magnitude	unchanged	17	17	0.280441	1.18e-06	significant	Matrisome-associated	ECM Regulators
chil-10	member	low significance or magnitude	unchanged	18	18	0.620651	1.18e-06	significant	Matrisome-associated	ECM Regulators
srp-1	member	up-regulated	up-regulated	10	10	1.42197	1.43e-06	significant	Matrisome-associated	ECM Regulators
srp-1	member	low significance or magnitude	unchanged	19	19	-0.171659	1.43e-06	significant	Matrisome-associated	ECM Regulators
srp-1	member	up-regulated	up-regulated	11	11	1.5933	1.43e-06	significant	Matrisome-associated	ECM Regulators
tag-196	member	up-regulated	up-regulated	12	12	1.51225	1.65e-06	significant	Matrisome-associated	ECM Regulators
tag-196	member	low significance or magnitude	unchanged	20	20	0.332721	1.65e-06	significant	Matrisome-associated	ECM Regulators
tag-196	member	up-regulated	up-regulated	13	13	1.15204	1.65e-06	significant	Matrisome-associated	ECM Regulators
cht-1	member	up-regulated	up-regulated	14	14	3.57684	2.22e-06	significant	Matrisome-associated	ECM Regulators
cht-1	member	up-regulated	up-regulated	15	15	1.55785	2.22e-06	significant	Matrisome-associated	ECM Regulators
cht-1	member	up-regulated	up-regulated	16	16	1.97643	2.22e-06	significant	Matrisome-associated	ECM Regulators
nas-37	member	up-regulated	up-regulated	17	17	1.84468	2.4e-06	significant	Nematode-specific matrisome-associated	ECM Regulators
nas-37	member	low significance or magnitude	unchanged	21	21	0.581856	2.4e-06	significant	Nematode-specific matrisome-associated	ECM Regulators
nas-37	member	up-regulated	up-regulated	18	18	1.27962	2.4e-06	significant	Nematode-specific matrisome-associated	ECM Regulators
C53D6.7	member	low significance or magnitude	unchanged	22	22	-0.787202	2.91e-06	significant	Matrisome-associated	ECM-affiliated
C53D6.7	member	low significance or magnitude	unchanged	23	23	-0.719249	2.91e-06	significant	Matrisome-associated	ECM-affiliated
C53D6.7	member	low significance or magnitude	unchanged	24	24	-0.0680268	2.91e-06	significant	Matrisome-associated	ECM-affiliated
lron-8	member	down-regulated	down-regulated	7	7	-1.43259	3.27e-06	significant	Core matrisome	Proteoglycans
lron-8	member	low significance or magnitude	unchanged	25	25	-0.55219	3.27e-06	significant	Core matrisome	Proteoglycans
lron-8	member	low significance or magnitude	unchanged	26	26	-0.957885	3.27e-06	significant	Core matrisome	Proteoglycans
tep-1	member	up-regulated	up-regulated	19	19	2.4909	3.4e-06	significant	Matrisome-associated	ECM Regulators
tep-1	member	low significance or magnitude	unchanged	27	27	0.441278	3.4e-06	significant	Matrisome-associated	ECM Regulators
tep-1	member	up-regulated	up-regulated	20	20	2.03419	3.4e-06	significant	Matrisome-associated	ECM Regulators
sym-1	member	up-regulated	up-regulated	21	21	2.56244	3.79e-06	significant	Nematode-specific matrisome-associated	Secreted Factors
sym-1	member	up-regulated	up-regulated	22	22	1.07036	3.79e-06	significant	Nematode-specific matrisome-associated	Secreted Factors
sym-1	member	up-regulated	up-regulated	23	23	1.57198	3.79e-06	significant	Nematode-specific matrisome-associated	Secreted Factors
cle-1	member	up-regulated	up-regulated	24	24	1.71537	3.89e-06	significant	Core matrisome	Collagens
cle-1	member	low significance or magnitude	unchanged	28	28	0.40276	3.89e-06	significant	Core matrisome	Collagens
cle-1	member	up-regulated	up-regulated	25	25	1.35288	3.89e-06	significant	Core matrisome	Collagens
dig-1	member	low significance or magnitude	unchanged	29	29	0.765518	6.19e-06	significant	Core matrisome	ECM Glycoproteins
dig-1	member	low significance or magnitude	unchanged	30	30	0.25212	6.19e-06	significant	Core matrisome	ECM Glycoproteins
dig-1	member	low significance or magnitude	unchanged	31	31	0.539151	6.19e-06	significant	Core matrisome	ECM Glycoproteins
cri-2	member	up-regulated	up-regulated	26	26	1.81821	6.68e-06	significant	Matrisome-associated	ECM Regulators
cri-2	member	low significance or magnitude	unchanged	32	32	0.49836	6.68e-06	significant	Matrisome-associated	ECM Regulators
cri-2	member	up-regulated	up-regulated	27	27	1.28201	6.68e-06	significant	Matrisome-associated	ECM Regulators
lec-12	member	low significance or magnitude	unchanged	33	33	0.0682872	7.04e-06	significant	Matrisome-associated	ECM-affiliated
lec-12	member	low significance or magnitude	unchanged	34	34	-0.698398	7.04e-06	significant	Matrisome-associated	ECM-affiliated
lec-12	member	low significance or magnitude	unchanged	35	35	0.776327	7.04e-06	significant	Matrisome-associated	ECM-affiliated
srp-7	member	up-regulated	up-regulated	28	28	1.39406	7.14e-06	significant	Matrisome-associated	ECM Regulators
srp-7	member	low significance or magnitude	unchanged	36	36	0.240596	7.14e-06	significant	Matrisome-associated	ECM Regulators
srp-7	member	up-regulated	up-regulated	29	29	1.11146	7.14e-06	significant	Matrisome-associated	ECM Regulators
nex-2	member	up-regulated	up-regulated	30	30	1.61988	8.27e-06	significant	Matrisome-associated	ECM-affiliated
nex-2	member	low significance or magnitude	unchanged	37	37	0.698805	8.27e-06	significant	Matrisome-associated	ECM-affiliated
nex-2	member	low significance or magnitude	unchanged	38	38	0.954881	8.27e-06	significant	Matrisome-associated	ECM-affiliated
asp-4	member	up-regulated	up-regulated	31	31	1.01916	8.36e-06	significant	Matrisome-associated	ECM Regulators
asp-4	member	low significance or magnitude	unchanged	39	39	0.149787	8.36e-06	significant	Matrisome-associated	ECM Regulators
asp-4	member	low significance or magnitude	unchanged	40	40	0.864827	8.36e-06	significant	Matrisome-associated	ECM Regulators
cpi-2	member	up-regulated	up-regulated	32	32	1.58832	9.11e-06	significant	Matrisome-associated	ECM Regulators
cpi-2	member	low significance or magnitude	unchanged	41	41	0.434679	9.11e-06	significant	Matrisome-associated	ECM Regulators
cpi-2	member	up-regulated	up-regulated	33	33	1.13684	9.11e-06	significant	Matrisome-associated	ECM Regulators
erm-1	member	low significance or magnitude	unchanged	42	42	-0.671664	9.66e-06	significant	Adhesion	Adhesion signaling
erm-1	member	low significance or magnitude	unchanged	43	43	-0.568004	9.66e-06	significant	Adhesion	Adhesion signaling
erm-1	member	low significance or magnitude	unchanged	44	44	-0.0836127	9.66e-06	significant	Adhesion	Adhesion signaling
nex-3	member	up-regulated	up-regulated	34	34	1.83103	1.15e-05	significant	Matrisome-associated	ECM-affiliated
nex-3	member	low significance or magnitude	unchanged	45	45	0.770224	1.15e-05	significant	Matrisome-associated	ECM-affiliated
nex-3	member	up-regulated	up-regulated	35	35	1.03924	1.15e-05	significant	Matrisome-associated	ECM-affiliated
nex-1	member	low significance or magnitude	unchanged	46	46	0.769133	1.21e-05	significant	Matrisome-associated	ECM-affiliated
nex-1	member	low significance or magnitude	unchanged	47	47	0.230652	1.21e-05	significant	Matrisome-associated	ECM-affiliated
nex-1	member	low significance or magnitude	unchanged	48	48	0.540455	1.21e-05	significant	Matrisome-associated	ECM-affiliated
cpi-1	member	up-regulated	up-regulated	36	36	2.3787	1.99e-05	significant	Matrisome-associated	ECM Regulators
cpi-1	member	low significance or magnitude	unchanged	49	49	0.543755	1.99e-05	significant	Matrisome-associated	ECM Regulators
cpi-1	member	up-regulated	up-regulated	37	37	1.85734	1.99e-05	significant	Matrisome-associated	ECM Regulators
unc-71	member	up-regulated	up-regulated	38	38	1.56862	2.03e-05	significant	Matrisome-associated	ECM Regulators
unc-71	member	low significance or magnitude	unchanged	50	50	0.205455	2.03e-05	significant	Matrisome-associated	ECM Regulators
unc-71	member	up-regulated	up-regulated	39	39	1.2904	2.03e-05	significant	Matrisome-associated	ECM Regulators
clec-186	member	up-regulated	up-regulated	40	40	1.54252	2.08e-05	significant	Matrisome-associated	ECM-affiliated
clec-186	member	low significance or magnitude	unchanged	51	51	-0.110929	2.08e-05	significant	Matrisome-associated	ECM-affiliated
clec-186	member	up-regulated	up-regulated	41	41	1.75669	2.08e-05	significant	Matrisome-associated	ECM-affiliated
pxd-1	member	low significance or magnitude	unchanged	52	52	0.959601	2.38e-05	significant	Matrisome-associated	ECM-affiliated
pxd-1	member	low significance or magnitude	unchanged	53	53	-0.0855524	2.38e-05	significant	Matrisome-associated	ECM-affiliated
pxd-1	member	up-regulated	up-regulated	42	42	1.04517	2.38e-05	significant	Matrisome-associated	ECM-affiliated
lec-8	member	low significance or magnitude	unchanged	54	54	0.978555	2.56e-05	significant	Matrisome-associated	ECM-affiliated
lec-8	member	low significance or magnitude	unchanged	55	55	-0.575579	2.56e-05	significant	Matrisome-associated	ECM-affiliated
lec-8	member	up-regulated	up-regulated	43	43	1.59174	2.56e-05	significant	Matrisome-associated	ECM-affiliated
Y16B4A.2	member	down-regulated	down-regulated	8	8	-2.755	2.6e-05	significant	Matrisome-associated	ECM Regulators
Y16B4A.2	member	low significance or magnitude	unchanged	56	56	-0.9842	2.6e-05	significant	Matrisome-associated	ECM Regulators
Y16B4A.2	member	down-regulated	down-regulated	9	9	-1.84317	2.6e-05	significant	Matrisome-associated	ECM Regulators
timp-1	member	up-regulated	up-regulated	44	44	2.39934	2.68e-05	significant	Matrisome-associated	ECM Regulators
timp-1	member	low significance or magnitude	unchanged	57	57	0.358155	2.68e-05	significant	Matrisome-associated	ECM Regulators
timp-1	member	up-regulated	up-regulated	45	45	2.0162	2.68e-05	significant	Matrisome-associated	ECM Regulators
hch-1	member	up-regulated	up-regulated	46	46	3.06592	3.26e-05	significant	Nematode-specific matrisome-associated	ECM Regulators
hch-1	member	up-regulated	up-regulated	47	47	2.30402	3.26e-05	significant	Nematode-specific matrisome-associated	ECM Regulators
hch-1	member	low significance or magnitude	unchanged	58	58	0.913964	3.26e-05	significant	Nematode-specific matrisome-associated	ECM Regulators
clec-62	member	up-regulated	up-regulated	48	48	1.14216	3.36e-05	significant	Matrisome-associated	ECM-affiliated
clec-62	member	low significance or magnitude	unchanged	59	59	-0.379448	3.36e-05	significant	Matrisome-associated	ECM-affiliated
clec-62	member	up-regulated	up-regulated	49	49	1.48885	3.36e-05	significant	Matrisome-associated	ECM-affiliated
spon-1	member	low significance or magnitude	unchanged	60	60	0.197402	3.47e-05	significant	Core matrisome	ECM Glycoproteins
spon-1	member	low significance or magnitude	unchanged	61	61	0.797499	3.47e-05	significant	Core matrisome	ECM Glycoproteins
spon-1	member	low significance or magnitude	unchanged	62	62	-0.587062	3.47e-05	significant	Core matrisome	ECM Glycoproteins
bli-1	member	down-regulated	down-regulated	10	10	-1.57811	3.96e-05	significant	Nematode-specific core matrisome	Cuticular Collagens
bli-1	member	low significance or magnitude	unchanged	63	63	-0.578326	3.96e-05	significant	Nematode-specific core matrisome	Cuticular Collagens
bli-1	member	down-regulated	down-regulated	11	11	-1.14105	3.96e-05	significant	Nematode-specific core matrisome	Cuticular Collagens
[truncated: 417 more rows]

## Sheet: AgeProteome_Narayan2016_d5vsd1
Gene	Matrisome member	highlighted	regulation	regulation_rank_all	regulation_rank_membership	logFC	pval	significance	Division	Category		Data from http://dx.doi.org/10.1016/j.cels.2016.06.011
[truncated: 180 more rows]

[truncated: 2 more sheets: AgeProteome_Narayan2016_d10vsd1, AgeProteome_Narayan2016_d10vsd5]
