# Supplementary material for: Longevity interventions modulate mechanotransduction and extracellular matrix homeostasis in C. elegans
Source: Nat Commun. 2024 Jan 4;15:276. doi: 10.1038/s41467-023-44409-2 (PMC10766642; doi:10.1038/s41467-023-44409-2)
Supplement: Supplementary file 7 — Supplementary Data 4 [file 41467_2023_44409_MOESM7_ESM.xlsx]

## Sheet: FigS3AB Promoter col-120LSD1107
Data shown in Fig S3B										Round 1				Round 2			Round 3			total
Day	L4440 RNAi	L4440 RNAi	L4440 RNAi	daf-2 RNAi	daf-2 RNAi	daf-2 RNAi			Strain	day	N	Weighted Values	Average	N	Weighted Values	Average	N	Weighted Values	Average	N	Weighted Values	rel. Average	STDEV
1	62.5	10.46	60	71.11	9.82	60			L4440	1	20	36.5	1.825	20	36.5	1.825	20	39.5	1.975	60	112.5	0.625	0.0353553
2	62.78	8.74	60	65	8.59	60			daf-2	1	20	41	2.05	20	42	2.1	20	45	2.25	60	128	0.711111	0.0353553
3	15.56	7.83	60	44.44	7.58	60			L4440	2	20	37	1.85	20	37.5	1.875	20	38.5	1.925	60	113	0.627778	0.0117851
5	10.28	6.11	60	34.44	5.57	60			daf-2	2	20	38.5	1.925	20	39.5	1.975	20	39	1.95	60	117	0.65	0.00589256
8	4.17	5.83	60	19.44	5.9	60			L4440	3	20	10	0.5	20	9	0.45	20	9	0.45	60	28	0.155556	0
									daf-2	3	20	24.5	1.225	20	27	1.35	20	28.5	1.425	60	80	0.444444	0.0176777
									L4440	5	20	5.5	0.275	20	6.5	0.325	20	6.5	0.325	60	18.5	0.102778	0
									daf-2	5	20	20	1	20	21	1.05	20	21	1.05	60	62	0.344444	0
2way ANOVA									L4440	8	20	2.5	0.125	20	2.5	0.125	20	2.5	0.125	60	7.5	0.0416667	0
Compare each cell mean with the other cell mean in that row									daf-2	8	20	13	0.65	20	12	0.6	20	10	0.5	60	35	0.194444	0.0235702
Number of families	1
Number of comparisons per family	5
Alpha	0.05
Šídák's multiple comparisons test	Mean Diff.	95.00% CI of diff.	Below threshold?	Summary	Adjusted P Value
L4440 RNAi - daf-2 RNAi
1	-8.61	-12.29 to -4.929	Yes	****	<0.0001
2	-2.22	-5.901 to 1.461	No	ns	0.4742
3	-28.88	-32.56 to -25.20	Yes	****	<0.0001
5	-24.16	-27.84 to -20.48	Yes	****	<0.0001
8	-15.27	-18.95 to -11.59	Yes	****	<0.0001
Test details	Mean 1	Mean 2	Mean Diff.	SE of diff.	N1	N2	t	DF
L4440 RNAi - daf-2 RNAi
1	62.5	71.11	-8.61	1.428	60	60	6.028	590
2	62.78	65	-2.22	1.428	60	60	1.554	590
3	15.56	44.44	-28.88	1.428	60	60	20.22	590
5	10.28	34.44	-24.16	1.428	60	60	16.92	590
8	4.17	19.44	-15.27	1.428	60	60	10.69	590
Table Analyzed	pcol-120 RNAi
Column A	L4440 RNAi
vs.	vs.
Column B	daf-2 RNAi
Test details
Test name	Unpaired t test
Variance assumption	Individual variance for each row
Multiple comparisons	False Discovery Rate (FDR)
Method	Two-stage step-up (Benjamini, Krieger, and Yekutieli)
Desired FDR (Q)	1.00%
Number of tests performed	5
Number of rows omitted	0
Day		P value	Mean of L4440 RNAi	Mean of daf-2 RNAi	Difference	SE of difference	t ratio	df	q value
1		9e-06	62.5	71.11	-8.61	1.852	4.648	118	2e-06
2		0.163179	62.78	65	-2.22	1.582	1.403	118	0.032962
3		<0.000001	15.56	44.44	-28.88	1.407	20.53	118	<0.000001
5		<0.000001	10.28	34.44	-24.16	1.067	22.65	118	<0.000001
8		<0.000001	4.17	19.44	-15.27	1.071	14.25	118	<0.000001

## Sheet: FigS3CD COL-120GFP LSD2043
Data shown in S3D
Day	L4440	L4440	L4440	L4440	L4440	L4440	L4440	L4440	L4440	L4440	L4440	L4440	L4440	L4440	L4440	L4440	L4440	L4440	L4440	L4440	L4440	L4440	L4440	L4440	L4440	L4440	L4440	L4440	L4440	L4440	daf-2	daf-2	daf-2	daf-2	daf-2	daf-2	daf-2	daf-2	daf-2	daf-2	daf-2	daf-2	daf-2	daf-2	daf-2	daf-2	daf-2	daf-2	daf-2
1	12.685	10.374	11.299	9.451	9.109	10.665	11.873	10.3	11.34	8.923	10.313	12.506	17.299	16.837	12.673	12.682	21.32	19.399	17.665	16.567	23.323	21.581	11.812	10.412	11.217	9.923	13.51	10.678	12.292	11.887	9.815	19.625	20.169	8.806	12.545	12.005	10.255	8.725	11.177	10.372	11.201	14.221	17.989	10.442	13.534	18.848	22.034	13.617	12.454
5	7.833	9.211	7.592	8.532	8.818	8.756	8.478	9.416	8.452	12.415	8.492	10.183	12.823	8.77	10.782	10.443	12.072	9.933	9.528	12.416	9.197	8.813	9.206	11.152	7.726	10.848	8.826	13.147	8.504	10.274	11.584	9.914	9.354	9.3	10.284	8.8	8.681	9.515	8.298	10.305	8.848	10.777	9.44	12.713	8.123	17.204	24.168	26.876	18.61
8	8.315	8.763	8.006	8.315	8.153	8.603	9.185	7.922	8.277	10.792	8.53	12.06	8.384	7.631	8.188	7.9	7.99	8.561	8.912	8.529	9.957	8.284	7.688	7.824	10.4	8.302	7.743	7.979	7.831	9.068	8.336	8.104	8.113	9.366	7.669	9.965	9.495	8.242	8.112	8.04	7.982	9.788	7.448	13.298	10.954	13.853	8.338	13.847	14.14
Table Analyzed	COL-120
Column A	L4440
vs.	vs.
Column B	daf-2
Test details
Test name	Unpaired t test
Variance assumption	Individual variance for each row
Multiple comparisons	False Discovery Rate (FDR)
Method	Two-stage step-up (Benjamini, Krieger, and Yekutieli)
Desired FDR (Q)	1.00%
Number of tests performed	3
Number of rows omitted	0
Day		P value	Mean of L4440	Mean of daf-2	Difference	SE of difference	t ratio	df	q value
1		0.837674	13.33	13.55	-0.223	1.083	0.2058	58	0.846051
5		0.011409	9.755	12.25	-2.495	0.9546	2.613	58	0.03457
8		0.032491	8.603	9.515	-0.9122	0.4164	2.191	58	0.049223
[truncated: 11 more columns]

## Sheet: FigS3EF ROL-6GFP LSD2022
Data shown in Fig S3F
Day	L4440	L4440	L4440	L4440	L4440	L4440	L4440	L4440	L4440	L4440	daf-2	daf-2	daf-2	daf-2	daf-2	daf-2	daf-2	daf-2	daf-2	daf-2
1	17.365	16.843	15.668	13.206	11.156	16.506	16.844	31.903	15.417	16.08	15.392	16.966	21.201	20.036	19.393	14.39	17.856	27.227	20.51	20.589
8	7.206	7.129	7.116	7.6	7.215	6.731	7.208	7.174	6.759	8.127	7.094	7.173	7.233	8.622	7.714	7.377	10.451	10.199	8.682	8.862
Table Analyzed	ROL-6
Column A	L4440
vs.	vs.
Column B	daf-2
Test details
Test name	Unpaired t test
Variance assumption	Individual variance for each row
Multiple comparisons	False Discovery Rate (FDR)
Method	Two-stage step-up (Benjamini, Krieger, and Yekutieli)
Desired FDR (Q)	1.00%
Number of tests performed	2
Number of rows omitted	0
Day		P value	Mean of L4440	Mean of daf-2	Difference	SE of difference	t ratio	df	q value
1		0.29439	17.1	19.36	-2.257	2.09	1.08	18	0.297334
8		0.014525	7.227	8.341	-1.114	0.412	2.704	18	0.02934

## Sheet: FigS3GH LON-3GFP LSD2063
Data shown in Fig S3H
Day	L4440	L4440	L4440	L4440	L4440	L4440	L4440	L4440	L4440	L4440	daf-2	daf-2	daf-2	daf-2	daf-2	daf-2	daf-2	daf-2	daf-2	daf-2
1	9.877	16.58	12.737	14.743	9.744	10.21	12.831	8.488	9.632	11.984	9.654	10.745	11.421	11.088	17.855	14.222	9.949	8.641	9.391	15.353
8	6.682	6.638	7.268	6.938	7.415	6.733	7.706	7.226	7.068	6.828	7.692	7.229	6.808	7.641	7.982	7.596	6.899	7.563	7.492
Table Analyzed	LON-3
Column A	L4440
vs.	vs.
Column B	daf-2
Test details
Test name	Unpaired t test
Variance assumption	Individual variance for each row
Multiple comparisons	False Discovery Rate (FDR)
Method	Two-stage step-up (Benjamini, Krieger, and Yekutieli)
Desired FDR (Q)	1.00%
Number of tests performed	2
Number of rows omitted	0
Day		P value	Mean of L4440	Mean of daf-2	Difference	SE of difference	t ratio	df	q value
1		0.906105	11.68	11.83	-0.1493	1.248	0.1196	18	0.915166
8		0.036123	7.05	7.434	-0.3834	0.1685	2.275	17	0.072968
Additional trial
Day	L4440	L4440	L4440	L4440	L4440	L4440	L4440	L4440	L4440	L4440	L4440	L4440	L4440	L4440	L4440	L4440	L4440	L4440	L4440	L4440	L4440	L4440	L4440	L4440	L4440	L4440	L4440	L4440	L4440	L4440	daf-2	daf-2	daf-2	daf-2	daf-2	daf-2	daf-2	daf-2	daf-2	daf-2	daf-2	daf-2	daf-2	daf-2	daf-2	daf-2	daf-2	daf-2	daf-2
1	8.798	9.877	7.774	8.519	7.961	10.094	10.161	8.013	7.451	8.594	8.594	8.505	7.789	8.928	7.885	7.658	10.282	9.559	8.293	9.983	10.262	9.839	9.979	8.558	9.583	9.341	8.233	7.489	7.894	8.476	8.204	8.598	8.898	8.077	8.547	8.696	8.598	8.684	8.226	9.017	8.418	9.896	8.711	9.102	9.27	10.578	9.124	9.669	8.884
5	8.849	7.737	9.065	7.74	10.448	8.13	7.391	7.812	9.677	8.524	8.966	7.897	7.359	9.086	7.939	9.873	7.827	8.137	8.439	9.615	8.457	10.277	8.67	7.033	7.536	7.992	7.015	7.4	8.116	7.92	7.902	8.521	9.66	7.777	9.469	7.889	9.163	8.285	7.808	11.938	8.685	8.797	8.82	8.442	9.639	8.089	8.647	10.581	8.137
8	7.756	8.197	10.089	8.542	8.488	10.769	9.975	8.287	8.44	8.127	12.309	8.25	8.463	7.319	7.743	8.684	9.673	8.738	7.95	8.44	11.03	7.891	7.4	8.375	8.177	7.183	7.88	7.421	8.168	7.897	10.533	8.95	9.501	15.495	9.208	8.298	9.119	14.661	7.531	8.15	7.466	8.15	8.687	8.914	10.322	13.721	11.227	10.674	11.118
Table Analyzed	LON-3
Column A	L4440
vs.	vs.
Column B	daf-2
Test details
Test name	Unpaired t test
Variance assumption	Individual variance for each row
Multiple comparisons	False Discovery Rate (FDR)
Method	Two-stage step-up (Benjamini, Krieger, and Yekutieli)
Desired FDR (Q)	1.00%
Number of tests performed	3
Number of rows omitted	0
Day		P value	Mean of L4440	Mean of daf-2	Difference	SE of difference	t ratio	df	q value
1		0.119832	8.812	9.272	-0.4591	0.2908	1.579	58	0.12103
5		0.107372	8.364	8.802	-0.4379	0.2677	1.635	58	0.12103
8		0.005633	8.589	9.83	-1.241	0.4317	2.876	58	0.017067
[truncated: 11 more columns]

## Sheet: FigS3IJ COL-19GFP LSD2064
Data shown in Fig S3J
Day	L4440	L4440	L4440	L4440	L4440	L4440	L4440	L4440	L4440	L4440	daf-2	daf-2	daf-2	daf-2	daf-2	daf-2	daf-2	daf-2	daf-2	daf-2
1	22.674	16.675	21.681	23.887	21.075	17.202	21.401	17.424	19.856	27.667	17.241	14.151	17.685	15.235	20.828	17.387	12.978	18.245	17.7	24.103
8	36.331	37.511	31.549	32.582	37.867	47.806	33.096	35.821	36.93	40.971	35.166	41.99	47.523	41.605	34.915	33.445	51.577	51.622	28.206	35.841
Table Analyzed	COL-19
Column A	L4440
vs.	vs.
Column B	daf-2
Test details
Test name	Unpaired t test
Variance assumption	Individual variance for each row
Multiple comparisons	False Discovery Rate (FDR)
Method	Two-stage step-up (Benjamini, Krieger, and Yekutieli)
Desired FDR (Q)	1.00%
Number of tests performed	2
Number of rows omitted	0
Day		P value	Mean of L4440	Mean of daf-2	Difference	SE of difference	t ratio	df	q value
1		0.03324	20.95	17.56	3.399	1.474	2.306	18	0.067146
8		0.299952	37.05	40.19	-3.143	2.944	1.067	18	0.302952
Additional trial
Day	L4440	L4440	L4440	L4440	L4440	L4440	L4440	L4440	L4440	L4440	L4440	L4440	L4440	L4440	L4440	L4440	L4440	L4440	L4440	L4440	L4440	L4440	L4440	L4440	L4440	L4440	L4440	L4440	L4440	L4440	daf-2	daf-2	daf-2	daf-2	daf-2	daf-2	daf-2	daf-2	daf-2	daf-2	daf-2	daf-2	daf-2	daf-2	daf-2	daf-2	daf-2	daf-2	daf-2
1	13.273	13.253	17.021	16.769	19.763	14.234	13.261	16.329	17.248	16.207	28.02	31.92	31.805	42.979	33.079	38.953	35.671	32.301	31.445	28.236	31.999	36.3	34.002	34.607	27.572	26.458	23.911	26.008	31.481	28.455	42.662	43.628	45.632	40.594	33.91	37.516	42.709	34.944	35.647	37.82	34.668	35.361	33.447	33.569	31.07	31.706	21.54	36.447	27.416
5	34.282	51.428	26.544	40.917	47.847	41.679	47.97	30.251	48.426	41.02	48.973	46.919	41.655	33.575	55.372	44.017	36.681	44.665	33.518	62.351	38.035	41.014	56.245	48.426	35.998	39.55	43.942	22.741	28.156	23.254	37.801	31.005	33.348	34.568	36.107	20.346	37.318	36.652	35.834	30.526	32.135	43.984	46.087	50.102	43.502	53.422	47.307	36.109	41.404
8	20.909	25.568	26.847	26.644	18.829	22.938	22.475	22.901	27.064	23.297	27.01	24.042	23.861	22.393	22.393	19.057	75.759	53.904	56.888	50.708	58.698	63.538	75.643	72.061	69.225	71.843	67.761	60.751	73.686	74.904	20.098	18.383	19.914	21.842	21.003	20.887	20.541	27.697	23.869	21.873	20.793	27.585	23.966	25.497	46.887	58.318	45.906	28.801	59.903
[truncated: 11 more columns]

## Sheet: FigS3L EMB-9mcherry
L4440 Day1	daf-2 RNAi Day1	L4440 Day8	daf-2 RNAi Day8							Number of families	1
2750177	2407755	22835987	24462533							Number of comparisons per family	6
3072103	3338979	14818899	29236448							Alpha	0.05
2038819	3074055	22934555	21945468
3019009	2813281	20796974	26043722							Tukey's multiple comparisons test	Mean Diff.	95.00% CI of diff.	Below threshold?	Summary	Adjusted P Value
2678569	4105058	23443976	14783896							L4440 Day1 vs. daf-2 RNAi Day1	-1365660	-4295394 to 1564074	No	ns	0.6242	A-B
3298593	2572423	24208797	17478185							L4440 Day1 vs. L4440 Day8	-17227517	-20179034 to -14276000	Yes	****	<0.0001	A-C
2567358	2954770	24460207	19690914							L4440 Day1 vs. daf-2 RNAi Day8	-15142349	-18072083 to -12212615	Yes	****	<0.0001	A-D
3049070	3428508	48240615	16061528							daf-2 RNAi Day1 vs. L4440 Day8	-15861857	-18813374 to -12910340	Yes	****	<0.0001	B-C
2950125	2847821	46373779	11798126							daf-2 RNAi Day1 vs. daf-2 RNAi Day8	-13776689	-16706423 to -10846955	Yes	****	<0.0001	B-D
4211138	2651326	19037466	13891620							L4440 Day8 vs. daf-2 RNAi Day8	2085168	-866349 to 5036685	No	ns	0.2632	C-D
3134233	3107745	23578076	19674227
2962587	5971430	21883512	17804181							Test details	Mean 1	Mean 2	Mean Diff.	SE of diff.	n1	n2	q	DF
2853479	3028165	20966539	15155811							L4440 Day1 vs. daf-2 RNAi Day1	6670728	8036388	-1365660	1133315	69	69	1.704	270
2703239	2937428	23875224	22114335							L4440 Day1 vs. L4440 Day8	6670728	23898245	-17227517	1141741	69	67	21.34	270
2921343	2855814	24107774	25802414							L4440 Day1 vs. daf-2 RNAi Day8	6670728	21813077	-15142349	1133315	69	69	18.9	270
3408199		21219428	13772314							daf-2 RNAi Day1 vs. L4440 Day8	8036388	23898245	-15861857	1141741	69	67	19.65	270
2167449		23755775	15750091							daf-2 RNAi Day1 vs. daf-2 RNAi Day8	8036388	21813077	-13776689	1133315	69	69	17.19	270
			12961716							L4440 Day8 vs. daf-2 RNAi Day8	23898245	21813077	2085168	1141741	67	69	2.583	270
4860091	6562463	20206175	15900352
4083122	12891029	29872745	15067669
5563612	11902914	35710665	17131378
10775168	13478999	21580191	16286192
12807614	12116748	28477723	18572723
13634923	6042750	32565675	15349897
5804542	10815528	20994566	15607553
7126509	7832048	18773525	16539033
5876757	12832635	19238421	32174729
5844604	6712318	27013966	34297120
8047954	12704152	22983945	19247955
9150232	8438072	19754071	22270167
4792600	10284642	21564011	25429300
6677647	10015293	20076515	15721798
3978157	8222225	21227571	16379768
5238485	9091361	19210250	15846818
6131759	11626310	20327748	18537274
5688194	12914639	20524539	44889677
5073775	13722635	19487798	60212713
6130462	8776288	24459766	54517381
10364401	17788741	21078098	48086253
12212310	18493767	20976871	19572982
6177643	18799518	19353406	18747671
5631906	6038854	17354783	16496232
4323750	6832765	20203853	18046966
8491653	16943695	20296767	31508260
7507042	14185103	18852629	32474625
6238882	13080356		16946682
	7156720
6713777	5928099	18132286	13835300
6555690	6404658	22615465	22924079
7946785	4275945	22664515	25606136
7720780	5488705	23283494	32498549
11663141	6015777	24307287	39835800
13185955	6011610	24131091	38592037
8362999	11320884	20330183	14108294
8325878	12136972	21593768	12455437
4764357	10313360	21914839	29192922
11827200	18115935	23117297	29532371
10418033	9135894	21399620	13687242
8011032	5651466	22453279	12078955
8704135	6425193	23062588	15583179
6710262	6562254	23860548	13465039
7777793	5523659	23370976	13792967
7175107	5875832	37366639	19259429
11416696	6457786	28315868	23174588
8549889	5617733	22301359	12498395
8186097	4746242	43782320	13903638
17351623	5309618	43369488	13648514
7791719	6441373	19502158	14344709
7445169	6370374	21454730	28981063
9035883	5232527	20148766	21816992
6620942	7476253
	7275489

## Sheet: EMB-9mCherry trial 1
L4440 D1						daf-2 D1						L4440 D8										daf-2 D8
1	2750177	59369	46.323	0.tiff		1	2407755	62226	38.694	2.tiff		1	22835987	173191	131.854	Fused_selection-1.tif_Fused_selection-1.tif_2.tif						1	24462533	196668	124.385	Fused_selection-1.tif_2.tif
2	3072103	62035	49.522	2.tiff		2	3338979	73048	45.709	4.tiff		2	14818899	146806	100.942	3.tiff						2	29236448	221249	132.143	Fused_selection-1.tif_2.tif
3	2038819	49055	41.562	3.tiff		3	3074055	72093	42.64	3.tiff		3	22934555	176770	129.742	Fused_selection-1.tif_4.tif						3	21945468	148871	147.413	3.tiff
4	3019009	65791	45.888	4.tiff		5	2813281	62156	45.262	5.tiff		4	20796974	168925	123.114	Fused_selection-1.tif_5.tif						4	26043722	175232	148.624	3.tiff
5	2678569	58882	45.49	5.tiff		6	4105058	73586	55.786	6.tiff		5	23443976	192381	121.862	6.tiff						5	14783896	105946	139.542	4.tiff
6	3298593	66635	49.502	6.tiff		7	2572423	59867	42.969	7.tiff		6	24208797	167571	144.469	Fused_selection-1.tif_7.tif						6	17478185	129140	135.343	Fused_selection-1.tif_5.tif
7	2567358	54781	46.866	7.tiff		8	2954770	60666	48.706	8.tiff		7	24460207	177670	137.672	8.tiff						7	19690914	141536	139.123	6.tiff
8	3049070	67999	44.84	8.tiff		9	3428508	73445	46.681	9.tiff		8	48240615	337146	143.085	9.tiff						8	16061528	115063	139.589	6a.tiff
9	2950125	62867	46.926	9.tiff		10	2847821	63022	45.188	10.tiff		9	46373779	310608	149.3	9.tiff						9	11798126	115004	102.589	Fused_selection-1.tif_7.tif
10	4211138	70345	59.864	10.tiff		11	2651326	61751	42.936	11.tiff		10	19037466	168577	112.93	10.tiff						10	13891620	104753	132.613	8.tiff
11	3134233	63820	49.111	11.tiff		12	3107745	63754	48.746	12.tiff		11	23578076	166463	141.642	Fused_selection-1.tif_11.tif						11	19674227	140522	140.008	9.tiff
12	2962587	69482	42.638	12.tiff		13	5971430	121652	49.086	12.tiff		12	21883512	200024	109.404	Fused_selection-1.tif_11.tif						12	17804181	133912	132.954	10.tiff
13	2853479	60440	47.212	13.tiff		14	3028165	71058	42.615	13.tiff		13	20966539	179772	116.629	12.tiff						13	15155811	113532	133.494	Fused_selection-1.tif_11.tif
14	2703239	57175	47.28	14.tiff		15	2937428	62089	47.31	14.tiff		14	23875224	207047	115.313	Fused_selection-1.tif_Fused_selection-1.tif_13.tif						14	22114335	176069	125.6	12.tiff
15	2921343	61623	47.407	15.tiff		16	2855814	61122	46.723	15.tiff		15	24107774	193308	124.712	Fused_selection-1.tif_14.tif						15	25802414	196377	131.392	12.tiff
16	3408199	69348	49.146	16.tiff								16	21219428	161051	131.756	15.tiff						16	13772314	98617	139.655	13.tiff
17	2167449	51644	41.969	17.tiff								17	23755775	176678	134.458	16.tiff						17	15750091	110642	142.352	Fused_selection-1.tif_14.tif
																						18	12961716	107445	120.636	15.tiff
	Number of families	1
	Number of comparisons per family	6
	Alpha	0.05
	Tukey's multiple comparisons test	Mean Diff.	95.00% CI of diff.	Below threshold?	Summary	Adjusted P Value
	L4440 Day1 vs. daf-2 RNAi Day1	-277746	-5094394 to 4538903	No	ns	0.9987	A-B
	L4440 Day1 vs. L4440 Day8	-22161888	-26825588 to -17498188	Yes	****	<0.0001	A-C
	L4440 Day1 vs. daf-2 RNAi Day8	-15872971	-20471441 to -11274501	Yes	****	<0.0001	A-D
	daf-2 RNAi Day1 vs. L4440 Day8	-21884142	-26700791 to -17067494	Yes	****	<0.0001	B-C
	daf-2 RNAi Day1 vs. daf-2 RNAi Day8	-15595226	-20348743 to -10841708	Yes	****	<0.0001	B-D
	L4440 Day8 vs. daf-2 RNAi Day8	6288917	1690447 to 10887387	Yes	**	0.0033	C-D
	Test details	Mean 1	Mean 2	Mean Diff.	SE of diff.	n1	n2	q	DF
	L4440 Day1 vs. daf-2 RNAi Day1	2928558	3206304	-277746	1825212	17	15	0.2152	63
	L4440 Day1 vs. L4440 Day8	2928558	25090446	-22161888	1767254	17	17	17.73	63
	L4440 Day1 vs. daf-2 RNAi Day8	2928558	18801529	-15872971	1742536	17	18	12.88	63
	daf-2 RNAi Day1 vs. L4440 Day8	3206304	25090446	-21884142	1825212	15	17	16.96	63
	daf-2 RNAi Day1 vs. daf-2 RNAi Day8	3206304	18801529	-15595226	1801290	15	18	12.24	63
	L4440 Day8 vs. daf-2 RNAi Day8	25090446	18801529	6288917	1742536	17	18	5.104	63

## Sheet: EMB-9mCherry trial 2
L4440 D1													daf-2 D1							L4440 D8									daf-2 D8
1	4860091	98127	49.529	1.tiff									1	6562463	97525	67.29	2.tiff			1	20206175	162812	124.107	2.tiff					1	15900352	135316	117.505	2.tiff
2	4083122	97881	41.715	2.tiff									2	12891029	165490	77.896	2.tiff			2	29872745	237720	125.664	3.tiff					2	15067669	136720	110.208	3.tiff
3	5563612	98660	56.392	3.tiff									3	11902914	149981	79.363	2.tiff			3	35710665	290740	122.827	Fused_selection-1.tif_4.tif					3	17131378	129787	131.996	4.tiff
4	10775168	194120	55.508	4.tiff									4	13478999	145991	92.328	3.tiff			4	21580191	167434	128.888	Fused_selection-1.tif_5.tif					4	16286192	139417	116.816	5.tiff
5	12807614	227922	56.193	4.tiff									5	12116748	135604	89.354	3.tiff			5	28477723	203425	139.991	Fused_selection-1.tif_7.tif					5	18572723	152249	121.989	6.tiff
6	13634923	235970	57.782	4.tiff									6	6042750	85888	70.356	4.tiff			6	32565675	234000	139.17	Fused_selection-1.tif_7.tif					6	15349897	138563	110.779	6.tiff
7	5804542	101617	57.122	5.tiff									7	10815528	139265	77.661	5.tiff			7	20994566	170445	123.175	8.tiff					7	15607553	124414	125.449	7.tiff
8	7126509	103746	68.692	6.tiff									8	7832048	120725	64.875	5.tiff			8	18773525	159468	117.726	Fused_selection-1.tif_9.tif					8	16539033	129743	127.475	8.tiff
9	5876757	94903	61.924	7.tiff									9	12832635	196322	65.365	5.tiff			9	19238421	137949	139.46	10.tiff					9	32174729	244841	131.411	9.tiff
10	5844604	101450	57.611	8.tiff									10	6712318	97221	69.042	7.tiff			10	27013966	200930	134.445	11.tiff					10	34297120	260448	131.685	9.tiff
11	8047954	131171	61.355	9.tiff									11	12704152	186411	68.151	8.tiff			11	22983945	175489	130.971	Fused_selection-1.tif_12.tif					11	19247955	166344	115.712	10.tiff
12	9150232	145792	62.762	9.tiff									12	8438072	118123	71.435	9.tiff			12	19754071	153700	128.524	13.tiff					12	22270167	168967	131.802	11.tiff
13	4792600	94522	50.704	10.tiff									13	10284642	136874	75.139	10.tiff			13	21564011	154977	139.143	14.tiff					13	25429300	185213	137.298	11.tiff
14	6677647	106959	62.432	11.tiff									14	10015293	147146	68.064	10.tiff			14	20076515	149041	134.705	Fused_selection-1.tif_15.tif					14	15721798	147433	106.637	12.tiff
15	3978157	98827	40.254	Fused_selection-1.tif_12.tif									15	8222225	131428	62.561	11.tiff			15	21227571	163858	129.549	16.tiff					15	16379768	141771	115.537	13.tiff
16	5238485	94349	55.522	13.tiff									16	9091361	120938	75.174	11.tiff			16	19210250	150484	127.656	17.tiff					16	15846818	143450	110.469	Fused_selection-1.tif_14.tif
17	6131759	102573	59.779	Fused_selection-1.tif_14.tif									17	11626310	156317	74.376	11.tiff			17	20327748	157176	129.331	18.tiff					17	18537274	134643	137.677	16.tiff
18	5688194	106794	53.263	15.tiff									18	12914639	166172	77.719	13.tiff			18	20524539	151531	135.448	19.tiff					18	44889677	319624	140.445	15.tiff
19	5073775	94247	53.835	16.tiff									19	13722635	181720	75.515	13.tiff			19	19487798	164313	118.602	20.tiff					19	60212713	400316	150.413	17.tiff
20	6130462	93387	65.646	17.tiff									20	8776288	112698	77.874	14.tiff			20	24459766	180210	135.729	21.tiff					20	54517381	352076	154.845	17.tiff
21	10364401	169669	61.086	Fused_selection-1.tif_18.tif									21	17788741	219833	80.919	15.tiff			21	21078098	157574	133.766	22.tiff					21	48086253	301989	159.232	17.tiff
22	12212310	208239	58.646	Fused_selection-1.tif_18.tif									22	18493767	233799	79.101	15.tiff			22	20976871	150141	139.714	23.tiff					22	19572982	146009	134.053	19.tiff
23	6177643	100292	61.597	19.tiff									23	18799518	236071	79.635	15.tiff			23	19353406	146423	132.175	24.tiff					23	18747671	141774	132.236	20.tiff
32	5631906	105211	53.53	21.tiff									24	6038854	100174	60.284	16.tiff			24	17354783	136391	127.243	Fused_selection-1.tif_24a.tif					24	16496232	184122	89.594	Fused_selection-1.tif_21.tif
33	4323750	88950	48.609	22.tiff									25	6832765	95415	71.611	16.tiff			25	20203853	158424	127.53	25.tiff					25	18046966	135536	133.153	22.tiff
34	8491653	168212	50.482	23.tiff									26	16943695	200656	84.442	17.tiff			26	20296767	149501	135.763	26.tiff					26	31508260	236840	133.036	Fused_selection-1.tif_23.tiff
35	7507042	153691	48.845	23.tiff									27	14185103	160649	88.299	17.tiff			27	18852629	150219	125.501	27.tiff					27	32474625	244844	132.634	Fused_selection-1.tif_23.tiff
36	6238882	101072	61.727	24.tiff									28	13080356	162336	80.576	17.tiff												28	16946682	151342	111.976	24.tiff
													29	7156720	102816	69.607	18.tiff
	Number of families	1
	Number of comparisons per family	6
	Alpha	0.05
	Tukey's multiple comparisons test	Mean Diff.	95.00% CI of diff.	Below threshold?	Summary	Adjusted P Value
	L4440 Day1 vs. daf-2 RNAi Day1	-4172034	-9143900 to 799831	No	ns	0.1326	A-B
	L4440 Day1 vs. L4440 Day8	-15222676	-20284190 to -10161162	Yes	****	<0.0001	A-C
	L4440 Day1 vs. daf-2 RNAi Day8	-17629478	-22644767 to -12614189	Yes	****	<0.0001	A-D
	daf-2 RNAi Day1 vs. L4440 Day8	-11050642	-16069132 to -6032151	Yes	****	<0.0001	B-C
	daf-2 RNAi Day1 vs. daf-2 RNAi Day8	-13457443	-18429309 to -8485578	Yes	****	<0.0001	B-D
	L4440 Day8 vs. daf-2 RNAi Day8	-2406801	-7468315 to 2654712	No	ns	0.6024	C-D
	Test details	Mean 1	Mean 2	Mean Diff.	SE of diff.	n1	n2	q	DF
	L4440 Day1 vs. daf-2 RNAi Day1	7079778	11251813	-4172034	1905306	28	29	3.097	108
	L4440 Day1 vs. L4440 Day8	7079778	22302455	-15222676	1939660	28	27	11.1	108
	L4440 Day1 vs. daf-2 RNAi Day8	7079778	24709256	-17629478	1921946	28	28	12.97	108
	daf-2 RNAi Day1 vs. L4440 Day8	11251813	22302455	-11050642	1923173	29	27	8.126	108
	daf-2 RNAi Day1 vs. daf-2 RNAi Day8	11251813	24709256	-13457443	1905306	29	28	9.989	108
	L4440 Day8 vs. daf-2 RNAi Day8	22302455	24709256	-2406801	1939660	27	28	1.755	108

## Sheet: EMB-9mCherry trial 3
L4440 D1						daf-2 D1						L4440 D8								daf-2 D8
1	6713777	93581	71.743	2.tiff		1	5928099	89233	66.434	1.tiff		1	18132286	135468	133.849	Fused_selection-1.tif_2.tif				1	13835300	124401	111.215	3.tiff
2	6555690	93398	70.191	2.tiff		2	6404658	94310	67.911	2.tiff		2	22615465	156438	144.565	3.tiff				2	22924079	165450	138.556	4.tiff
3	7946785	76618	103.72	3.tiff		3	4275945	91578	46.692	3.tiff		3	22664515	157172	144.202	4.tiff				3	25606136	194671	131.535	4.tiff
4	7720780	94323	81.855	4.tiff		4	5488705	97702	56.178	4.tiff		4	23283494	158108	147.263	5.tiff				4	32498549	239543	135.669	5.tiff
5	11663141	130062	89.674	5.tiff		5	6015777	84543	71.156	5.tiff		5	24307287	153515	158.338	6.tiff				5	39835800	286802	138.897	5.tiff
6	13185955	154861	85.147	5.tiff		6	6011610	83316	72.154	6.tiff		6	24131091	160191	150.639	7.tiff				6	38592037	275083	140.292	5.tiff
7	8362999	94688	88.322	6.tiff		7	11320884	141704	79.891	7.tiff		7	20330183	154009	132.006	8.tiff				7	14108294	116863	120.725	6.tiff
8	8325878	105408	78.987	7.tiff		8	12136972	153801	78.913	7.tiff		8	21593768	136768	157.886	9.tiff				8	12455437	109638	113.605	7.tiff
9	4764357	82803	57.538	8.tiff		9	10313360	134782	76.519	8.tiff		9	21914839	164313	133.373	10.tiff				9	29192922	207927	140.4	8.tiff
10	11827200	142837	82.802	9.tiff		10	18115935	228917	79.138	8.tiff		10	23117297	147497	156.731	11.tiff				10	29532371	208939	141.344	8.tiff
11	10418033	127277	81.853	9.tiff		11	9135894	110337	82.8	8.tiff		11	21399620	153419	139.485	12.tiff				11	13687242	108668	125.955	9.tiff
12	8011032	105667	75.814	10.tiff		12	5651466	78532	71.964	9.tiff		12	22453279	160320	140.053	13.tiff				12	12078955	101814	118.637	10.tiff
13	8704135	107984	80.606	11.tiff		13	6425193	86138	74.592	10.tiff		13	23062588	158793	145.237	14.tiff				13	15583179	118568	131.428	11.tiff
14	6710262	82194	81.639	12.tiff		14	6562254	85681	76.589	11.tiff		14	23860548	161802	147.468	15.tiff				14	13465039	130177	103.436	12.tiff
15	7777793	103683	75.015	12.tiff		15	5523659	88242	62.597	12.tiff		15	23370976	162386	143.922	Fused_selection-1.tif_16.tif				15	13792967	108318	127.338	13.tiff
16	7175107	97398	73.668	13.tiff		16	5875832	96630	60.808	13.tiff		16	37366639	258420	144.597	17.tiff				16	19259429	157408	122.354	14.tiff
17	11416696	156038	73.166	14.tiff		17	6457786	80375	80.346	14.tiff		17	28315868	207201	136.659	18.tiff				17	23174588	179335	129.225	15.tiff
18	8549889	120436	70.991	14.tiff		18	5617733	79311	70.832	15.tiff		18	22301359	147145	151.56	19.tiff				18	12498395	120190	103.989	16.tiff
19	8186097	103202	79.321	15.tiff		19	4746242	89575	52.986	16.tiff		19	43782320	289566	151.2	Fused_selection-1.tif_20.tif				19	13903638	119005	116.832	17.tiff
20	17351623	298365	58.156	16.tiff		20	5309618	79011	67.201	17.tiff		20	43369488	289989	149.556	Fused_selection-1.tif_20.tif				20	13648514	115389	118.283	Fused_selection-1.tif_18.tif
21	7791719	94296	82.63	17.tiff		21	6441373	87829	73.34	18.tiff		21	19502158	156030	124.99	Fused_selection-1.tif_22.tif				21	14344709	118262	121.296	19.tiff
22	7445169	101591	73.286	18.tiff		22	6370374	94018	67.757	19.tiff		22	21454730	152047	141.106	23.tiff				22	28981063	223978	129.392	2.tiff
23	9035883	111133	81.307	19.tiff		23	5232527	97667	53.575	20.tiff		23	20148766	156671	128.606	24.tiff				23	21816992	173305	125.888	2.tiff
24	6620942	86900	76.19	20.tiff		24	7476253	90686	82.441	22.tiff
						25	7275489	102806	70.769	23.tiff
	Number of families	1
	Number of comparisons per family	6
	Alpha	0.05
	Tukey's multiple comparisons test	Mean Diff.	95.00% CI of diff.	Below threshold?	Summary	Adjusted P Value
	L4440 Day1 vs. daf-2 RNAi Day1	1639660	-2752488 to 6031808	No	ns	0.7628	A-B
	L4440 Day1 vs. L4440 Day8	-16046166	-20530872 to -11561461	Yes	****	<0.0001	A-C
	L4440 Day1 vs. daf-2 RNAi Day8	-11799952	-16284658 to -7315247	Yes	****	<0.0001	A-D
	daf-2 RNAi Day1 vs. L4440 Day8	-17685827	-22126423 to -13245231	Yes	****	<0.0001	B-C
	daf-2 RNAi Day1 vs. daf-2 RNAi Day8	-13439613	-17880208 to -8999017	Yes	****	<0.0001	B-D
	L4440 Day8 vs. daf-2 RNAi Day8	4246214	-285950 to 8778378	No	ns	0.0747	C-D
	Test details	Mean 1	Mean 2	Mean Diff.	SE of diff.	n1	n2	q	DF
	L4440 Day1 vs. daf-2 RNAi Day1	8844206	7204546	1639660	1678221	24	25	1.382	91
	L4440 Day1 vs. L4440 Day8	8844206	24890372	-16046166	1713587	24	23	13.24	91
	L4440 Day1 vs. daf-2 RNAi Day8	8844206	20644158	-11799952	1713587	24	23	9.738	91
	daf-2 RNAi Day1 vs. L4440 Day8	7204546	24890372	-17685827	1696733	25	23	14.74	91
	daf-2 RNAi Day1 vs. daf-2 RNAi Day8	7204546	20644158	-13439613	1696733	25	23	11.2	91
	L4440 Day8 vs. daf-2 RNAi Day8	24890372	20644158	4246214	1731721	23	23	3.468	91
