# Supplementary material for: Longevity interventions modulate mechanotransduction and extracellular matrix homeostasis in C. elegans
Source: Nat Commun. 2024 Jan 4;15:276. doi: 10.1038/s41467-023-44409-2 (PMC10766642; doi:10.1038/s41467-023-44409-2)
Supplement: Supplementary file 8 — Supplementary Data 5 [file 41467_2023_44409_MOESM8_ESM.xlsx]

## Sheet: COL120dendra analysis 201101
MaskName	SubFolder	#pix in	#pix out1	#pix out2	Green in	Red in	Green out1	Red out1	Green out2	Red out2	GR ratio in [%]	GR ratio out [%]	OutIn ratio diff [%]	MaskNameSubFolder
LSD1061_L4440_D2_W10_1.2_T001_mask.png	/Users/orcun/Downloads/dendra data with masks/L4440/W10 round 3/head/D2 after	72274	10000	10000	470393	1346779	174128	217040	210036	243385	34.93	83.44	48.51	LSD1061_L4440_D2_W10_1.2_T001_mask.png/Users/orcun/Downloads/dendra data with masks/L4440/W10 round 3/head/D2 after
LSD1061_L4440_D2_W10_1.2_T001_mask.png	/Users/orcun/Downloads/dendra data with masks/L4440/W10 round 3/head/D2 before	72274	10000	10000	1427495	1711294	236001	251121	259051	219326	83.42	105.23	21.81	LSD1061_L4440_D2_W10_1.2_T001_mask.png/Users/orcun/Downloads/dendra data with masks/L4440/W10 round 3/head/D2 before
LSD1061_D4_L4440_W10_1_T001_mask.png	/Users/orcun/Downloads/dendra data with masks/L4440/W10 round 3/head/D4	43759	10000	10000	263827	759631	182650	215893	203828	264549	34.73	80.44	45.71	LSD1061_D4_L4440_W10_1_T001_mask.png/Users/orcun/Downloads/dendra data with masks/L4440/W10 round 3/head/D4
LSD1061_L4440_D2_W10_2.2_T001_mask.png	/Users/orcun/Downloads/dendra data with masks/L4440/W10 round 3/middle/D2 after	86366	10000	10000	544719	1549686	88792	162749	136139	167236	35.15	68.16	33.01	LSD1061_L4440_D2_W10_2.2_T001_mask.png/Users/orcun/Downloads/dendra data with masks/L4440/W10 round 3/middle/D2 after
LSD1061_L4440_D2_W10_2.2_T001_mask.png	/Users/orcun/Downloads/dendra data with masks/L4440/W10 round 3/middle/D2 before	86366	10000	10000	811775	1641053	76646	150531	112881	165486	49.47	59.97	10.51	LSD1061_L4440_D2_W10_2.2_T001_mask.png/Users/orcun/Downloads/dendra data with masks/L4440/W10 round 3/middle/D2 before
LSD1061_D4_L4440_W10_2_0001_T001_mask.png	/Users/orcun/Downloads/dendra data with masks/L4440/W10 round 3/middle/D4	54111	10000	10000	312295	802920	81819	140450	150708	149182	38.89	80.28	41.39	LSD1061_D4_L4440_W10_2_0001_T001_mask.png/Users/orcun/Downloads/dendra data with masks/L4440/W10 round 3/middle/D4
LSD1061_L4440_D2_W11_1.2_T001_mask.png	/Users/orcun/Downloads/dendra data with masks/L4440/W11 round 3/head/D2 after	49385	9992	10008	695671	1110425	209459	200402	464801	361880	62.65	119.91	57.27	LSD1061_L4440_D2_W11_1.2_T001_mask.png/Users/orcun/Downloads/dendra data with masks/L4440/W11 round 3/head/D2 after
LSD1061_L4440_D2_W11_1.2_T001_mask.png	/Users/orcun/Downloads/dendra data with masks/L4440/W11 round 3/head/D2 before	49385	9992	10008	1392526	1268004	235574	206131	523774	372067	109.82	131.33	21.51	LSD1061_L4440_D2_W11_1.2_T001_mask.png/Users/orcun/Downloads/dendra data with masks/L4440/W11 round 3/head/D2 before
LSD1061_D4_L4440_W11_1_T001_mask.png	/Users/orcun/Downloads/dendra data with masks/L4440/W11 round 3/head/D4	42096	10069	10069	532610	1005483	174085	180416	322544	298734	52.97	103.65	50.68	LSD1061_D4_L4440_W11_1_T001_mask.png/Users/orcun/Downloads/dendra data with masks/L4440/W11 round 3/head/D4
LSD1061_L4440_D2_W11_2.2_T001_mask.png	/Users/orcun/Downloads/dendra data with masks/L4440/W11 round 3/middle/D2 after	59981	10000	10000	530192	1133915	109597	165213	158605	175009	46.76	78.83	32.07	LSD1061_L4440_D2_W11_2.2_T001_mask.png/Users/orcun/Downloads/dendra data with masks/L4440/W11 round 3/middle/D2 after
LSD1061_L4440_D2_W11_2.2_T001_mask.png	/Users/orcun/Downloads/dendra data with masks/L4440/W11 round 3/middle/D2 before	59981	10000	10000	1007617	1258591	112386	166920	176611	183355	80.06	82.51	2.45	LSD1061_L4440_D2_W11_2.2_T001_mask.png/Users/orcun/Downloads/dendra data with masks/L4440/W11 round 3/middle/D2 before
LSD1061_D4_L4440_W11_2_T001_mask.png	/Users/orcun/Downloads/dendra data with masks/L4440/W11 round 3/middle/D4	59981	10000	10000	270790	578247	94693	127951	3645	3121	46.83	75.03	28.2	LSD1061_D4_L4440_W11_2_T001_mask.png/Users/orcun/Downloads/dendra data with masks/L4440/W11 round 3/middle/D4
LSD1061_L4440_D2_W12_1.2_T001_mask.png	/Users/orcun/Downloads/dendra data with masks/L4440/W12 round 3/head/D2 after	92254	10000	10025	1293039	2163413	231115	193770	645918	331128	59.77	167.09	107.32	LSD1061_L4440_D2_W12_1.2_T001_mask.png/Users/orcun/Downloads/dendra data with masks/L4440/W12 round 3/head/D2 after
LSD1061_L4440_D2_W12_1.2_T001_mask.png	/Users/orcun/Downloads/dendra data with masks/L4440/W12 round 3/head/D2 before	92254	10000	10025	3384342	2480922	246179	180694	643930	337185	136.41	171.88	35.46	LSD1061_L4440_D2_W12_1.2_T001_mask.png/Users/orcun/Downloads/dendra data with masks/L4440/W12 round 3/head/D2 before
LSD1061_D4_L4440_W12_1_T001_mask.png	/Users/orcun/Downloads/dendra data with masks/L4440/W12 round 3/head/D4	54189	10025	10025	909645	1776607	329057	287665	510900	371777	51.2	127.37	76.17	LSD1061_D4_L4440_W12_1_T001_mask.png/Users/orcun/Downloads/dendra data with masks/L4440/W12 round 3/head/D4
LSD1061_L4440_D2_W12_2.2_T001_mask.png	/Users/orcun/Downloads/dendra data with masks/L4440/W12 round 3/middle/D2 after	88031	10025	9992	1020489	1873300	253629	167527	291974	261880	54.48	127.06	72.58	LSD1061_L4440_D2_W12_2.2_T001_mask.png/Users/orcun/Downloads/dendra data with masks/L4440/W12 round 3/middle/D2 after
LSD1061_L4440_D2_W12_2.2_T001_mask.png	/Users/orcun/Downloads/dendra data with masks/L4440/W12 round 3/middle/D2 before	88031	10025	9992	1786411	1821626	266812	175523	260772	249429	98.07	124.15	26.08	LSD1061_L4440_D2_W12_2.2_T001_mask.png/Users/orcun/Downloads/dendra data with masks/L4440/W12 round 3/middle/D2 before
LSD1061_D4_L4440_W12_2_T001_mask.png	/Users/orcun/Downloads/dendra data with masks/L4440/W12 round 3/middle/D4	49897	10000	9992	746633	1295959	269067	254025	285941	262795	57.61	107.39	49.78	LSD1061_D4_L4440_W12_2_T001_mask.png/Users/orcun/Downloads/dendra data with masks/L4440/W12 round 3/middle/D4
LSD1061_L4440_W2_1.2_T001_mask.png	/Users/orcun/Downloads/dendra data with masks/L4440/W2 round 2/head/D2 after	63209	10008	10008	787529	1479678	197289	203372	343897	233826	53.22	123.79	70.56	LSD1061_L4440_W2_1.2_T001_mask.png/Users/orcun/Downloads/dendra data with masks/L4440/W2 round 2/head/D2 after
LSD1061_L4440_W2_1.2_T001_mask.png	/Users/orcun/Downloads/dendra data with masks/L4440/W2 round 2/head/D2 before	63209	10008	10008	1209868	1484378	158174	196461	261558	218564	81.51	101.13	19.63	LSD1061_L4440_W2_1.2_T001_mask.png/Users/orcun/Downloads/dendra data with masks/L4440/W2 round 2/head/D2 before
LSD1061_L4440_D4_W2_1_0001_T001_mask.png	/Users/orcun/Downloads/dendra data with masks/L4440/W2 round 2/head/D4	62809	10000	10000	876078	2289932	192581	210187	320834	316037	38.26	97.57	59.31	LSD1061_L4440_D4_W2_1_0001_T001_mask.png/Users/orcun/Downloads/dendra data with masks/L4440/W2 round 2/head/D4
LSD1061_L4440_W2_2.2_T001_mask.png	/Users/orcun/Downloads/dendra data with masks/L4440/W2 round 2/middle/D2 after	64160	10000	10000	393801	1081265	127568	158027	106948	152076	36.42	75.63	39.2	LSD1061_L4440_W2_2.2_T001_mask.png/Users/orcun/Downloads/dendra data with masks/L4440/W2 round 2/middle/D2 after
LSD1061_L4440_W2_2.2_T001_mask.png	/Users/orcun/Downloads/dendra data with masks/L4440/W2 round 2/middle/D2 before	64160	10000	10000	789699	1132356	142128	164421	118627	161356	69.74	80.04	10.3	LSD1061_L4440_W2_2.2_T001_mask.png/Users/orcun/Downloads/dendra data with masks/L4440/W2 round 2/middle/D2 before
LSD1061_L4440_D4_W2_2_T001_mask.png	/Users/orcun/Downloads/dendra data with masks/L4440/W2 round 2/middle/D4	57761	10000	10000	523095	1571113	146415	183227	159531	190649	33.29	81.83	48.54	LSD1061_L4440_D4_W2_2_T001_mask.png/Users/orcun/Downloads/dendra data with masks/L4440/W2 round 2/middle/D4
LSD1061_L4440_W3_1.2_0001_T001_mask.png	/Users/orcun/Downloads/dendra data with masks/L4440/W3 round 2/head/D2 after	78116	10000	10000	975495	1780618	109997	160931	273430	188615	54.78	109.69	54.91	LSD1061_L4440_W3_1.2_0001_T001_mask.png/Users/orcun/Downloads/dendra data with masks/L4440/W3 round 2/head/D2 after
LSD1061_L4440_W3_1.2_0001_T001_mask.png	/Users/orcun/Downloads/dendra data with masks/L4440/W3 round 2/head/D2 before	78116	10000	10000	2026906	1772239	87938	129196	342759	216117	114.37	124.73	10.36	LSD1061_L4440_W3_1.2_0001_T001_mask.png/Users/orcun/Downloads/dendra data with masks/L4440/W3 round 2/head/D2 before
LSD1061_L4440_D4_W3_1_0001_T001_mask.png	/Users/orcun/Downloads/dendra data with masks/L4440/W3 round 2/head/D4	62810	10000	10000	895689	1924789	239786	210512	262312	251921	46.53	108.58	62.04	LSD1061_L4440_D4_W3_1_0001_T001_mask.png/Users/orcun/Downloads/dendra data with masks/L4440/W3 round 2/head/D4
LSD1061_L4440_W3_2.2_T001_mask.png	/Users/orcun/Downloads/dendra data with masks/L4440/W3 round 2/middle/D2 after	88315	10000	10000	716676	1518694	147155	130944	165625	152578	47.19	110.32	63.13	LSD1061_L4440_W3_2.2_T001_mask.png/Users/orcun/Downloads/dendra data with masks/L4440/W3 round 2/middle/D2 after
LSD1061_L4440_W3_2.2_T001_mask.png	/Users/orcun/Downloads/dendra data with masks/L4440/W3 round 2/middle/D2 before	88315	10000	10000	595518	1025164	86957	120725	81677	126675	58.09	68.16	10.07	LSD1061_L4440_W3_2.2_T001_mask.png/Users/orcun/Downloads/dendra data with masks/L4440/W3 round 2/middle/D2 before
LSD1061_L4440_D4_W3_2_0001_T001_mask.png	/Users/orcun/Downloads/dendra data with masks/L4440/W3 round 2/middle/D4	64365	10000	10000	631372	1596189	153667	201758	174081	168501	39.55	88.52	48.96	LSD1061_L4440_D4_W3_2_0001_T001_mask.png/Users/orcun/Downloads/dendra data with masks/L4440/W3 round 2/middle/D4
LSD1061_L4440_D2_W3_1.2_T001_mask.png	/Users/orcun/Downloads/dendra data with masks/L4440/W3 round 3/head/D2 after	56952	10000	9973	767775	1322928	112724	130696	355620	232090	58.04	129.1	71.06	LSD1061_L4440_D2_W3_1.2_T001_mask.png/Users/orcun/Downloads/dendra data with masks/L4440/W3 round 3/head/D2 after
LSD1061_L4440_D2_W3_1.2_T001_mask.png	/Users/orcun/Downloads/dendra data with masks/L4440/W3 round 3/head/D2 before	56952	10000	9973	2145488	1559185	226856	194778	707179	336754	137.6	175.73	38.12	LSD1061_L4440_D2_W3_1.2_T001_mask.png/Users/orcun/Downloads/dendra data with masks/L4440/W3 round 3/head/D2 before
LSD1061_D4_L4440_W3_1_T001_mask.png	/Users/orcun/Downloads/dendra data with masks/L4440/W3 round 3/head/D4	61326	10000	10025	952376	1654017	110558	102290	517543	305646	57.58	153.97	96.39	LSD1061_D4_L4440_W3_1_T001_mask.png/Users/orcun/Downloads/dendra data with masks/L4440/W3 round 3/head/D4
LSD1061_L4440_D2_W3_2.2_T001_mask.png	/Users/orcun/Downloads/dendra data with masks/L4440/W3 round 3/middle/D2 after	66388	10000	10000	847923	1522775	210107	223516	257194	193527	55.68	112.05	56.37	LSD1061_L4440_D2_W3_2.2_T001_mask.png/Users/orcun/Downloads/dendra data with masks/L4440/W3 round 3/middle/D2 after
LSD1061_L4440_D2_W3_2.2_T001_mask.png	/Users/orcun/Downloads/dendra data with masks/L4440/W3 round 3/middle/D2 before	66388	10000	10000	1429581	1424463	186223	196777	254846	189093	100.36	114.31	13.95	LSD1061_L4440_D2_W3_2.2_T001_mask.png/Users/orcun/Downloads/dendra data with masks/L4440/W3 round 3/middle/D2 before
LSD1061_D4_L4440_W3_2_0001_T001_mask.png	/Users/orcun/Downloads/dendra data with masks/L4440/W3 round 3/middle/D4	66388	10000	10000	997602	1554451	146257	153270	224573	172275	64.18	113.91	49.73	LSD1061_D4_L4440_W3_2_0001_T001_mask.png/Users/orcun/Downloads/dendra data with masks/L4440/W3 round 3/middle/D4
LSD1061_D2_L4440_W5_1.2_T001_mask.png	/Users/orcun/Downloads/dendra data with masks/L4440/W5 round 1/head/D2 after	74017	10000	10000	908300	1970919	178255	174532	479117	374415	46.09	119.75	73.67	LSD1061_D2_L4440_W5_1.2_T001_mask.png/Users/orcun/Downloads/dendra data with masks/L4440/W5 round 1/head/D2 after
LSD1061_D2_L4440_W5_1.2_T001_mask.png	/Users/orcun/Downloads/dendra data with masks/L4440/W5 round 1/head/D2 before	74017	10000	10000	2967470	2086999	287240	214858	607169	331360	142.19	163.75	21.56	LSD1061_D2_L4440_W5_1.2_T001_mask.png/Users/orcun/Downloads/dendra data with masks/L4440/W5 round 1/head/D2 before
LSD1061_D4_L4440_W5_1_0001_T001_mask.png	/Users/orcun/Downloads/dendra data with masks/L4440/W5 round 1/head/D4	81669	10025	10000	1339328	3227843	378633	361834	545786	374899	41.49	125.48	83.98	LSD1061_D4_L4440_W5_1_0001_T001_mask.png/Users/orcun/Downloads/dendra data with masks/L4440/W5 round 1/head/D4
LSD1061_D2_L4440_W5_2.2_T001_mask.png	/Users/orcun/Downloads/dendra data with masks/L4440/W5 round 1/middle/D2 after	78186	10000	10000	918009	1877303	187405	203203	267468	215916	48.9	108.53	59.63	LSD1061_D2_L4440_W5_2.2_T001_mask.png/Users/orcun/Downloads/dendra data with masks/L4440/W5 round 1/middle/D2 after
LSD1061_D2_L4440_W5_2.2_T001_mask.png	/Users/orcun/Downloads/dendra data with masks/L4440/W5 round 1/middle/D2 before	78186	10000	10000	1793068	1681433	186473	174010	293697	214213	106.64	123.68	17.04	LSD1061_D2_L4440_W5_2.2_T001_mask.png/Users/orcun/Downloads/dendra data with masks/L4440/W5 round 1/middle/D2 before
LSD1061_D4_L4440_W5_2_T001_mask.png	/Users/orcun/Downloads/dendra data with masks/L4440/W5 round 1/middle/D4	72923	10000	10000	1149953	2451686	242401	248323	474119	354944	46.9	118.77	71.87	LSD1061_D4_L4440_W5_2_T001_mask.png/Users/orcun/Downloads/dendra data with masks/L4440/W5 round 1/middle/D4
LSD1061_L4440_W7_1.2_0002_T001_mask.png	/Users/orcun/Downloads/dendra data with masks/L4440/W7 round 2/head/D2 after	78094	10025	10025	634956	1543837	58469	116709	228027	187720	41.13	94.11	52.98	LSD1061_L4440_W7_1.2_0002_T001_mask.png/Users/orcun/Downloads/dendra data with masks/L4440/W7 round 2/head/D2 after
LSD1061_L4440_W7_1.2_0002_T001_mask.png	/Users/orcun/Downloads/dendra data with masks/L4440/W7 round 2/head/D2 before	78094	10025	10025	1334894	1632571	71866	129011	296034	200317	81.77	111.71	29.95	LSD1061_L4440_W7_1.2_0002_T001_mask.png/Users/orcun/Downloads/dendra data with masks/L4440/W7 round 2/head/D2 before
LSD1061_L4440_D4_W7_1_0003_T001_mask.png	/Users/orcun/Downloads/dendra data with masks/L4440/W7 round 2/head/D4	68909	10000	10000	520773	1229981	97398	121496	173852	191620	42.34	86.63	44.29	LSD1061_L4440_D4_W7_1_0003_T001_mask.png/Users/orcun/Downloads/dendra data with masks/L4440/W7 round 2/head/D4
LSD1061_L4440_W7_2.2_T001_mask.png	/Users/orcun/Downloads/dendra data with masks/L4440/W7 round 2/middle/D2 after	69008	10000	10000	263248	799520	58872	108566	53393	115311	32.93	50.15	17.22	LSD1061_L4440_W7_2.2_T001_mask.png/Users/orcun/Downloads/dendra data with masks/L4440/W7 round 2/middle/D2 after
LSD1061_L4440_W7_2.2_T001_mask.png	/Users/orcun/Downloads/dendra data with masks/L4440/W7 round 2/middle/D2 before	69008	10000	10000	330789	984348	55296	131009	43157	121891	33.6	38.93	5.32	LSD1061_L4440_W7_2.2_T001_mask.png/Users/orcun/Downloads/dendra data with masks/L4440/W7 round 2/middle/D2 before
LSD1061_L4440_D4_W7_2_T001_mask.png	/Users/orcun/Downloads/dendra data with masks/L4440/W7 round 2/middle/D4	77893	10025	10025	346025	1119735	38124	70656	65664	112384	30.9	56.7	25.8	LSD1061_L4440_D4_W7_2_T001_mask.png/Users/orcun/Downloads/dendra data with masks/L4440/W7 round 2/middle/D4
LSD1061_L4440_D2_W8_1.2_T001_mask.png	/Users/orcun/Downloads/dendra data with masks/L4440/W8 round 3/head/D2 after	49115	10069	10000	286588	852190	107077	176382	143012	198355	33.63	66.74	33.11	LSD1061_L4440_D2_W8_1.2_T001_mask.png/Users/orcun/Downloads/dendra data with masks/L4440/W8 round 3/head/D2 after
LSD1061_L4440_D2_W8_1.2_T001_mask.png	/Users/orcun/Downloads/dendra data with masks/L4440/W8 round 3/head/D2 before	49115	10069	10000	736677	1111429	121713	179861	176257	222444	66.28	74.07	7.78	LSD1061_L4440_D2_W8_1.2_T001_mask.png/Users/orcun/Downloads/dendra data with masks/L4440/W8 round 3/head/D2 before
LSD1061_D4_L4440_W8_1_0001_T001_mask.png	/Users/orcun/Downloads/dendra data with masks/L4440/W8 round 3/head/D4	48503	10069	10069	376976	1184862	108095	145913	207418	235285	31.82	82.77	50.95	LSD1061_D4_L4440_W8_1_0001_T001_mask.png/Users/orcun/Downloads/dendra data with masks/L4440/W8 round 3/head/D4
LSD1061_L4440_D2_W8_2.2_T001_mask.png	/Users/orcun/Downloads/dendra data with masks/L4440/W8 round 3/middle/D2 after	76676	10000	10000	399037	1008961	70354	141356	98328	123172	39.55	63.77	24.22	LSD1061_L4440_D2_W8_2.2_T001_mask.png/Users/orcun/Downloads/dendra data with masks/L4440/W8 round 3/middle/D2 after
LSD1061_L4440_D2_W8_2.2_T001_mask.png	/Users/orcun/Downloads/dendra data with masks/L4440/W8 round 3/middle/D2 before	76676	10000	10000	470049	1029070	48116	110531	79040	127439	45.68	53.43	7.76	LSD1061_L4440_D2_W8_2.2_T001_mask.png/Users/orcun/Downloads/dendra data with masks/L4440/W8 round 3/middle/D2 before
LSD1061_D4_L4440_W8_2_0001_T001_mask.png	/Users/orcun/Downloads/dendra data with masks/L4440/W8 round 3/middle/D4	40928	10008	10069	221968	650703	79171	126732	83093	148263	34.11	59.01	24.89	LSD1061_D4_L4440_W8_2_0001_T001_mask.png/Users/orcun/Downloads/dendra data with masks/L4440/W8 round 3/middle/D4
LSD1061_L4440_D2_W9_1.2_T001_mask.png	/Users/orcun/Downloads/dendra data with masks/L4440/W9 round 3/head/D2 after	55554	10000	10000	573504	1174859	84420	134766	394871	263186	48.81	120.44	71.62	LSD1061_L4440_D2_W9_1.2_T001_mask.png/Users/orcun/Downloads/dendra data with masks/L4440/W9 round 3/head/D2 after
LSD1061_L4440_D2_W9_1.2_T001_mask.png	/Users/orcun/Downloads/dendra data with masks/L4440/W9 round 3/head/D2 before	55554	10000	10000	1310178	1190216	99291	135102	415105	278821	110.08	124.27	14.19	LSD1061_L4440_D2_W9_1.2_T001_mask.png/Users/orcun/Downloads/dendra data with masks/L4440/W9 round 3/head/D2 before
LSD1061_D4_L4440_W9_1_T001_mask.png	/Users/orcun/Downloads/dendra data with masks/L4440/W9 round 3/head/D4	44929	10025	9977	509222	1479987	218929	280235	426142	379333	34.41	97.8	63.39	LSD1061_D4_L4440_W9_1_T001_mask.png/Users/orcun/Downloads/dendra data with masks/L4440/W9 round 3/head/D4
LSD1061_L4440_D2_W9_2.2_T001_mask.png	/Users/orcun/Downloads/dendra data with masks/L4440/W9 round 3/middle/D2 after	51159	10000	10000	270300	762259	53456	98266	175578	232824	35.46	69.18	33.72	LSD1061_L4440_D2_W9_2.2_T001_mask.png/Users/orcun/Downloads/dendra data with masks/L4440/W9 round 3/middle/D2 after
LSD1061_L4440_D2_W9_2.2_T001_mask.png	/Users/orcun/Downloads/dendra data with masks/L4440/W9 round 3/middle/D2 before	51159	10000	10000	584266	810410	120113	165112	149292	158796	72.1	83.17	11.08	LSD1061_L4440_D2_W9_2.2_T001_mask.png/Users/orcun/Downloads/dendra data with masks/L4440/W9 round 3/middle/D2 before
LSD1061_D4_L4440_W9_2_0001_T001_mask.png	/Users/orcun/Downloads/dendra data with masks/L4440/W9 round 3/middle/D4	39016	10000	10000	372389	996662	138203	209740	232854	274448	37.36	76.63	39.27	LSD1061_D4_L4440_W9_2_0001_T001_mask.png/Users/orcun/Downloads/dendra data with masks/L4440/W9 round 3/middle/D4
LSD1061_daf-2_W1_1.2_T001_mask.png	/Users/orcun/Downloads/dendra data with masks/daf-2/W1 round 2/head/D2 after	47724	10000	10000	586085	1213601	190226	194013	317296	271992	48.29	108.91	60.62	LSD1061_daf-2_W1_1.2_T001_mask.png/Users/orcun/Downloads/dendra data with masks/daf-2/W1 round 2/head/D2 after
LSD1061_daf-2_W1_1.2_T001_mask.png	/Users/orcun/Downloads/dendra data with masks/daf-2/W1 round 2/head/D2 before	47724	10000	10000	1283382	1080039	228929	190730	380426	271078	118.83	131.95	13.12	LSD1061_daf-2_W1_1.2_T001_mask.png/Users/orcun/Downloads/dendra data with masks/daf-2/W1 round 2/head/D2 before
LSD1061_daf-2_D4_W1_1_T001_mask.png	/Users/orcun/Downloads/dendra data with masks/daf-2/W1 round 2/head/D4	48200	10000	10000	760143	1568880	201095	249704	446098	330287	48.45	111.59	63.14	LSD1061_daf-2_D4_W1_1_T001_mask.png/Users/orcun/Downloads/dendra data with masks/daf-2/W1 round 2/head/D4
LSD1061_daf-2_W1_2.2_T001_mask.png	/Users/orcun/Downloads/dendra data with masks/daf-2/W1 round 2/middle/D2 after	48904	10000	10000	455318	987932	148164	176030	227680	210103	46.09	97.34	51.25	LSD1061_daf-2_W1_2.2_T001_mask.png/Users/orcun/Downloads/dendra data with masks/daf-2/W1 round 2/middle/D2 after
LSD1061_daf-2_W1_2.2_T001_mask.png	/Users/orcun/Downloads/dendra data with masks/daf-2/W1 round 2/middle/D2 before	48904	10000	10000	878088	908658	169994	181132	248834	202602	96.64	109.15	12.51	LSD1061_daf-2_W1_2.2_T001_mask.png/Users/orcun/Downloads/dendra data with masks/daf-2/W1 round 2/middle/D2 before
LSD1061_daf-2_D4_W1_2_T001_mask.png	/Users/orcun/Downloads/dendra data with masks/daf-2/W1 round 2/middle/D4	42282	9400	9400	441366	1136506	125935	186608	260940	233819	38.84	92.02	53.18	LSD1061_daf-2_D4_W1_2_T001_mask.png/Users/orcun/Downloads/dendra data with masks/daf-2/W1 round 2/middle/D4
LSD1061_daf-2_W2_1.2_T001_mask.png	/Users/orcun/Downloads/dendra data with masks/daf-2/W2 round 2/head/D2 after	52439	10000	10000	904208	1718413	215078	214190	366669	278793	52.62	118.01	65.39	LSD1061_daf-2_W2_1.2_T001_mask.png/Users/orcun/Downloads/dendra data with masks/daf-2/W2 round 2/head/D2 after
LSD1061_daf-2_W2_1.2_T001_mask.png	/Users/orcun/Downloads/dendra data with masks/daf-2/W2 round 2/head/D2 before	52439	10000	10000	2121309	1715428	254340	218697	443205	293772	123.66	136.11	12.45	LSD1061_daf-2_W2_1.2_T001_mask.png/Users/orcun/Downloads/dendra data with masks/daf-2/W2 round 2/head/D2 before
LSD1061_daf-2_D4_W2_1_0002_T001_mask.png	/Users/orcun/Downloads/dendra data with masks/daf-2/W2 round 2/head/D4	55214	10000	10069	1603672	4281364	372062	369731	538070	323367	37.46	131.31	93.86	LSD1061_daf-2_D4_W2_1_0002_T001_mask.png/Users/orcun/Downloads/dendra data with masks/daf-2/W2 round 2/head/D4
LSD1061_daf-2_W2_2.2_T001_mask.png	/Users/orcun/Downloads/dendra data with masks/daf-2/W2 round 2/middle/D2 after	73504	10000	10000	1245616	2057803	326328	221075	377363	269130	60.53	143.55	83.02	LSD1061_daf-2_W2_2.2_T001_mask.png/Users/orcun/Downloads/dendra data with masks/daf-2/W2 round 2/middle/D2 after
LSD1061_daf-2_W2_2.2_T001_mask.png	/Users/orcun/Downloads/dendra data with masks/daf-2/W2 round 2/middle/D2 before	73504	10000	10000	2366667	1783706	383349	228484	351795	244408	132.68	155.46	22.77	LSD1061_daf-2_W2_2.2_T001_mask.png/Users/orcun/Downloads/dendra data with masks/daf-2/W2 round 2/middle/D2 before
LSD1061_daf-2_D4_W2_2_T001_mask.png	/Users/orcun/Downloads/dendra data with masks/daf-2/W2 round 2/middle/D4	65939	10000	10000	1262134	3444143	360946	374148	221301	302135	36.65	86.1	49.45	LSD1061_daf-2_D4_W2_2_T001_mask.png/Users/orcun/Downloads/dendra data with masks/daf-2/W2 round 2/middle/D4
LSD1061_daf-2_D2_W2_1.2_0001_T001_mask.png	/Users/orcun/Downloads/dendra data with masks/daf-2/W2 round 3/head/D2 after	40304	10008	10010	722791	1075689	280695	195461	405445	235390	67.19	159.25	92.06	LSD1061_daf-2_D2_W2_1.2_0001_T001_mask.png/Users/orcun/Downloads/dendra data with masks/daf-2/W2 round 3/head/D2 after
LSD1061_daf-2_D2_W2_1.2_0001_T001_mask.png	/Users/orcun/Downloads/dendra data with masks/daf-2/W2 round 3/head/D2 before	40304	10008	10010	1333097	954298	210288	168409	540838	300392	139.69	160.22	20.53	LSD1061_daf-2_D2_W2_1.2_0001_T001_mask.png/Users/orcun/Downloads/dendra data with masks/daf-2/W2 round 3/head/D2 before
LSD1061_D4_daf-2_W2_1_0001_T001_mask.png	/Users/orcun/Downloads/dendra data with masks/daf-2/W2 round 3/head/D4	34672	10008	10008	500614	1311267	112253	162821	305400	303451	38.18	89.57	51.39	LSD1061_D4_daf-2_W2_1_0001_T001_mask.png/Users/orcun/Downloads/dendra data with masks/daf-2/W2 round 3/head/D4
LSD1061_daf-2_D2_W2_2.2_T001_mask.png	/Users/orcun/Downloads/dendra data with masks/daf-2/W2 round 3/middle/D2 after	42589	10010	10000	447638	731422	134964	165353	155370	156986	61.2	90.07	28.87	LSD1061_daf-2_D2_W2_2.2_T001_mask.png/Users/orcun/Downloads/dendra data with masks/daf-2/W2 round 3/middle/D2 after
LSD1061_daf-2_D2_W2_2.2_T001_mask.png	/Users/orcun/Downloads/dendra data with masks/daf-2/W2 round 3/middle/D2 before	42589	10010	10000	706458	733670	157785	182623	156589	156854	96.29	92.61	-3.69	LSD1061_daf-2_D2_W2_2.2_T001_mask.png/Users/orcun/Downloads/dendra data with masks/daf-2/W2 round 3/middle/D2 before
LSD1061_D4_daf-2_W2_2_0001_T001_mask.png	/Users/orcun/Downloads/dendra data with masks/daf-2/W2 round 3/middle/D4	34296	10000	9977	282668	695079	45465	71796	123752	250169	40.67	52.56	11.89	LSD1061_D4_daf-2_W2_2_0001_T001_mask.png/Users/orcun/Downloads/dendra data with masks/daf-2/W2 round 3/middle/D4
LSD1061_daf-2_W3_1.2_T001_mask.png	/Users/orcun/Downloads/dendra data with masks/daf-2/W3 round 2/head/D2 after	51111	9973	10000	1100355	1783516	224421	203083	461522	258401	61.7	148.64	86.94	LSD1061_daf-2_W3_1.2_T001_mask.png/Users/orcun/Downloads/dendra data with masks/daf-2/W3 round 2/head/D2 after
LSD1061_daf-2_W3_1.2_T001_mask.png	/Users/orcun/Downloads/dendra data with masks/daf-2/W3 round 2/head/D2 before	51111	9973	10000	1933759	1552702	178325	148825	487510	270828	124.54	158.66	34.12	LSD1061_daf-2_W3_1.2_T001_mask.png/Users/orcun/Downloads/dendra data with masks/daf-2/W3 round 2/head/D2 before
LSD1061_daf-2_D4_W3_1_0002_T001_mask.png	/Users/orcun/Downloads/dendra data with masks/daf-2/W3 round 2/head/D4	55024	10000	10000	1020643	1877300	181958	176196	480624	337811	54.37	128.91	74.54	LSD1061_daf-2_D4_W3_1_0002_T001_mask.png/Users/orcun/Downloads/dendra data with masks/daf-2/W3 round 2/head/D4
LSD1061_daf-2_W3_2.2_T001_mask.png	/Users/orcun/Downloads/dendra data with masks/daf-2/W3 round 2/middle/D2 after	55728	10000	10000	877653	1636431	145428	177045	364293	265438	53.63	115.2	61.56	LSD1061_daf-2_W3_2.2_T001_mask.png/Users/orcun/Downloads/dendra data with masks/daf-2/W3 round 2/middle/D2 after
LSD1061_daf-2_W3_2.2_T001_mask.png	/Users/orcun/Downloads/dendra data with masks/daf-2/W3 round 2/middle/D2 before	55728	10000	10000	1591879	1445048	117221	128751	405340	258640	110.16	134.89	24.73	LSD1061_daf-2_W3_2.2_T001_mask.png/Users/orcun/Downloads/dendra data with masks/daf-2/W3 round 2/middle/D2 before
LSD1061_daf-2_D4_W3_2_0001_T001_mask.png	/Users/orcun/Downloads/dendra data with masks/daf-2/W3 round 2/middle/D4	58937	10000	10000	1085874	1958166	244745	231247	365477	244830	55.45	128.18	72.72	LSD1061_daf-2_D4_W3_2_0001_T001_mask.png/Users/orcun/Downloads/dendra data with masks/daf-2/W3 round 2/middle/D4
LSD1061_D2_daf-2_W4_1.2_T001_mask.png	/Users/orcun/Downloads/dendra data with masks/daf-2/W4 round 1/head/D2 after	62684	10000	10000	781126	1368923	142382	149589	607047	272458	57.06	177.57	120.51	LSD1061_D2_daf-2_W4_1.2_T001_mask.png/Users/orcun/Downloads/dendra data with masks/daf-2/W4 round 1/head/D2 after
LSD1061_D2_daf-2_W4_1.2_T001_mask.png	/Users/orcun/Downloads/dendra data with masks/daf-2/W4 round 1/head/D2 before	62684	10000	10000	2054898	1270049	201731	178446	610602	226141	161.8	200.78	38.98	LSD1061_D2_daf-2_W4_1.2_T001_mask.png/Users/orcun/Downloads/dendra data with masks/daf-2/W4 round 1/head/D2 before
LSD1061_D4_daf-2_W4_1_T001_mask.png	/Users/orcun/Downloads/dendra data with masks/daf-2/W4 round 1/head/D4	40392	10069	10069	555073	1078665	265698	203755	466647	329306	51.46	137.38	85.93	LSD1061_D4_daf-2_W4_1_T001_mask.png/Users/orcun/Downloads/dendra data with masks/daf-2/W4 round 1/head/D4
LSD1061_D2_daf-2_W4_2.2_T001_mask.png	/Users/orcun/Downloads/dendra data with masks/daf-2/W4 round 1/middle/D2 after	81115	10000	10000	1198805	2075879	227814	208038	433241	220554	57.75	154.24	96.49	LSD1061_D2_daf-2_W4_2.2_T001_mask.png/Users/orcun/Downloads/dendra data with masks/daf-2/W4 round 1/middle/D2 after
LSD1061_D2_daf-2_W4_2.2_T001_mask.png	/Users/orcun/Downloads/dendra data with masks/daf-2/W4 round 1/middle/D2 before	81115	10000	10000	2615434	1905487	160046	134020	480528	238310	137.26	172.04	34.79	LSD1061_D2_daf-2_W4_2.2_T001_mask.png/Users/orcun/Downloads/dendra data with masks/daf-2/W4 round 1/middle/D2 before
LSD1061_D4_daf-2_W4_2_T001_mask.png	/Users/orcun/Downloads/dendra data with masks/daf-2/W4 round 1/middle/D4	60784	10000	10000	969794	1830753	324942	261091	443673	337231	52.97	128.46	75.49	LSD1061_D4_daf-2_W4_2_T001_mask.png/Users/orcun/Downloads/dendra data with masks/daf-2/W4 round 1/middle/D4
LSD1061_daf-2_D2_W4_1.2_T001_mask.png	/Users/orcun/Downloads/dendra data with masks/daf-2/W4 round 3/head/D2 after	56257	10000	10000	1288569	1908554	163635	164606	212451	149668	67.52	119.67	52.15	LSD1061_daf-2_D2_W4_1.2_T001_mask.png/Users/orcun/Downloads/dendra data with masks/daf-2/W4 round 3/head/D2 after
LSD1061_daf-2_D2_W4_1.2_T001_mask.png	/Users/orcun/Downloads/dendra data with masks/daf-2/W4 round 3/head/D2 before	56257	10000	10000	1712069	1139047	281236	237331	133249	92154	150.31	125.8	-24.51	LSD1061_daf-2_D2_W4_1.2_T001_mask.png/Users/orcun/Downloads/dendra data with masks/daf-2/W4 round 3/head/D2 before
LSD1061_D4_daf-2_W4_1_T001_mask.png	/Users/orcun/Downloads/dendra data with masks/daf-2/W4 round 3/head/D4	32658	9930	9962	982453	2034213	186300	239864	655277	521154	48.3	110.59	62.29	LSD1061_D4_daf-2_W4_1_T001_mask.png/Users/orcun/Downloads/dendra data with masks/daf-2/W4 round 3/head/D4
LSD1061_daf-2_D2_W4_2.2_T001_mask.png	/Users/orcun/Downloads/dendra data with masks/daf-2/W4 round 3/middle/D2 after	57565	10000	10000	1223008	2020565	60715	46298	477916	320731	60.53	146.75	86.23	LSD1061_daf-2_D2_W4_2.2_T001_mask.png/Users/orcun/Downloads/dendra data with masks/daf-2/W4 round 3/middle/D2 after
LSD1061_daf-2_D2_W4_2.2_T001_mask.png	/Users/orcun/Downloads/dendra data with masks/daf-2/W4 round 3/middle/D2 before	57565	10000	10000	2407356	1684121	100331	82655	382657	220928	142.94	159.1	16.15	LSD1061_daf-2_D2_W4_2.2_T001_mask.png/Users/orcun/Downloads/dendra data with masks/daf-2/W4 round 3/middle/D2 before
LSD1061_D4_daf-2_W4_2_T001_mask.png	/Users/orcun/Downloads/dendra data with masks/daf-2/W4 round 3/middle/D4	43624	9973	9973	1179226	2585488	183641	212184	417060	336030	45.61	109.57	63.96	LSD1061_D4_daf-2_W4_2_T001_mask.png/Users/orcun/Downloads/dendra data with masks/daf-2/W4 round 3/middle/D4
LSD1061_D2_daf-2_W5_1.2_T001_mask.png	/Users/orcun/Downloads/dendra data with masks/daf-2/W5 round 1/head/D2 after	55928	10000	10000	820402	1454837	296464	211736	249648	213963	56.39	128.29	71.89	LSD1061_D2_daf-2_W5_1.2_T001_mask.png/Users/orcun/Downloads/dendra data with masks/daf-2/W5 round 1/head/D2 after
LSD1061_D2_daf-2_W5_1.2_T001_mask.png	/Users/orcun/Downloads/dendra data with masks/daf-2/W5 round 1/head/D2 before	55928	10000	10000	1912665	1415815	313624	187734	220447	155936	135.09	155.4	20.31	LSD1061_D2_daf-2_W5_1.2_T001_mask.png/Users/orcun/Downloads/dendra data with masks/daf-2/W5 round 1/head/D2 before
LSD1061_D4_daf-2_W5_1_T001_mask.png	/Users/orcun/Downloads/dendra data with masks/daf-2/W5 round 1/head/D4	42724	9962	9940	550524	1236408	189503	173943	490546	338500	44.53	132.71	88.18	LSD1061_D4_daf-2_W5_1_T001_mask.png/Users/orcun/Downloads/dendra data with masks/daf-2/W5 round 1/head/D4
LSD1061_D2_daf-2_W5_2.2_T001_mask.png	/Users/orcun/Downloads/dendra data with masks/daf-2/W5 round 1/middle/D2 after	69525	10000	10000	700671	1314586	154285	187535	335970	206726	53.3	124.35	71.05	LSD1061_D2_daf-2_W5_2.2_T001_mask.png/Users/orcun/Downloads/dendra data with masks/daf-2/W5 round 1/middle/D2 after
LSD1061_D2_daf-2_W5_2.2_T001_mask.png	/Users/orcun/Downloads/dendra data with masks/daf-2/W5 round 1/middle/D2 before	69525	10000	10000	1686673	1458076	127970	164406	391484	207908	115.68	139.52	23.84	LSD1061_D2_daf-2_W5_2.2_T001_mask.png/Users/orcun/Downloads/dendra data with masks/daf-2/W5 round 1/middle/D2 before
LSD1061_D4_daf-2_W5_2_T001_mask.png	/Users/orcun/Downloads/dendra data with masks/daf-2/W5 round 1/middle/D4	58751	10069	9973	442601	1231095	116821	162964	134609	146436	35.95	81.26	45.31	LSD1061_D4_daf-2_W5_2_T001_mask.png/Users/orcun/Downloads/dendra data with masks/daf-2/W5 round 1/middle/D4
LSD1061_daf-2_W5_1.2_T001_mask.png	/Users/orcun/Downloads/dendra data with masks/daf-2/W5 round 2/head/D2 after	55842	10008	10000	829445	1596277	148560	136341	377508	331105	51.96	112.54	60.58	LSD1061_daf-2_W5_1.2_T001_mask.png/Users/orcun/Downloads/dendra data with masks/daf-2/W5 round 2/head/D2 after
LSD1061_daf-2_W5_1.2_T001_mask.png	/Users/orcun/Downloads/dendra data with masks/daf-2/W5 round 2/head/D2 before	55842	10008	10000	2568609	1966443	262622	206972	505462	323799	130.62	144.71	14.09	LSD1061_daf-2_W5_1.2_T001_mask.png/Users/orcun/Downloads/dendra data with masks/daf-2/W5 round 2/head/D2 before
LSD1061_daf-2_D4_W5_1_0001_T001_mask.png	/Users/orcun/Downloads/dendra data with masks/daf-2/W5 round 2/head/D4	68317	9992	10000	1631150	3273653	318249	238926	483153	337416	49.83	139.05	89.22	LSD1061_daf-2_D4_W5_1_0001_T001_mask.png/Users/orcun/Downloads/dendra data with masks/daf-2/W5 round 2/head/D4
LSD1061_daf-2_W5_2.2_T001_mask.png	/Users/orcun/Downloads/dendra data with masks/daf-2/W5 round 2/middle/D2 after	63353	10000	10000	885617	1761356	214560	226861	328795	265523	50.28	110.35	60.07	LSD1061_daf-2_W5_2.2_T001_mask.png/Users/orcun/Downloads/dendra data with masks/daf-2/W5 round 2/middle/D2 after
LSD1061_daf-2_W5_2.2_T001_mask.png	/Users/orcun/Downloads/dendra data with masks/daf-2/W5 round 2/middle/D2 before	63353	10000	10000	2143903	1629289	352313	241556	326718	207899	131.59	151.08	19.49	LSD1061_daf-2_W5_2.2_T001_mask.png/Users/orcun/Downloads/dendra data with masks/daf-2/W5 round 2/middle/D2 before
LSD1061_daf-2_D4_W5_2_T001_mask.png	/Users/orcun/Downloads/dendra data with masks/daf-2/W5 round 2/middle/D4	69600	10000	10000	1554152	3268018	334603	263384	400609	308662	47.56	128.52	80.97	LSD1061_daf-2_D4_W5_2_T001_mask.png/Users/orcun/Downloads/dendra data with masks/daf-2/W5 round 2/middle/D4
LSD1061_D2_daf-2_W6_1.2_T001_mask.png	/Users/orcun/Downloads/dendra data with masks/daf-2/W6 round 1/head/D2 after	44292	10000	10000	539047	1122125	209703	253430	293489	255876	48.04	98.8	50.76	LSD1061_D2_daf-2_W6_1.2_T001_mask.png/Users/orcun/Downloads/dendra data with masks/daf-2/W6 round 1/head/D2 after
LSD1061_D2_daf-2_W6_1.2_T001_mask.png	/Users/orcun/Downloads/dendra data with masks/daf-2/W6 round 1/head/D2 before	44292	10000	10000	1739125	1371935	334964	318646	386619	247761	126.76	127.4	0.63	LSD1061_D2_daf-2_W6_1.2_T001_mask.png/Users/orcun/Downloads/dendra data with masks/daf-2/W6 round 1/head/D2 before
LSD1061_D4_daf-2_W6_1_T001_mask.png	/Users/orcun/Downloads/dendra data with masks/daf-2/W6 round 1/head/D4	35370	9973	10026	590933	1299259	173190	210164	418193	406315	45.48	95.93	50.45	LSD1061_D4_daf-2_W6_1_T001_mask.png/Users/orcun/Downloads/dendra data with masks/daf-2/W6 round 1/head/D4
LSD1061_D2_daf-2_W6_2.2_0002_T001_mask.png	/Users/orcun/Downloads/dendra data with masks/daf-2/W6 round 1/middle/D2 after	79066	10000	10000	743145	1437215	70961	101654	207783	139765	51.71	115.46	63.75	LSD1061_D2_daf-2_W6_2.2_0002_T001_mask.png/Users/orcun/Downloads/dendra data with masks/daf-2/W6 round 1/middle/D2 after
LSD1061_D2_daf-2_W6_2.2_0002_T001_mask.png	/Users/orcun/Downloads/dendra data with masks/daf-2/W6 round 1/middle/D2 before	79066	10000	10000	1586793	1491079	103601	133061	214181	134551	106.42	118.75	12.33	LSD1061_D2_daf-2_W6_2.2_0002_T001_mask.png/Users/orcun/Downloads/dendra data with masks/daf-2/W6 round 1/middle/D2 before
LSD1061_D4_daf-2_W6_2_0002_T001_mask.png	/Users/orcun/Downloads/dendra data with masks/daf-2/W6 round 1/middle/D4	54332	10000	10000	661276	1369370	183236	214318	279413	227804	48.29	104.64	56.35	LSD1061_D4_daf-2_W6_2_0002_T001_mask.png/Users/orcun/Downloads/dendra data with masks/daf-2/W6 round 1/middle/D4
LSD1061_daf-2_W6_1.2_0001_T001_mask.png	/Users/orcun/Downloads/dendra data with masks/daf-2/W6 round 2/head/D2 after	68324	10000	10000	777095	1585468	118642	128661	156948	182410	49.01	88.59	39.58	LSD1061_daf-2_W6_1.2_0001_T001_mask.png/Users/orcun/Downloads/dendra data with masks/daf-2/W6 round 2/head/D2 after
LSD1061_daf-2_W6_1.2_0001_T001_mask.png	/Users/orcun/Downloads/dendra data with masks/daf-2/W6 round 2/head/D2 before	68324	10000	10000	2112748	1742713	143533	134611	178056	190712	121.23	98.85	-22.38	LSD1061_daf-2_W6_1.2_0001_T001_mask.png/Users/orcun/Downloads/dendra data with masks/daf-2/W6 round 2/head/D2 before
LSD1061_daf-2_D4_W6_1_T001_mask.png	/Users/orcun/Downloads/dendra data with masks/daf-2/W6 round 2/head/D4	79490	10000	10000	1371584	2520081	139462	216375	396219	241864	54.43	116.9	62.47	LSD1061_daf-2_D4_W6_1_T001_mask.png/Users/orcun/Downloads/dendra data with masks/daf-2/W6 round 2/head/D4
LSD1061_daf-2_W6_2.2_T001_mask.png	/Users/orcun/Downloads/dendra data with masks/daf-2/W6 round 2/middle/D2 after	64832	10000	10000	516936	1070367	95641	128513	206164	174791	48.3	99.51	51.21	LSD1061_daf-2_W6_2.2_T001_mask.png/Users/orcun/Downloads/dendra data with masks/daf-2/W6 round 2/middle/D2 after
LSD1061_daf-2_W6_2.2_T001_mask.png	/Users/orcun/Downloads/dendra data with masks/daf-2/W6 round 2/middle/D2 before	64832	10000	10000	1055093	1185279	104134	147057	207315	183651	89.02	94.18	5.16	LSD1061_daf-2_W6_2.2_T001_mask.png/Users/orcun/Downloads/dendra data with masks/daf-2/W6 round 2/middle/D2 before
LSD1061_daf-2_D4_W6_2_T001_mask.png	/Users/orcun/Downloads/dendra data with masks/daf-2/W6 round 2/middle/D4	60502	10000	10000	769993	1509310	178515	198651	293493	258665	51.02	103.21	52.2	LSD1061_daf-2_D4_W6_2_T001_mask.png/Users/orcun/Downloads/dendra data with masks/daf-2/W6 round 2/middle/D4

## Sheet: ExamplesCOL120dendra
																			D							E								F
Example of COL-120::Dendra Analysis+A81
(A) Images of the head area of LSD1062 (Pcol-120::COL-120::Dendra2) C. elegans treated with L4440 RNAi as empty control or lifespan-extending daf-2 RNAi. Images were taken on day 2 of adulthood, before and after photoconversion, and two days later, on day 4 of adulthood. Photoconverted areas are highlighted with a rectangle.
(B) Zoomed in images of the indicated areas. Shown are the green red and the merged channel.
(C) Scheme showing the placement of analysis masks.
(D) Green pixel intensity inside UV-irradiated area
(E) Red pixel intensity inside UV-irradiated area
(F) Green/red pixel intensity ratio inside UV-irradiated area
On day 2, the green pixel intensity (D) goes down after UV radiation and the red pixel intensity (E) goes up as expected. However, as the worms grow in body size from day 2 to day 4 and the selected area is not the same size on day 4 than at day 2 (since after UV treatment worms were taken from the slides on day 2 and placed on culturing plates to happily feed and live, and then at day 4 put on n…

## Sheet: Head area L4440 images

																					D2 before
					W5
					W3
					W8
					W9
					W10
					W11
					W12
					W2
					W3
					W7
[truncated: 2 more columns]

## Sheet: Head area daf-2 images
																																															HEAD
																		D2 before																													D2 after
		W4
		W5
		W6
		W2
		W4
		W1
		W2.2
		W3
		W5.2
		W6.2

## Sheet: Middle L4440 images
																																																MIDDLE
																			D2 before																													D2 after
			W5
			W3
			W8
			W9
			W10
			W11
			W12
			W2
			W3
			W7

## Sheet: Middle daf-2 images
																																														MIDDLE
																	D2 before																													D2 after
	W4
	W5
	W6
	W2
	W4
	W1
	W2.2
	W3
	W5.2
	W6.2
