# Supplementary material for: Longevity interventions modulate mechanotransduction and extracellular matrix homeostasis in C. elegans
Source: Nat Commun. 2024 Jan 4;15:276. doi: 10.1038/s41467-023-44409-2 (PMC10766642; doi:10.1038/s41467-023-44409-2)
Supplement: Supplementary file 9 — Supplementary Data 6 [file 41467_2023_44409_MOESM9_ESM.xlsx]

## Sheet: Fig3i_day2_COL19FRET_data
Trial		1	1	1	1	1	1	1	1	2	2	2	2	2	2	2	2	2	2	2	2	2	3	3	3	3	3	3	3	3	3	3
Plate		1	1	1	1	1	2	2	2	1	1	1			1	1	2	2	2	2	2	2	1	1	1	1	1	2	2	2	2	2
Series		2	5	6	7	8	2	4	5	2	3	4	5	6	8	9	1	3	4	5	6	7	2	3	5	6	7	1	2	3	4	5
Mean		2.037	2.007	2.08	2.059	2.052	2.115	2.066	2.055	1.857	1.973	1.865	1.888	1.839	1.825	1.942	1.841	1.888	1.879	1.843	1.84	1.909	1.814	1.807	1.819	1.821	1.764	1.877	1.762	1.791	1.829	1.79
Mean Calc		2.03665	2.00665	2.07986	2.05911	2.05227	2.1152	2.06611	2.0551	1.8572	1.97341	1.86462	1.88786	1.83943	1.82463	1.9421	1.84085	1.88752	1.87896	1.8433	1.84045	1.90901	1.81358	1.80658	1.81935	1.82139	1.76417	1.87658	1.76211	1.79065	1.8294	1.79016
Data Points		217404	206371	138270	214676	151974	171817	180657	196815	206664	181904	172228	191903	185226	193121	158244	189231	187362	223149	162177	195572	193930	181436	201350	160317	185194	214009	182778	165888	200592	194767	163396
Difference		0.000349791	0.00035294	0.000141625	-0.000113264	-0.000269352	-0.000198918	-0.000111006	-9.843e-05	-0.000202176	-0.000413622	0.000379215	0.000136811	-0.000432477	0.00036649	-9.85788e-05	0.000146057	0.00048073	4.36211e-05	-0.000302605	-0.000445805	-1.47089e-05	0.000420589	0.000424092	-0.000346928	-0.000394162	-0.000167215	0.00042138	-0.00010958	0.000348002	-0.000400242	-0.000158281
left bound	Fret Ratio
1.2	1.202	0	0	0	0	0	0	0	0	0	0	0	0	0	0	0	0	0	0	0	0	0	0	0	0	0	0	0	0	0	0	0
1.204	1.206	0	0	0	0	0	0	0	0	0	0	0	0	0	0	0	0	0	0	0	0	0	0	0	0	0	0	0	0	0	0	0
1.208	1.2105	0	0	0	0	0	0	0	0	0	0	0	0	0	0	0	0	0	0	0	0	0	0	0	0	0	0	0	0	0	0	0
1.213	1.215	0	0	0	0	0	0	0	0	0	0	0	0	0	0	0	0	0	0	0	0	0	0	0	0	0	0	0	0	0	0	0
1.217	1.219	0	0	0	0	0	0	0	0	0	0	0	0	0	0	0	0	0	0	0	0	0	0	0	0	0	0	0	0	0	0	0
1.221	1.2235	0	0	0	0	0	0	0	0	0	0	0	0	0	0	0	0	0	0	0	0	0	1	0	0	0	0	0	0	0	0	0
1.226	1.228	0	0	0	0	0	0	0	0	0	0	0	0	0	0	0	0	0	0	0	0	0	5	0	0	0	0	0	0	0	0	0
1.23	1.232	0	0	0	0	0	0	0	0	0	0	0	0	0	0	0	0	0	0	0	0	0	0	0	0	0	0	0	0	0	0	0
1.234	1.236	0	0	0	0	0	0	0	0	0	0	0	0	0	0	0	0	0	0	0	0	0	4	0	0	0	0	0	0	0	0	0
1.238	1.24	0	0	0	0	0	0	0	0	0	0	0	0	0	0	2	0	0	3	0	0	0	2	0	0	0	0	0	0	0	0	0
1.242	1.2445	0	0	0	0	0	0	0	0	0	0	0	0	0	0	0	0	0	1	0	0	0	2	0	0	0	0	0	0	0	0	0
1.247	1.249	0	0	0	0	0	0	0	0	0	0	0	0	0	0	1	0	0	0	0	0	0	0	0	0	0	0	0	0	0	0	0
1.251	1.253	0	0	0	0	0	0	0	0	0	0	0	0	0	0	0	0	0	6	0	0	0	0	0	0	0	0	0	0	0	0	0
1.255	1.2575	0	0	0	0	0	0	0	0	0	0	0	0	0	0	0	0	0	0	0	0	0	2	0	0	0	0	0	0	0	0	0
1.26	1.262	0	0	0	0	0	0	0	0	0	0	0	0	0	0	1	0	0	1	0	0	0	1	0	0	0	0	0	0	0	0	0
1.264	1.266	0	0	0	0	0	0	0	0	0	0	0	0	0	0	0	0	0	3	0	0	0	1	0	0	0	0	0	0	0	0	0
1.268	1.27	0	0	0	0	0	0	0	0	0	0	0	0	0	0	0	0	0	0	0	0	0	1	0	0	0	0	0	0	0	0	0
1.272	1.274	0	0	0	0	0	0	0	0	0	0	0	0	0	0	0	0	0	0	0	0	0	0	0	0	0	0	0	0	0	0	0
1.276	1.2785	0	0	0	0	0	0	0	0	0	0	0	0	0	0	0	0	0	2	0	0	0	0	0	0	0	0	0	0	0	0	0
1.281	1.283	0	0	0	0	0	0	0	0	0	0	0	0	0	0	2	0	0	1	0	0	0	4	0	0	0	0	0	0	0	0	0
1.285	1.287	0	0	0	0	0	0	0	0	0	0	0	0	0	0	0	0	0	2	0	0	0	1	0	0	0	0	0	0	0	0	0
1.289	1.291	0	0	0	0	0	0	0	0	0	0	0	0	0	0	0	0	0	3	0	0	0	0	0	0	0	0	0	0	0	0	0
1.293	1.2955	0	0	0	0	0	0	0	0	0	0	0	0	0	0	1	0	0	2	0	0	0	0	0	0	0	0	0	0	0	0	0
1.298	1.3	0	0	0	0	0	0	0	0	0	0	0	0	0	0	0	0	0	2	0	0	0	1	0	0	0	0	0	0	0	0	0
1.302	1.304	0	0	0	0	0	0	0	0	0	0	0	0	0	0	0	0	0	8	0	0	0	0	0	0	0	0	0	0	0	0	0
1.306	1.308	0	0	0	0	0	0	0	0	0	0	0	0	0	0	3	0	0	0	0	0	0	1	0	0	0	0	0	0	0	0	0
1.31	1.3125	0	0	0	0	0	0	0	0	0	0	0	0	0	0	0	0	0	0	0	0	0	0	0	0	0	0	0	0	0	0	0
1.315	1.317	0	0	0	0	0	0	0	0	0	0	0	0	0	0	0	0	0	1	0	0	0	0	0	0	0	0	0	0	0	0	0
1.319	1.321	0	0	0	0	0	0	0	0	0	0	0	0	0	0	0	0	0	3	0	0	0	1	0	0	0	0	0	0	0	0	0
1.323	1.3255	0	0	0	0	0	0	0	0	0	0	0	0	0	0	0	0	0	0	0	0	0	5	0	0	0	0	0	0	0	0	0
1.328	1.33	0	0	0	0	0	0	0	0	0	0	0	0	0	0	2	0	0	8	0	0	0	1	0	0	0	0	0	0	0	0	0
1.332	1.334	0	0	0	0	0	0	0	0	0	0	0	0	0	0	0	0	0	1	0	0	0	0	0	0	0	0	0	7	0	0	0
1.336	1.338	0	0	0	0	0	0	0	0	0	0	0	0	0	0	0	0	0	6	0	1	0	0	0	0	0	0	0	0	0	0	0
1.34	1.342	0	0	0	0	0	0	0	0	0	0	0	0	0	0	0	0	0	3	0	7	0	4	0	0	0	0	0	1	0	0	0
1.344	1.3465	0	0	0	0	0	0	0	0	0	0	0	0	0	0	1	0	0	4	0	0	0	1	0	0	0	0	0	2	0	0	0
1.349	1.351	0	0	0	0	0	0	0	0	0	0	0	2	0	0	0	0	0	8	0	0	0	3	0	0	0	0	0	3	0	0	0
1.353	1.355	0	0	0	0	0	0	0	0	0	0	2	1	0	0	0	0	0	3	0	0	0	5	0	0	0	0	0	1	0	0	0
1.357	1.3595	0	0	0	0	0	0	0	0	0	0	6	3	0	0	3	0	0	1	0	1	0	7	0	0	0	0	0	0	0	0	0
1.362	1.364	0	0	0	0	0	0	0	0	0	0	1	1	0	0	0	0	0	9	0	1	0	4	0	0	0	0	0	5	0	0	4
1.366	1.368	0	0	0	0	0	0	0	0	0	0	0	0	0	0	0	0	0	6	0	0	0	8	0	0	0	0	0	1	0	0	3
1.37	1.372	0	0	0	0	0	0	0	0	0	0	3	4	0	0	0	0	0	5	0	0	0	13	0	0	0	0	0	3	0	0	1
1.374	1.376	0	0	0	0	0	0	0	0	0	0	0	1	0	0	2	0	0	7	0	0	0	0	0	0	0	0	0	4	0	0	3
1.378	1.3805	0	0	0	0	0	0	0	0	0	0	1	2	0	0	4	0	0	11	0	0	0	1	0	0	0	0	0	13	0	0	3
1.383	1.385	0	0	0	0	0	0	0	0	0	0	0	2	0	0	3	0	0	7	0	0	0	0	0	0	0	0	0	2	0	0	3
1.387	1.389	0	0	0	0	0	0	0	0	0	0	1	3	0	0	0	0	0	3	0	1	0	9	0	0	0	0	0	6	0	0	4
1.391	1.3935	0	0	0	0	0	0	0	0	0	0	3	4	0	0	0	0	0	13	0	0	0	4	0	0	0	0	0	14	0	0	2
1.396	1.398	0	0	0	0	0	0	0	0	0	0	3	3	0	0	1	0	0	4	0	0	0	0	4	0	0	0	0	18	0	3	8
1.4	1.402	0	0	0	0	0	0	0	0	0	0	9	4	0	0	0	0	1	6	0	5	0	2	0	0	0	0	0	20	0	0	4
1.404	1.406	0	0	0	0	0	0	0	0	0	0	0	2	0	0	1	0	3	8	0	2	0	12	1	0	0	0	0	19	0	2	2
1.408	1.41	0	0	0	0	0	0	0	0	0	0	3	5	0	0	3	0	1	6	0	0	0	1	4	0	0	0	0	39	0	1	2
1.412	1.4145	0	0	0	0	0	0	0	0	0	0	2	3	0	0	1	3	2	8	0	0	0	4	0	0	0	2	0	21	0	5	2
1.417	1.419	0	0	0	0	0	0	0	0	0	0	5	3	0	0	0	3	4	2	0	3	0	1	1	0	0	0	0	39	0	0	6
1.421	1.423	0	0	0	0	0	0	0	0	0	0	2	11	0	0	0	0	2	10	0	1	0	14	0	0	0	0	0	49	0	3	6
1.425	1.4275	0	0	0	0	0	0	0	0	0	0	4	1	0	0	2	0	3	10	0	4	0	10	2	0	0	0	0	50	0	6	12
1.43	1.432	0	0	0	0	0	0	0	0	0	0	5	4	0	0	5	3	0	11	0	0	0	8	0	0	0	1	0	57	0	2	6
1.434	1.436	0	0	0	0	0	0	0	0	0	0	2	8	0	0	5	0	1	13	0	0	0	15	1	0	0	1	0	92	0	7	10
1.438	1.44	0	0	0	0	0	0	0	0	0	0	7	13	0	0	5	3	1	15	0	0	0	11	0	0	0	2	0	98	0	5	12
1.442	1.444	0	0	0	0	0	0	0	0	2	0	6	4	0	0	1	1	2	16	0	0	0	11	2	0	0	1	0	115	0	1	9
1.446	1.4485	0	0	0	0	0	0	0	0	0	0	0	7	0	0	1	1	2	12	0	3	0	15	2	0	0	0	0	111	0	2	10
1.451	1.453	0	0	0	0	0	0	0	0	0	0	5	10	0	0	9	1	1	17	0	2	0	12	3	0	0	0	3	114	0	0	7
1.455	1.457	0	0	0	0	0	0	0	0	0	0	1	9	0	0	6	2	3	15	0	2	0	13	0	0	0	0	0	91	0	4	11
1.459	1.4615	0	0	0	0	0	0	0	0	3	0	9	10	0	0	2	2	2	14	0	2	0	21	4	0	2	5	6	121	0	1	18
1.464	1.466	0	0	0	0	0	0	0	0	1	0	7	0	0	0	0	2	1	6	0	1	0	11	0	0	1	1	0	134	6	4	15
1.468	1.47	0	0	0	0	0	0	0	0	1	0	5	9	0	0	3	3	0	10	0	2	0	14	2	0	1	7	0	110	0	5	14
1.472	1.474	0	0	0	0	0	0	0	0	0	0	10	15	0	0	2	0	4	17	0	0	0	14	2	0	1	2	0	128	0	4	25
1.476	1.478	0	0	0	0	0	0	0	0	2	0	9	15	0	0	6	0	2	13	0	3	0	5	0	0	4	8	11	131	3	4	27
1.48	1.4825	0	0	0	0	0	0	0	0	2	0	9	9	0	0	2	4	0	23	0	1	0	13	2	0	2	5	1	126	4	3	30
1.485	1.487	0	0	0	0	0	0	0	0	0	0	6	17	0	0	3	1	3	22	0	10	0	3	0	6	2	7	5	139	1	6	32
1.489	1.491	0	0	0	0	0	0	0	0	0	0	8	13	0	0	7	0	2	17	0	7	0	19	2	0	5	3	8	151	6	1	31
1.493	1.4955	0	0	0	0	0	0	0	0	9	0	7	11	0	0	7	1	1	20	0	8	0	8	0	1	3	7	6	133	2	0	58
1.498	1.5	0	0	0	0	0	0	0	0	1	0	23	22	4	0	7	0	1	34	0	16	0	15	3	4	7	14	3	137	5	2	50
1.502	1.504	0	0	0	0	0	0	3	0	3	0	20	7	2	0	6	0	2	26	0	4	0	16	0	6	3	19	5	123	8	2	56
1.506	1.508	0	0	0	0	0	0	1	0	3	0	13	8	1	0	8	6	2	30	1	7	0	18	1	4	10	27	8	131	6	5	83
1.51	1.512	0	0	0	0	0	0	0	0	5	0	4	8	1	0	4	1	1	47	0	6	0	12	0	0	11	18	11	135	6	6	74
1.514	1.5165	0	0	0	0	0	0	0	0	4	0	16	17	7	0	2	7	2	41	1	11	0	18	2	15	9	35	6	132	5	9	97
1.519	1.521	0	0	0	0	0	0	3	0	3	0	13	17	0	0	0	6	2	37	3	11	0	19	0	8	2	23	2	167	19	13	105
1.523	1.525	0	0	0	0	0	0	0	0	11	0	10	13	4	0	2	3	5	28	6	11	0	14	5	4	1	39	8	120	12	19	114
1.527	1.529	0	0	0	0	0	0	0	0	4	0	11	23	4	0	3	2	0	67	0	16	0	31	2	11	13	51	6	174	16	12	106
1.531	1.5335	0	0	0	0	0	3	0	0	4	0	12	35	4	0	1	5	0	47	6	18	0	46	0	26	6	32	5	187	28	5	164
1.536	1.538	0	0	0	0	0	0	2	0	8	0	8	26	9	3	2	11	5	48	2	20	0	31	0	12	11	50	8	196	18	16	168
1.54	1.542	0	0	0	0	0	3	0	0	13	0	16	28	9	3	2	5	1	34	2	21	0	74	1	18	10	92	5	178	26	9	185
1.544	1.546	0	0	0	0	0	1	4	0	5	0	14	18	9	0	5	6	3	57	1	35	0	75	5	28	12	83	12	206	25	16	221
1.548	1.5505	0	0	0	0	0	2	0	0	24	0	18	29	5	2	12	9	2	36	4	26	0	65	2	30	20	92	14	240	45	21	194
1.553	1.555	0	0	0	0	0	0	0	0	19	0	17	23	5	1	3	14	4	55	6	32	0	106	1	42	21	92	14	227	37	19	250
1.557	1.559	0	0	0	0	0	0	1	0	4	0	7	20	10	3	4	3	2	51	3	37	0	93	2	40	35	111	17	268	35	45	283
1.561	1.5635	0	0	0	0	0	2	0	0	25	0	16	23	32	2	8	8	6	59	14	53	0	92	0	43	27	144	14	280	59	21	323
1.566	1.568	0	0	0	0	0	4	0	2	34	0	15	20	17	2	9	9	6	58	11	32	0	120	5	55	32	160	14	344	49	41	372
1.57	1.572	0	0	0	0	0	1	1	0	39	0	19	30	26	13	8	10	6	59	8	65	0	92	6	106	42	159	14	371	67	34	450
1.574	1.576	0	0	0	0	0	0	4	0	34	0	19	43	24	15	4	7	1	69	15	64	0	134	6	106	42	205	11	369	80	46	461
1.578	1.58	0	0	0	0	0	0	1	0	55	0	21	19	41	11	17	18	1	51	16	75	0	149	12	94	67	290	31	446	83	41	486
1.582	1.5845	0	0	0	0	0	2	5	0	58	0	25	40	27	30	14	12	6	54	54	106	0	158	19	151	81	328	24	542	91	65	541
1.587	1.589	0	0	0	0	0	2	1	0	72	0	25	46	36	31	11	15	2	73	46	103	0	158	12	127	81	362	44	547	86	54	584
1.591	1.593	0	0	0	0	0	0	3	0	71	0	24	32	41	15	11	10	6	61	43	90	0	194	8	227	90	405	20	576	151	88	569
1.595	1.5975	0	0	0	0	0	2	0	0	109	0	43	47	64	15	12	11	1	65	42	117	0	216	14	204	150	416	21	582	149	100	679
1.6	1.602	0	0	0	0	0	3	1	1	103	0	30	68	60	31	14	10	2	77	57	145	0	275	19	264	165	414	19	611	207	110	592
1.604	1.606	0	0	0	0	0	0	3	0	115	0	27	62	63	41	14	18	3	96	74	138	0	245	14	291	135	500	25	669	207	136	648
1.608	1.61	0	0	0	0	0	2	0	1	104	0	35	66	64	45	17	15	3	81	57	158	0	293	19	363	164	497	27	828	256	165	640
1.612	1.614	0	0	0	0	0	0	4	3	179	0	54	92	90	44	23	22	7	80	111	162	0	292	18	412	165	590	33	947	257	182	771
1.616	1.6185	0	0	0	0	0	1	2	1	166	0	42	127	115	52	9	13	1	90	116	202	0	331	34	407	218	592	54	926	339	204	694
1.621	1.623	0	0	0	0	0	0	3	0	141	0	37	128	111	50	26	22	5	120	143	256	8	383	52	438	231	698	48	962	366	199	665
1.625	1.627	0	0	0	0	0	5	4	0	177	4	72	146	128	79	36	55	7	107	148	257	3	475	58	386	234	732	40	1091	416	276	776
1.629	1.6315	0	0	0	0	0	2	5	0	206	0	75	130	144	64	24	47	3	116	140	239	6	483	85	388	258	797	45	1098	477	302	783
1.634	1.636	0	0	0	0	0	0	9	6	232	0	72	164	171	81	24	72	8	119	182	326	5	546	81	458	292	844	62	1202	529	362	792
1.638	1.64	7	0	0	0	0	0	14	3	221	1	76	129	179	91	35	85	7	160	180	326	10	547	78	512	349	1124	59	1247	541	390	822
1.642	1.644	2	0	0	0	0	0	17	3	208	4	88	169	172	116	37	131	4	143	189	346	13	564	109	556	318	1002	63	1476	540	374	805
1.646	1.648	7	0	0	0	4	1	10	5	256	3	110	207	252	138	29	135	18	124	214	364	17	657	160	546	417	1212	57	1536	675	500	854
1.65	1.6525	2	0	0	0	1	2	13	2	299	0	126	177	270	142	48	181	10	179	244	471	19	684	167	562	454	1214	69	1601	751	586	841
1.655	1.657	0	0	0	0	5	4	14	1	281	1	120	263	289	162	40	232	20	184	244	464	18	824	234	583	493	1406	78	1661	787	610	851
1.659	1.661	2	0	0	0	4	11	5	2	352	2	117	271	326	201	48	217	22	192	298	524	32	937	239	665	462	1538	121	1651	840	738	836
1.663	1.6655	0	8	0	0	2	19	6	1	364	2	172	281	447	239	55	349	11	235	290	500	30	983	297	610	520	1830	134	1852	1017	808	853
1.668	1.67	7	3	0	0	1	2	11	1	409	0	179	248	402	290	55	357	27	224	274	556	24	906	352	676	523	1995	184	1895	1052	829	873
1.672	1.674	1	4	0	0	11	6	10	2	440	2	187	317	533	384	61	410	23	260	249	607	52	1170	411	669	663	2127	183	1921	1184	901	881
1.676	1.678	1	12	0	0	5	14	7	0	382	4	209	335	619	387	82	520	21	300	316	667	73	1104	578	750	638	2292	215	2067	1301	979	873
1.68	1.682	3	14	0	0	10	10	11	5	426	9	216	397	607	490	82	532	23	284	312	785	105	1214	646	773	633	2505	253	2296	1307	979	903
1.684	1.6865	0	5	0	0	2	9	12	6	547	8	261	326	717	562	91	597	42	353	326	740	120	1254	770	830	727	2627	299	2123	1499	1195	1067
1.689	1.691	3	8	0	0	6	17	4	8	611	5	277	342	699	637	80	752	62	424	361	863	158	1279	1027	781	780	2875	279	2266	1495	1223	1003
1.693	1.695	3	10	0	0	7	17	7	9	598	12	281	313	961	699	77	800	49	402	405	818	176	1381	1080	851	778	2889	364	2229	1572	1270	1081
1.697	1.6995	2	20	0	0	11	12	12	4	591	4	251	385	884	754	117	836	81	471	394	919	162	1298	1357	913	871	3133	366	2422	1779	1508	1082
1.702	1.704	12	25	0	0	17	12	16	5	713	13	304	424	968	794	132	892	74	563	494	979	203	1477	1455	1036	991	3462	383	2456	1838	1559	1222
1.706	1.708	6	16	6	0	12	14	8	6	825	10	338	463	1087	898	128	1013	96	610	525	1038	219	1577	1803	1029	1041	3531	433	2348	1967	1702	1318
1.71	1.712	6	38	1	0	23	22	10	10	905	9	454	485	1239	1099	198	1037	110	695	563	1131	283	1594	1914	1101	1112	3868	487	2646	2099	1632	1571
1.714	1.7165	8	23	1	0	41	17	16	20	1010	17	449	424	1211	1175	203	1240	143	671	568	1173	257	1608	2245	1185	1161	3875	563	2528	2146	1619	1588
1.719	1.721	4	24	3	0	57	12	7	7	1124	12	497	454	1307	1445	195	1226	178	718	720	1225	313	1640	2377	1422	1308	4063	633	2726	2417	1709	1746
1.723	1.725	15	41	0	0	51	27	15	5	1158	45	518	553	1469	1574	219	1396	202	829	757	1269	342	1737	2790	1473	1412	4452	647	2619	2517	1944	1823
1.727	1.729	20	72	0	0	73	26	17	15	1192	47	588	497	1496	1765	244	1561	241	778	829	1356	434	1728	2955	1428	1563	4674	701	2495	2678	1984	1906
1.731	1.7335	20	74	5	0	93	30	10	6	1343	50	607	511	1575	1740	236	1647	296	929	811	1483	471	2018	3188	1511	1779	4762	811	2626	3078	1953	2006
1.736	1.738	38	86	2	0	82	25	27	19	1437	71	701	539	1693	2061	306	1811	388	964	909	1522	479	1955	3518	1707	1834	4930	943	2579	3104	2179	2140
1.74	1.742	37	99	0	0	130	51	20	15	1527	64	722	562	1696	2308	322	1849	445	993	1024	1694	509	2065	3690	1673	1941	5111	975	2575	3305	2364	2226
1.744	1.746	25	128	2	0	145	61	29	15	1820	81	697	605	1744	2512	403	2093	571	1141	1095	1855	557	2089	3881	1857	2236	5214	1077	2623	3650	2417	2186
1.748	1.75	30	125	6	0	162	69	18	16	1860	67	769	535	1855	2550	391	2051	560	1097	1191	1891	598	2252	4153	1900	2435	5282	1196	2717	3822	2485	2402
1.752	1.7545	28	167	26	0	182	85	33	14	2119	99	804	633	2104	2755	464	2203	580	1124	1259	1959	590	2345	4364	2091	2648	5325	1327	2657	4006	2565	2487
1.757	1.759	30	166	10	0	149	92	20	14	2131	88	940	729	2208	3003	470	2190	763	1339	1466	2050	630	2470	4656	2339	2659	5487	1436	2612	4279	2690	2421
1.761	1.763	50	180	17	0	214	103	42	34	2356	150	951	744	2324	3053	502	2310	762	1347	1567	2236	597	2622	4830	2295	2963	5687	1314	2653	4467	2650	2468
1.765	1.767	76	222	18	0	256	124	38	18	2496	169	1177	695	2234	3027	559	2287	983	1443	1777	2301	670	2571	5132	2530	3192	5363	1571	2527	4435	2891	2531
1.769	1.7715	53	271	21	0	223	82	60	29	2571	195	1227	774	2517	3517	613	2243	1083	1409	1951	2385	711	2730	5214	2524	3242	5227	1673	2537	4753	2790	2582
1.774	1.776	98	283	32	0	174	135	42	43	2908	161	1328	879	2608	3455	661	2296	1249	1602	1925	2603	805	2858	5133	2648	3452	5460	1843	2542	5057	2800	2551
1.778	1.78	87	313	46	2	201	145	45	51	2834	195	1443	803	2547	3525	613	2372	1370	1735	2240	2738	899	2844	5528	2942	3469	5262	1839	2465	5133	2849	2639
1.782	1.784	117	342	35	0	196	140	73	45	2996	215	1766	875	2710	3800	661	2425	1561	1807	2460	2863	968	2898	5321	2665	3972	5103	1877	2371	5038	3036	2815
1.786	1.7885	142	401	54	3	253	128	85	43	2974	238	1938	969	2771	3814	811	2607	1840	1879	2600	3025	962	3004	5276	2830	3874	5070	2126	2301	5148	3084	2831
1.791	1.793	121	396	43	0	215	144	67	41	3271	261	2019	1018	2906	4063	786	2758	1939	1992	2866	3006	1053	3043	5354	2854	4156	5048	2188	2382	5182	3055	2960
1.795	1.797	159	456	48	2	223	163	80	79	3468	328	2341	1130	2902	4365	827	2959	2223	2204	3086	3272	1060	3025	5641	2813	4240	4751	2344	2399	5534	2912	2959
1.799	1.8015	159	515	56	4	181	178	76	68	3540	371	2427	1184	3197	4330	941	2891	2454	2280	3302	3328	1185	3253	5561	2945	4253	4590	2419	2278	5173	3172	3017
1.804	1.806	190	550	71	1	211	203	99	84	3693	322	2658	1316	3080	4394	936	3271	2664	2316	3367	3491	1239	3228	5432	3010	4578	4427	2463	2322	5226	2904	3017
1.808	1.81	226	650	75	2	197	225	120	94	3880	294	2881	1592	3393	4565	1075	3258	2897	2560	3503	3527	1431	3323	5410	2988	4721	4068	2578	2306	5047	3050	2922
1.812	1.814	217	694	89	2	195	236	114	133	3924	362	3152	1607	3267	4727	1120	3517	3108	2644	3673	3556	1464	3288	4965	2941	4648	3838	2727	2294	4847	3011	2961
1.816	1.818	270	675	94	1	261	226	105	154	4055	369	3282	1750	3462	4680	1243	3715	3141	2819	3870	3825	1609	3410	4962	2974	4551	3599	3025	2347	5033	3037	3019
1.82	1.8225	320	769	95	4	229	264	141	144	4067	428	3553	1835	3404	4823	1210	4019	3142	3013	3976	4097	1709	3664	4783	3094	4453	3546	3126	2327	5165	2992	3049
1.825	1.827	319	823	104	8	269	265	144	132	4286	501	3661	2070	3572	4969	1204	3944	3324	3074	4221	3967	1851	3598	4364	2889	4783	3432	3151	2296	4951	3109	3103
1.829	1.831	334	853	93	7	265	279	149	176	4362	479	3855	2153	3682	5266	1365	4049	3732	3263	4239	4195	2030	3565	4335	2924	4659	3182	3291	2235	4748	2977	3243
1.833	1.8355	392	916	105	10	277	313	157	319	4440	501	4203	2370	3710	5223	1515	4402	3682	3433	4236	4127	2209	3631	4133	2902	4527	2896	3391	2361	4321	2934	3328
1.838	1.84	450	1099	138	13	237	385	195	309	4508	536	4285	2496	3832	5520	1573	4397	3847	3576	4344	4041	2377	3593	3897	2882	4253	2761	3549	2180	4352	2819	3314
1.842	1.844	459	1039	124	11	257	356	170	356	4362	623	4240	2640	3934	5464	1563	4445	3994	3514	4199	4234	2503	3582	3657	2946	4390	2597	3493	2069	3940	2837	3370
1.846	1.848	544	1093	117	27	262	372	168	427	4257	674	4447	2936	3936	5209	1871	4852	4253	3687	4485	4167	2667	3533	3427	2855	4232	2377	3559	2158	3750	2794	3435
1.85	1.852	638	1062	138	56	306	341	205	431	4172	784	4723	3304	4173	5359	1762	4766	4254	3934	4529	4212	2959	3575	3340	3110	4154	2192	3650	1990	3562	2974	3501
1.854	1.8565	656	1244	125	33	300	360	267	509	3960	849	4655	3405	4163	5134	1728	4779	4355	4117	4468	4130	3057	3525	3048	3197	3953	1935	3798	2001	3426	3165	3476
1.859	1.861	715	1289	135	52	312	335	243	512	3808	937	4769	3621	4075	4936	1904	4878	4439	4204	4435	4278	3097	3529	3021	3284	3734	1839	3811	2026	3166	3098	3446
1.863	1.865	754	1414	118	79	308	401	275	598	3727	1070	4498	4015	4144	4893	1861	4882	4395	4266	4097	4145	3294	3553	2851	3382	3528	1627	3798	2089	3027	3349	3446
1.867	1.8695	764	1317	156	91	334	376	238	583	3581	1125	4822	4005	3959	4728	2023	4651	4436	4379	4061	4094	3413	3471	2629	3476	3505	1369	3816	1893	2957	3463	3125
1.872	1.874	891	1418	126	85	332	333	315	677	3630	1291	4810	4269	4096	4471	2184	4611	4304	4359	3941	4104	3543	3540	2556	3290	3291	1411	3942	1892	2572	3687	3055
1.876	1.878	913	1343	146	101	368	388	308	692	3460	1528	4701	4560	4093	4179	2214	4412	4453	4613	3943	3991	3667	3430	2353	3261	3080	1208	3818	1850	2400	3799	2955
1.88	1.882	1056	1375	126	164	426	347	300	796	3366	1463	4721	4868	4133	3964	2287	4409	4393	4731	3661	3944	3998	3325	2260	3309	2955	1198	3740	1790	2038	3806	2583
1.884	1.886	1077	1495	143	174	463	361	367	809	3308	1626	4461	5197	4193	3676	2241	4336	4358	4843	3498	3697	4127	3153	2279	3264	2797	1008	3719	1639	1945	3699	2356
1.888	1.8905	1067	1488	136	175	466	391	340	855	3116	1758	4404	5214	3910	3300	2310	4113	4563	4909	3387	3651	4293	2851	2026	3019	2586	933	3539	1606	1768	4004	2132
1.893	1.895	1108	1533	179	235	538	365	389	827	3058	1976	4367	5561	3810	2845	2355	4009	4182	4868	3030	3534	4272	2742	1930	2736	2423	832	3574	1386	1617	3781	1960
1.897	1.899	1148	1504	142	326	622	393	353	924	3018	2129	4177	5553	3592	2695	2322	3881	3983	5335	2997	3327	4428	2706	1654	2677	2404	786	3575	1262	1400	3888	1830
1.901	1.9035	1290	1562	139	340	707	397	402	1041	2700	2382	3949	5436	3478	2429	2377	3511	3985	5261	2786	3126	4391	2658	1521	2675	2206	681	3570	1324	1358	3743	1585
1.906	1.908	1326	1523	128	402	654	383	430	968	2827	2555	3625	5615	3314	2022	2310	3302	3639	5247	2486	3043	4542	2582	1469	2391	2041	658	3432	1258	1193	3736	1490
1.91	1.912	1412	1450	118	458	798	378	409	1219	2757	2761	3448	5635	3110	1969	2405	3304	3683	5298	2464	2899	4693	2338	1485	2283	2032	571	3243	1103	860	4128	1309
1.914	1.916	1556	1714	163	550	904	401	469	1374	2551	3074	3280	5577	2981	1767	2524	2906	3641	5364	2128	2733	4795	2242	1289	2231	1748	467	3317	1056	796	3949	1187
1.918	1.92	1692	1647	151	596	958	367	519	1302	2641	3147	2951	5333	2807	1467	2530	2709	3594	5244	2046	2610	4782	2081	1253	2070	1589	391	3113	1042	686	3585	1013
1.922	1.9245	1767	1780	159	685	1033	432	571	1365	2458	3251	2859	5479	2701	1379	2566	2656	3376	5250	1975	2458	4622	1882	1134	1809	1523	404	3053	909	576	3456	942
1.927	1.929	1767	1865	227	823	1041	321	571	1484	2243	3517	2682	5314	2537	1234	2596	2117	3322	5065	1769	2386	4715	1632	1074	1618	1322	312	2852	858	450	3053	808
1.931	1.933	1853	1855	234	885	1196	396	663	1641	2242	3586	2395	5116	2258	1005	2653	2039	3189	4709	1546	2269	4923	1536	868	1435	1235	282	2857	724	356	2711	662
1.935	1.9375	1899	1947	299	953	1221	353	704	1668	2108	3731	2145	4825	2037	956	2526	1828	3217	4837	1413	1973	4948	1342	786	1148	1096	264	2665	690	388	2606	604
1.94	1.942	2040	2208	341	1126	1238	340	754	1705	1988	3883	1876	4447	1807	799	2742	1535	3112	4590	1317	1904	4722	1144	768	1099	973	264	2613	559	282	2335	526
1.944	1.946	2059	2222	460	1273	1372	355	760	1813	2230	3768	1712	4340	1667	696	2630	1379	3040	4516	1156	1724	4629	1047	585	974	876	241	2511	588	178	1985	402
1.948	1.95	2131	2380	518	1408	1488	361	910	1855	2059	4061	1556	4149	1575	625	2612	1338	3168	4119	959	1635	4635	1013	618	875	820	220	2434	518	174	1864	403
1.952	1.9545	2414	2458	581	1572	1609	368	933	1941	2059	4154	1416	3659	1265	489	2658	1182	2900	3628	951	1417	4586	904	635	777	716	194	2258	405	157	1741	297
1.957	1.959	2337	2447	752	1799	1671	371	989	2056	2092	4243	1387	3222	1226	355	2783	972	2985	3505	800	1402	4344	708	479	675	639	152	2237	347	103	1227	283
1.961	1.963	2494	2460	722	2119	1786	340	1137	2195	1941	4483	1209	2992	1075	361	2717	901	2725	3202	789	1262	4328	686	421	585	573	165	1870	308	102	1140	258
1.965	1.967	2659	2705	858	2115	1838	365	1213	2189	1907	4555	1067	2628	1023	342	2723	801	2460	3066	686	1162	4286	565	436	592	528	138	2067	298	112	1049	201
1.969	1.9715	2743	2926	904	2209	1937	426	1296	2376	1796	4569	1012	2416	725	291	2831	703	2537	2814	543	1133	3968	563	370	409	472	151	1906	274	68	784	192
1.974	1.976	2906	2899	1025	2626	2051	423	1281	2352	1673	4530	925	2257	725	206	2862	673	2288	2641	542	1032	3682	463	350	377	428	114	1739	195	42	646	184
1.978	1.98	2876	3056	1123	2739	2121	443	1523	2435	1698	4641	784	1968	671	176	2709	482	2114	2485	460	907	3712	429	348	331	421	113	1737	174	30	456	161
1.982	1.984	2862	3111	1300	2925	2110	474	1685	2517	1664	4450	711	1729	538	175	2757	451	1875	2190	355	853	3222	313	281	263	345	107	1626	161	20	419	135
1.986	1.988	3199	3365	1327	3148	2121	506	1743	2526	1659	4720	595	1398	554	144	2550	429	1810	1927	301	774	3050	315	233	280	340	98	1551	145	17	324	116
1.99	1.9925	3382	3432	1381	3343	2155	501	1870	2703	1442	4614	567	1246	399	88	2647	299	1588	1831	320	640	2755	218	217	224	278	83	1487	129	15	284	85
1.995	1.997	3313	3472	1397	3608	2056	648	1963	2777	1421	4518	423	1080	373	100	2514	290	1483	1651	269	652	2607	221	186	151	206	86	1377	121	2	184	56
1.999	2.001	3671	3616	1400	3796	2195	605	2078	2778	1269	4634	472	976	262	99	2400	224	1426	1267	227	550	2487	165	158	147	251	53	1300	66	4	153	58
2.003	2.0055	3642	3886	1623	4051	2162	715	2273	2734	1157	4512	394	808	290	99	2454	223	1268	1244	168	453	2101	145	138	123	187	49	1317	55	10	103	57
2.008	2.01	3669	4072	1621	4064	2091	783	2439	2835	993	4483	329	769	254	77	2533	194	1061	1167	185	417	1906	130	125	88	166	49	1196	55	4	78	42
2.012	2.014	3824	3975	1645	4430	2197	761	2430	3085	1079	4440	343	685	178	42	2519	170	1006	917	135	391	1578	94	92	70	141	45	1069	38	0	46	45
2.016	2.018	3813	3910	1643	4552	2210	894	2651	3003	946	4259	280	586	118	56	2404	148	923	891	142	387	1399	72	79	52	126	34	981	18	0	52	30
2.02	2.022	3914	4084	1870	4658	2290	1037	2762	2765	838	3919	242	526	117	41	2325	121	806	733	139	317	1238	46	70	51	130	30	883	6	0	33	48
2.024	2.0265	3860	4268	2009	4739	2314	1111	2819	2936	767	3798	234	431	87	20	2287	127	647	642	112	266	1015	56	86	38	122	21	852	25	0	32	23
2.029	2.031	4178	4200	2183	5047	2287	1200	3107	3048	654	3564	236	365	95	15	2251	73	566	541	99	209	901	41	98	42	121	23	771	7	0	10	34
2.033	2.035	4159	4443	2361	5199	2280	1336	3302	3122	708	3183	217	315	47	7	2056	108	498	441	90	214	716	35	63	35	94	23	688	3	0	21	20
2.037	2.0395	4154	4173	2292	5125	2386	1403	3406	3215	603	3182	207	244	63	5	1900	84	364	388	98	180	549	22	53	28	119	10	632	5	0	6	15
2.042	2.044	4102	4117	2521	5127	2479	1406	3734	3182	576	3108	235	242	45	2	1907	83	312	248	56	183	435	25	43	20	84	4	531	2	0	0	17
2.046	2.048	4129	4201	2668	5283	2345	1587	3993	3218	486	2972	194	210	31	1	1687	44	326	253	78	151	344	16	34	22	60	19	510	5	0	4	14
2.05	2.052	4164	4239	2695	5273	2356	1684	4305	3426	509	2598	222	172	31	4	1526	40	252	177	73	134	311	18	28	5	64	5	399	0	0	4	30
2.054	2.056	4220	4239	3129	5175	2455	1893	4624	3353	409	2602	160	151	10	3	1461	35	281	131	59	112	195	6	13	16	63	17	363	3	0	6	16
2.058	2.0605	4086	4146	3077	5245	2482	1858	4666	3411	393	2313	158	91	15	0	1560	24	192	140	74	103	153	14	24	11	44	15	392	3	0	0	6
2.063	2.065	4371	3939	3266	5515	2419	2019	4784	3271	304	2013	137	106	7	1	1309	18	173	109	51	101	125	10	19	4	51	11	346	0	1	3	16
2.067	2.069	4162	3961	3363	5423	2423	2042	4801	3504	307	1959	125	99	17	0	1217	20	137	70	69	91	100	6	8	5	90	11	250	0	1	4	3
2.071	2.0735	4187	3697	3537	5296	2582	2261	4683	3431	244	1633	110	97	9	1	1196	14	122	66	58	74	69	7	20	6	46	7	240	4	1	1	3
2.076	2.078	4181	3801	3710	5455	2586	2303	5110	3401	248	1396	108	70	7	0	1003	18	101	45	37	80	65	5	11	0	42	5	170	1	0	0	1
2.08	2.082	4086	3712	3673	5286	2424	2466	4783	3461	178	1271	107	43	7	0	902	7	68	31	40	66	47	2	12	4	39	4	182	2	0	4	7
2.084	2.086	4036	3387	3846	5163	2536	2502	4836	3348	167	1145	103	56	13	0	841	10	59	18	35	58	33	2	9	0	37	3	118	0	0	0	1
2.088	2.0905	4166	3402	3805	5215	2686	2634	4719	3261	155	914	91	38	7	0	822	5	73	18	24	45	43	5	10	1	29	6	97	0	0	0	1
2.093	2.095	4045	3134	3827	5007	2630	2771	4750	3361	97	771	91	23	0	0	752	7	65	15	23	37	22	3	4	2	31	1	106	0	0	0	0
2.097	2.099	3887	2981	3840	4591	2540	2858	4569	3297	82	681	46	26	0	0	641	8	33	15	19	38	18	1	12	0	22	7	95	0	0	0	0
2.101	2.103	3717	2734	3780	4769	2672	2905	4533	3224	79	515	51	29	2	0	592	2	46	8	31	30	17	2	5	0	16	2	69	0	0	0	1
2.105	2.1075	3703	2571	3627	4629	2503	3150	4531	3411	61	460	44	25	1	0	551	1	18	9	17	33	14	0	6	2	14	1	42	0	0	0	0
2.11	2.112	3621	2430	3526	4255	2633	3174	4342	3297	50	343	50	10	1	0	509	5	23	4	20	41	16	1	6	1	11	2	53	0	0	0	0
2.114	2.116	3360	2156	3247	3972	2544	3209	3923	3211	50	267	47	13	0	0	486	7	30	15	10	32	9	3	1	4	16	2	27	0	0	0	0
2.118	2.12	3339	2032	3241	3861	2400	3281	3800	3236	66	212	33	9	0	0	344	2	33	13	14	12	6	0	3	0	13	1	26	0	0	0	0
2.122	2.124	3237	2028	3261	3681	2306	3379	3706	3009	68	153	35	12	0	0	376	10	41	8	18	22	4	0	0	1	9	3	31	0	0	0	0
2.126	2.1285	3059	1815	3178	3346	2140	3489	3350	3301	38	141	36	8	0	0	338	2	19	9	20	23	3	0	0	0	16	0	25	0	0	0	1
2.131	2.133	2817	1548	2722	2981	2121	3524	3138	3178	30	123	37	5	0	0	270	1	7	4	12	13	7	0	0	2	7	0	22	0	0	0	0
2.135	2.137	2684	1390	2770	2743	1946	3506	2892	3024	49	93	39	5	0	0	221	2	17	2	16	21	4	0	0	0	10	0	18	0	0	0	0
2.139	2.1415	2481	1214	2561	2376	1819	3700	2771	2801	35	80	32	10	0	0	203	7	15	0	7	16	0	4	0	2	8	0	6	0	0	0	0
2.144	2.146	2384	1077	2400	2222	1726	3848	2461	2643	25	71	16	3	0	0	211	3	6	2	9	8	0	0	0	0	8	0	13	0	0	0	0
2.148	2.15	2108	947	2004	1959	1664	3744	2360	2543	36	61	24	1	0	0	165	1	2	3	10	8	0	0	0	3	9	0	6	0	0	0	0
2.152	2.154	1877	872	2109	1844	1528	3910	2184	2314	25	31	17	1	0	0	209	2	3	1	0	5	0	0	0	0	8	0	8	0	0	0	2
2.156	2.158	1751	721	1647	1658	1501	4008	1959	2182	24	33	30	1	0	0	119	5	2	0	5	7	0	0	0	0	3	0	12	0	0	0	0
2.16	2.1625	1524	665	1617	1588	1465	4034	1676	2013	8	19	29	2	0	0	98	0	3	2	15	2	0	0	0	0	6	0	11	0	0	0	0
2.165	2.167	1448	525	1403	1249	1326	4127	1451	1982	8	17	33	0	0	0	94	0	5	2	10	3	0	0	0	0	3	0	5	0	0	0	0
2.169	2.171	1239	522	1390	1149	1171	3904	1371	1708	2	11	25	3	0	0	90	0	3	1	4	4	0	0	0	0	2	0	2	0	0	0	2
2.173	2.1755	1163	423	1143	965	1183	3975	1236	1624	5	17	26	1	0	0	98	0	4	0	4	2	0	0	0	0	3	0	12	0	0	0	0
2.178	2.18	1053	432	1039	885	1036	3921	1084	1704	5	19	23	0	0	0	78	0	1	1	4	0	0	0	0	0	3	0	1	0	0	0	0
2.182	2.184	977	327	938	716	1005	4002	913	1418	6	18	6	1	0	0	77	0	3	2	3	2	0	0	0	0	0	0	4	0	0	0	0
2.186	2.188	794	278	796	662	991	3778	815	1474	9	13	19	0	0	0	61	0	3	2	3	0	0	0	0	0	7	0	0	0	0	0	0
2.19	2.192	762	267	732	551	865	3722	731	1265	6	8	12	2	0	0	75	0	3	0	2	2	0	0	0	0	1	0	0	0	0	0	0
2.194	2.1965	576	244	593	497	829	3463	612	1062	2	2	20	0	0	0	61	0	1	1	5	0	0	0	0	0	2	0	6	0	0	0	0
2.199	2.201	472	212	584	464	753	3230	595	1026	0	0	19	0	0	0	44	0	0	1	5	3	0	0	0	0	1	0	3	0	0	0	1
2.203	2.205	489	138	475	402	675	3272	504	888	0	0	12	1	0	0	41	0	0	0	9	3	0	0	0	0	2	0	0	0	0	0	0
2.207	2.2095	344	120	508	328	640	2839	441	775	0	2	5	0	0	0	49	0	1	2	3	3	0	0	0	0	3	0	0	0	0	0	0
2.212	2.214	327	102	442	323	547	2554	404	772	0	1	11	0	0	0	36	0	0	0	6	0	0	0	0	0	6	0	0	0	0	0	0
2.216	2.218	237	80	410	260	568	2498	279	710	0	1	17	0	0	0	37	0	0	0	0	0	0	0	0	0	1	0	0	0	0	0	1
2.22	2.222	238	67	317	198	490	2235	252	565	0	0	4	2	0	0	21	0	0	2	0	6	0	0	0	0	0	0	0	0	0	0	0
2.224	2.226	193	45	283	220	443	1935	241	602	0	3	8	1	0	0	32	0	1	0	4	0	0	0	0	0	0	0	0	0	0	0	0
2.228	2.2305	156	17	210	198	377	1690	196	425	0	0	3	0	0	0	32	0	0	0	0	0	0	0	0	0	0	0	0	0	0	0	0
2.233	2.235	111	17	199	155	366	1444	153	447	0	1	6	0	0	0	30	0	0	4	1	0	0	0	0	0	0	0	0	0	0	0	0
2.237	2.239	91	22	174	142	352	1168	139	375	0	0	1	0	0	0	32	0	0	0	2	1	0	0	0	0	0	0	0	0	0	0	0
2.241	2.2435	68	16	148	153	335	1020	100	361	0	0	5	0	0	0	24	0	0	0	0	0	0	0	0	0	1	0	0	0	0	0	0
2.246	2.248	58	18	143	122	340	819	118	293	0	0	7	0	0	0	30	0	0	0	0	2	0	0	0	0	3	0	0	0	0	0	0
2.25	2.252	57	8	123	112	288	717	123	266	0	0	6	0	0	0	22	0	0	1	1	0	0	0	0	0	0	0	0	0	0	0	0
2.254	2.256	36	4	110	70	249	689	77	267	0	0	1	0	0	0	10	0	0	1	0	0	0	0	0	0	0	0	0	0	0	0	0
2.258	2.26	31	3	116	101	301	522	66	210	0	0	3	0	0	0	24	0	0	0	0	2	0	0	0	0	1	0	0	0	0	0	0
2.262	2.2645	40	1	97	71	261	500	54	205	0	2	0	0	0	0	16	0	2	0	0	3	0	0	0	0	0	0	0	0	0	0	0
2.267	2.269	19	5	91	64	232	297	67	136	0	1	2	0	0	0	22	0	0	0	0	0	0	0	0	0	1	0	0	0	0	0	0
2.271	2.273	24	1	76	68	197	268	45	150	0	1	1	0	0	0	13	0	0	0	1	1	0	0	0	0	0	0	0	0	0	0	0
2.275	2.2775	19	3	68	57	184	236	41	121	0	0	4	0	0	0	17	0	0	0	0	2	0	0	0	0	1	0	0	0	0	0	0
2.28	2.282	33	6	57	47	168	175	27	110	0	0	5	0	0	0	6	0	1	0	1	0	0	0	0	0	1	0	0	0	0	0	0
2.284	2.286	21	0	62	32	138	132	31	122	0	0	0	0	0	0	6	0	0	0	0	0	0	0	0	0	0	0	0	0	0	0	0
2.288	2.29	15	0	57	48	161	135	30	139	0	0	4	0	0	0	5	0	0	0	0	1	0	0	0	0	0	0	0	0	0	0	0
2.292	2.294	6	0	48	52	170	122	22	106	0	0	1	0	0	0	10	0	0	0	0	0	0	0	0	0	0	0	0	0	0	0	0
2.296	2.2985	16	0	63	48	148	102	23	82	0	0	3	0	0	0	2	0	0	0	0	0	0	0	0	0	0	0	0	0	0	0	0
2.301	2.303	7	4	43	46	127	55	12	88	0	0	6	0	0	0	3	0	0	0	0	3	0	0	0	0	2	0	0	0	0	0	0
2.305	2.307	9	3	61	41	109	42	13	69	0	0	0	0	0	0	1	0	0	0	0	1	0	0	0	0	0	0	0	0	0	0	0
2.309	2.3115	5	1	47	45	105	33	11	74	0	0	1	0	0	0	7	0	0	0	0	3	0	0	0	0	0	0	0	0	0	0	0
2.314	2.316	3	3	52	26	119	35	12	68	0	0	0	0	0	0	1	0	0	0	0	2	0	0	0	0	0	0	0	0	0	0	0
2.318	2.32	9	0	40	28	85	39	8	68	0	0	0	0	0	0	4	0	0	0	0	0	0	0	0	0	0	0	0	0	0	0	0
2.322	2.324	2	0	38	19	78	24	5	65	0	0	0	0	0	0	14	0	0	0	0	1	0	0	0	0	0	0	0	0	0	0	0
2.326	2.328	6	0	25	6	86	23	17	60	0	0	0	0	0	0	0	0	0	0	0	2	0	0	0	0	0	0	0	0	0	0	0
2.33	2.3325	8	0	41	7	69	10	3	38	0	0	0	0	0	0	1	0	0	0	0	4	0	0	0	0	0	0	0	0	0	0	0
2.335	2.337	2	0	25	14	59	14	1	34	0	0	0	0	0	0	2	0	0	0	0	0	0	0	0	0	0	0	0	0	0	0	0
2.339	2.341	0	0	15	7	101	18	8	33	0	0	0	0	0	0	5	0	0	0	0	0	0	0	0	0	0	0	0	0	0	0	0
2.343	2.3455	1	0	23	7	75	8	4	23	0	0	0	0	0	0	3	0	0	0	0	0	0	0	0	0	0	0	0	0	0	0	0
2.348	2.35	1	0	27	7	82	6	0	32	0	0	0	0	0	0	6	0	2	0	0	0	0	0	0	0	0	0	0	0	0	0	0
2.352	2.354	1	0	23	2	43	14	5	25	0	0	0	0	0	0	1	0	0	0	0	0	0	0	0	0	0	0	0	0	0	0	0
2.356	2.358	3	0	12	7	68	5	2	23	0	0	0	0	0	0	0	0	0	0	0	0	0	0	0	0	0	0	0	0	0	0	0
2.36	2.362	0	0	10	2	47	7	5	22	0	0	0	0	0	0	1	0	0	0	0	0	0	0	0	0	0	0	0	0	0	0	0
2.364	2.3665	0	0	11	5	45	4	3	14	0	0	0	0	0	0	0	0	0	0	0	0	0	0	0	0	0	0	0	0	0	0	0
2.369	2.371	0	0	8	5	67	7	3	18	0	0	0	0	0	0	5	0	0	0	0	0	0	0	0	0	0	0	0	0	0	0	0
2.373	2.375	0	0	6	7	48	5	1	13	0	0	0	0	0	0	0	0	0	0	0	0	0	0	0	0	0	0	0	0	0	0	0
2.377	2.3795	0	0	7	3	38	7	2	9	0	0	0	0	0	0	0	0	0	0	0	0	0	0	0	0	0	0	0	0	0	0	0
2.382	2.384	0	0	7	1	44	1	0	10	0	0	0	0	0	0	1	0	0	0	0	0	0	0	0	0	0	0	0	0	0	0	0
2.386	2.388	0	0	3	2	41	4	6	12	0	0	0	0	0	0	0	0	0	0	0	0	0	0	0	0	0	0	0	0	0	0	0
2.39	2.392	0	0	7	3	41	2	1	21	0	0	0	0	0	0	0	0	0	0	0	0	0	0	0	0	0	0	0	0	0	0	0
2.394	2.3965	0	0	9	2	38	8	3	15	0	0	0	0	0	0	0	0	0	0	0	0	0	0	0	0	0	0	0	0	0	0	0
2.399	2.401	0	0	7	0	38	4	3	8	0	0	0	0	0	0	0	0	0	0	0	0	0	0	0	0	0	0	0	0	0	0	0
2.403	2.405	0	0	5	0	21	3	1	5	0	0	0	0	0	0	0	0	0	0	0	0	0	0	0	0	0	0	0	0	0	0	0
2.407	2.409	0	0	3	0	16	8	0	2	0	0	0	0	0	0	0	0	0	0	0	0	0	0	0	0	0	0	0	0	0	0	0
2.411	2.413	0	0	2	0	15	5	7	7	0	0	0	0	0	0	0	0	0	0	0	0	0	0	0	0	0	0	0	0	0	0	0
2.415	2.4175	0	0	4	1	19	5	2	1	0	0	0	0	0	0	0	0	0	0	0	0	0	0	0	0	0	0	0	0	0	0	0
2.42	2.422	0	0	1	4	27	2	2	2	0	0	0	0	0	0	0	0	0	0	0	0	0	0	0	0	0	0	0	0	0	0	0
2.424	2.426	0	0	0	0	20	1	0	5	0	0	0	0	0	0	0	0	0	0	0	0	0	0	0	0	0	0	0	0	0	0	0
2.428	2.43	0	0	3	0	7	3	1	1	0	0	0	0	0	0	0	0	0	0	0	0	0	0	0	0	0	0	0	0	0	0	0
2.432	2.4345	0	0	2	1	14	2	0	0	0	0	0	0	0	0	0	0	0	0	0	0	0	0	0	0	0	0	0	0	0	0	0
2.437	2.439	0	0	0	0	6	0	0	0	0	0	0	0	0	0	0	0	0	0	0	0	0	0	0	0	0	0	0	0	0	0	0
2.441	2.443	0	0	0	0	13	0	0	0	0	0	0	0	0	0	0	0	0	0	0	0	0	0	0	0	0	0	0	0	0	0	0
2.445	2.4475	0	0	0	0	13	3	1	0	0	0	0	0	0	0	0	0	0	0	0	0	0	0	0	0	0	0	0	0	0	0	0
2.45	2.452	0	0	0	0	10	2	0	0	0	0	0	0	0	0	0	0	0	0	0	0	0	0	0	0	0	0	0	0	0	0	0
2.454	2.456	0	0	0	0	4	1	0	0	0	0	0	0	0	0	0	0	0	0	0	0	0	0	0	0	0	0	0	0	0	0	0
2.458	2.46	0	0	0	0	8	5	0	0	0	0	0	0	0	0	0	0	0	0	0	0	0	0	0	0	0	0	0	0	0	0	0
2.462	2.464	0	0	0	0	7	7	0	0	0	0	0	0	0	0	0	0	0	0	0	0	0	0	0	0	0	0	0	0	0	0	0
2.466	2.4685	0	0	0	0	10	6	0	0	0	0	0	0	0	0	0	0	0	0	0	0	0	0	0	0	0	0	0	0	0	0	0
2.471	2.473	0	0	0	0	7	0	0	0	0	0	0	0	0	0	0	0	0	0	0	0	0	0	0	0	0	0	0	0	0	0	0
2.475	2.477	0	0	0	0	10	0	0	0	0	0	0	0	0	0	0	0	0	0	0	0	0	0	0	0	0	0	0	0	0	0	0
2.479	2.4815	0	0	0	0	4	0	0	0	0	0	0	0	0	0	0	0	0	0	0	0	0	0	0	0	0	0	0	0	0	0	0
2.484	2.486	0	0	0	0	6	0	0	0	0	0	0	0	0	0	0	0	0	0	0	0	0	0	0	0	0	0	0	0	0	0	0
2.488	2.49	0	0	0	0	2	0	0	0	0	0	0	0	0	0	0	0	0	0	0	0	0	0	0	0	0	0	0	0	0	0	0
2.492	2.494	0	0	0	0	3	0	0	0	0	0	0	0	0	0	0	0	0	0	0	0	0	0	0	0	0	0	0	0	0	0	0
2.496	2.498	0	0	0	0	5	0	0	0	0	0	0	0	0	0	0	0	0	0	0	0	0	0	0	0	0	0	0	0	0	0	0
2.5	2.5025	0	0	0	0	10	0	0	0	0	0	0	0	0	0	0	0	0	0	0	0	0	0	0	0	0	0	0	0	0	0	0
2.505	2.507	0	0	0	0	3	0	0	0	0	0	0	0	0	0	0	0	0	0	0	0	0	0	0	0	0	0	0	0	0	0	0
2.509	2.511	0	0	0	0	5	0	0	0	0	0	0	0	0	0	0	0	0	0	0	0	0	0	0	0	0	0	0	0	0	0	0
2.513	2.5155	0	0	0	0	2	0	0	0	0	0	0	0	0	0	0	0	0	0	0	0	0	0	0	0	0	0	0	0	0	0	0
2.518	2.52	0	0	0	0	6	0	0	0	0	0	0	0	0	0	0	0	0	0	0	0	0	0	0	0	0	0	0	0	0	0	0
2.522	2.524	0	0	0	0	1	0	0	0	0	0	0	0	0	0	0	0	0	0	0	0	0	0	0	0	0	0	0	0	0	0	0
2.526	2.528	0	0	0	0	0	0	0	0	0	0	0	0	0	0	0	0	0	0	0	0	0	0	0	0	0	0	0	0	0	0	0
2.53	2.532	0	0	0	0	7	0	0	0	0	0	0	0	0	0	0	0	0	0	0	0	0	0	0	0	0	0	0	0	0	0	0
2.534	2.5365	0	0	0	0	0	0	0	0	0	0	0	0	0	0	0	0	0	0	0	0	0	0	0	0	0	0	0	0	0	0	0
2.539	2.541	0	0	0	0	0	0	0	0	0	0	0	0	0	0	0	0	0	0	0	0	0	0	0	0	0	0	0	0	0	0	0
2.543	2.545	0	0	0	0	0	0	0	0	0	0	0	0	0	0	0	0	0	0	0	0	0	0	0	0	0	0	0	0	0	0	0
2.547	2.5495	0	0	0	0	0	0	0	0	0	0	0	0	0	0	0	0	0	0	0	0	0	0	0	0	0	0	0	0	0	0	0
2.552	2.554	0	0	0	0	0	0	0	0	0	0	0	0	0	0	0	0	0	0	0	0	0	0	0	0	0	0	0	0	0	0	0
2.556	2.558	0	0	0	0	2	0	0	0	0	0	0	0	0	0	0	0	0	0	0	0	0	0	0	0	0	0	0	0	0	0	0
2.56	2.562	0	0	0	0	1	0	0	0	0	0	0	0	0	0	0	0	0	0	0	0	0	0	0	0	0	0	0	0	0	0	0
2.564	2.5665	0	0	0	0	0	0	0	0	0	0	0	0	0	0	0	0	0	0	0	0	0	0	0	0	0	0	0	0	0	0	0
2.569	2.571	0	0	0	0	1	0	0	0	0	0	0	0	0	0	0	0	0	0	0	0	0	0	0	0	0	0	0	0	0	0	0
2.573	2.575	0	0	0	0	0	0	0	0	0	0	0	0	0	0	0	0	0	0	0	0	0	0	0	0	0	0	0	0	0	0	0
2.577	2.579	0	0	0	0	0	0	0	0	0	0	0	0	0	0	0	0	0	0	0	0	0	0	0	0	0	0	0	0	0	0	0
2.581	2.5835	0	0	0	0	0	0	0	0	0	0	0	0	0	0	0	0	0	0	0	0	0	0	0	0	0	0	0	0	0	0	0
2.586	2.588	0	0	0	0	0	0	0	0	0	0	0	0	0	0	0	0	0	0	0	0	0	0	0	0	0	0	0	0	0	0	0
2.59	2.592	0	0	0	0	0	0	0	0	0	0	0	0	0	0	0	0	0	0	0	0	0	0	0	0	0	0	0	0	0	0	0
2.594	2.596	0	0	0	0	0	0	0	0	0	0	0	0	0	0	0	0	0	0	0	0	0	0	0	0	0	0	0	0	0	0	0
2.598	2.6	0	0	0	0	0	0	0	0	0	0	0	0	0	0	0	0	0	0	0	0	0	0	0	0	0	0	0	0	0	0	0
2.602	2.6045	0	0	0	0	0	0	0	0	0	0	0	0	0	0	0	0	0	0	0	0	0	0	0	0	0	0	0	0	0	0	0
2.607	2.609	0	0	0	0	0	0	0	0	0	0	0	0	0	0	0	0	0	0	0	0	0	0	0	0	0	0	0	0	0	0	0
2.611	2.613	0	0	0	0	2	0	0	0	0	0	0	0	0	0	0	0	0	0	0	0	0	0	0	0	0	0	0	0	0	0	0
2.615	2.6175	0	0	0	0	0	0	0	0	0	0	0	0	0	0	0	0	0	0	0	0	0	0	0	0	0	0	0	0	0	0	0
2.62	2.622	0	0	0	0	0	0	0	0	0	0	0	0	0	0	0	0	0	0	0	0	0	0	0	0	0	0	0	0	0	0	0
2.624	2.626	0	0	0	0	0	0	0	0	0	0	0	0	0	0	0	0	0	0	0	0	0	0	0	0	0	0	0	0	0	0	0
2.628	2.63	0	0	0	0	0	0	0	0	0	0	0	0	0	0	0	0	0	0	0	0	0	0	0	0	0	0	0	0	0	0	0
2.632	2.634	0	0	0	0	0	0	0	0	0	0	0	0	0	0	0	0	0	0	0	0	0	0	0	0	0	0	0	0	0	0	0
2.636	2.6385	0	0	0	0	0	0	0	0	0	0	0	0	0	0	0	0	0	0	0	0	0	0	0	0	0	0	0	0	0	0	0
2.641	2.643	0	0	0	0	0	0	0	0	0	0	0	0	0	0	0	0	0	0	0	0	0	0	0	0	0	0	0	0	0	0	0
2.645	2.647	0	0	0	0	0	0	0	0	0	0	0	0	0	0	0	0	0	0	0	0	0	0	0	0	0	0	0	0	0	0	0
2.649	2.6515	0	0	0	0	0	0	0	0	0	0	0	0	0	0	0	0	0	0	0	0	0	0	0	0	0	0	0	0	0	0	0
2.654	2.656	0	0	0	0	0	0	0	0	0	0	0	0	0	0	0	0	0	0	0	0	0	0	0	0	0	0	0	0	0	0	0
2.658	2.66	0	0	0	0	0	0	0	0	0	0	0	0	0	0	0	0	0	0	0	0	0	0	0	0	0	0	0	0	0	0	0
2.662	2.664	0	0	0	0	0	0	0	0	0	0	0	0	0	0	0	0	0	0	0	0	0	0	0	0	0	0	0	0	0	0	0
2.666	2.668	0	0	0	0	0	0	0	0	0	0	0	0	0	0	0	0	0	0	0	0	0	0	0	0	0	0	0	0	0	0	0
2.67	2.6725	0	0	0	0	0	0	0	0	0	0	0	0	0	0	0	0	0	0	0	0	0	0	0	0	0	0	0	0	0	0	0
2.675	2.677	0	0	0	0	0	0	0	0	0	0	0	0	0	0	0	0	0	0	0	0	0	0	0	0	0	0	0	0	0	0	0
2.679	2.681	0	0	0	0	0	0	0	0	0	0	0	0	0	0	0	0	0	0	0	0	0	0	0	0	0	0	0	0	0	0	0
2.683	2.6855	0	0	0	0	0	0	0	0	0	0	0	0	0	0	0	0	0	0	0	0	0	0	0	0	0	0	0	0	0	0	0
2.688	2.69	0	0	0	0	0	0	0	0	0	0	0	0	0	0	0	0	0	0	0	0	0	0	0	0	0	0	0	0	0	0	0
2.692	2.694	0	0	0	0	0	0	0	0	0	0	0	0	0	0	0	0	0	0	0	0	0	0	0	0	0	0	0	0	0	0	0
2.696	2.698	0	0	0	0	0	0	0	0	0	0	0	0	0	0	0	0	0	0	0	0	0	0	0	0	0	0	0	0	0	0	0
2.7	2.7025	0	0	0	0	0	0	0	0	0	0	0	0	0	0	0	0	0	0	0	0	0	0	0	0	0	0	0	0	0	0	0
2.705	2.707	0	0	0	0	0	0	0	0	0	0	0	0	0	0	0	0	0	0	0	0	0	0	0	0	0	0	0	0	0	0	0
2.709	2.711	0	0	0	0	0	0	0	0	0	0	0	0	0	0	0	0	0	0	0	0	0	0	0	0	0	0	0	0	0	0	0
2.713	2.715	0	0	0	0	0	0	0	0	0	0	0	0	0	0	0	0	0	0	0	0	0	0	0	0	0	0	0	0	0	0	0
2.717	2.7195	0	0	0	0	0	0	0	0	0	0	0	0	0	0	0	0	0	0	0	0	0	0	0	0	0	0	0	0	0	0	0
2.722	2.724	0	0	0	0	0	0	0	0	0	0	0	0	0	0	0	0	0	0	0	0	0	0	0	0	0	0	0	0	0	0	0
2.726	2.728	0	0	0	0	0	0	0	0	0	0	0	0	0	0	0	0	0	0	0	0	0	0	0	0	0	0	0	0	0	0	0
2.73	2.732	0	0	0	0	0	0	0	0	0	0	0	0	0	0	0	0	0	0	0	0	0	0	0	0	0	0	0	0	0	0	0
2.734	2.736	0	0	0	0	0	0	0	0	0	0	0	0	0	0	0	0	0	0	0	0	0	0	0	0	0	0	0	0	0	0	0
2.738	2.7405	0	0	0	0	0	0	0	0	0	0	0	0	0	0	0	0	0	0	0	0	0	0	0	0	0	0	0	0	0	0	0
2.743	2.745	0	0	0	0	0	0	0	0	0	0	0	0	0	0	0	0	0	0	0	0	0	0	0	0	0	0	0	0	0	0	0
2.747	2.749	0	0	0	0	0	0	0	0	0	0	0	0	0	0	0	0	0	0	0	0	0	0	0	0	0	0	0	0	0	0	0
2.751	2.7535	0	0	0	0	0	0	0	0	0	0	0	0	0	0	0	0	0	0	0	0	0	0	0	0	0	0	0	0	0	0	0
2.756	2.758	0	0	0	0	0	0	0	0	0	0	0	0	0	0	0	0	0	0	0	0	0	0	0	0	0	0	0	0	0	0	0
2.76	2.762	0	0	0	0	0	0	0	0	0	0	0	0	0	0	0	0	0	0	0	0	0	0	0	0	0	0	0	0	0	0	0
2.764	2.766	0	0	0	0	0	0	0	0	0	0	0	0	0	0	0	0	0	0	0	0	0	0	0	0	0	0	0	0	0	0	0
2.768	2.77	0	0	0	0	0	0	0	0	0	0	0	0	0	0	0	0	0	0	0	0	0	0	0	0	0	0	0	0	0	0	0
2.772	2.7745	0	0	0	0	0	0	0	0	0	0	0	0	0	0	0	0	0	0	0	0	0	0	0	0	0	0	0	0	0	0	0
2.777	2.779	0	0	0	0	0	0	0	0	0	0	0	0	0	0	0	0	0	0	0	0	0	0	0	0	0	0	0	0	0	0	0
2.781	2.783	0	0	0	0	0	0	0	0	0	0	0	0	0	0	0	0	0	0	0	0	0	0	0	0	0	0	0	0	0	0	0
2.785	2.7875	0	0	0	0	0	0	0	0	0	0	0	0	0	0	0	0	0	0	0	0	0	0	0	0	0	0	0	0	0	0	0
2.79	2.792	0	0	0	0	0	0	0	0	0	0	0	0	0	0	0	0	0	0	0	0	0	0	0	0	0	0	0	0	0	0	0
2.794	2.796	0	0	0	0	0	0	0	0	0	0	0	0	0	0	0	0	0	0	0	0	0	0	0	0	0	0	0	0	0	0	0
2.798	2.8	0	0	0	0	0	0	0	0	0	0	0	0	0	0	0	0	0	0	0	0	0	0	0	0	0	0	0	0	0	0	0
2.802	2.804	0	0	0	0	0	0	0	0	0	0	0	0	0	0	0	0	0	0	0	0	0	0	0	0	0	0	0	0	0	0	0
2.806	2.8085	0	0	0	0	0	0	0	0	0	0	0	0	0	0	0	0	0	0	0	0	0	0	0	0	0	0	0	0	0	0	0
2.811	2.813	0	0	0	0	0	0	0	0	0	0	0	0	0	0	0	0	0	0	0	0	0	0	0	0	0	0	0	0	0	0	0
2.815	2.817	0	0	0	0	0	0	0	0	0	0	0	0	0	0	0	0	0	0	0	0	0	0	0	0	0	0	0	0	0	0	0
2.819	2.8215	0	0	0	0	0	0	0	0	0	0	0	0	0	0	0	0	0	0	0	0	0	0	0	0	0	0	0	0	0	0	0
2.824	2.826	0	0	0	0	0	0	0	0	0	0	0	0	0	0	0	0	0	0	0	0	0	0	0	0	0	0	0	0	0	0	0
2.828	2.83	0	0	0	0	0	0	0	0	0	0	0	0	0	0	0	0	0	0	0	0	0	0	0	0	0	0	0	0	0	0	0
2.832	2.834	0	0	0	0	0	0	0	0	0	0	0	0	0	0	0	0	0	0	0	0	0	0	0	0	0	0	0	0	0	0	0
2.836	2.838	0	0	0	0	0	0	0	0	0	0	0	0	0	0	0	0	0	0	0	0	0	0	0	0	0	0	0	0	0	0	0
2.84	2.8425	0	0	0	0	0	0	0	0	0	0	0	0	0	0	0	0	0	0	0	0	0	0	0	0	0	0	0	0	0	0	0
2.845	2.847	0	0	0	0	0	0	0	0	0	0	0	0	0	0	0	0	0	0	0	0	0	0	0	0	0	0	0	0	0	0	0
2.849	2.851	0	0	0	0	0	0	0	0	0	0	0	0	0	0	0	0	0	0	0	0	0	0	0	0	0	0	0	0	0	0	0
2.853	2.8555	0	0	0	0	0	0	0	0	0	0	0	0	0	0	0	0	0	0	0	0	0	0	0	0	0	0	0	0	0	0	0
2.858	2.86	0	0	0	0	0	0	0	0	0	0	0	0	0	0	0	0	0	0	0	0	0	0	0	0	0	0	0	0	0	0	0
2.862	2.864	0	0	0	0	0	0	0	0	0	0	0	0	0	0	0	0	0	0	0	0	0	0	0	0	0	0	0	0	0	0	0
2.866	2.868	0	0	0	0	0	0	0	0	0	0	0	0	0	0	0	0	0	0	0	0	0	0	0	0	0	0	0	0	0	0	0
2.87	2.8725	0	0	0	0	0	0	0	0	0	0	0	0	0	0	0	0	0	0	0	0	0	0	0	0	0	0	0	0	0	0	0
2.875	2.877	0	0	0	0	0	0	0	0	0	0	0	0	0	0	0	0	0	0	0	0	0	0	0	0	0	0	0	0	0	0	0
2.879	2.881	0	0	0	0	0	0	0	0	0	0	0	0	0	0	0	0	0	0	0	0	0	0	0	0	0	0	0	0	0	0	0
2.883	2.885	0	0	0	0	0	0	0	0	0	0	0	0	0	0	0	0	0	0	0	0	0	0	0	0	0	0	0	0	0	0	0
2.887	2.8895	0	0	0	0	0	0	0	0	0	0	0	0	0	0	0	0	0	0	0	0	0	0	0	0	0	0	0	0	0	0	0
2.892	2.894	0	0	0	0	0	0	0	0	0	0	0	0	0	0	0	0	0	0	0	0	0	0	0	0	0	0	0	0	0	0	0
2.896	2.948	0	0	0	0	0	0	0	0	0	0	0	0	0	0	0	0	0	0	0	0	0	0	0	0	0	0	0	0	0	0	0

## Sheet: Fig3i_day12_COL19FRET_data
Trial		1	1	1	1	1	1	2	2	2	2	2	2	2	2	2	2	2	2	2	2	2	2	2	2	2	2	2	2	2	2
Plate		1	1	1	2	2	2	1	1	1	1	1	2	2	2	2	3	3	3	3	3	3	3	3	4	4	4	4	4	4	4
Series		2	4	5	2	3	4	2	3	4	5	7	2	4	6	7	3	4	5	6	7	8	9	10	3	4	5	7	8	9	10
Mean		2.29	2.169	2.252	2.359	2.307	2.198	2.084	2.095	2.081	2.093	2.166	2.107	2.114	2.126	2.092	2.113	2.153	2.114	2.153	2.083	2.089	2.084	2.083	2.121	2.113	2.158	2.103	2.123	2.116	2.165
Mean Calc		2.29048	2.16874	2.25156	2.35877	2.30718	2.19817	2.08388	2.09487	2.08079	2.09309	2.16555	2.10753	2.11367	2.12621	2.09251	2.11271	2.15283	2.11448	2.15295	2.08327	2.08916	2.08426	2.08288	2.12142	2.11308	2.15839	2.10255	2.12339	2.11625	2.16531
Data Points		200813	208196	180260	199299	201021	207340	148200	163331	192920	177309	194836	214959	158698	177075	163398	178510	163384	156068	178631	197075	213032	179026	227846	196439	192129	205683	183011	222856	210348	160433
Difference		-0.000479782	0.000256854	0.00043701	0.000234577	-0.000181441	-0.000174744	0.000116768	0.000131065	0.000211608	-9.41238e-05	0.000446735	-0.000525072	0.000332065	-0.000205334	-0.000511616	0.000294336	0.000174108	-0.000484244	5.23313e-05	-0.000265858	-0.000164633	-0.000256661	0.000115242	-0.00041954	-8.03184e-05	-0.000392405	0.000454716	-0.000393786	-0.000246896	-0.000314705
left bound	Fret Ratio
1.2	1.202	0	0	0	0	0	0	0	0	0	0	0	0	0	0	0	0	0	0	0	0	0	0	0	0	0	0	0	0	0	0
1.204	1.206	0	0	2	0	0	0	0	0	0	0	0	0	0	0	0	0	0	0	0	0	0	0	0	0	0	0	0	0	0	0
1.208	1.2105	0	0	3	0	0	0	0	0	0	0	0	0	0	0	0	0	0	0	0	0	0	0	0	0	0	0	0	0	0	0
1.213	1.215	0	0	2	0	0	0	0	0	0	0	0	0	0	0	0	0	0	0	0	0	0	0	0	0	0	0	0	0	0	0
1.217	1.219	0	0	2	0	0	0	0	0	0	0	0	0	0	0	0	0	0	0	0	0	0	0	0	0	0	0	0	0	0	0
1.221	1.2235	0	0	0	0	0	0	0	0	0	0	0	0	0	0	0	0	0	0	0	0	0	0	0	0	0	0	0	0	0	0
1.226	1.228	0	0	0	0	0	0	0	0	0	0	0	0	0	0	0	0	0	0	0	0	0	0	0	0	0	0	0	0	0	0
1.23	1.232	0	0	3	0	0	0	0	0	0	0	0	0	0	0	0	0	0	0	0	0	0	0	0	0	0	0	0	0	0	0
1.234	1.236	0	0	0	0	0	0	0	0	0	0	0	0	0	0	0	0	0	0	0	0	0	0	0	0	0	0	0	0	0	0
1.238	1.24	0	0	2	0	0	0	0	0	0	0	0	0	0	0	0	0	0	0	0	0	0	0	0	0	0	0	0	0	0	0
1.242	1.2445	0	0	3	0	0	0	0	0	0	0	0	0	0	0	0	0	0	0	0	0	0	0	0	0	0	0	0	0	0	0
1.247	1.249	0	0	0	0	0	0	0	0	0	0	0	0	0	0	0	0	0	0	0	0	0	0	0	0	0	0	0	0	0	0
1.251	1.253	0	0	0	0	0	0	0	0	0	0	0	0	0	0	0	0	0	0	0	0	0	0	0	0	0	0	0	0	0	0
1.255	1.2575	0	0	0	0	0	0	0	0	0	0	0	0	0	0	0	0	0	0	0	0	0	0	0	0	0	0	0	0	0	0
1.26	1.262	0	0	0	0	0	0	0	0	0	0	0	0	0	0	0	0	0	0	0	0	0	0	0	0	0	0	0	0	0	0
1.264	1.266	0	0	0	0	0	0	0	0	0	0	0	0	0	0	0	0	0	0	0	0	0	0	0	0	0	0	0	0	0	0
1.268	1.27	0	0	0	0	0	0	0	0	0	0	0	0	0	0	0	0	0	0	0	0	0	0	0	0	0	0	0	0	0	0
1.272	1.274	0	0	0	0	0	0	0	0	0	0	0	0	0	0	0	0	0	0	0	0	0	0	0	0	0	0	0	0	0	0
1.276	1.2785	0	0	0	0	0	0	0	0	0	0	0	0	0	0	0	0	0	0	0	0	0	0	0	0	0	0	0	0	0	0
1.281	1.283	0	0	0	0	0	0	0	0	0	0	0	0	0	0	0	0	0	0	0	0	0	0	0	0	0	0	0	0	0	0
1.285	1.287	0	0	1	0	0	0	0	0	0	0	0	0	0	0	0	0	0	0	0	0	0	0	0	0	0	0	0	0	0	0
1.289	1.291	0	0	3	0	0	0	0	0	0	0	0	0	0	0	0	0	0	0	0	0	0	0	0	0	0	0	0	0	0	0
1.293	1.2955	0	0	0	0	0	0	0	0	0	0	0	0	0	0	0	0	0	0	0	0	0	0	0	0	0	0	0	0	0	0
1.298	1.3	0	0	0	0	0	0	0	0	0	0	0	0	0	0	0	0	0	0	0	0	0	0	0	0	0	0	0	0	0	0
1.302	1.304	0	0	0	0	0	0	0	0	0	0	0	0	0	0	0	0	0	0	0	0	0	0	0	0	0	0	0	0	0	0
1.306	1.308	0	0	0	0	0	0	0	0	0	0	0	0	0	0	0	0	0	0	0	0	0	0	0	0	0	0	0	0	0	0
1.31	1.3125	0	0	0	0	0	0	0	0	0	0	0	0	0	0	0	0	0	0	0	0	0	0	0	0	0	0	0	0	0	0
1.315	1.317	0	0	0	0	0	0	0	0	0	0	0	0	0	0	0	0	0	0	0	0	0	0	0	0	0	0	0	0	0	0
1.319	1.321	0	0	0	0	0	0	0	0	0	0	0	0	0	0	0	0	0	0	0	0	0	0	0	0	0	0	0	0	0	0
1.323	1.3255	0	0	0	0	0	0	0	0	0	0	0	0	0	0	0	0	0	0	0	0	0	0	0	0	0	0	0	0	0	0
1.328	1.33	0	0	5	0	0	0	0	0	0	0	0	0	0	0	0	0	0	0	0	0	0	0	0	0	0	0	0	0	0	0
1.332	1.334	0	0	0	0	0	0	0	0	0	0	0	0	0	0	0	0	0	0	0	0	0	0	0	0	0	0	0	0	0	0
1.336	1.338	0	0	0	0	0	0	0	0	0	0	0	0	0	0	0	0	0	0	0	0	0	0	0	0	0	0	0	0	0	0
1.34	1.342	0	0	1	0	0	0	0	0	0	0	0	0	0	0	0	0	0	0	0	0	0	0	0	0	0	0	0	0	0	0
1.344	1.3465	0	0	0	0	0	0	0	0	0	0	0	0	0	0	0	0	0	0	0	0	0	0	0	0	0	0	0	0	0	0
1.349	1.351	0	0	0	0	0	0	0	0	0	0	0	0	0	0	0	0	0	0	0	0	0	0	0	0	0	0	0	0	0	0
1.353	1.355	0	0	0	0	0	0	0	0	0	0	0	0	0	0	0	0	0	0	0	0	0	0	0	0	0	0	0	0	0	0
1.357	1.3595	0	0	0	0	0	0	0	0	0	0	0	0	0	0	0	0	0	0	0	0	0	0	0	0	0	0	0	0	0	0
1.362	1.364	0	0	3	0	0	0	0	0	0	0	0	0	0	0	0	0	0	0	0	0	0	0	0	0	0	0	0	0	0	0
1.366	1.368	0	0	1	0	0	0	0	0	0	0	0	0	0	0	0	0	0	0	0	0	0	0	0	0	0	0	0	0	0	0
1.37	1.372	0	0	0	0	0	0	0	0	0	0	0	0	0	0	0	0	0	0	0	0	0	0	0	0	0	0	0	0	0	0
1.374	1.376	0	0	0	0	0	0	0	0	0	0	0	0	0	0	0	0	0	0	0	0	0	0	0	0	0	0	0	0	0	0
1.378	1.3805	0	0	0	0	0	0	0	0	0	0	0	0	0	0	0	0	0	0	0	0	0	0	0	0	0	0	0	0	0	0
1.383	1.385	0	0	0	0	0	0	0	0	0	0	0	0	0	0	0	0	0	0	0	0	0	0	0	0	0	0	0	0	0	0
1.387	1.389	0	0	0	0	0	0	0	0	0	0	0	0	0	0	0	0	0	0	0	0	0	0	0	0	0	0	0	0	0	0
1.391	1.3935	0	0	3	0	0	0	0	0	0	0	0	0	0	0	0	0	0	0	0	0	0	0	0	0	0	0	0	0	0	0
1.396	1.398	0	0	0	0	0	0	0	0	0	0	0	0	0	0	0	0	0	0	0	0	0	0	0	0	0	0	0	0	0	0
1.4	1.402	0	0	0	0	0	0	0	0	0	0	0	0	0	0	0	0	0	0	0	0	0	0	0	0	0	0	0	0	0	0
1.404	1.406	0	0	3	0	0	0	0	0	0	0	0	0	0	0	1	0	0	0	0	2	0	0	0	0	0	0	0	0	0	0
1.408	1.41	0	0	0	0	0	0	0	0	0	0	0	0	0	0	0	0	0	0	0	0	0	0	0	0	0	0	0	0	0	0
1.412	1.4145	0	0	2	0	0	0	0	0	0	0	0	0	0	0	0	0	0	0	0	0	0	0	0	0	0	0	0	0	0	0
1.417	1.419	0	0	0	0	0	0	0	0	0	0	0	0	0	0	0	0	0	0	0	0	0	0	0	0	0	0	0	0	0	0
1.421	1.423	0	0	0	0	0	0	0	0	0	0	0	0	0	0	0	0	0	0	0	0	0	0	0	0	0	0	0	0	0	0
1.425	1.4275	0	0	2	0	0	0	0	0	0	0	0	0	0	0	0	0	0	0	0	0	0	0	0	0	0	0	0	0	0	0
1.43	1.432	0	0	1	0	0	0	0	0	0	0	0	0	0	0	0	0	0	0	0	0	0	0	0	0	0	0	0	0	0	0
1.434	1.436	0	0	1	0	0	0	0	0	0	0	0	0	0	0	0	0	0	0	0	0	0	0	0	0	0	0	0	0	0	0
1.438	1.44	0	0	0	0	0	0	0	0	0	0	0	0	0	0	2	0	0	0	0	0	0	0	0	0	0	0	0	0	0	0
1.442	1.444	0	0	1	0	0	0	0	0	0	0	0	0	0	0	0	0	0	0	0	0	0	0	0	0	0	0	0	0	0	0
1.446	1.4485	0	0	5	0	0	0	0	0	0	0	0	0	0	0	0	0	0	0	0	0	0	0	0	0	0	0	0	0	0	0
1.451	1.453	0	0	0	0	0	0	0	0	0	0	0	0	0	0	0	0	0	0	0	0	0	0	0	0	0	0	0	0	0	0
1.455	1.457	0	0	0	0	0	0	0	0	0	0	0	0	0	0	0	0	0	0	0	0	0	0	0	0	0	0	0	0	0	0
1.459	1.4615	0	0	0	0	0	0	0	0	0	0	0	0	0	0	0	0	0	0	0	0	0	0	0	0	0	0	0	0	0	0
1.464	1.466	0	0	0	0	0	0	0	0	0	0	0	0	0	0	0	0	0	0	0	0	0	0	0	0	0	0	0	0	0	0
1.468	1.47	0	0	0	0	0	0	0	0	0	0	0	0	0	0	0	0	0	0	0	0	0	0	0	0	0	0	0	0	0	0
1.472	1.474	0	0	0	0	0	0	0	0	0	0	0	0	0	0	0	0	0	0	0	0	0	0	0	0	0	0	0	0	0	0
1.476	1.478	0	0	0	0	0	0	0	0	0	0	0	0	0	0	0	0	0	0	0	0	0	0	0	0	0	0	0	0	0	0
1.48	1.4825	0	0	0	0	0	0	0	0	0	0	0	0	0	0	0	0	0	0	0	0	0	0	0	0	0	0	0	0	0	0
1.485	1.487	0	0	0	0	0	0	0	0	0	0	0	0	0	0	0	0	0	0	0	0	0	0	0	0	0	0	0	0	0	0
1.489	1.491	0	0	3	0	0	0	0	0	0	0	0	0	0	0	0	0	0	0	0	0	0	0	0	0	0	0	0	0	0	0
1.493	1.4955	0	0	0	0	0	0	0	0	0	0	0	0	0	0	0	0	0	0	0	0	0	0	0	0	0	0	0	0	0	0
1.498	1.5	0	0	2	0	0	0	0	0	0	0	0	0	0	0	0	0	0	0	0	0	0	0	1	0	0	0	0	0	0	0
1.502	1.504	0	0	0	0	0	0	0	0	0	0	0	0	0	0	0	0	0	0	0	0	0	0	0	0	0	0	0	0	0	0
1.506	1.508	0	0	0	0	0	0	0	0	0	0	0	0	0	0	0	0	0	0	0	0	0	0	0	0	0	0	0	0	0	0
1.51	1.512	0	0	1	0	0	0	0	0	0	0	0	0	0	0	0	0	0	0	0	0	0	0	2	0	0	0	0	0	0	0
1.514	1.5165	0	0	0	0	0	0	0	0	0	0	0	0	0	0	0	0	0	0	3	1	0	0	0	0	0	0	0	0	0	0
1.519	1.521	0	0	0	0	0	0	0	0	0	0	0	0	0	0	1	0	0	0	0	0	0	0	0	0	0	0	0	0	0	0
1.523	1.525	0	0	0	0	0	0	0	0	0	0	0	0	0	0	0	0	0	0	0	0	0	0	0	0	0	0	0	0	0	0
1.527	1.529	0	0	0	0	0	0	0	0	0	0	0	0	0	0	0	0	0	0	0	0	0	0	0	0	0	0	0	0	0	0
1.531	1.5335	0	0	1	0	0	0	0	0	0	0	0	0	0	0	0	1	0	0	0	3	0	0	0	0	0	0	0	0	0	0
1.536	1.538	0	0	3	0	0	0	0	0	0	0	0	0	0	0	0	0	0	0	0	0	0	0	0	0	0	0	0	0	0	0
1.54	1.542	0	0	0	0	0	0	0	0	0	0	0	0	0	0	0	0	0	0	0	0	0	0	0	0	0	0	0	0	0	0
1.544	1.546	0	0	0	0	0	0	0	0	0	0	0	0	0	0	0	0	0	0	3	0	0	0	0	0	0	0	0	0	0	0
1.548	1.5505	0	0	0	0	0	0	0	0	0	0	0	0	0	0	0	0	0	0	0	0	0	3	0	0	0	0	0	0	0	0
1.553	1.555	0	0	0	0	0	0	0	0	0	0	0	0	0	0	0	0	0	0	0	0	0	0	0	0	0	0	0	0	0	0
1.557	1.559	0	0	0	0	0	0	0	0	0	0	0	0	0	0	0	0	0	0	0	0	0	0	0	0	0	0	0	0	0	0
1.561	1.5635	0	0	0	0	0	0	0	0	0	0	0	0	0	0	0	2	0	0	0	0	0	0	0	0	0	0	0	0	0	0
1.566	1.568	0	0	0	0	0	0	0	0	0	0	0	0	0	0	0	3	0	0	1	0	0	3	0	0	0	0	0	0	0	0
1.57	1.572	0	0	2	0	0	0	0	0	0	0	0	0	0	0	0	0	0	0	1	0	0	0	0	0	0	0	0	0	0	0
1.574	1.576	0	0	0	0	0	0	0	0	0	0	0	0	0	0	0	0	0	0	0	0	0	1	1	0	0	0	0	0	0	0
1.578	1.58	0	0	0	0	0	0	0	0	0	0	0	0	0	0	0	0	0	0	0	0	0	0	0	0	0	0	0	0	0	0
1.582	1.5845	0	0	0	0	0	0	0	0	0	0	0	0	0	0	0	3	0	0	0	0	0	0	2	0	0	0	0	0	0	0
1.587	1.589	0	0	1	0	0	0	0	0	0	0	0	0	0	0	0	0	0	0	0	0	0	0	0	0	0	0	0	0	0	0
1.591	1.593	0	0	0	0	0	0	0	0	0	0	0	0	0	0	0	0	0	0	0	0	0	1	0	0	0	0	0	0	0	0
1.595	1.5975	0	0	0	0	0	0	0	0	0	0	0	0	0	0	0	2	0	0	0	0	0	1	0	0	0	0	0	0	0	0
1.6	1.602	0	0	3	0	0	0	0	0	0	0	0	0	0	0	0	0	0	0	1	0	0	0	0	0	0	0	0	0	0	0
1.604	1.606	0	0	0	0	0	0	0	0	0	0	0	0	0	0	0	4	0	0	0	0	0	0	0	0	0	0	0	0	0	0
1.608	1.61	0	0	1	0	0	0	0	0	0	0	0	0	0	0	0	0	0	0	2	0	0	0	0	0	0	0	0	0	0	0
1.612	1.614	0	0	0	0	0	0	0	0	0	0	0	0	0	0	0	0	0	0	0	0	0	0	0	0	0	0	0	0	0	0
1.616	1.6185	0	0	1	0	0	0	0	0	0	0	0	0	0	0	0	0	0	0	2	2	0	0	0	0	0	0	0	0	0	0
1.621	1.623	0	0	5	0	0	0	0	0	0	0	0	0	0	0	3	0	0	0	0	0	0	0	1	0	0	0	0	0	0	0
1.625	1.627	0	0	0	0	0	0	0	0	0	0	0	0	0	0	0	0	0	0	0	0	0	2	0	0	0	0	0	0	0	0
1.629	1.6315	0	0	0	0	0	0	0	0	0	0	0	0	0	0	0	0	0	0	0	1	0	0	0	3	0	0	0	0	0	0
1.634	1.636	0	0	2	0	0	0	0	0	0	0	0	0	0	0	0	0	0	0	0	1	0	0	0	0	0	0	0	0	0	0
1.638	1.64	0	0	0	0	0	3	0	0	0	0	0	0	0	0	0	1	0	0	0	0	0	4	0	0	0	0	0	0	0	0
1.642	1.644	0	0	0	0	0	0	0	0	0	0	0	0	0	0	0	2	3	0	1	0	0	0	1	0	0	0	0	0	0	0
1.646	1.648	0	0	0	0	0	1	0	0	0	0	0	0	0	0	0	5	0	0	2	0	0	4	0	3	0	0	0	0	0	0
1.65	1.6525	0	0	3	0	0	2	0	0	0	0	0	0	0	0	0	0	3	0	0	2	0	0	6	0	0	0	0	0	0	0
1.655	1.657	0	0	0	0	0	0	0	0	0	0	0	0	0	0	0	0	0	0	0	0	0	3	0	0	0	0	0	0	0	0
1.659	1.661	0	0	0	0	0	0	0	0	0	0	0	0	0	0	0	3	0	0	0	0	0	3	0	6	0	0	0	0	0	0
1.663	1.6655	0	0	4	0	0	1	0	0	0	0	0	0	0	0	0	2	0	0	0	0	0	0	0	0	0	0	0	0	0	0
1.668	1.67	0	0	4	0	0	0	0	0	0	0	0	0	0	0	3	0	0	0	0	1	0	1	0	0	0	0	0	0	0	0
1.672	1.674	0	0	2	0	0	0	0	0	0	0	0	0	0	0	0	0	0	0	0	0	0	0	1	0	0	0	0	0	0	0
1.676	1.678	0	0	3	0	0	0	0	0	0	0	0	0	0	0	1	0	3	0	1	0	0	2	0	1	0	0	0	0	0	0
1.68	1.682	0	0	0	0	0	0	0	0	0	0	0	0	0	3	0	1	0	0	1	0	0	1	0	1	0	0	0	0	4	0
1.684	1.6865	0	0	0	0	0	0	0	0	0	0	0	0	0	0	0	0	3	0	0	0	0	0	0	0	0	0	0	0	0	0
1.689	1.691	0	0	0	0	0	2	0	0	0	0	0	0	0	0	0	0	1	0	0	0	0	0	0	3	0	0	0	0	0	0
1.693	1.695	0	0	3	0	0	1	0	0	0	0	0	0	0	0	0	1	0	0	0	0	0	2	3	0	0	0	0	0	0	0
1.697	1.6995	0	0	0	0	0	0	0	0	0	0	0	0	0	1	1	9	0	0	0	0	0	6	2	0	0	0	0	0	3	0
1.702	1.704	0	2	1	0	0	0	0	0	0	0	0	0	0	0	1	0	2	0	0	0	0	6	5	2	0	0	0	0	0	0
1.706	1.708	0	0	1	0	0	0	0	0	0	0	0	0	0	0	1	0	0	0	0	0	0	4	2	2	0	0	0	0	1	0
1.71	1.712	0	0	0	0	0	0	0	0	0	0	0	0	0	0	2	0	1	0	0	0	0	0	4	1	0	0	0	0	0	0
1.714	1.7165	0	0	0	0	0	0	0	0	0	0	0	0	0	3	1	1	0	0	0	0	0	2	2	3	0	0	0	0	0	0
1.719	1.721	0	0	2	0	0	0	0	0	0	0	0	0	0	0	0	0	0	0	2	3	0	0	4	18	0	0	0	0	0	0
1.723	1.725	0	0	3	0	0	1	0	0	0	0	0	0	0	0	0	0	0	0	0	0	0	2	1	5	0	0	0	0	0	0
1.727	1.729	0	0	2	0	0	5	0	0	0	0	0	0	0	0	2	0	0	0	0	0	0	7	1	4	0	0	0	0	2	0
1.731	1.7335	0	0	0	0	0	3	0	0	0	0	0	0	0	0	0	2	3	0	4	2	0	1	1	0	0	0	0	0	0	0
1.736	1.738	0	0	0	0	0	2	0	0	0	0	0	0	0	0	3	2	3	0	0	0	0	3	0	3	0	0	0	0	0	0
1.74	1.742	0	2	2	0	0	0	0	0	0	0	0	0	0	0	0	0	0	0	0	0	0	1	5	10	0	0	0	0	1	0
1.744	1.746	0	0	0	0	0	0	0	0	0	0	0	0	0	1	0	1	1	3	0	0	0	1	0	6	0	0	0	0	0	0
1.748	1.75	0	0	0	0	0	0	0	0	0	0	0	0	0	0	1	0	2	0	1	0	0	4	5	5	0	1	0	0	0	0
1.752	1.7545	0	0	0	0	0	0	0	0	0	0	0	1	0	1	0	0	5	0	1	0	0	7	6	11	0	0	0	0	0	0
1.757	1.759	0	2	4	0	0	1	0	0	0	0	0	0	0	0	1	0	3	0	0	1	0	0	0	4	0	0	0	0	2	0
1.761	1.763	0	3	3	0	0	1	0	0	0	0	0	0	3	1	1	0	1	1	0	1	0	0	7	2	0	0	3	0	2	0
1.765	1.767	0	0	0	0	0	0	0	0	0	0	0	0	0	0	0	1	3	2	1	2	0	1	2	7	0	0	0	0	0	0
1.769	1.7715	0	0	0	0	0	0	0	0	0	0	0	0	0	0	0	0	0	0	6	0	0	4	4	2	0	0	0	0	2	0
1.774	1.776	0	2	0	0	0	1	0	0	0	0	0	0	3	0	0	3	0	0	0	0	0	5	2	4	0	1	1	0	0	0
1.778	1.78	0	5	2	0	0	0	0	0	0	0	0	4	0	0	0	0	4	0	1	0	0	5	7	4	0	1	0	0	0	0
1.782	1.784	0	2	0	0	0	2	0	0	0	0	0	0	0	0	1	0	0	0	1	3	0	3	8	5	0	0	0	0	0	0
1.786	1.7885	0	1	4	0	0	0	0	0	0	0	0	0	0	0	1	2	1	0	0	1	0	4	3	18	2	0	1	0	0	0
1.791	1.793	0	1	1	0	0	3	0	0	0	0	0	0	0	0	0	3	3	0	0	0	0	8	6	17	0	0	7	0	1	0
1.795	1.797	0	3	0	0	0	0	0	0	0	0	0	0	0	0	2	0	3	0	0	3	0	4	4	24	0	0	2	0	0	0
1.799	1.8015	0	1	0	0	0	4	0	0	0	0	0	0	0	0	1	0	2	0	2	2	0	4	9	9	0	0	2	0	1	0
1.804	1.806	0	0	2	0	0	1	0	0	0	0	0	0	1	0	1	1	0	1	2	3	3	2	1	23	7	0	0	0	0	0
1.808	1.81	0	4	0	0	0	2	0	0	0	0	0	0	1	0	0	1	3	7	3	1	2	2	25	18	7	0	1	0	0	0
1.812	1.814	0	1	0	0	0	0	0	0	0	0	0	0	1	4	6	0	2	0	1	1	0	16	18	19	1	1	2	0	4	0
1.816	1.818	0	1	2	0	0	2	0	0	0	0	0	0	4	0	12	2	0	2	1	4	4	10	25	36	6	3	3	0	3	0
1.82	1.8225	0	2	0	0	0	2	0	0	0	0	0	1	1	1	8	0	0	2	1	9	1	16	34	42	4	0	8	0	2	0
1.825	1.827	0	3	3	0	0	1	0	0	2	0	0	1	7	2	9	0	1	0	3	2	7	20	15	44	3	5	10	0	2	0
1.829	1.831	0	0	0	0	0	5	2	0	0	0	0	4	8	17	12	4	3	5	0	8	7	30	41	41	9	9	6	8	4	0
1.833	1.8355	0	8	2	0	0	1	1	0	1	0	4	1	11	9	14	1	4	2	0	3	6	31	34	40	16	7	4	6	2	0
1.838	1.84	0	4	1	0	0	3	0	2	0	3	4	0	10	7	13	1	2	4	5	21	17	38	50	81	19	8	7	18	2	0
1.842	1.844	0	11	3	0	0	0	1	4	3	2	0	5	4	10	25	0	8	2	2	20	23	47	43	51	13	6	17	36	6	0
1.846	1.848	0	15	0	0	0	1	4	2	7	2	9	5	3	18	24	1	3	4	0	26	16	49	70	73	30	8	14	25	6	0
1.85	1.852	0	15	4	0	3	2	1	1	2	4	1	10	1	6	33	5	6	4	0	25	23	60	57	80	44	7	20	47	3	0
1.854	1.8565	0	9	0	0	3	0	1	0	5	4	4	16	3	11	63	1	0	1	4	30	28	101	62	82	70	6	24	48	4	0
1.859	1.861	0	4	3	0	0	0	1	3	5	3	11	32	9	7	61	5	12	10	6	48	27	73	106	91	100	10	22	79	12	2
1.863	1.865	0	11	0	3	0	0	16	4	1	6	1	28	7	24	55	1	6	9	1	47	42	93	103	106	97	16	27	90	25	0
1.867	1.8695	0	10	2	0	0	0	10	9	5	8	9	27	3	26	102	5	27	6	9	70	57	143	114	114	148	33	44	110	25	0
1.872	1.874	0	24	0	3	0	7	4	10	16	6	7	42	11	23	97	3	21	18	5	72	48	143	119	144	147	30	53	124	28	1
1.876	1.878	0	14	2	0	0	4	8	10	10	14	22	48	14	19	100	0	23	20	6	97	69	184	163	132	219	39	50	178	28	0
1.88	1.882	0	20	0	0	0	2	12	13	14	19	9	71	31	60	133	8	23	14	6	101	121	249	194	193	282	57	66	170	47	3
1.884	1.886	0	28	2	1	0	3	0	10	16	26	16	68	27	93	160	9	28	33	9	133	136	257	183	214	329	68	80	232	63	5
1.888	1.8905	0	36	8	0	0	9	6	7	10	29	9	86	21	94	193	8	32	21	9	117	146	316	239	235	373	64	90	244	66	3
1.893	1.895	0	58	0	0	1	6	13	30	21	28	19	96	37	113	234	25	43	40	13	138	195	378	259	265	501	86	116	346	68	6
1.897	1.899	1	47	2	1	0	6	33	24	18	34	26	115	40	128	312	23	37	54	14	161	228	413	301	291	506	127	103	332	96	6
1.901	1.9035	0	58	0	2	0	2	40	32	41	49	34	165	38	92	339	37	58	82	24	205	301	431	338	339	606	101	140	460	146	6
1.906	1.908	1	58	2	2	0	4	43	31	53	83	38	165	52	154	440	42	69	97	23	228	329	543	451	390	710	142	160	524	148	5
1.91	1.912	0	73	2	1	0	16	63	61	62	98	48	202	49	191	443	41	78	112	29	284	393	629	468	427	773	126	167	649	218	17
1.914	1.916	0	95	1	0	3	7	77	79	73	75	82	191	46	257	442	57	112	144	44	275	404	710	495	438	811	171	204	573	252	14
1.918	1.92	0	113	0	5	0	4	73	104	78	122	68	216	88	208	511	68	117	151	42	338	486	783	601	489	899	179	259	713	317	46
1.922	1.9245	1	154	2	1	1	24	95	109	134	186	68	276	130	237	574	61	156	168	46	347	517	986	552	549	973	250	261	771	330	21
1.927	1.929	0	156	5	3	0	6	120	140	139	220	73	338	190	236	613	84	191	279	34	375	509	1089	775	557	1124	279	295	950	327	39
1.931	1.933	0	175	0	3	0	18	135	153	201	271	79	345	187	256	629	123	209	313	57	412	605	1178	682	615	1101	282	369	1028	487	62
1.935	1.9375	2	191	1	3	4	18	248	221	239	294	100	315	212	275	624	109	246	306	73	498	587	1328	798	728	1140	281	429	1006	482	68
1.94	1.942	0	231	6	2	0	26	262	197	318	411	119	387	240	312	682	163	243	344	102	559	625	1522	855	731	1235	286	463	1028	503	85
1.944	1.946	0	235	2	3	1	28	300	240	371	446	174	480	269	290	718	214	306	383	110	611	762	1676	895	789	1438	288	555	1189	618	153
1.948	1.95	1	330	2	2	0	34	419	280	395	548	231	443	376	344	770	241	322	392	131	747	719	1822	979	754	1562	359	613	1172	715	160
1.952	1.9545	0	312	3	4	4	46	527	299	452	621	272	499	439	399	812	277	324	504	161	719	836	1989	964	866	1475	292	712	1161	786	219
1.957	1.959	0	409	5	4	4	52	602	323	632	786	365	549	536	396	854	347	372	506	211	861	797	2068	1161	916	1631	306	830	1277	840	270
1.961	1.963	0	398	4	8	0	51	756	420	738	996	426	594	616	514	866	398	383	522	202	897	914	2148	1301	880	1510	306	835	1289	893	269
1.965	1.967	1	449	4	8	10	67	877	424	899	1137	442	768	815	569	1029	475	512	609	231	1036	865	2339	1317	1061	1642	339	951	1358	1016	323
1.969	1.9715	5	576	8	4	3	91	958	577	965	1388	577	748	972	626	1008	492	534	619	251	1230	963	2408	1474	1182	1537	343	1033	1375	1053	407
1.974	1.976	2	578	6	3	16	105	1242	562	1181	1491	603	893	1047	634	1033	700	558	723	321	1342	1146	2594	1715	1140	1698	342	1156	1505	1111	517
1.978	1.98	0	687	6	4	1	99	1261	724	1388	1646	689	930	1172	674	1254	788	606	748	401	1451	1186	2692	1774	1152	1648	384	1292	1402	1128	477
1.982	1.984	0	794	2	4	7	122	1418	969	1701	1809	705	1080	1318	713	1242	876	660	832	451	1693	1257	2806	1807	1367	1729	356	1421	1516	1170	576
1.986	1.988	0	773	2	8	9	131	1581	1019	1877	2004	789	1285	1521	877	1344	904	739	864	528	1862	1395	2769	2061	1480	1656	338	1410	1410	1171	711
1.99	1.9925	0	803	2	7	13	183	1718	1149	2058	2386	1020	1394	1714	876	1384	1017	753	990	582	2045	1460	2781	2100	1437	1761	395	1565	1610	1276	812
1.995	1.997	1	912	8	7	9	216	1995	1241	2413	2561	1030	1418	1771	1065	1575	1177	859	998	702	2218	1628	2864	2432	1510	1650	423	1561	1697	1318	791
1.999	2.001	0	994	16	9	7	241	2234	1583	2574	2787	1093	1423	1972	1115	1560	1366	861	1061	748	2411	1839	2867	2547	1588	1657	457	1774	1714	1461	931
2.003	2.0055	0	1023	9	9	11	285	2397	1774	2821	2816	1096	1724	2101	1171	1603	1463	1006	1136	848	2518	2020	2999	2965	1769	1621	482	1955	1811	1502	926
2.008	2.01	4	1143	8	4	22	274	2563	1952	2984	3076	1298	1914	2254	1389	1712	1677	1143	1260	962	2851	2188	3016	3144	1836	1525	555	2035	1939	1587	988
2.012	2.014	0	1259	7	8	26	340	2903	2084	3247	3106	1216	1996	2362	1431	1831	1832	1171	1383	1003	3051	2402	3004	3279	2010	1534	662	2243	1895	1597	996
2.016	2.018	3	1346	12	10	36	375	2937	2391	3775	3108	1231	2217	2648	1524	1960	1866	1176	1519	1227	3248	2690	2877	3539	2159	1528	686	2468	1980	1713	992
2.02	2.022	0	1475	8	10	34	470	3110	2583	3988	3309	1390	2358	2793	1767	2043	1925	1313	1447	1262	3505	2769	2852	3694	2187	1482	663	2408	2039	1836	847
2.024	2.0265	8	1458	15	6	46	480	3199	2748	4205	3371	1365	2560	2855	1853	2085	2208	1409	1776	1251	4021	2995	2940	4059	2360	1610	773	2684	2219	1870	987
2.029	2.031	4	1607	17	18	39	519	3441	3107	4450	3550	1455	2804	3186	2084	2278	2375	1488	1764	1365	4207	3245	2899	4167	2509	1765	888	2711	2190	1887	957
2.033	2.035	16	1646	40	13	40	536	3440	3314	4823	3461	1468	2849	3223	2192	2437	2545	1672	1853	1495	4041	3522	2957	4387	2552	1828	935	2736	2446	2196	988
2.037	2.0395	13	1833	22	11	64	598	3508	3626	5206	3382	1498	2978	3207	2323	2427	2710	1751	2113	1529	4245	3921	2921	4497	2668	1909	905	2890	2489	2344	924
2.042	2.044	22	1877	40	8	76	643	3462	3628	5329	3297	1568	3167	3375	2565	2699	2986	1785	2149	1690	4586	4155	2803	4774	2902	2152	1013	3108	2664	2477	864
2.046	2.048	33	1969	41	17	81	718	3452	3728	5556	3264	1619	3258	3285	2599	2745	2980	1872	2305	1778	4639	4302	2754	5106	2856	2161	1122	3224	2929	2473	1094
2.05	2.052	39	2002	52	19	113	770	3488	3852	5259	3062	1697	3426	3461	2847	2799	3096	1991	2415	1949	4788	4653	2675	5314	2950	2234	1220	3416	2904	2521	981
2.054	2.056	46	2062	74	11	139	908	3325	3740	5575	3120	1710	3656	3350	2857	3087	3373	2137	2731	2135	5106	5034	2641	5343	3427	2572	1422	3457	3048	2855	992
2.058	2.0605	57	2163	90	13	138	925	3515	3866	5602	3111	1601	3865	3362	3092	3059	3438	2286	2695	2222	5159	5080	2585	5592	3396	2702	1522	3697	3021	2932	1045
2.063	2.065	80	2192	101	28	179	1071	3504	3987	5712	3041	1723	3951	3360	3240	3062	3420	2222	3081	2410	4951	5496	2450	5591	3308	2737	1664	3787	3107	3021	1050
2.067	2.069	99	2294	125	19	158	1343	3486	3996	5940	2931	1687	4035	3421	3085	3281	3413	2264	3016	2442	5111	5604	2418	5878	3437	2841	1772	3917	3320	3192	1106
2.071	2.0735	123	2436	158	30	235	1306	3382	4035	5782	3010	1858	4351	3188	3149	3258	3473	2571	3148	2519	4859	5737	2378	5731	3577	3109	1909	3709	3428	3424	1222
2.076	2.078	111	2422	223	27	227	1393	3619	4033	5844	2896	1845	4550	3351	3215	3469	3539	2550	3189	2537	5083	5938	2371	5595	3663	3134	1989	3867	3646	3647	1277
2.08	2.082	204	2595	231	39	332	1642	3479	4022	5805	2899	1780	4678	3013	3288	3545	3814	2653	3464	2556	5009	6018	2217	5667	3805	3064	2231	3847	3698	3791	1458
2.084	2.086	221	2658	299	49	334	1712	3469	3896	5613	2747	1727	4844	2991	3367	3700	3551	2807	3591	2598	4996	6058	2109	5772	3722	3494	2459	3868	3901	4083	1504
2.088	2.0905	307	2730	349	36	387	1825	3362	4068	5570	2971	1833	5180	3027	3453	3521	3693	2587	3755	2802	4717	5971	2037	5378	3611	3557	2662	3824	4101	4295	1546
2.093	2.095	278	2765	362	70	413	1857	3376	3821	5286	2876	1933	5243	2897	3319	3476	3933	2998	3841	2898	4669	5802	2028	5692	3717	3425	2937	3829	4056	4570	1648
2.097	2.099	366	2906	404	59	487	2095	3393	4036	5184	2790	2003	5150	2683	3243	3537	3928	2897	3867	2778	4522	5831	1902	5333	3701	3630	3200	3820	4204	4761	1831
2.101	2.103	449	2741	522	55	575	2163	3243	4063	5070	2971	2108	5378	2734	3238	3544	3848	3052	3990	2917	4472	5753	1839	5239	3405	3715	3561	3909	4507	5041	1854
2.105	2.1075	513	2887	529	121	620	2352	3300	3997	4911	2964	2010	5558	2524	3011	3600	3952	3130	3866	3102	4342	5631	1824	5076	3571	3733	3601	3766	4271	4870	1907
2.11	2.112	614	2778	620	101	631	2451	3128	3755	4622	3138	2183	5253	2492	3046	3543	4059	3072	3820	3078	3909	5539	1788	4690	3484	3568	3797	3848	4498	4727	2095
2.114	2.116	658	2829	655	124	683	2539	3060	3856	4220	3149	2307	5506	2450	2928	3663	4143	3205	3794	3113	3973	5472	1850	4772	3254	3612	4137	3660	4514	5085	1988
2.118	2.12	721	3011	825	112	766	2678	3161	3868	3601	3229	2335	5197	2476	3038	3550	3980	3272	3680	3181	3812	4961	1764	4496	3200	3452	4246	3759	4393	5326	2237
2.122	2.124	798	2920	826	142	744	2827	2976	3770	3597	3396	2382	5269	2205	2854	3431	3936	3149	3657	3171	3611	4692	1695	4354	3034	3479	4285	3790	4314	5137	2472
2.126	2.1285	895	2982	878	123	858	2945	2872	3577	3428	3557	2380	5103	2159	2776	3544	3946	3322	3810	3095	3340	4683	1865	4200	3021	3132	4364	3369	4278	5099	2521
2.131	2.133	932	2865	1087	139	816	3015	2706	3404	3165	3512	2495	5197	1833	2887	3375	4112	3006	3383	3188	3064	4533	1837	3853	3014	3346	4648	3304	4106	5060	2696
2.135	2.137	1029	2934	1138	185	993	3274	2644	3411	2864	3482	2714	5220	1856	2781	3380	3839	2984	3546	2992	3116	4234	1924	3678	2868	3354	4635	3220	3973	4971	2744
2.139	2.1415	1131	3208	1133	209	1044	3488	2338	3397	2510	3398	2947	4872	1709	2732	3133	3969	2975	3259	3013	2890	4147	1974	3400	2845	3059	4781	2995	3951	5078	2948
2.144	2.146	1154	3252	1193	223	1094	3647	2353	3019	2355	3448	2999	5033	1773	2731	2944	3660	2800	3483	2830	2863	3672	1926	3176	2715	3005	4604	3029	3707	4762	2966
2.148	2.15	1393	3219	1302	248	1166	3675	2087	2888	1918	3630	3358	4721	1708	2803	2831	3850	2766	3173	3150	2560	3503	1904	3041	2644	2863	4673	2977	3482	4811	3219
2.152	2.154	1509	3202	1545	354	1279	3794	2026	2699	1846	3350	3164	4355	1783	2911	2748	3731	2831	2909	3150	2458	3096	2041	2546	2532	2605	4635	2960	3415	4694	3509
2.156	2.158	1557	3082	1549	376	1304	3865	1871	2706	1504	3335	3511	4325	1577	2779	2628	3672	2608	2668	3172	2295	3023	2051	2546	2476	2598	4927	2844	3253	4495	3540
2.16	2.1625	1605	3141	1888	389	1344	3918	1538	2511	1271	3190	3742	4047	1588	2918	2542	3593	2572	2729	3075	2245	2609	2047	2269	2200	2433	4828	2655	3158	4318	3637
2.165	2.167	1649	3049	1832	469	1539	3921	1386	2403	1099	3201	3691	3747	1418	2761	2351	3806	2433	2443	3108	2025	2406	2133	2111	2216	2250	4683	2395	2874	4289	3732
2.169	2.171	1807	3227	1966	511	1579	4107	1257	2134	928	2863	3913	3597	1379	2997	2197	3328	2394	2470	3102	1873	2205	2091	1974	2163	2035	4882	2492	2806	3965	3741
2.173	2.1755	1941	3081	2009	639	1572	4219	1090	1950	858	2601	4016	3274	1391	3219	2101	3049	2382	2313	3131	1711	1845	1938	1859	2138	1941	4625	2399	2444	3803	3765
2.178	2.18	1898	3356	2279	619	1878	4197	1078	1764	723	2486	4095	3128	1455	3095	2036	3036	2358	2230	3134	1453	1878	2000	1803	1943	1755	4636	2412	2361	3576	3769
2.182	2.184	2119	3216	2429	641	1813	4495	929	1607	555	2431	4141	2963	1315	3182	1807	2960	2424	1938	3208	1425	1613	2146	1537	1888	1697	4448	2157	2278	3262	3937
2.186	2.188	2150	3184	2501	821	1919	4334	894	1486	486	2199	3941	2559	1278	3211	1674	2683	2006	1711	3174	1289	1413	1939	1522	1893	1830	4555	2096	2313	3058	3833
2.19	2.192	2201	3309	2920	780	1962	4266	754	1332	438	2037	4219	2597	1224	3192	1445	2665	2027	1493	3224	1269	1250	2040	1365	1713	1565	4626	1909	2106	3088	3852
2.194	2.1965	2396	3033	3029	989	1990	4487	652	1316	336	1899	4175	2247	1281	3274	1441	2488	1947	1374	3340	1087	1038	2003	1239	1866	1614	4561	1947	1996	2650	3699
2.199	2.201	2371	2959	3232	1014	2222	4455	561	1063	314	1633	4147	2055	1269	3143	1231	2162	1800	1154	3180	1008	975	1935	961	1647	1604	4148	1913	1816	2446	3617
2.203	2.205	2457	3062	3385	1123	2157	4377	581	978	241	1693	4176	1907	1204	2955	1131	1862	1791	1089	3104	891	825	1812	1038	1593	1374	3862	1690	1828	2144	3463
2.207	2.2095	2508	2961	3621	1285	2246	4243	479	863	175	1513	3954	1751	1200	2845	1111	1697	1704	968	3123	765	769	1799	992	1480	1424	3749	1572	1674	2073	3244
2.212	2.214	2555	2922	3935	1325	2376	4298	493	767	137	1267	3971	1620	1130	2609	977	1541	1586	993	3310	757	630	1620	1040	1450	1393	3722	1444	1601	2014	3204
2.216	2.218	2730	3001	3890	1419	2413	4196	450	626	147	1185	4095	1407	1093	2499	989	1258	1495	893	3159	744	552	1626	841	1462	1318	3415	1409	1578	1623	3112
2.22	2.222	2769	2949	4187	1708	2549	4104	409	560	135	1070	3912	1213	1130	2244	888	1255	1473	771	3075	673	557	1557	747	1475	1295	3287	1301	1496	1501	2937
2.224	2.226	2862	2995	4289	1731	2527	4161	356	492	106	858	3855	1060	1029	2242	792	1108	1398	694	3005	619	497	1447	722	1427	1299	3177	1287	1341	1421	3003
2.228	2.2305	2982	2922	4409	1818	2738	4068	256	472	108	772	3511	913	1080	1932	741	979	1336	678	2951	579	409	1392	679	1411	1170	2979	1191	1263	1260	2664
2.233	2.235	3044	2646	4530	1956	2704	4199	268	411	76	702	3510	923	1050	1798	673	799	1323	614	2853	573	392	1212	642	1321	1176	2888	1125	1226	1303	2644
2.237	2.239	3057	2679	4625	1961	2722	3780	206	357	104	600	3291	751	1005	1584	669	736	1262	530	2727	470	316	1207	554	1365	1203	2872	1049	1252	1098	2474
2.241	2.2435	3165	2647	4658	2267	2705	3724	192	331	74	547	3279	745	909	1572	565	658	1311	528	2587	422	315	1095	552	1358	1191	2590	856	1182	1012	2405
2.246	2.248	3112	2568	4627	2417	2753	3588	186	279	71	397	3125	597	879	1424	450	627	1243	520	2354	360	304	1043	416	1253	1143	2349	752	1178	814	2220
2.25	2.252	3102	2398	4617	2561	2833	3505	168	256	64	342	2753	511	898	1165	462	528	1180	482	2330	354	255	968	463	1306	1050	2245	738	1124	680	2006
2.254	2.256	3299	2433	4856	2460	2805	3082	190	195	95	282	2614	477	942	1195	364	488	1029	403	2172	336	217	924	416	1190	932	2020	677	1134	660	1909
2.258	2.26	3093	2455	4752	2598	2805	3285	163	173	71	238	2481	446	863	990	328	481	905	418	2069	275	221	852	418	1206	1086	1939	612	1089	658	1702
2.262	2.2645	3194	2279	4594	2710	2956	3123	135	173	54	153	2378	338	851	862	281	408	905	351	1875	263	208	712	341	1222	1061	1655	527	1203	556	1535
2.267	2.269	3334	2239	4702	2830	2965	2993	134	158	77	116	2209	319	900	870	204	360	931	287	1752	226	190	686	305	1215	999	1631	453	1123	503	1499
2.271	2.273	3075	2277	4473	2926	2823	2898	119	113	64	104	1856	260	834	702	219	261	917	318	1582	212	159	600	250	1147	1025	1406	415	1133	462	1416
2.275	2.2775	2954	2269	4473	3061	3046	2602	104	96	75	62	1663	272	829	641	228	282	845	304	1339	234	124	618	275	1064	969	1295	353	1097	401	1236
2.28	2.282	2969	2242	4216	3036	2814	2393	134	76	69	41	1618	218	760	541	152	206	841	266	1234	192	134	535	297	1074	949	1156	359	994	277	1153
2.284	2.286	2995	2227	4367	3138	2875	2341	151	82	83	33	1495	191	691	477	177	202	783	291	1171	160	104	489	270	1039	875	1109	317	980	290	941
2.288	2.29	3029	2131	3886	3248	2943	2241	82	50	72	24	1341	133	720	522	136	146	797	279	945	169	144	440	231	929	786	1011	272	1051	248	818
2.292	2.294	3094	2021	3900	3239	2913	2082	99	45	62	25	1155	121	618	448	138	139	766	295	861	122	130	436	255	949	728	872	234	917	276	788
2.296	2.2985	2933	1879	3724	3229	2792	1906	82	67	92	21	969	122	643	390	105	97	636	346	776	147	101	382	203	1022	755	883	223	978	236	670
2.301	2.303	2838	1887	3541	3285	2901	1819	55	38	96	12	985	84	549	375	113	106	693	314	597	147	76	326	204	932	647	695	176	826	226	589
2.305	2.307	2825	1687	3173	3161	2812	1684	67	45	84	14	911	90	567	293	97	69	703	276	446	147	67	273	145	900	607	665	191	932	171	469
2.309	2.3115	3005	1677	2976	3242	2608	1566	47	28	101	12	841	67	599	239	73	43	628	298	350	115	93	223	192	817	584	565	185	858	178	453
2.314	2.316	2967	1449	2765	3152	2694	1493	51	25	115	21	720	73	492	183	73	38	623	287	337	77	90	179	139	834	575	410	136	796	135	399
2.318	2.32	3040	1538	2539	3173	2664	1329	50	25	114	14	663	67	458	173	42	37	589	263	245	107	80	174	145	841	542	408	101	857	133	344
2.322	2.324	2940	1356	2476	3104	2594	1280	44	23	93	12	563	41	493	118	51	27	505	319	195	88	81	150	132	712	587	426	97	853	118	281
2.326	2.328	3240	1205	2259	3094	2581	1236	47	17	173	13	512	61	416	102	52	34	612	307	194	78	88	131	129	640	471	350	79	820	122	274
2.33	2.3325	3491	1134	2101	2963	2604	1145	43	19	146	2	435	43	416	91	31	17	573	317	153	85	65	114	124	644	461	249	75	749	123	243
2.335	2.337	3520	1035	1895	2849	2531	974	33	17	177	13	392	48	369	93	27	29	522	248	116	90	60	101	100	657	441	247	66	752	95	189
2.339	2.341	3694	825	1720	2863	2588	942	39	18	164	15	394	52	354	79	33	11	544	248	132	74	82	117	124	539	416	203	51	699	73	162
2.343	2.3455	3993	782	1624	2829	2538	822	29	22	199	11	323	33	303	51	22	13	515	222	114	67	67	112	104	525	402	141	50	638	74	168
2.348	2.35	3909	758	1362	2632	2525	763	22	11	185	7	275	27	313	39	27	12	510	234	95	54	44	120	120	422	360	165	39	607	52	175
2.352	2.354	3987	679	1241	2592	2576	654	22	13	207	6	209	17	326	22	21	8	496	180	72	71	57	86	110	434	306	114	37	613	68	131
2.356	2.358	3911	541	1220	2593	2717	643	23	19	236	8	189	37	255	17	24	7	481	157	52	42	58	49	79	397	348	111	25	543	56	81
2.36	2.362	3938	568	1048	2631	2648	534	21	11	188	5	177	16	252	23	23	3	443	157	55	44	54	45	84	338	333	76	25	511	48	95
2.364	2.3665	4222	490	889	2454	2676	507	36	7	145	4	139	14	267	8	6	5	467	199	36	44	54	64	75	295	326	66	42	529	39	103
2.369	2.371	4037	463	778	2485	2631	422	29	4	158	8	122	12	267	10	14	5	454	159	29	38	38	36	76	283	242	61	9	437	35	84
2.373	2.375	3871	396	699	2351	2800	422	30	9	168	1	149	16	213	18	10	2	385	151	40	29	52	30	85	235	255	37	20	455	41	71
2.377	2.3795	3592	352	635	2518	2723	346	32	5	138	11	83	9	193	12	4	0	365	140	26	25	56	40	48	225	223	44	10	364	50	64
2.382	2.384	3538	280	541	2472	2764	301	27	2	120	4	83	13	198	10	18	2	369	101	17	23	33	42	61	239	239	39	12	358	42	70
2.386	2.388	3161	217	514	2344	2573	283	27	3	140	3	80	21	172	4	8	0	343	105	42	28	43	25	55	210	202	31	9	341	30	65
2.39	2.392	2793	186	460	2367	2722	250	17	4	109	9	79	14	192	4	5	0	327	82	23	32	40	30	60	177	251	38	6	345	37	54
2.394	2.3965	2607	200	455	2304	2724	236	21	0	119	9	75	12	173	5	2	1	339	74	26	18	55	43	41	178	150	25	19	305	30	55
2.399	2.401	2383	172	310	2347	2671	246	41	1	113	11	41	12	166	1	7	0	324	58	16	20	46	34	39	123	187	21	10	269	40	56
2.403	2.405	2176	152	336	2376	2647	178	28	2	147	4	33	3	110	3	4	3	294	62	9	12	49	18	43	162	218	27	18	228	24	57
2.407	2.409	1915	118	319	2390	2682	163	35	0	107	5	58	13	124	2	9	0	261	61	5	14	48	27	23	147	138	17	3	195	24	39
2.411	2.413	1754	108	289	2246	2418	152	24	13	128	9	29	6	94	0	1	0	255	54	22	11	42	15	16	132	158	17	4	197	27	62
2.415	2.4175	1454	79	256	2269	2506	108	22	1	140	6	19	6	90	0	2	0	236	41	9	15	48	23	38	123	156	16	13	196	9	48
2.42	2.422	1233	56	252	2249	2317	111	26	0	86	13	29	9	80	0	1	0	251	44	4	11	56	20	18	107	138	13	6	154	13	67
2.424	2.426	1154	55	220	2495	2201	113	23	0	92	17	15	7	57	2	6	0	224	30	12	13	39	21	24	82	139	9	10	144	21	50
2.428	2.43	948	54	219	2386	2180	99	25	0	109	5	14	7	84	0	3	0	196	42	13	21	24	15	19	75	141	15	6	136	18	59
2.432	2.4345	803	50	202	2352	2218	88	29	0	94	1	10	1	46	0	0	0	188	20	4	8	39	16	6	89	121	17	5	129	8	39
2.437	2.439	705	37	151	2368	1888	36	37	0	86	4	9	0	31	2	5	0	177	9	5	5	38	14	12	83	116	9	9	119	16	42
2.441	2.443	551	24	129	2517	1737	42	24	0	95	4	9	1	53	0	4	0	184	7	3	6	51	21	12	78	89	7	5	113	17	42
2.445	2.4475	471	32	146	2359	1669	53	19	0	95	4	3	0	34	0	0	0	156	9	11	9	16	21	16	64	118	12	9	79	11	59
2.45	2.452	338	23	142	2366	1561	41	29	0	108	1	15	1	37	2	4	0	168	10	15	15	26	31	11	84	121	6	1	95	5	46
2.454	2.456	274	21	124	2196	1470	21	28	0	66	5	10	9	13	4	0	0	169	10	1	9	31	25	7	71	121	2	5	70	14	45
2.458	2.46	228	11	112	2211	1430	36	22	0	73	2	12	0	25	0	0	0	179	6	0	5	20	18	10	59	103	8	0	63	16	52
2.462	2.464	213	2	109	2303	1299	29	25	0	66	2	2	0	14	0	0	0	164	1	0	5	18	19	10	70	87	4	1	58	6	43
2.466	2.4685	166	16	54	2203	1135	18	13	0	47	3	11	2	9	2	0	0	105	10	2	4	18	23	3	72	73	0	4	58	18	28
2.471	2.473	134	15	73	1984	1063	13	21	0	29	6	8	0	15	0	0	0	134	19	3	4	10	13	7	49	62	1	3	55	12	51
2.475	2.477	98	4	51	2014	1064	21	34	0	42	2	6	0	22	5	0	0	150	5	6	4	10	24	1	49	63	2	4	28	9	39
2.479	2.4815	87	2	66	1853	969	15	47	0	18	0	3	0	16	0	0	0	110	2	2	8	12	18	3	30	56	1	1	40	5	28
2.484	2.486	85	3	38	1900	858	7	26	0	34	3	6	0	12	3	0	0	108	5	2	1	9	17	0	60	61	5	4	49	1	35
2.488	2.49	59	9	46	1844	681	3	23	0	16	4	4	0	4	1	0	0	105	0	1	3	12	10	9	28	40	1	1	38	7	37
2.492	2.494	70	4	29	1731	577	3	19	0	16	0	2	0	22	3	0	0	118	0	2	4	4	10	6	40	55	1	0	33	3	23
2.496	2.498	42	3	31	1653	497	8	29	0	11	1	2	0	8	0	0	0	96	0	1	7	8	16	0	34	39	2	0	33	10	16
2.5	2.5025	33	5	8	1608	490	5	30	0	14	1	0	0	12	0	0	0	93	4	0	1	4	28	7	15	54	0	2	21	3	12
2.505	2.507	44	2	14	1515	412	2	51	0	21	4	3	0	10	0	0	0	87	0	2	5	7	14	2	11	26	2	3	28	2	22
2.509	2.511	34	3	19	1434	357	2	41	0	5	4	1	0	3	0	0	0	66	0	0	0	5	17	1	23	30	2	0	24	2	11
2.513	2.5155	25	0	14	1441	279	2	27	0	13	0	1	0	16	1	0	0	64	0	3	1	0	12	2	18	28	0	6	17	4	14
2.518	2.52	24	0	12	1339	235	6	40	0	6	0	0	0	8	5	0	0	78	0	1	1	2	20	2	14	32	2	4	12	0	11
2.522	2.524	37	0	9	1282	237	0	33	0	10	1	3	0	10	0	0	0	58	0	0	0	6	22	0	8	24	1	0	22	2	13
2.526	2.528	32	0	12	1184	192	0	24	0	6	0	5	0	6	4	0	0	53	0	1	0	4	24	0	11	21	0	2	20	0	14
2.53	2.532	18	0	9	1095	158	0	14	0	14	3	1	0	16	0	0	0	73	0	4	1	0	17	1	14	31	1	2	13	0	4
2.534	2.5365	30	0	7	1012	153	0	10	0	13	0	4	0	15	0	0	0	38	0	0	1	1	20	1	12	16	0	0	11	6	2
2.539	2.541	16	0	6	942	137	1	26	0	16	2	0	0	2	0	0	0	48	0	1	0	0	21	0	7	21	2	2	16	3	8
2.543	2.545	30	0	0	782	117	0	13	0	8	2	1	0	5	3	0	0	44	0	0	0	0	12	2	10	16	0	1	5	5	6
2.547	2.5495	6	0	1	720	103	0	19	0	8	0	0	0	3	0	0	0	35	0	0	0	0	10	3	11	23	0	0	7	5	4
2.552	2.554	26	0	1	601	77	0	13	0	8	3	1	0	5	0	0	0	46	0	0	0	2	11	0	13	19	3	0	11	3	2
2.556	2.558	11	0	0	520	71	0	11	0	5	3	0	0	5	1	0	0	34	0	0	0	0	10	0	5	20	0	2	12	0	1
2.56	2.562	21	0	0	467	75	0	2	0	5	0	0	0	11	3	0	0	38	0	0	1	2	10	0	5	16	1	0	6	2	5
2.564	2.5665	9	0	0	436	42	0	6	0	9	0	1	0	2	0	0	0	35	0	0	0	2	10	0	2	23	2	0	13	0	5
2.569	2.571	10	0	0	350	52	0	11	0	8	2	1	0	7	0	0	0	17	0	0	0	2	8	0	9	25	0	0	8	1	0
2.573	2.575	5	0	0	361	38	0	14	0	3	1	4	0	0	0	0	0	20	0	0	0	1	15	1	7	5	1	2	4	1	3
2.577	2.579	17	0	0	303	11	0	5	0	0	1	0	0	0	0	0	0	18	0	0	0	0	15	0	5	10	0	0	5	0	4
2.581	2.5835	7	0	0	268	32	0	15	0	3	0	0	0	0	0	0	0	17	0	0	0	3	19	1	8	11	0	2	5	2	6
2.586	2.588	5	0	0	198	31	0	2	0	0	0	0	0	0	0	0	0	20	0	0	0	0	7	1	10	13	0	0	5	0	2
2.59	2.592	4	0	0	214	20	0	8	0	3	2	0	0	0	0	0	0	17	0	0	0	0	15	0	6	11	0	0	12	3	5
2.594	2.596	9	0	0	151	9	0	4	0	1	0	0	0	0	0	0	0	23	0	0	0	0	7	0	2	8	0	0	9	0	3
2.598	2.6	8	0	0	117	15	0	6	0	1	0	0	0	0	0	0	0	15	0	0	0	0	14	0	1	14	0	0	14	3	5
2.602	2.6045	5	0	0	121	17	0	6	0	0	0	0	0	0	0	0	0	16	0	0	0	0	1	0	3	9	0	0	2	3	1
2.607	2.609	0	0	0	109	7	0	0	0	0	1	0	0	0	0	0	0	18	0	0	0	0	1	0	1	4	0	0	5	0	4
2.611	2.613	6	0	0	104	8	0	0	0	1	3	0	0	0	0	0	0	14	0	0	0	0	4	0	2	9	0	0	3	1	1
2.615	2.6175	1	0	0	108	10	0	0	0	1	0	0	0	0	0	0	0	8	0	0	0	0	5	0	0	3	0	2	4	1	1
2.62	2.622	8	0	0	74	1	0	0	0	0	2	0	0	0	0	0	0	12	0	0	0	0	7	0	1	9	0	0	1	3	4
2.624	2.626	0	0	0	44	3	0	0	0	0	0	0	0	0	0	0	0	9	0	0	0	0	1	0	0	4	0	0	2	1	2
2.628	2.63	2	0	0	39	6	0	0	0	0	0	0	0	0	0	0	0	18	0	0	0	0	4	0	0	3	0	0	5	1	1
2.632	2.634	1	0	0	36	6	0	0	0	0	1	0	0	0	0	0	0	17	0	0	0	0	3	0	2	2	0	0	0	1	2
2.636	2.6385	5	0	0	23	6	0	0	0	0	3	0	0	0	0	0	0	6	0	0	0	0	3	0	0	2	0	0	1	0	2
2.641	2.643	2	0	0	20	3	0	0	0	0	0	0	0	0	0	0	0	2	0	0	0	0	2	0	0	4	0	0	1	1	0
2.645	2.647	0	0	0	30	2	0	0	0	0	0	0	0	0	0	0	0	4	0	0	0	0	2	0	2	2	0	0	0	0	0
2.649	2.6515	0	0	0	20	2	0	0	0	0	0	0	0	0	0	0	0	11	0	0	0	0	0	0	0	2	0	0	0	0	0
2.654	2.656	3	0	0	29	6	0	0	0	0	3	0	0	0	0	0	0	4	0	0	0	0	4	0	2	4	0	0	1	1	3
2.658	2.66	2	0	0	21	4	0	0	0	0	0	0	0	0	0	0	0	5	0	0	0	0	1	0	2	3	0	0	3	0	3
2.662	2.664	0	0	0	17	2	0	0	0	0	0	0	0	0	0	0	0	2	0	0	0	0	0	0	0	0	0	0	0	0	3
2.666	2.668	0	0	0	15	2	0	0	0	0	0	0	0	0	0	0	0	12	0	0	0	0	2	0	0	2	0	0	0	0	1
2.67	2.6725	2	0	0	11	7	0	0	0	0	0	0	0	0	0	0	0	4	0	0	0	0	4	0	0	6	0	0	0	0	2
2.675	2.677	4	0	0	4	4	0	0	0	0	0	0	0	0	0	0	0	3	0	0	0	0	0	0	1	2	0	0	0	0	3
2.679	2.681	0	0	0	2	7	0	0	0	0	0	0	0	0	0	0	0	4	0	0	0	0	0	0	1	6	0	0	0	2	0
2.683	2.6855	0	0	0	3	3	0	0	0	0	0	0	0	0	0	0	0	4	0	0	0	0	0	0	1	3	0	0	0	0	0
2.688	2.69	0	0	0	0	2	0	0	0	0	0	0	0	0	0	0	0	0	0	0	0	0	0	0	2	3	0	0	0	0	0
2.692	2.694	0	0	0	6	3	0	0	0	0	0	0	0	0	0	0	0	1	0	0	0	0	0	0	2	1	0	0	0	0	2
2.696	2.698	0	0	0	0	1	0	0	0	0	0	0	0	0	0	0	0	2	0	0	0	0	0	0	0	5	0	0	0	0	2
2.7	2.7025	0	0	0	1	4	0	0	0	0	0	0	0	0	0	0	0	5	0	0	0	0	0	0	0	0	0	0	0	0	0
2.705	2.707	0	0	0	1	2	0	0	0	0	0	0	0	0	0	0	0	0	0	0	0	0	0	0	0	0	0	0	0	0	3
2.709	2.711	0	0	0	0	5	0	0	0	0	0	0	0	0	0	0	0	0	0	0	0	0	0	0	1	1	0	0	0	0	0
2.713	2.715	0	0	0	2	6	0	0	0	0	0	0	0	0	0	0	0	0	0	0	0	0	0	0	0	0	0	0	0	0	0
2.717	2.7195	0	0	0	0	4	0	0	0	0	0	0	0	0	0	0	0	5	0	0	0	0	0	0	0	1	0	0	0	0	0
2.722	2.724	0	0	0	0	7	0	0	0	0	0	0	0	0	0	0	0	0	0	0	0	0	0	0	0	0	0	0	0	0	0
2.726	2.728	0	0	0	0	1	0	0	0	0	0	0	0	0	0	0	0	0	0	0	0	0	0	0	2	0	0	0	0	0	0
2.73	2.732	0	0	0	0	5	0	0	0	0	0	0	0	0	0	0	0	0	0	0	0	0	0	0	0	2	0	0	0	0	0
2.734	2.736	0	0	0	0	0	0	0	0	0	0	0	0	0	0	0	0	0	0	0	0	0	0	0	0	2	0	0	0	0	0
2.738	2.7405	0	0	0	0	6	0	0	0	0	0	0	0	0	0	0	0	0	0	0	0	0	0	0	0	0	0	0	0	0	0
2.743	2.745	0	0	0	0	6	0	0	0	0	0	0	0	0	0	0	0	0	0	0	0	0	0	0	0	0	0	0	0	0	0
2.747	2.749	0	0	0	0	1	0	0	0	0	0	0	0	0	0	0	0	0	0	0	0	0	0	0	0	1	0	0	0	0	0
2.751	2.7535	0	0	0	0	3	0	0	0	0	0	0	0	0	0	0	0	0	0	0	0	0	0	0	1	0	0	0	0	0	0
2.756	2.758	0	0	0	0	0	0	0	0	0	0	0	0	0	0	0	0	0	0	0	0	0	0	0	2	0	0	0	0	0	0
2.76	2.762	0	0	0	0	1	0	0	0	0	0	0	0	0	0	0	0	0	0	0	0	0	0	0	0	0	0	0	0	0	0
2.764	2.766	0	0	0	0	4	0	0	0	0	0	0	0	0	0	0	0	0	0	0	0	0	0	0	0	0	0	0	0	0	0
2.768	2.77	0	0	0	0	5	0	0	0	0	0	0	0	0	0	0	0	0	0	0	0	0	0	0	3	1	0	0	0	0	0
2.772	2.7745	0	0	0	0	0	0	0	0	0	0	0	0	0	0	0	0	0	0	0	0	0	0	0	0	5	0	0	0	0	0
2.777	2.779	0	0	0	0	0	0	0	0	0	0	0	0	0	0	0	0	0	0	0	0	0	0	0	3	0	0	0	0	0	0
2.781	2.783	0	0	0	0	2	0	0	0	0	0	0	0	0	0	0	0	0	0	0	0	0	0	0	0	0	0	0	0	0	0
2.785	2.7875	0	0	0	0	0	0	0	0	0	0	0	0	0	0	0	0	0	0	0	0	0	0	0	0	2	0	0	0	0	0
2.79	2.792	0	0	0	0	2	0	0	0	0	0	0	0	0	0	0	0	0	0	0	0	0	0	0	0	0	0	0	0	0	0
2.794	2.796	0	0	0	0	3	0	0	0	0	0	0	0	0	0	0	0	0	0	0	0	0	0	0	0	0	0	0	0	0	0
2.798	2.8	0	0	0	0	0	0	0	0	0	0	0	0	0	0	0	0	0	0	0	0	0	0	0	0	0	0	0	0	0	0
2.802	2.804	0	0	0	0	0	0	0	0	0	0	0	0	0	0	0	0	0	0	0	0	0	0	0	0	0	0	0	0	0	0
2.806	2.8085	0	0	0	0	0	0	0	0	0	0	0	0	0	0	0	0	0	0	0	0	0	0	0	0	0	0	0	0	0	0
2.811	2.813	0	0	0	0	0	0	0	0	0	0	0	0	0	0	0	0	0	0	0	0	0	0	0	0	0	0	0	0	0	0
2.815	2.817	0	0	0	0	0	0	0	0	0	0	0	0	0	0	0	0	0	0	0	0	0	0	0	0	0	0	0	0	0	0
2.819	2.8215	0	0	0	0	0	0	0	0	0	0	0	0	0	0	0	0	0	0	0	0	0	0	0	0	0	0	0	0	0	0
2.824	2.826	0	0	0	0	0	0	0	0	0	0	0	0	0	0	0	0	0	0	0	0	0	0	0	0	0	0	0	0	0	0
2.828	2.83	0	0	0	0	0	0	0	0	0	0	0	0	0	0	0	0	0	0	0	0	0	0	0	0	2	0	0	0	0	0
2.832	2.834	0	0	0	0	0	0	0	0	0	0	0	0	0	0	0	0	0	0	0	0	0	0	0	0	0	0	0	0	0	0
2.836	2.838	0	0	0	0	0	0	0	0	0	0	0	0	0	0	0	0	0	0	0	0	0	0	0	0	0	0	0	0	0	0
2.84	2.8425	0	0	0	0	0	0	0	0	0	0	0	0	0	0	0	0	0	0	0	0	0	0	0	0	0	0	0	0	0	0
2.845	2.847	0	0	0	0	0	0	0	0	0	0	0	0	0	0	0	0	0	0	0	0	0	0	0	0	0	0	0	0	0	0
2.849	2.851	0	0	0	0	0	0	0	0	0	0	0	0	0	0	0	0	0	0	0	0	0	0	0	0	0	0	0	0	0	0
2.853	2.8555	0	0	0	0	0	0	0	0	0	0	0	0	0	0	0	0	0	0	0	0	0	0	0	0	0	0	0	0	0	0
2.858	2.86	0	0	0	0	0	0	0	0	0	0	0	0	0	0	0	0	0	0	0	0	0	0	0	0	0	0	0	0	0	0
2.862	2.864	0	0	0	0	0	0	0	0	0	0	0	0	0	0	0	0	0	0	0	0	0	0	0	0	0	0	0	0	0	0
2.866	2.868	0	0	0	0	0	0	0	0	0	0	0	0	0	0	0	0	0	0	0	0	0	0	0	0	0	0	0	0	0	0
2.87	2.8725	0	0	0	0	0	0	0	0	0	0	0	0	0	0	0	0	0	0	0	0	0	0	0	0	0	0	0	0	0	0
2.875	2.877	0	0	0	0	0	0	0	0	0	0	0	0	0	0	0	0	0	0	0	0	0	0	0	0	0	0	0	0	0	0
2.879	2.881	0	0	0	0	0	0	0	0	0	0	0	0	0	0	0	0	0	0	0	0	0	0	0	0	0	0	0	0	0	0
2.883	2.885	0	0	0	0	0	0	0	0	0	0	0	0	0	0	0	0	0	0	0	0	0	0	0	0	0	0	0	0	0	0
2.887	2.8895	0	0	0	0	0	0	0	0	0	0	0	0	0	0	0	0	0	0	0	0	0	0	0	0	0	0	0	0	0	0
2.892	2.894	0	0	0	0	0	0	0	0	0	0	0	0	0	0	0	0	0	0	0	0	0	0	0	0	0	0	0	0	0	0
2.896	1.448	0	0	0	0	0	0	0	0	0	0	0	0	0	0	0	0	0	0	0	0	0	0	0	0	0	0	0	0	0	0

## Sheet: Fig3i_day2vs12_COL19FRET-Stats
Table Analyzed	Experiment 1
Column B	LSD2052 Day 12
vs.	vs.
Column A	LSD2052 Day 2
Unpaired t test
P value	<0.0001
P value summary	****
Significantly different (P < 0.05)?	Yes
One- or two-tailed P value?	Two-tailed
t, df	t=10.45, df=59
How big is the difference?
Mean of column A	1.901
Mean of column B	2.143
Difference between means (B - A) ± SEM	0.2424 ± 0.02320
95% confidence interval	0.1959 to 0.2888
R squared (eta squared)	0.6491
F test to compare variances
F, DFn, Dfd	2.179, 30, 29
P value	0.0389
P value summary	*
Significantly different (P < 0.05)?	Yes
Data analyzed
Sample size, column A	31
Sample size, column B	30

## Sheet: Fig3i_day2vs12_COL19FRET-pix
Trial 1 day 2 plate 1
Trial 1 day 2 plate 2
Trial 2 day 2 plate 1
Trial 2 day 2 plate 2
Trial 3 day 2 plate 1
Trial 3 day 2 plate 2

## Sheet: Fig3i_LSD2052_FRET_day8_data
Trial		1	1	1	1	1	1	1	1	1	1	2	2	2	2	2	2	2	2	2	2	2	2	2	2	3	3	3	3	3	3	3	3	3	3
Plate		1	1	1	1	1	1	2	2	2	2	1	1	1	1	1	2	2	2	2	2	2	2	2	2	1	1	1	1	1	1	2	2	2	2
Series		1	4	5	6	7	8	2	5	6	7	2	3	5	6	11	1	3	4	5	6	7	8	9	10	4	5	7	8	9	10	1	2	3	4
Mean		2.168	2.087	2.093	2.089	2.141	2.136	2.153	2.148	2.147	2.187	2.056	2.081	2.15	1.718	2.018	2.208	2.16	2.012	2.107	2.146	2.047	2.071	2.08	2.13	1.927	2.127	1.924	1.959	2.001	1.97	2.011	2.012	1.941	2.01
Mean Calc		2.16821	2.08681	2.0929	2.08898	2.14058	2.13617	2.15342	2.14757	2.14739	2.18699	2.05568	2.08087	2.15008	1.71772	2.01794	2.2081	2.16027	2.01234	2.10714	2.14632	2.04737	2.07132	2.08039	2.12953	1.92671	2.12746	1.92378	1.95894	2.00138	1.97041	2.01059	2.01199	1.94144	2.01016
Data Points		223626	177372	198433	209591	183789	196928	209658	190262	161268	148213	185332	210868	213075	187578	187319	192439	170103	207360	227900	186666	213007	189935	175746	206400	159374	162675	193052	206459	154073	224498	195265	180118	208314	229724
Difference		-0.000207317	0.00018888	0.000103161	2.30998e-05	0.000424772	-0.000166589	-0.000415949	0.000425427	-0.000387085	1.0522e-05	0.000321596	0.000131013	-8.01666e-05	0.000278394	6.2511e-05	-0.000102388	-0.000271003	-0.000344261	-0.000143589	-0.000319142	-0.000369399	-0.000319788	-0.000394367	0.00046657	0.000286828	-0.000461586	0.00021697	6.26831e-05	-0.000380641	-0.000410084	0.000408588	5.27987e-06	-0.000439123	-0.000163431
left bound	Fret Ratio
1.2	1.202	0	0	0	0	0	0	0	0	0	0	0	0	0	0	0	0	0	0	0	0	0	0	0	0	0	0	0	0	0	0	0	0	0	0
1.204	1.206	0	0	0	0	0	0	0	0	0	0	0	0	0	0	0	0	0	0	0	0	0	0	0	0	0	0	0	0	0	0	0	0	0	0
1.208	1.2105	0	0	0	0	0	0	0	0	0	0	0	0	0	0	0	0	0	0	0	0	0	0	0	0	0	0	0	0	0	0	0	0	0	0
1.213	1.215	0	0	0	0	0	0	0	0	0	0	0	0	0	0	0	0	0	0	0	0	0	0	0	0	0	0	0	0	0	0	0	0	0	0
1.217	1.219	0	0	0	0	0	0	0	0	0	0	0	0	0	0	0	0	0	0	0	0	0	0	0	0	0	0	0	0	0	0	0	0	0	0
1.221	1.2235	0	0	0	0	0	0	0	0	0	0	0	0	0	0	0	0	0	0	0	0	0	0	0	0	0	0	0	0	0	0	0	0	0	0
1.226	1.228	0	0	0	0	0	0	0	0	0	0	0	0	0	0	0	0	0	0	0	0	0	0	0	0	0	0	0	0	0	0	0	0	0	0
1.23	1.232	0	0	0	0	0	0	0	0	0	0	0	0	0	0	0	0	0	0	0	0	0	0	0	0	0	0	0	0	0	0	0	0	0	0
1.234	1.236	0	0	0	0	0	0	0	0	0	0	0	0	0	0	0	0	0	0	0	0	0	0	0	0	0	0	0	0	0	0	0	0	0	0
1.238	1.24	0	0	0	0	0	0	0	0	0	0	0	0	0	0	0	0	0	0	0	0	0	0	0	0	0	0	0	0	0	0	0	0	0	0
1.242	1.2445	0	0	0	0	0	0	0	0	0	0	0	0	0	0	0	0	0	0	0	0	0	0	0	0	0	0	0	0	0	0	0	0	0	0
1.247	1.249	0	0	0	0	0	0	0	0	0	0	0	0	0	0	0	0	0	0	0	0	0	0	0	0	0	0	0	0	0	0	0	0	0	0
1.251	1.253	0	0	0	0	0	0	0	0	0	0	0	0	0	0	0	0	0	0	0	0	0	0	0	0	0	0	0	0	0	0	0	0	0	0
1.255	1.2575	0	0	0	0	0	0	0	0	0	0	0	0	0	0	0	0	0	0	0	0	0	0	0	0	0	0	0	0	0	0	0	0	0	0
1.26	1.262	0	0	0	0	0	0	0	0	0	0	0	0	0	0	0	0	0	0	0	0	0	0	0	0	0	0	0	0	0	0	0	0	0	0
1.264	1.266	0	0	0	0	0	0	0	0	0	0	0	0	0	0	0	0	0	0	0	0	0	0	0	0	0	0	0	0	0	0	0	0	0	0
1.268	1.27	0	0	0	0	0	0	0	0	0	0	0	0	0	0	0	0	0	0	0	0	0	0	0	0	0	0	0	0	0	0	0	0	0	0
1.272	1.274	0	0	0	0	0	0	0	0	0	0	0	0	0	0	0	0	0	0	0	0	0	0	0	0	0	0	0	0	0	0	0	0	0	0
1.276	1.2785	0	0	0	0	0	0	0	0	0	0	0	0	0	0	0	0	0	0	0	0	0	0	0	0	0	0	0	0	0	0	0	0	0	0
1.281	1.283	0	0	0	0	0	0	0	0	0	0	0	0	0	0	0	0	0	0	0	0	0	0	0	0	0	0	0	0	0	0	0	0	0	0
1.285	1.287	0	0	0	0	0	0	0	0	0	0	0	0	0	0	0	0	0	0	0	0	0	0	0	0	0	0	0	0	0	0	0	0	0	0
1.289	1.291	0	0	0	0	0	0	0	0	0	0	0	0	0	0	0	0	0	0	0	0	0	0	0	0	0	0	0	0	0	0	0	0	0	0
1.293	1.2955	0	0	0	0	0	0	0	0	0	0	0	0	0	0	0	0	0	0	0	0	0	0	0	0	0	0	0	0	0	0	0	0	0	0
1.298	1.3	0	0	0	0	0	0	0	0	0	0	0	0	0	0	0	0	0	0	0	0	0	0	0	0	0	0	0	0	0	0	0	0	0	0
1.302	1.304	0	0	0	0	0	0	0	0	0	0	0	0	0	0	0	0	0	0	0	0	0	0	0	0	0	0	0	0	0	0	0	0	0	0
1.306	1.308	0	0	0	0	0	0	0	0	0	0	0	0	0	0	0	0	0	0	0	0	0	0	0	0	0	0	0	0	0	0	0	0	0	0
1.31	1.3125	0	0	0	0	0	0	0	0	0	0	0	0	0	0	0	0	0	0	0	0	0	0	0	0	0	0	0	0	0	0	0	0	0	0
1.315	1.317	0	0	0	0	0	0	0	0	0	0	0	0	0	0	0	0	0	0	0	0	0	0	0	0	0	0	0	0	0	0	0	0	0	0
1.319	1.321	0	0	0	0	0	0	0	0	0	0	0	0	0	0	0	0	0	0	0	0	0	0	0	0	0	0	0	0	0	0	0	0	0	0
1.323	1.3255	0	0	0	0	0	0	0	0	0	0	0	0	0	0	0	0	0	0	0	0	0	0	0	0	0	0	0	0	0	0	0	0	0	0
1.328	1.33	0	0	0	0	0	0	0	0	0	0	0	0	0	0	0	0	0	0	0	0	0	0	0	0	0	0	0	0	0	0	0	0	0	0
1.332	1.334	0	0	0	0	0	0	0	0	0	0	0	0	0	0	0	0	0	0	0	0	0	0	0	0	0	0	0	0	0	0	0	0	0	0
1.336	1.338	0	0	0	0	0	0	0	0	0	0	0	0	0	0	0	0	0	0	0	0	0	0	0	0	0	0	0	0	0	0	0	0	0	0
1.34	1.342	0	0	0	0	0	0	0	0	0	0	0	0	0	0	0	0	0	0	0	0	0	0	0	0	0	0	0	0	0	0	0	0	0	0
1.344	1.3465	0	0	0	0	0	0	0	0	0	0	0	0	0	0	0	0	0	0	0	0	0	0	0	0	0	0	0	0	0	0	0	0	0	0
1.349	1.351	0	0	0	0	0	0	0	0	0	0	0	0	0	0	0	0	0	0	0	0	0	0	0	0	0	0	0	0	0	0	0	0	0	0
1.353	1.355	0	0	0	0	0	0	0	0	0	0	0	0	0	0	0	0	0	0	0	0	0	0	0	0	0	0	0	0	0	0	0	0	0	0
1.357	1.3595	0	0	0	0	0	0	0	0	0	0	0	0	0	0	0	0	0	0	0	0	0	0	0	0	0	0	0	0	0	0	0	0	0	0
1.362	1.364	0	0	0	0	0	0	0	0	0	0	0	0	0	0	0	0	0	0	0	0	0	0	0	0	0	0	0	0	0	0	0	0	0	0
1.366	1.368	0	0	0	0	0	0	0	0	0	0	0	0	0	0	0	0	0	0	0	0	0	0	0	0	0	0	0	0	0	0	0	0	0	0
1.37	1.372	0	0	0	0	0	0	0	0	0	0	0	0	0	0	0	0	0	0	0	0	0	0	0	0	0	0	0	0	0	0	0	0	0	0
1.374	1.376	0	0	0	0	0	0	0	0	0	0	0	0	0	0	0	0	0	0	0	0	0	0	0	0	0	0	0	0	0	0	0	0	0	0
1.378	1.3805	0	0	0	0	0	0	0	0	0	0	0	0	0	0	0	0	0	0	0	0	0	0	0	0	0	0	0	0	0	0	0	0	0	0
1.383	1.385	0	0	0	0	0	0	0	0	0	0	0	0	0	0	0	0	0	0	0	0	0	0	0	0	0	0	0	0	0	0	0	0	0	0
1.387	1.389	0	0	0	0	0	0	0	0	0	0	0	0	0	0	0	0	0	0	0	0	0	0	0	0	0	0	0	0	0	0	0	0	0	0
1.391	1.3935	0	0	0	0	0	0	0	0	0	0	0	0	0	0	0	0	0	0	0	0	0	0	0	0	0	0	0	0	0	0	0	0	0	0
1.396	1.398	0	0	0	0	0	0	0	0	0	0	0	0	0	0	0	0	0	0	0	0	0	0	0	0	0	0	0	0	0	0	0	0	0	0
1.4	1.402	0	0	0	0	0	0	0	0	0	0	0	0	0	0	0	0	0	0	0	0	0	0	0	0	0	0	0	0	0	0	0	0	0	0
1.404	1.406	0	0	0	0	0	0	0	0	0	0	0	0	0	0	0	0	0	0	0	0	0	0	0	0	0	0	0	0	0	0	0	0	0	0
1.408	1.41	0	0	0	0	0	0	0	0	0	0	0	0	0	0	0	0	0	0	0	0	0	0	0	0	0	0	0	0	0	0	0	0	0	0
1.412	1.4145	0	0	0	0	0	0	0	0	0	0	0	0	0	0	0	0	0	0	0	0	0	0	0	0	0	0	0	0	0	0	0	0	0	0
1.417	1.419	0	0	0	0	0	0	0	0	0	0	0	0	0	0	0	0	0	0	0	0	0	0	0	0	0	0	0	0	0	0	0	0	0	0
1.421	1.423	0	0	0	0	0	0	0	0	0	0	0	0	0	0	0	0	0	0	0	0	0	0	0	0	0	0	0	0	0	0	0	0	0	0
1.425	1.4275	0	0	0	0	0	0	0	0	0	0	0	0	0	0	0	0	0	0	0	0	0	0	0	0	0	0	0	0	0	0	0	0	0	0
1.43	1.432	0	0	0	0	0	0	0	0	0	0	0	0	0	0	0	0	0	0	0	0	0	0	0	0	0	0	0	0	0	0	0	0	0	0
1.434	1.436	0	0	0	0	0	0	0	0	0	0	0	0	0	0	0	0	0	0	0	0	0	0	0	0	0	0	0	0	0	0	0	0	0	0
1.438	1.44	0	0	0	0	0	0	0	0	0	0	0	0	0	0	0	0	0	0	0	0	0	0	0	0	0	0	0	0	0	0	0	0	0	0
1.442	1.444	0	0	0	0	0	0	0	0	0	0	0	0	0	0	0	0	0	0	0	0	0	0	0	0	0	0	0	0	0	0	0	0	0	0
1.446	1.4485	0	0	0	0	0	0	0	0	0	0	0	0	0	0	0	0	0	0	0	0	0	0	0	0	0	0	0	0	0	0	0	0	0	0
1.451	1.453	0	0	0	0	0	0	0	0	0	0	0	0	0	1	0	0	0	0	0	0	0	0	0	0	0	0	0	0	0	0	0	0	0	0
1.455	1.457	0	0	0	0	0	0	0	0	0	0	0	0	0	0	0	0	0	0	0	0	0	0	0	0	0	0	0	0	0	0	0	0	0	0
1.459	1.4615	0	0	0	0	0	0	0	0	0	0	0	0	0	0	0	0	0	0	0	0	0	0	0	0	0	0	0	0	0	0	0	0	0	0
1.464	1.466	0	0	0	0	0	0	0	0	0	0	0	0	0	3	0	0	0	0	0	0	0	0	0	0	0	0	0	0	0	0	0	0	0	0
1.468	1.47	0	0	0	0	0	0	0	0	0	0	0	0	0	1	0	0	0	0	0	0	0	0	0	0	0	0	1	0	0	0	0	0	0	0
1.472	1.474	0	0	0	0	0	0	0	0	0	0	0	0	0	5	0	0	0	0	0	0	0	0	0	0	0	0	0	0	0	0	0	0	0	0
1.476	1.478	0	0	0	0	0	0	0	0	0	0	0	0	0	1	0	0	0	0	0	0	0	0	0	0	0	0	0	0	0	0	0	0	0	0
1.48	1.4825	0	0	0	0	0	0	0	0	0	0	0	0	0	2	0	0	0	0	0	0	0	0	0	0	0	0	0	0	0	0	0	0	0	0
1.485	1.487	0	0	0	0	0	0	0	0	0	0	0	0	0	8	0	0	0	0	0	0	0	0	0	0	0	0	0	0	0	0	0	0	0	0
1.489	1.491	0	0	0	0	0	0	0	0	0	0	0	0	0	3	0	0	0	0	0	0	0	0	0	0	0	0	0	0	0	0	0	0	0	0
1.493	1.4955	0	0	0	0	0	0	0	0	0	0	0	0	0	8	0	0	0	0	0	0	0	0	0	0	0	0	1	0	0	0	0	0	0	0
1.498	1.5	0	0	0	0	0	0	0	0	0	0	0	0	0	1	0	0	0	0	0	0	0	0	0	0	0	0	1	0	0	0	0	0	0	0
1.502	1.504	0	0	0	0	0	0	0	0	0	0	0	0	0	14	0	0	0	0	0	0	0	0	0	0	0	0	0	0	0	0	0	0	0	0
1.506	1.508	0	0	0	0	0	0	0	0	0	0	0	0	0	12	0	0	0	0	0	0	0	0	0	0	0	0	0	0	0	0	0	0	0	0
1.51	1.512	0	0	0	0	0	0	0	0	0	0	0	0	0	15	0	0	0	0	0	0	0	0	0	0	0	0	0	0	0	0	0	0	0	0
1.514	1.5165	0	0	0	0	0	0	0	0	0	0	0	0	0	19	0	0	0	0	0	0	0	0	0	0	0	0	0	0	0	0	0	0	0	0
1.519	1.521	0	0	0	0	0	0	0	0	0	0	0	0	0	30	0	0	0	0	0	0	0	0	0	0	0	0	0	0	0	0	0	0	0	0
1.523	1.525	0	0	0	0	0	0	0	0	0	0	0	0	0	43	0	0	0	0	0	0	0	0	0	0	0	0	0	0	0	0	0	0	0	0
1.527	1.529	0	0	0	0	0	0	0	0	0	0	0	0	0	61	0	0	0	0	0	0	0	0	0	0	0	0	0	0	0	0	0	0	0	0
1.531	1.5335	0	0	0	0	0	0	0	0	0	0	0	0	0	72	0	0	0	0	0	0	0	0	0	0	0	0	0	0	0	0	0	0	0	0
1.536	1.538	0	0	0	0	0	0	0	0	0	0	0	0	0	84	0	0	0	0	0	0	0	0	0	0	0	0	1	0	0	0	0	0	0	0
1.54	1.542	0	0	0	0	0	0	0	0	0	0	0	0	0	111	0	0	0	0	0	0	0	0	0	0	0	0	0	0	0	0	0	0	0	0
1.544	1.546	0	0	0	0	0	0	0	0	0	0	0	0	0	131	0	0	0	0	0	0	0	0	0	0	0	0	0	0	0	0	0	0	0	0
1.548	1.5505	0	0	0	0	0	0	0	0	0	0	0	0	0	177	0	0	0	0	0	0	0	0	0	0	0	0	0	0	0	0	0	0	0	0
1.553	1.555	0	0	0	0	0	0	0	0	0	0	0	0	0	211	0	0	0	0	0	0	0	0	0	0	0	0	0	0	0	0	0	0	0	0
1.557	1.559	0	0	0	0	0	0	0	0	0	0	0	0	0	307	0	0	0	0	0	0	0	0	0	0	0	0	0	0	0	0	0	0	0	0
1.561	1.5635	0	0	0	0	0	0	0	0	0	0	0	0	0	339	0	0	0	0	0	0	0	0	0	0	0	0	0	0	0	0	0	0	0	0
1.566	1.568	0	0	0	0	0	0	0	0	0	0	0	0	0	386	0	0	0	0	0	0	0	0	0	0	0	0	3	0	0	0	0	0	0	0
1.57	1.572	0	0	0	0	0	0	0	0	0	0	0	0	0	470	0	0	0	0	0	0	0	0	0	0	0	0	0	0	0	0	0	0	0	0
1.574	1.576	0	0	0	0	0	0	0	0	0	0	0	0	0	516	0	0	0	0	0	0	0	0	0	0	0	0	0	0	0	0	0	0	0	0
1.578	1.58	0	0	0	0	0	0	0	0	0	0	0	0	0	624	0	0	0	0	0	0	0	0	0	0	0	0	0	0	0	0	0	0	0	0
1.582	1.5845	0	0	0	0	0	0	0	0	0	0	0	0	0	762	0	0	0	0	0	0	0	0	0	0	0	0	0	0	0	0	0	0	0	0
1.587	1.589	0	0	0	0	0	0	0	0	0	0	0	0	0	812	0	0	0	0	0	0	0	0	0	0	0	0	0	0	0	0	0	0	0	0
1.591	1.593	0	0	0	0	0	0	0	0	0	0	0	0	0	898	0	0	0	0	0	0	0	0	0	0	0	0	2	0	0	0	0	0	0	0
1.595	1.5975	0	0	0	0	0	0	0	0	0	0	0	0	0	1021	0	0	0	4	0	0	0	0	0	0	0	0	0	0	0	0	0	0	0	0
1.6	1.602	0	0	0	0	0	0	0	0	0	0	0	0	0	1108	0	0	0	3	0	0	0	0	0	0	0	0	0	0	0	0	0	0	0	0
1.604	1.606	0	0	0	0	0	0	0	0	0	0	0	0	0	1170	0	0	0	0	0	0	0	0	0	0	0	0	0	2	0	0	0	0	0	0
1.608	1.61	0	0	1	0	0	0	0	0	0	0	0	0	0	1344	0	0	0	3	0	0	0	0	0	0	0	0	0	0	0	0	0	0	0	0
1.612	1.614	0	0	0	0	0	0	0	0	0	0	0	0	0	1451	0	0	0	3	0	0	0	0	0	0	0	0	0	0	0	0	0	0	0	0
1.616	1.6185	0	0	0	0	0	0	0	0	0	0	0	0	0	1570	0	0	0	0	0	0	0	0	0	0	0	0	0	1	0	0	0	0	4	0
1.621	1.623	0	0	1	0	0	0	0	0	0	0	0	0	0	1662	0	0	0	2	0	0	0	0	0	0	0	0	1	0	0	0	0	0	2	0
1.625	1.627	0	0	0	0	0	0	0	0	0	0	0	0	0	1896	0	0	0	3	0	0	0	0	0	0	0	0	0	0	0	0	0	0	3	0
1.629	1.6315	0	0	0	0	0	0	0	0	0	0	0	0	0	2040	0	0	0	1	0	0	0	0	0	0	0	0	0	1	0	0	0	0	5	0
1.634	1.636	0	0	0	0	0	0	0	0	0	0	0	0	0	1948	0	0	0	3	0	0	0	0	0	0	0	1	3	0	0	0	0	0	6	0
1.638	1.64	0	0	1	0	0	0	0	0	0	0	0	0	0	2268	0	0	0	0	0	0	0	0	0	0	0	0	1	2	0	0	0	0	7	0
1.642	1.644	0	0	2	0	0	0	0	0	0	0	0	0	0	2489	0	0	0	0	0	0	0	0	0	0	0	1	1	0	0	1	0	0	6	0
1.646	1.648	0	0	0	0	0	0	0	0	0	0	0	0	0	2669	0	0	0	2	0	0	0	0	0	0	0	0	4	1	0	2	0	0	4	0
1.65	1.6525	0	0	0	0	0	0	0	0	0	0	0	0	0	2740	0	0	0	2	0	0	0	0	0	0	0	1	8	0	0	13	0	0	5	0
1.655	1.657	0	0	0	0	0	0	0	0	0	0	0	0	0	2751	0	0	0	2	0	0	0	0	0	0	1	0	1	1	0	5	0	0	9	0
1.659	1.661	0	0	0	0	0	0	0	0	0	0	0	0	0	2912	0	0	0	1	0	0	0	0	0	0	1	1	0	0	0	11	0	0	13	0
1.663	1.6655	0	0	0	0	0	0	0	0	0	0	0	0	0	3001	0	0	0	3	0	0	0	0	0	0	0	2	4	3	0	22	0	0	8	0
1.668	1.67	0	0	0	0	0	0	0	0	0	0	0	0	0	3148	0	0	0	2	0	0	0	0	0	0	0	3	6	0	0	17	0	0	12	0
1.672	1.674	0	0	1	0	0	0	0	0	0	0	0	0	0	3227	0	0	0	1	0	0	0	0	0	0	1	1	2	6	0	25	0	0	33	0
1.676	1.678	0	0	0	0	0	0	0	0	0	0	0	0	0	3505	2	0	0	5	0	0	0	0	0	0	0	4	10	1	0	29	0	0	64	0
1.68	1.682	0	0	0	0	0	0	0	0	0	0	0	0	0	3616	0	0	0	11	0	0	0	0	0	0	2	5	3	0	0	52	0	0	56	0
1.684	1.6865	0	0	1	0	0	0	0	0	0	0	0	0	0	3782	0	0	0	3	0	0	0	0	0	0	2	3	15	4	0	92	0	0	93	0
1.689	1.691	0	0	1	0	0	0	0	0	0	0	0	0	0	4021	0	0	0	7	0	0	0	0	0	0	10	6	10	3	0	89	0	0	100	0
1.693	1.695	0	0	0	0	0	0	0	0	0	0	0	0	0	4065	0	0	0	18	0	0	0	0	0	0	9	4	12	0	0	174	0	0	142	0
1.697	1.6995	0	0	0	0	0	0	0	0	0	0	0	0	0	4339	0	0	0	12	0	0	0	0	0	0	17	12	30	8	0	159	0	0	146	0
1.702	1.704	0	0	0	0	0	0	0	0	0	0	0	1	0	4177	0	0	0	17	0	0	0	0	0	0	25	2	37	1	0	212	0	0	173	0
1.706	1.708	0	0	0	0	0	0	0	0	0	0	0	2	0	4353	0	0	0	14	0	0	0	0	0	0	50	6	49	2	0	304	0	0	185	1
1.71	1.712	0	0	0	0	0	0	0	0	0	0	0	0	0	4146	1	0	0	29	0	0	0	0	0	0	29	8	67	5	0	308	0	0	238	1
1.714	1.7165	0	0	1	0	0	0	0	0	0	0	0	0	0	4808	0	0	0	19	0	0	1	0	0	0	52	9	91	8	0	391	0	0	281	0
1.719	1.721	0	0	1	0	0	0	0	0	0	0	0	5	0	4774	1	0	0	27	0	0	0	0	0	0	71	5	109	20	0	448	0	0	276	1
1.723	1.725	0	1	1	0	0	0	0	0	0	0	2	0	0	4713	0	0	0	15	0	0	3	0	0	0	119	4	110	16	0	541	0	0	357	0
1.727	1.729	0	0	0	0	0	0	0	0	0	0	0	4	0	5000	0	0	0	26	1	0	2	0	0	0	149	5	113	35	0	635	0	1	433	5
1.731	1.7335	0	0	0	0	0	0	0	0	0	0	0	4	0	4966	0	0	0	58	0	0	0	0	0	0	158	12	161	44	0	751	0	0	480	4
1.736	1.738	0	0	2	0	0	0	0	0	0	0	0	2	0	5279	1	0	0	42	1	0	2	0	0	0	234	6	203	78	0	804	0	0	502	2
1.74	1.742	0	0	1	0	0	0	0	0	0	0	1	4	0	5204	0	0	0	53	1	0	0	0	0	0	255	4	228	67	0	935	0	0	585	6
1.744	1.746	0	0	0	0	0	0	0	0	0	0	0	7	0	5403	3	0	0	68	0	0	1	0	0	0	279	11	320	91	0	986	0	2	718	12
1.748	1.75	0	2	4	0	0	0	0	0	0	0	0	4	0	5358	0	0	0	76	1	0	1	0	0	0	329	23	350	136	0	1202	5	0	776	11
1.752	1.7545	0	0	2	4	0	0	0	0	0	0	0	4	0	5153	0	0	0	90	0	0	1	0	0	6	397	13	387	138	0	1230	1	0	796	18
1.757	1.759	0	6	6	4	0	0	0	0	0	0	1	11	0	5122	0	0	0	108	0	0	0	0	0	3	442	16	484	182	5	1343	0	2	839	20
1.761	1.763	0	5	3	1	0	2	0	0	0	0	0	5	0	5015	4	0	0	125	0	0	0	0	0	6	507	30	553	225	3	1339	4	4	835	37
1.765	1.767	0	4	4	14	0	0	0	0	0	0	0	10	0	4692	2	0	0	113	0	0	1	3	2	17	604	40	536	280	1	1574	0	7	791	60
1.769	1.7715	0	0	4	2	0	1	0	0	0	0	0	4	0	4475	5	0	0	177	1	0	3	3	2	17	697	31	630	282	2	1521	2	2	949	74
1.774	1.776	0	6	14	7	0	0	0	2	0	0	2	7	0	4308	9	2	0	177	0	0	2	6	0	14	734	35	712	296	2	1559	0	1	969	76
1.778	1.78	0	7	5	4	0	0	0	1	0	0	0	1	0	4059	5	0	0	186	0	0	1	2	0	10	926	50	726	415	9	1639	5	11	937	88
1.782	1.784	0	8	12	11	0	0	0	0	0	0	0	6	0	3608	7	0	0	243	0	0	7	6	1	19	891	21	877	521	3	1620	0	22	1137	110
1.786	1.7885	0	9	18	8	0	0	0	0	0	0	0	16	0	3360	9	0	0	300	1	0	1	15	3	23	958	45	899	590	3	1691	3	16	1107	128
1.791	1.793	0	8	15	5	0	0	0	0	0	0	0	17	0	2949	10	0	0	320	0	0	6	15	0	31	981	41	1058	642	21	1669	11	39	1209	123
1.795	1.797	0	5	24	8	0	0	0	1	0	0	0	19	0	2761	8	0	0	343	0	0	1	11	0	44	1126	68	1200	768	34	1680	18	31	1262	172
1.799	1.8015	0	18	25	6	0	0	0	1	3	0	0	13	0	2263	22	0	0	381	0	0	11	16	3	50	1314	95	1272	890	45	1623	40	31	1300	195
1.804	1.806	0	31	31	9	0	0	4	3	0	0	0	31	0	2081	17	0	0	457	0	1	6	29	1	41	1387	93	1289	936	67	1586	48	41	1380	250
1.808	1.81	0	28	21	21	0	0	0	0	2	0	0	44	0	1833	14	0	0	569	0	2	14	19	0	72	1536	79	1435	1105	91	1619	67	41	1450	330
1.812	1.814	0	29	26	24	0	0	0	0	0	0	0	50	0	1550	46	0	0	534	3	3	19	27	4	83	1485	106	1579	1159	130	1625	57	80	1581	386
1.816	1.818	0	41	52	21	0	2	0	0	2	0	0	34	0	1328	47	0	0	587	2	2	28	37	4	89	1712	78	1821	1322	182	1543	109	75	1715	511
1.82	1.8225	0	35	87	15	0	3	0	1	0	0	3	62	0	1111	65	0	0	639	4	0	48	43	5	89	1798	145	1920	1433	276	1446	135	114	1889	529
1.825	1.827	0	38	68	27	0	0	0	0	0	0	0	62	0	876	87	0	0	706	7	4	35	41	3	124	1914	149	1901	1665	317	1451	176	149	1970	610
1.829	1.831	0	55	80	20	0	8	3	2	2	0	9	83	0	669	77	0	0	784	2	12	57	106	6	123	1872	200	2201	1789	420	1493	218	238	2082	719
1.833	1.8355	0	58	99	59	0	3	5	0	0	0	3	106	0	549	116	0	0	856	3	7	71	123	25	148	2062	208	2375	1865	468	1528	347	198	2302	784
1.838	1.84	0	59	97	59	0	6	3	0	1	0	11	101	0	391	149	1	0	1010	5	6	88	125	17	184	1977	222	2587	1993	565	1488	364	229	2369	803
1.842	1.844	0	73	106	39	0	5	4	4	0	0	11	124	0	334	141	0	0	1053	8	2	116	152	16	219	2125	283	2488	2193	715	1491	374	276	2302	985
1.846	1.848	2	79	110	64	0	4	7	9	1	0	17	131	0	240	172	3	0	1064	18	3	167	172	18	203	2108	346	2702	2242	756	1637	488	371	2434	956
1.85	1.852	1	89	147	54	0	13	7	6	3	0	27	179	0	196	159	0	0	1331	17	11	206	237	31	261	2010	375	2901	2305	891	1717	708	473	2693	1075
1.854	1.8565	0	113	146	71	0	22	9	7	4	0	54	197	0	164	215	0	0	1295	14	9	238	266	36	278	2419	463	3085	2621	840	1730	826	476	2800	1190
1.859	1.861	0	95	193	70	1	17	12	6	3	0	58	262	0	100	248	0	0	1373	22	8	306	278	51	326	2282	521	3334	2822	849	1769	977	504	3020	1190
1.863	1.865	0	142	204	81	0	13	6	3	14	0	64	305	10	77	285	0	3	1598	32	10	292	331	57	373	2170	523	3526	3066	932	1880	1115	580	3030	1202
1.867	1.8695	0	150	191	70	2	14	14	7	12	0	84	258	19	67	374	0	2	1609	67	13	305	381	81	402	2196	687	3600	3073	1060	1928	1190	663	3234	1267
1.872	1.874	1	173	231	111	1	23	26	5	11	0	117	298	12	57	443	0	8	1570	111	24	457	383	94	448	2201	700	3979	3193	1121	2035	1373	718	3265	1253
1.876	1.878	0	204	230	105	1	26	16	6	12	0	129	294	22	48	563	0	1	1725	123	19	522	442	106	479	2202	711	3722	3351	1188	2015	1565	847	3325	1286
1.88	1.882	0	201	301	198	0	28	32	12	17	0	166	381	23	30	549	2	3	1907	182	24	550	444	129	504	2200	759	3969	3544	1332	2138	1665	943	3524	1303
1.884	1.886	0	245	244	184	1	29	22	16	18	0	168	352	25	22	638	2	5	2000	158	31	589	586	142	583	2363	895	3993	3654	1351	2315	1920	1030	3472	1299
1.888	1.8905	0	282	253	191	1	31	45	20	23	0	155	428	40	17	672	0	3	2039	220	61	699	643	173	612	2382	856	3976	3813	1244	2421	2156	1185	3658	1363
1.893	1.895	0	326	305	186	3	51	67	26	30	0	246	530	57	7	866	0	17	2190	318	44	916	681	199	682	2420	895	3926	3961	1318	2500	2185	1215	3593	1344
1.897	1.899	0	349	290	212	0	59	77	29	24	0	244	547	39	8	887	2	18	2274	316	48	990	733	280	670	2329	1129	3927	4152	1261	2659	2523	1408	3604	1392
1.901	1.9035	0	442	301	199	2	51	91	41	29	0	298	600	80	6	1033	6	19	2360	360	64	1123	802	333	700	2499	1004	3925	4166	1293	2865	2438	1517	3567	1551
1.906	1.908	0	502	305	218	2	96	118	56	42	0	412	624	63	0	1204	1	13	2595	410	60	1219	882	318	737	2482	1225	3840	4081	1259	2708	2649	1534	3609	1597
1.91	1.912	0	519	312	263	4	128	134	50	52	0	512	651	103	1	1298	2	17	2669	508	71	1264	855	417	782	2624	1142	3787	4117	1336	2802	2710	1651	3750	1491
1.914	1.916	3	526	308	266	2	104	172	62	61	0	522	787	167	0	1531	4	23	2638	491	76	1435	903	494	798	2727	1249	3732	4302	1393	3002	2671	1733	3649	1534
1.918	1.92	0	609	423	318	7	125	236	52	70	0	598	856	188	0	1675	13	33	2745	686	102	1649	1057	593	898	2713	1119	3741	4377	1380	3077	2777	1926	3516	1757
1.922	1.9245	0	612	397	359	8	154	240	68	97	0	690	977	239	0	1790	13	43	2630	753	109	1555	1101	563	791	2828	1117	3516	4125	1494	3051	2934	1924	3623	1832
1.927	1.929	0	696	451	349	11	163	282	81	154	0	822	1074	263	0	2136	21	53	2852	778	150	1690	1130	704	812	3115	1120	3642	4269	1596	3306	2860	2148	3456	1868
1.931	1.933	0	879	491	479	16	175	368	80	140	0	888	1082	328	0	2271	4	68	2735	955	171	1789	1174	697	875	3234	990	3634	4122	1634	3204	2770	2380	3326	2066
1.935	1.9375	3	937	495	453	29	194	338	106	166	0	980	1104	360	0	2384	35	74	2868	926	185	2079	1190	752	809	3377	948	3569	4100	1722	3446	2730	2487	3225	2110
1.94	1.942	2	977	538	509	41	241	447	97	197	0	1142	1216	423	0	2605	21	72	2882	1051	170	2020	1298	837	831	3529	1019	3382	4217	1882	3313	3038	2631	3219	2221
1.944	1.946	2	1018	599	622	56	227	435	191	243	0	1190	1271	425	0	2747	26	95	2824	1166	230	2312	1291	888	825	3392	958	3366	3897	2006	3192	2798	2757	2992	2390
1.948	1.95	1	1020	717	627	49	316	513	165	306	1	1257	1487	476	0	3049	41	101	2923	1299	322	2434	1293	998	816	3450	1055	3423	3796	2114	3092	2872	2893	2953	2642
1.952	1.9545	0	1129	724	608	60	324	523	225	251	0	1383	1405	614	0	3283	46	136	2757	1399	305	2647	1336	1013	884	3673	1094	3485	3730	2068	2982	2940	2925	2860	2817
1.957	1.959	1	1291	794	683	87	376	662	278	351	0	1557	1578	653	0	3498	94	108	2898	1572	372	2670	1241	1096	791	3576	990	3622	3538	2262	3003	3151	3018	2683	2864
1.961	1.963	8	1393	795	734	92	390	667	311	351	19	1667	1648	647	0	3537	90	176	3142	1585	390	2827	1517	1289	854	3564	1009	3514	3370	2298	2736	3233	3243	2451	3059
1.965	1.967	12	1421	900	868	118	468	748	323	359	2	1907	1726	864	0	3837	95	178	2875	1651	413	3007	1506	1272	860	3444	999	3466	3292	2543	2557	3344	3410	2351	3310
1.969	1.9715	10	1553	990	975	147	532	775	418	404	4	2015	1755	930	0	3988	103	247	3082	1904	512	2983	1538	1338	776	3392	1000	3597	3172	2723	2594	3242	3627	2308	3658
1.974	1.976	9	1703	1146	1117	162	489	869	472	510	10	2268	2137	1029	0	4098	119	220	3244	1947	558	3220	1544	1557	812	3348	1049	3475	3035	2790	2464	3218	3659	2194	3878
1.978	1.98	12	1795	1199	1219	237	643	1058	512	518	8	2491	2092	1110	0	4282	153	271	3007	2014	476	3443	1550	1619	786	3138	1042	3401	2850	2860	2296	3198	3864	2291	4173
1.982	1.984	16	1821	1385	1400	244	604	1075	587	647	13	2681	2349	1163	0	4253	155	306	3011	2113	549	3669	1724	1797	823	2983	979	3306	2707	3098	2256	3179	3983	2368	4450
1.986	1.988	26	1914	1490	1529	313	698	1174	691	692	13	2818	2224	1454	0	4559	168	376	3139	2438	631	3773	1712	1996	816	3032	1009	3374	2571	3175	2148	3379	3926	2252	4693
1.99	1.9925	34	1977	1576	1695	335	818	1319	715	737	15	3106	2236	1353	0	4893	213	375	2980	2328	677	3876	1839	2026	880	2960	1054	3249	2391	3342	1918	3396	3952	2059	5032
1.995	1.997	51	2113	1749	1743	402	894	1460	770	866	26	3139	2601	1559	0	4907	233	458	3047	2514	800	4005	1877	2236	869	2813	1077	3261	2332	3393	1858	3346	3993	2109	5144
1.999	2.001	47	2146	1731	1921	446	891	1421	931	986	46	3360	2606	1702	0	5067	307	453	3110	2741	793	4042	1988	2212	1011	2449	1033	3055	2229	3618	1917	3308	3883	2137	5371
2.003	2.0055	56	2240	2048	2063	547	1129	1598	1010	1053	61	3704	2781	1842	0	4761	298	577	3105	2704	817	3940	2062	2390	957	2412	1063	2938	2055	3770	1738	3184	4014	2048	5749
2.008	2.01	75	2437	2199	2406	631	1150	1602	1128	1175	88	3646	3002	2011	0	5006	304	563	3087	2707	915	4002	2161	2521	973	2253	1118	2751	2067	3607	1713	3195	3768	2100	5838
2.012	2.014	125	2433	2230	2529	665	1244	1783	1267	1388	121	3830	3015	2038	0	4907	387	688	3097	2623	1106	4185	2246	2677	1038	2026	1099	2665	1910	3901	1660	3089	4004	2018	6059
2.016	2.018	116	2502	2405	2753	709	1293	1816	1362	1504	150	4021	3139	2120	0	5086	438	647	3223	2817	1150	4233	2481	2882	1102	1871	1119	2507	1906	4010	1614	3120	3945	2046	6387
2.02	2.022	177	2637	2529	2968	915	1370	1928	1429	1631	160	4356	3305	2161	0	4644	519	764	3013	2996	1286	4398	2659	2936	1172	1735	1037	2192	1680	4073	1666	3138	4000	2054	6167
2.024	2.0265	248	2750	2814	3133	989	1543	2119	1494	1826	192	4418	3317	2172	0	4620	592	758	2996	2919	1247	4387	2734	2973	1310	1600	1109	2131	1700	4110	1555	3115	3924	2145	6199
2.029	2.031	282	2730	2900	3442	1134	1661	2158	1669	1914	233	4544	3374	2273	0	4427	611	872	2920	3031	1463	4483	2714	3284	1356	1468	1122	1871	1613	4162	1448	3183	3868	2148	6246
2.033	2.035	347	2768	3018	3669	1202	1800	2132	1866	1846	322	4537	3542	2343	0	4500	583	999	2993	3044	1686	4393	3046	3203	1469	1204	997	1687	1434	4013	1652	3177	3840	2232	6019
2.037	2.0395	495	2765	3259	3972	1292	1945	2386	1843	2033	401	4705	3661	2357	0	4168	790	1105	2939	3221	1618	4508	2962	3162	1527	1195	1149	1497	1464	3834	1586	3050	3710	2331	5933
2.042	2.044	626	2946	3396	3936	1454	1977	2409	2018	2024	391	4828	3501	2533	0	4255	742	1155	2874	3124	1815	4347	3381	3309	1599	1113	1168	1379	1486	3783	1598	3037	3722	2278	5872
2.046	2.048	739	2952	3388	4169	1620	2166	2518	1994	2137	536	4854	3696	2436	0	4047	873	1271	2851	3376	1950	4440	3502	3471	1803	1006	1203	1221	1377	3774	1595	3261	3753	2144	5749
2.05	2.052	778	2994	3413	4570	1802	2310	2710	2297	2109	522	4853	3872	2546	0	3873	902	1296	3000	3434	2091	4287	3525	3532	1816	988	1258	1017	1472	3536	1625	3142	3637	2206	5573
2.054	2.056	900	2981	3549	4562	1852	2368	2794	2281	2184	558	4977	3785	2465	0	3739	952	1452	2682	3389	2334	4331	3729	3767	1972	785	1136	954	1457	3403	1593	3023	3489	2278	5170
2.058	2.0605	1168	2996	3581	4693	1979	2773	2660	2438	1934	685	5031	3904	2329	0	3446	1131	1619	2821	3421	2491	4199	3776	3558	1987	729	1318	782	1509	3262	1896	3112	3404	2196	4986
2.063	2.065	1415	3090	3675	4968	2035	2767	2900	2555	2019	774	4890	3920	2572	0	3278	1227	1852	2783	3628	2539	4092	4017	3809	2257	691	1254	702	1432	3015	2005	3212	3305	2201	4574
2.067	2.069	1492	3025	3963	5196	2286	3003	2903	2621	2055	895	4723	3901	2474	0	3105	1396	1878	2623	3563	2604	4132	4237	3786	2321	628	1273	644	1553	2797	2023	3053	3005	2243	4580
2.071	2.0735	1780	3133	3855	5178	2493	2991	2977	2616	1970	890	4797	4041	2541	0	3082	1540	1965	2587	3545	2537	3902	4355	3940	2525	595	1278	586	1497	2752	2158	3353	3170	2129	4134
2.076	2.078	2050	2906	3749	5126	2777	3018	3036	2889	2054	1071	4649	4061	2669	0	2842	1520	2076	2583	3613	2747	3666	4210	3945	2487	496	1404	438	1491	2399	2250	3199	3121	1984	3868
2.08	2.082	2331	3050	3699	5325	2788	3314	2997	2946	2159	1174	4644	4174	2657	0	2790	1700	2117	2518	3483	2791	3622	4402	3974	2648	375	1359	465	1516	2362	2321	3036	3024	1904	3721
2.084	2.086	2410	3108	4045	5348	3042	3351	3064	2840	2029	1353	4369	4052	2678	0	2490	1693	2307	2447	3441	3057	3405	4275	3923	2596	390	1451	396	1457	2076	2621	2932	2779	1648	3401
2.088	2.0905	2795	2966	4159	5508	3284	3434	3207	3101	1975	1373	4164	3945	2618	0	2189	1860	2269	2326	3594	3140	3421	4540	3870	2783	323	1697	354	1408	1869	2603	2890	2585	1792	2968
2.093	2.095	2921	3010	3958	5645	3654	3793	3182	3082	1996	1595	4084	3946	2602	0	2124	2007	2482	2248	3421	3301	3445	4350	3820	2981	266	1569	364	1441	1613	2746	2898	2575	1542	2673
2.097	2.099	3334	2988	4083	5686	3813	3926	3362	3320	1974	1659	3870	3997	2658	0	1930	2237	2611	2081	3327	3358	2978	4271	3661	3082	306	1673	286	1504	1521	2803	2780	2469	1569	2342
2.101	2.103	3783	2924	4165	5594	3992	4001	3379	3295	1942	1876	3824	3724	2678	0	1880	2432	2610	2004	3443	3369	2949	4167	3597	3283	212	1673	215	1404	1454	2743	2680	2188	1491	2247
2.105	2.1075	4013	2889	4271	5437	4107	3986	3288	3104	1899	1969	3485	3828	2597	0	1733	2449	2794	1864	3442	3241	2851	4121	3640	3246	233	1736	175	1290	1178	2811	2547	2234	1276	1983
2.11	2.112	4352	3219	4498	5437	4329	4118	3200	3218	2065	1954	3217	3629	2601	0	1585	2566	2779	1926	3402	3314	2740	3926	3521	3518	203	1680	164	1399	1080	2745	2435	1910	1248	1725
2.114	2.116	4803	2915	4353	5160	4391	4111	3227	3318	2051	2224	3177	3577	2664	0	1430	2690	2881	1766	3286	3388	2477	4087	3568	3258	172	1755	157	1394	917	2732	2260	1768	1112	1426
2.118	2.12	5073	2923	4583	5133	4774	4207	3247	3225	2156	2404	2708	3424	2712	0	1302	2938	2970	1723	3247	3375	2495	3789	3334	3532	166	1729	111	1316	750	2860	2154	1716	968	1337
2.122	2.124	5365	2827	4460	4693	4898	4294	3100	3445	2197	2676	2632	3333	2688	0	1126	2759	3082	1698	3384	3390	2366	3755	3263	3454	101	1753	86	1265	694	2651	1990	1452	867	1267
2.126	2.1285	5804	3191	4605	4702	4952	4040	3097	3390	2341	2748	2367	3141	2683	0	1131	2794	3203	1595	3494	3467	2227	3700	3195	3498	133	1907	63	1141	632	2616	2071	1287	804	1077
2.131	2.133	5908	3088	4306	4589	5030	4185	3176	3365	2604	2769	2288	3122	2735	0	1063	2987	3264	1667	3366	3259	2070	3453	2991	3587	110	1942	61	1093	453	2648	1789	1183	812	906
2.135	2.137	6059	2905	4477	4280	5240	4309	2922	3175	2455	2901	1977	3050	2732	0	936	3090	3219	1518	3296	3236	2047	3373	2732	3362	89	1856	48	1133	441	2385	1667	990	675	954
2.139	2.1415	6309	2951	4524	4117	5420	4245	3167	3231	2671	2736	1881	2984	2848	0	796	3044	3419	1642	3210	3325	1901	2908	2614	3342	86	2013	42	947	348	2408	1569	796	568	774
2.144	2.146	6361	3019	4564	3871	5448	4168	3131	3361	2645	2887	1824	2792	2753	0	836	3142	3651	1489	3259	3576	1816	2920	2552	3622	56	2163	23	784	315	2329	1320	741	513	709
2.148	2.15	6517	3007	4290	3867	5457	4084	2816	3364	2878	2883	1530	2780	2792	0	729	3070	3379	1327	3306	3382	1890	2542	2364	3450	71	2255	19	802	251	2038	1210	677	399	581
2.152	2.154	6704	2934	3984	3351	5388	3997	2829	3295	2973	2897	1397	2725	2932	0	675	3047	3322	1359	3318	3501	1650	2504	2266	3544	47	2115	22	794	204	1929	1115	495	390	523
2.156	2.158	6648	2812	3893	3077	5344	4220	2776	3515	3090	3069	1079	2611	2913	0	598	3095	3472	1298	3259	3380	1559	2240	2179	3412	49	2049	15	696	177	1568	928	404	347	523
2.16	2.1625	6728	2711	3886	2933	5021	4055	2592	3195	3446	3143	1029	2503	2943	0	566	2968	3516	1202	3348	3392	1548	2105	2021	3278	44	2042	23	615	123	1538	897	388	316	419
2.165	2.167	6597	2648	3752	2520	5111	3961	2598	3461	3575	3213	885	2432	3092	0	494	2867	3435	1103	3281	3459	1363	1982	1989	3343	32	2080	11	601	110	1394	773	296	250	358
2.169	2.171	6897	2434	3467	2400	4838	3900	2470	3423	3518	3182	832	2346	3050	0	455	2811	3493	1165	3205	3402	1376	1806	1935	3381	21	2085	9	616	86	1175	646	277	178	341
2.173	2.1755	6754	2495	3257	2246	4602	3837	2431	3366	3607	3185	742	2144	3064	0	408	2880	3501	1105	3408	3454	1267	1624	1886	3429	37	2262	20	499	82	991	554	222	186	283
2.178	2.18	6482	2327	2937	2044	4266	3710	2326	3338	3333	3306	680	2098	3111	0	329	2864	3555	1008	3160	3282	1198	1423	1674	3228	20	2109	14	498	55	943	483	159	161	257
2.182	2.184	6125	2170	2771	1759	4054	3527	2244	3390	3359	3306	594	2126	3008	0	334	2879	3623	937	3187	3383	1083	1401	1608	3351	27	2050	9	373	35	698	369	130	145	279
2.186	2.188	6145	2135	2487	1654	3859	3469	2317	3399	3246	3350	555	2222	3097	0	264	2593	3594	893	3026	3328	1048	1169	1534	3158	25	2135	8	339	49	688	333	123	101	231
2.19	2.192	6055	2048	2246	1507	3625	3307	2164	3388	3352	3343	437	2076	3021	0	270	2733	3586	862	3094	3333	1089	1118	1357	3378	16	2099	5	328	37	575	262	82	102	257
2.194	2.1965	5265	2054	2079	1208	3477	3058	2218	3376	3223	3385	385	1843	3193	0	278	2661	3373	746	2930	3368	994	983	1323	3336	18	2068	5	307	33	491	231	59	96	232
2.199	2.201	5199	1834	1761	1084	3188	3098	2117	3364	2928	3372	339	1773	3207	0	196	2512	3813	736	3028	3226	938	964	1248	3230	14	2058	4	239	26	403	156	92	86	253
2.203	2.205	4815	1599	1541	958	2895	2951	2009	3384	3008	3320	347	1722	3365	0	180	2637	3563	718	2807	3208	868	966	1133	3274	15	1897	7	250	28	342	142	47	73	201
2.207	2.2095	4780	1547	1354	885	2760	2858	2090	3274	2888	3363	294	1627	3252	0	173	2705	3621	689	2762	3204	765	775	947	3170	11	1829	1	220	15	378	126	59	50	218
2.212	2.214	4314	1373	1044	806	2382	2720	2077	3106	2608	3485	258	1415	3062	0	194	2613	3465	517	2669	2994	687	758	817	3075	13	1787	0	164	11	259	111	43	70	140
2.216	2.218	3999	1303	914	680	2192	2559	2056	3119	2633	3530	266	1397	3225	0	116	2671	3493	606	2589	2980	666	706	757	3082	18	1727	0	157	17	202	96	45	43	151
2.22	2.222	3891	1070	845	626	1995	2377	2060	3188	2482	3697	226	1292	3186	0	112	2624	3420	464	2613	2683	626	542	781	2847	1	1719	4	174	10	159	72	21	42	127
2.224	2.226	3480	957	649	595	1838	2334	2051	3009	2356	3411	241	1195	3150	0	103	2573	3411	416	2274	2736	487	463	601	2840	4	1559	8	127	13	133	50	16	33	157
2.228	2.2305	3066	879	616	433	1681	2171	2223	2894	2126	3379	195	1117	3145	0	106	2714	3221	374	2277	2513	461	475	619	2835	0	1625	1	150	11	117	57	16	49	100
2.233	2.235	2902	872	507	390	1427	2112	2346	2942	2012	3325	180	1058	3184	0	82	2766	3076	445	2062	2344	457	441	530	2687	5	1702	0	131	2	93	28	2	37	68
2.237	2.239	2574	797	371	403	1418	1921	2130	2725	1803	3315	187	845	3142	0	54	2827	2749	324	1984	2246	369	387	495	2499	4	1484	0	118	0	78	45	1	13	75
2.241	2.2435	2382	702	349	306	1234	1873	2192	2533	1691	3338	171	874	2977	0	79	2766	2618	371	1939	2093	370	365	368	2263	3	1484	2	102	5	81	20	1	17	66
2.246	2.248	2136	562	272	244	1048	1467	2159	2201	1564	3074	119	733	2961	0	50	2686	2547	339	1699	1971	408	321	386	2353	1	1546	3	99	5	41	12	0	12	91
2.25	2.252	1846	565	200	254	895	1452	2217	2147	1342	3130	138	741	2894	0	42	2645	2392	319	1507	1834	331	328	337	2254	0	1344	0	86	0	50	12	0	17	72
2.254	2.256	1693	414	189	220	741	1380	2160	2031	1225	2769	97	684	2755	0	35	2610	1952	322	1425	1781	327	294	371	2099	0	1299	0	66	0	42	6	0	7	54
2.258	2.26	1467	447	127	193	716	1161	2114	1845	1143	2711	119	554	2625	0	44	2738	1900	306	1233	1605	317	262	303	2032	0	1313	0	74	0	29	2	0	16	62
2.262	2.2645	1370	327	112	211	676	1185	2269	1687	1016	2425	97	532	2627	0	26	2685	1640	228	1227	1540	281	247	283	1791	0	1231	0	57	0	34	8	0	13	51
2.267	2.269	1141	295	61	177	532	1043	2225	1505	955	2291	74	489	2427	0	33	2849	1455	243	952	1427	240	214	205	1666	0	1278	0	27	0	33	2	0	2	36
2.271	2.273	1128	274	50	143	453	979	2283	1320	806	2111	61	456	2252	0	40	2832	1356	183	972	1290	222	177	185	1562	0	1207	0	34	0	25	2	0	0	23
2.275	2.2775	970	215	40	133	369	806	2131	1259	769	1836	78	380	2203	0	32	2850	1213	173	759	1260	161	197	224	1445	0	1120	0	44	1	13	0	0	0	46
2.28	2.282	768	193	17	110	299	744	2100	1133	698	1623	58	309	1970	0	23	2784	1035	150	702	1088	188	161	166	1336	0	1099	0	36	0	13	0	0	0	30
2.284	2.286	786	125	35	119	288	570	1922	954	675	1325	48	314	1780	0	20	2739	795	133	608	1039	212	152	166	1128	0	962	0	18	0	8	0	0	0	18
2.288	2.29	669	153	23	97	271	478	1840	827	559	1123	57	252	1627	0	24	2609	710	154	547	896	145	120	113	1082	0	950	0	10	0	8	0	0	0	22
2.292	2.294	590	110	16	98	199	489	1908	713	493	958	39	234	1560	0	21	2558	590	151	489	837	139	124	69	1004	0	988	0	20	0	8	0	0	0	13
2.296	2.2985	569	96	17	94	173	463	1700	664	467	827	49	176	1422	0	21	2525	497	121	444	724	114	77	90	845	0	886	0	29	0	9	0	0	0	10
2.301	2.303	471	76	13	97	161	383	1658	514	430	626	32	160	1302	0	12	2428	372	150	426	660	111	106	75	748	0	830	0	19	1	3	0	0	0	10
2.305	2.307	404	73	24	88	104	345	1543	534	384	544	36	128	1216	0	17	2356	365	114	372	546	83	102	52	671	0	841	0	24	0	6	0	0	0	7
2.309	2.3115	363	64	6	77	73	224	1438	444	384	412	36	126	1068	0	15	2241	263	107	336	522	94	100	59	574	0	825	0	9	0	1	0	0	0	8
2.314	2.316	338	62	6	63	62	214	1351	373	331	361	19	99	1036	0	8	2343	241	116	257	481	70	74	37	492	0	774	0	13	0	2	0	0	0	5
2.318	2.32	263	36	1	74	57	209	1353	339	267	331	18	102	877	0	6	2313	191	98	200	357	60	79	38	446	0	775	0	13	1	6	0	0	0	5
2.322	2.324	292	51	4	66	39	233	1126	322	242	291	19	55	749	0	10	2171	153	79	196	331	54	59	30	352	0	780	0	12	0	0	0	0	0	7
2.326	2.328	258	19	4	49	33	160	1143	321	249	201	24	59	716	0	6	1970	135	69	151	303	58	60	44	320	0	710	0	9	0	0	0	0	0	9
2.33	2.3325	213	36	3	52	33	136	980	294	242	198	23	37	711	0	12	1996	140	65	128	270	45	66	21	309	0	625	0	5	0	0	0	0	0	10
2.335	2.337	207	18	1	41	13	147	949	187	236	159	18	31	594	0	8	1961	116	71	106	189	51	63	22	223	0	646	0	9	0	0	0	0	0	2
2.339	2.341	201	21	5	31	8	105	842	165	214	130	14	45	511	0	4	1590	97	58	153	198	33	34	20	192	0	556	0	6	0	0	0	0	0	0
2.343	2.3455	180	17	2	27	21	100	726	129	192	92	6	45	487	0	4	1497	65	63	110	197	36	35	5	170	0	505	0	7	0	0	0	0	0	0
2.348	2.35	187	25	2	16	9	56	674	80	206	116	4	50	391	0	2	1393	65	54	90	152	27	21	3	110	0	522	0	2	0	0	0	0	0	0
2.352	2.354	189	12	0	19	7	100	671	114	176	55	4	24	303	0	3	1269	68	44	95	96	34	18	13	84	0	441	0	7	0	0	0	0	0	1
2.356	2.358	151	19	1	13	6	81	571	100	186	42	9	12	270	0	2	1119	57	73	89	98	20	17	17	100	0	515	0	5	0	0	0	0	0	0
2.36	2.362	132	14	3	6	3	73	544	105	164	26	1	21	189	0	1	1014	28	39	62	80	12	13	10	49	0	472	0	3	0	0	0	0	0	0
2.364	2.3665	139	9	0	15	4	76	475	49	155	32	5	12	205	0	3	903	22	36	67	74	21	19	2	56	0	435	0	0	0	0	0	0	0	0
2.369	2.371	117	5	0	11	9	49	423	56	129	8	5	18	144	0	0	888	37	43	46	58	7	8	4	35	0	402	0	3	0	0	0	0	0	0
2.373	2.375	109	7	0	12	0	41	414	28	150	14	0	8	129	0	4	750	14	37	35	60	15	10	3	37	0	427	0	1	0	0	0	0	0	0
2.377	2.3795	88	7	0	19	5	49	359	20	125	7	3	12	118	0	4	684	3	47	40	28	10	18	4	42	0	344	0	2	0	0	0	0	0	0
2.382	2.384	113	9	0	8	0	32	301	14	112	13	4	14	87	0	5	615	20	56	39	42	12	13	7	18	0	342	0	0	0	0	0	0	0	0
2.386	2.388	79	4	0	0	2	43	308	15	105	4	3	12	87	0	2	520	11	41	28	22	6	4	3	14	0	423	0	1	0	0	0	0	0	0
2.39	2.392	90	6	0	5	1	21	230	8	105	7	1	18	85	0	1	516	10	38	24	25	11	4	0	13	0	317	0	1	0	0	0	0	0	0
2.394	2.3965	66	3	0	0	1	18	189	12	103	5	6	12	63	0	13	423	4	34	16	17	6	2	0	21	0	370	0	0	0	0	0	0	0	0
2.399	2.401	61	8	0	0	0	15	190	13	92	7	3	4	40	0	0	442	8	39	18	29	4	6	3	21	0	324	0	1	0	0	0	0	0	0
2.403	2.405	89	4	0	0	2	11	185	14	92	3	0	5	48	0	0	335	14	32	24	18	3	13	8	22	0	309	0	3	0	0	0	0	0	0
2.407	2.409	88	10	0	0	0	22	186	5	65	9	3	4	21	0	0	316	4	38	18	15	4	5	1	10	0	281	0	0	0	0	0	0	0	0
2.411	2.413	64	8	0	0	0	10	146	8	100	2	2	5	28	0	0	305	6	24	10	19	7	8	1	18	0	254	0	0	0	0	0	0	0	0
2.415	2.4175	54	0	0	0	0	9	158	3	90	2	0	4	12	0	0	279	2	24	17	14	9	4	0	8	0	316	0	0	0	0	0	0	0	0
2.42	2.422	45	2	0	0	0	17	156	4	88	6	0	3	23	0	0	250	7	12	19	12	5	3	0	7	0	321	0	1	0	0	0	0	0	0
2.424	2.426	28	3	0	0	0	10	108	4	101	4	2	5	17	0	0	201	2	33	17	8	3	4	0	9	0	222	0	0	0	0	0	0	0	0
2.428	2.43	30	6	0	0	0	8	116	1	112	0	0	10	21	0	0	184	0	17	8	5	0	0	0	6	0	221	0	0	0	0	0	0	0	0
2.432	2.4345	21	2	0	0	0	5	104	6	74	0	0	4	4	0	0	128	2	14	17	7	4	7	0	1	0	246	0	0	0	0	0	0	0	0
2.437	2.439	33	1	0	0	0	9	112	1	89	0	0	3	11	0	0	140	8	12	9	8	0	2	0	0	0	202	0	0	0	0	0	0	0	0
2.441	2.443	20	0	0	0	0	11	90	0	65	0	0	5	12	0	0	103	3	18	12	3	2	1	0	0	0	168	0	0	0	0	0	0	0	0
2.445	2.4475	11	1	0	0	0	8	86	0	80	0	0	0	13	0	0	91	1	12	15	0	4	5	0	1	0	147	0	0	0	0	0	0	0	0
2.45	2.452	18	1	0	0	0	3	86	2	69	1	0	2	5	0	0	82	1	14	12	5	0	0	0	0	0	158	0	0	0	0	0	0	0	0
2.454	2.456	15	4	0	0	0	5	54	2	77	0	0	0	17	0	0	78	3	5	10	2	0	0	0	1	0	180	0	0	0	0	0	0	0	0
2.458	2.46	17	1	0	0	0	15	87	0	51	0	0	0	7	0	0	51	2	13	2	2	2	0	0	1	0	153	0	0	0	0	0	0	0	0
2.462	2.464	23	2	0	0	0	7	67	0	48	0	0	0	1	0	0	56	0	4	7	4	1	0	0	0	0	102	0	0	0	0	0	0	0	0
2.466	2.4685	8	1	0	0	0	8	59	0	94	0	0	3	4	0	0	36	3	3	5	1	0	0	0	0	0	116	0	0	0	0	0	0	0	0
2.471	2.473	17	2	0	0	0	3	66	0	50	0	0	0	2	0	0	38	0	7	6	4	0	0	0	0	0	142	0	0	0	0	0	0	0	0
2.475	2.477	8	2	0	0	0	5	53	0	44	0	0	0	0	0	0	27	3	2	2	2	1	0	0	0	0	123	0	0	0	0	0	0	0	0
2.479	2.4815	19	2	0	0	0	3	38	0	58	0	0	2	0	0	0	23	2	3	1	1	0	0	0	0	0	97	0	0	0	0	0	0	0	0
2.484	2.486	12	1	0	0	0	12	34	0	39	0	0	0	0	0	0	24	0	1	1	0	0	1	0	0	0	80	0	0	0	0	0	0	0	0
2.488	2.49	6	3	0	0	0	4	27	0	52	0	0	0	2	0	0	19	0	4	0	2	2	0	0	0	0	68	0	0	0	0	0	0	0	0
2.492	2.494	13	1	0	0	0	4	42	0	37	0	0	1	0	0	0	20	2	1	4	3	0	0	0	0	0	56	0	0	0	0	0	0	0	0
2.496	2.498	14	3	0	0	0	8	18	0	29	0	0	1	0	0	0	13	0	2	6	0	0	0	0	0	0	65	0	0	0	0	0	0	0	0
2.5	2.5025	18	0	0	0	0	10	10	0	41	0	0	1	0	0	0	8	0	3	0	0	0	0	0	0	0	59	0	0	0	0	0	0	0	0
2.505	2.507	11	0	0	0	0	2	32	0	25	0	0	0	3	0	0	6	2	3	3	0	2	0	0	0	0	62	0	0	0	0	0	0	0	0
2.509	2.511	15	0	0	0	0	10	24	0	35	0	0	3	0	0	0	5	0	1	0	0	0	0	0	0	0	60	0	0	0	0	0	0	0	0
2.513	2.5155	2	2	0	0	0	13	28	0	39	0	0	2	0	0	0	6	0	1	0	0	0	0	0	0	0	46	0	0	0	0	0	0	0	0
2.518	2.52	12	0	0	0	0	7	22	0	23	0	0	0	0	0	0	6	0	1	2	0	1	0	0	0	0	52	0	0	0	0	0	0	0	0
2.522	2.524	1	0	0	0	0	5	20	0	15	0	0	0	0	0	0	1	0	1	7	0	0	0	0	0	0	17	0	0	0	0	0	0	0	0
2.526	2.528	1	0	0	0	0	2	16	0	16	0	0	0	0	0	0	8	0	0	2	0	0	0	0	0	0	21	0	0	0	0	0	0	0	0
2.53	2.532	4	0	0	0	0	3	10	0	16	0	0	0	6	0	0	5	0	4	0	0	0	0	0	0	0	29	0	0	0	0	0	0	0	0
2.534	2.5365	3	0	0	0	0	2	10	0	22	0	0	0	0	0	0	0	0	0	0	0	0	0	0	0	0	11	0	0	0	0	0	0	0	0
2.539	2.541	0	0	0	0	0	0	10	0	14	0	0	0	0	0	0	7	0	1	4	0	1	0	0	0	0	20	0	0	0	0	0	0	0	0
2.543	2.545	2	0	0	0	0	0	12	0	7	0	0	0	0	0	0	1	0	2	0	0	0	0	0	0	0	33	0	0	0	0	0	0	0	0
2.547	2.5495	0	0	0	0	0	0	6	0	12	0	0	0	0	0	0	3	0	7	1	0	0	0	0	0	0	16	0	0	0	0	0	0	0	0
2.552	2.554	1	0	0	0	0	0	4	0	7	0	0	0	0	0	0	5	0	7	0	0	0	0	0	0	0	26	0	0	0	0	0	0	0	0
2.556	2.558	0	0	0	0	0	0	4	0	9	0	0	0	0	0	0	5	0	0	0	0	0	0	0	0	0	10	0	0	0	0	0	0	0	0
2.56	2.562	0	0	0	0	0	0	11	0	18	0	0	0	0	0	0	4	0	0	5	0	3	0	0	0	0	18	0	0	0	0	0	0	0	0
2.564	2.5665	2	0	0	0	0	0	8	0	14	0	0	0	0	0	0	1	0	0	0	0	0	0	0	0	0	12	0	0	0	0	0	0	0	0
2.569	2.571	0	0	0	0	0	0	8	0	24	0	0	0	0	0	0	3	0	0	0	0	0	0	0	0	0	22	0	0	0	0	0	0	0	0
2.573	2.575	4	0	0	0	0	0	10	0	8	0	0	0	0	0	0	0	0	1	0	0	0	0	0	0	0	13	0	0	0	0	0	0	0	0
2.577	2.579	0	0	0	0	0	0	5	0	11	0	0	0	0	0	0	2	0	2	0	0	0	0	0	0	0	4	0	0	0	0	0	0	0	0
2.581	2.5835	1	0	0	0	0	0	0	0	9	0	0	0	0	0	0	0	0	0	3	0	0	0	0	0	0	12	0	0	0	0	0	0	0	0
2.586	2.588	2	0	0	0	0	0	5	0	11	0	0	0	0	0	0	0	0	0	0	0	0	0	0	0	0	9	0	0	0	0	0	0	0	0
2.59	2.592	0	0	0	0	0	0	10	0	6	0	0	0	0	0	0	4	0	1	0	0	0	0	0	0	0	12	0	0	0	0	0	0	0	0
2.594	2.596	0	0	0	0	0	0	2	0	8	0	0	0	0	0	0	1	0	0	0	0	0	0	0	0	0	5	0	0	0	0	0	0	0	0
2.598	2.6	0	0	0	0	0	0	0	0	1	0	0	0	0	0	0	3	0	1	0	0	0	0	0	0	0	8	0	0	0	0	0	0	0	0
2.602	2.6045	0	0	0	0	0	0	3	0	3	0	0	0	0	0	0	0	0	0	0	0	0	0	0	0	0	3	0	0	0	0	0	0	0	0
2.607	2.609	0	0	0	0	0	0	0	0	6	0	0	0	0	0	0	0	0	0	0	0	0	0	0	0	0	4	0	0	0	0	0	0	0	0
2.611	2.613	0	0	0	0	0	0	3	0	3	0	0	0	0	0	0	0	0	1	0	0	0	0	0	0	0	3	0	0	0	0	0	0	0	0
2.615	2.6175	0	0	0	0	0	0	3	0	0	0	0	0	0	0	0	0	0	0	0	0	0	0	0	0	0	2	0	0	0	0	0	0	0	0
2.62	2.622	0	0	0	0	0	0	0	0	0	0	0	0	0	0	0	0	0	0	0	0	0	0	0	0	0	4	0	0	0	0	0	0	0	0
2.624	2.626	0	0	0	0	0	0	2	0	3	0	0	0	0	0	0	0	0	0	0	0	0	0	0	0	0	4	0	0	0	0	0	0	0	0
2.628	2.63	0	0	0	0	0	0	3	0	0	0	0	0	0	0	0	0	0	0	0	0	0	0	0	0	0	1	0	0	0	0	0	0	0	0
2.632	2.634	0	0	0	0	0	0	0	0	1	0	0	0	0	0	0	0	0	0	0	0	0	0	0	0	0	9	0	0	0	0	0	0	0	0
2.636	2.6385	0	0	0	0	0	0	3	0	0	0	0	0	0	0	0	0	0	0	0	0	0	0	0	0	0	4	0	0	0	0	0	0	0	0
2.641	2.643	0	0	0	0	0	0	0	0	1	0	0	0	0	0	0	0	0	0	0	0	0	0	0	0	0	0	0	0	0	0	0	0	0	0
2.645	2.647	0	0	0	0	0	0	0	0	1	0	0	0	0	0	0	0	0	0	0	0	0	0	0	0	0	0	0	0	0	0	0	0	0	0
2.649	2.6515	0	0	0	0	0	0	0	0	3	0	0	0	0	0	0	0	0	0	0	0	0	0	0	0	0	0	0	0	0	0	0	0	0	0
2.654	2.656	0	0	0	0	0	0	0	0	0	0	0	0	0	0	0	0	0	0	0	0	0	0	0	0	0	0	0	0	0	0	0	0	0	0
2.658	2.66	0	0	0	0	0	0	3	0	0	0	0	0	0	0	0	0	0	0	0	0	0	0	0	0	0	1	0	0	0	0	0	0	0	0
2.662	2.664	0	0	0	0	0	0	0	0	0	0	0	0	0	0	0	0	0	0	0	0	0	0	0	0	0	3	0	0	0	0	0	0	0	0
2.666	2.668	0	0	0	0	0	0	2	0	0	0	0	0	0	0	0	0	0	0	0	0	0	0	0	0	0	0	0	0	0	0	0	0	0	0
2.67	2.6725	0	0	0	0	0	0	2	0	0	0	0	0	0	0	0	0	0	0	0	0	0	0	0	0	0	0	0	0	0	0	0	0	0	0
2.675	2.677	0	0	0	0	0	0	0	0	0	0	0	0	0	0	0	0	0	0	0	0	0	0	0	0	0	0	0	0	0	0	0	0	0	0
2.679	2.681	0	0	0	0	0	0	1	0	0	0	0	0	0	0	0	0	0	0	0	0	0	0	0	0	0	0	0	0	0	0	0	0	0	0
2.683	2.6855	0	0	0	0	0	0	0	0	0	0	0	0	0	0	0	0	0	0	0	0	0	0	0	0	0	0	0	0	0	0	0	0	0	0
2.688	2.69	0	0	0	0	0	0	0	0	0	0	0	0	0	0	0	0	0	0	0	0	0	0	0	0	0	0	0	0	0	0	0	0	0	0
2.692	2.694	0	0	0	0	0	0	2	0	0	0	0	0	0	0	0	0	0	0	0	0	0	0	0	0	0	0	0	0	0	0	0	0	0	0
2.696	2.698	0	0	0	0	0	0	0	0	0	0	0	0	0	0	0	0	0	0	0	0	0	0	0	0	0	0	0	0	0	0	0	0	0	0
2.7	2.7025	0	0	0	0	0	0	0	0	0	0	0	0	0	0	0	0	0	0	0	0	0	0	0	0	0	0	0	0	0	0	0	0	0	0
2.705	2.707	0	0	0	0	0	0	0	0	0	0	0	0	0	0	0	0	0	0	0	0	0	0	0	0	0	0	0	0	0	0	0	0	0	0
2.709	2.711	0	0	0	0	0	0	0	0	0	0	0	0	0	0	0	0	0	0	0	0	0	0	0	0	0	0	0	0	0	0	0	0	0	0
2.713	2.715	0	0	0	0	0	0	0	0	0	0	0	0	0	0	0	0	0	0	0	0	0	0	0	0	0	0	0	0	0	0	0	0	0	0
2.717	2.7195	0	0	0	0	0	0	1	0	0	0	0	0	0	0	0	0	0	0	0	0	0	0	0	0	0	0	0	0	0	0	0	0	0	0
2.722	2.724	0	0	0	0	0	0	2	0	0	0	0	0	0	0	0	0	0	0	0	0	0	0	0	0	0	0	0	0	0	0	0	0	0	0
2.726	2.728	0	0	0	0	0	0	0	0	0	0	0	0	0	0	0	0	0	0	0	0	0	0	0	0	0	0	0	0	0	0	0	0	0	0
2.73	2.732	0	0	0	0	0	0	0	0	0	0	0	0	0	0	0	0	0	0	0	0	0	0	0	0	0	0	0	0	0	0	0	0	0	0
2.734	2.736	0	0	0	0	0	0	0	0	0	0	0	0	0	0	0	0	0	0	0	0	0	0	0	0	0	0	0	0	0	0	0	0	0	0
2.738	2.7405	0	0	0	0	0	0	6	0	0	0	0	0	0	0	0	0	0	0	0	0	0	0	0	0	0	0	0	0	0	0	0	0	0	0
2.743	2.745	0	0	0	0	0	0	0	0	0	0	0	0	0	0	0	0	0	0	0	0	0	0	0	0	0	0	0	0	0	0	0	0	0	0
2.747	2.749	0	0	0	0	0	0	0	0	0	0	0	0	0	0	0	0	0	0	0	0	0	0	0	0	0	0	0	0	0	0	0	0	0	0
2.751	2.7535	0	0	0	0	0	0	0	0	0	0	0	0	0	0	0	0	0	0	0	0	0	0	0	0	0	0	0	0	0	0	0	0	0	0
2.756	2.758	0	0	0	0	0	0	0	0	0	0	0	0	0	0	0	0	0	0	0	0	0	0	0	0	0	0	0	0	0	0	0	0	0	0
2.76	2.762	0	0	0	0	0	0	0	0	0	0	0	0	0	0	0	0	0	0	0	0	0	0	0	0	0	0	0	0	0	0	0	0	0	0
2.764	2.766	0	0	0	0	0	0	0	0	0	0	0	0	0	0	0	0	0	0	0	0	0	0	0	0	0	0	0	0	0	0	0	0	0	0
2.768	2.77	0	0	0	0	0	0	0	0	0	0	0	0	0	0	0	0	0	0	0	0	0	0	0	0	0	0	0	0	0	0	0	0	0	0
2.772	2.7745	0	0	0	0	0	0	0	0	0	0	0	0	0	0	0	0	0	0	0	0	0	0	0	0	0	0	0	0	0	0	0	0	0	0
2.777	2.779	0	0	0	0	0	0	0	0	0	0	0	0	0	0	0	0	0	0	0	0	0	0	0	0	0	0	0	0	0	0	0	0	0	0
2.781	2.783	0	0	0	0	0	0	0	0	0	0	0	0	0	0	0	0	0	0	0	0	0	0	0	0	0	0	0	0	0	0	0	0	0	0
2.785	2.7875	0	0	0	0	0	0	0	0	0	0	0	0	0	0	0	0	0	0	0	0	0	0	0	0	0	0	0	0	0	0	0	0	0	0
2.79	2.792	0	0	0	0	0	0	0	0	0	0	0	0	0	0	0	0	0	0	0	0	0	0	0	0	0	0	0	0	0	0	0	0	0	0
2.794	2.796	0	0	0	0	0	0	0	0	0	0	0	0	0	0	0	0	0	0	0	0	0	0	0	0	0	0	0	0	0	0	0	0	0	0
2.798	2.8	0	0	0	0	0	0	0	0	0	0	0	0	0	0	0	0	0	0	0	0	0	0	0	0	0	0	0	0	0	0	0	0	0	0
2.802	2.804	0	0	0	0	0	0	0	0	0	0	0	0	0	0	0	0	0	0	0	0	0	0	0	0	0	0	0	0	0	0	0	0	0	0
2.806	2.8085	0	0	0	0	0	0	0	0	0	0	0	0	0	0	0	0	0	0	0	0	0	0	0	0	0	0	0	0	0	0	0	0	0	0
2.811	2.813	0	0	0	0	0	0	0	0	0	0	0	0	0	0	0	0	0	0	0	0	0	0	0	0	0	0	0	0	0	0	0	0	0	0
2.815	2.817	0	0	0	0	0	0	0	0	0	0	0	0	0	0	0	0	0	0	0	0	0	0	0	0	0	0	0	0	0	0	0	0	0	0
2.819	2.8215	0	0	0	0	0	0	0	0	0	0	0	0	0	0	0	0	0	0	0	0	0	0	0	0	0	0	0	0	0	0	0	0	0	0
2.824	2.826	0	0	0	0	0	0	0	0	0	0	0	0	0	0	0	0	0	0	0	0	0	0	0	0	0	0	0	0	0	0	0	0	0	0
2.828	2.83	0	0	0	0	0	0	0	0	0	0	0	0	0	0	0	0	0	0	0	0	0	0	0	0	0	0	0	0	0	0	0	0	0	0
2.832	2.834	0	0	0	0	0	0	0	0	0	0	0	0	0	0	0	0	0	0	0	0	0	0	0	0	0	0	0	0	0	0	0	0	0	0
2.836	2.838	0	0	0	0	0	0	0	0	0	0	0	0	0	0	0	0	0	0	0	0	0	0	0	0	0	0	0	0	0	0	0	0	0	0
2.84	2.8425	0	0	0	0	0	0	0	0	0	0	0	0	0	0	0	0	0	0	0	0	0	0	0	0	0	0	0	0	0	0	0	0	0	0
2.845	2.847	0	0	0	0	0	0	0	0	0	0	0	0	0	0	0	0	0	0	0	0	0	0	0	0	0	0	0	0	0	0	0	0	0	0
2.849	2.851	0	0	0	0	0	0	0	0	0	0	0	0	0	0	0	0	0	0	0	0	0	0	0	0	0	0	0	0	0	0	0	0	0	0
2.853	2.8555	0	0	0	0	0	0	0	0	0	0	0	0	0	0	0	0	0	0	0	0	0	0	0	0	0	0	0	0	0	0	0	0	0	0
2.858	2.86	0	0	0	0	0	0	0	0	0	0	0	0	0	0	0	0	0	0	0	0	0	0	0	0	0	0	0	0	0	0	0	0	0	0
2.862	2.864	0	0	0	0	0	0	0	0	0	0	0	0	0	0	0	0	0	0	0	0	0	0	0	0	0	0	0	0	0	0	0	0	0	0
2.866	2.868	0	0	0	0	0	0	0	0	0	0	0	0	0	0	0	0	0	0	0	0	0	0	0	0	0	0	0	0	0	0	0	0	0	0
2.87	2.8725	0	0	0	0	0	0	0	0	0	0	0	0	0	0	0	0	0	0	0	0	0	0	0	0	0	0	0	0	0	0	0	0	0	0
2.875	2.877	0	0	0	0	0	0	0	0	0	0	0	0	0	0	0	0	0	0	0	0	0	0	0	0	0	0	0	0	0	0	0	0	0	0
2.879	2.881	0	0	0	0	0	0	0	0	0	0	0	0	0	0	0	0	0	0	0	0	0	0	0	0	0	0	0	0	0	0	0	0	0	0
2.883	2.885	0	0	0	0	0	0	0	0	0	0	0	0	0	0	0	0	0	0	0	0	0	0	0	0	0	0	0	0	0	0	0	0	0	0
2.887	2.8895	0	0	0	0	0	0	0	0	0	0	0	0	0	0	0	0	0	0	0	0	0	0	0	0	0	0	0	0	0	0	0	0	0	0
2.892	2.894	0	0	0	0	0	0	0	0	0	0	0	0	0	0	0	0	0	0	0	0	0	0	0	0	0	0	0	0	0	0	0	0	0	0
2.896	2.948	0	0	0	0	0	0	0	0	0	0	0	0	0	0	0	0	0	0	0	0	0	0	0	0	0	0	0	0	0	0	0	0	0	0

## Sheet: Fig3i_LSD2053_FRET_day8_data
Trial		1	1	1	1	1	1	1	1	1	1	1	2	2	2	2	2	2	2	2	2	2	2	2	2	2	2	2	3	3	3	3	3
Plate		1	1	1	1	1	1	1	2	2	2	2	1	1	1	1	1	1	1	1	1	2	2	2	2	2	2	2	1	1	1	1	1
Series		1	3	4	5	6	7	8	2	3	5	6	1	2	3	4	5	6	7	8	9	2	3	4	5	6	7	8	1	2	3	6	7
Mean		1.745	1.826	2.004	1.752	1.78	1.747	1.827	1.644	2.151	2.001	1.751	1.85	1.754	1.742	2.005	1.753	1.721	1.735	1.734	1.664	1.64	1.707	1.726	1.728	1.823	1.675	1.979	1.757	1.662	1.602	1.695	1.965
Mean Calc		1.74503	1.8264	2.00432	1.75182	1.77991	1.74728	1.8267	1.64389	2.15131	2.00093	1.75086	1.85048	1.75404	1.74232	2.00525	1.75273	1.7212	1.73501	1.73401	1.66362	1.63957	1.70719	1.72565	1.72814	1.82296	1.675	1.97883	1.75696	1.66241	1.60205	1.69522	1.96455
Data Points		132529	226880	198889	194576	211244	225710	208327	168727	183514	188987	176333	227431	159790	185781	252648	219791	208441	211284	182858	209716	219985	221945	175418	199467	192797	180553	201577	184776	194220	220383	200178	168548
Difference		-2.6896e-05	-0.000397853	-0.000315256	0.000181461	9.25707e-05	-0.000282943	0.000300957	0.00011433	-0.000305868	6.74094e-05	0.000143447	-0.000476505	-3.54309e-05	-0.000324309	-0.000247783	0.000272061	-0.000196439	-1.38842e-05	-9.60308e-06	0.000380977	0.000428777	-0.000187139	0.000350711	-0.000135313	3.7511e-05	-4.3976e-06	0.000174601	3.94099e-05	-0.000405543	-4.57522e-05	-0.000219152	0.000452325
left bound	Fret Ratio
1.2	1.202	0	0	0	0	0	0	0	0	0	0	0	0	0	0	0	0	0	0	0	0	0	0	0	0	0	0	0	0	0	0	0	0
1.204	1.206	0	0	0	0	0	0	0	0	0	0	0	0	0	0	0	0	0	0	0	0	0	0	0	0	0	0	0	0	0	0	0	0
1.208	1.2105	0	0	0	0	0	0	0	0	0	0	0	0	0	0	0	0	0	0	0	0	0	0	0	0	0	0	0	0	0	0	0	0
1.213	1.215	0	0	0	0	0	0	0	0	0	0	0	0	0	0	0	0	0	0	0	0	0	0	0	0	0	0	0	0	0	0	0	0
1.217	1.219	0	0	0	0	0	0	0	0	0	0	0	0	0	0	0	0	0	0	0	0	0	0	0	0	0	0	0	0	0	0	0	0
1.221	1.2235	0	0	0	0	0	0	0	0	0	0	0	0	0	0	0	0	0	0	0	0	0	0	0	0	0	0	0	0	0	0	0	0
1.226	1.228	0	0	0	0	0	0	0	0	0	0	0	0	0	0	0	0	0	0	0	0	0	0	0	0	0	0	0	0	0	0	0	0
1.23	1.232	0	0	0	0	0	0	0	0	0	0	0	0	0	0	0	0	0	0	0	0	0	0	0	0	0	0	0	0	0	0	0	0
1.234	1.236	0	0	0	0	0	0	0	0	0	0	0	0	0	0	0	0	0	0	0	0	0	0	0	0	0	0	0	0	0	0	0	0
1.238	1.24	0	0	0	0	0	0	0	0	0	0	0	0	0	0	0	0	0	0	0	0	0	0	0	0	0	0	0	0	0	0	0	0
1.242	1.2445	0	0	0	0	0	0	0	0	0	0	0	0	0	0	0	0	0	0	0	0	0	0	0	0	0	0	0	0	0	0	0	0
1.247	1.249	0	0	0	0	0	0	0	0	0	0	0	0	0	0	0	0	0	0	0	0	0	0	0	0	0	0	0	0	0	3	0	0
1.251	1.253	0	0	0	0	0	0	0	0	0	0	0	0	0	0	0	0	0	0	0	0	0	0	0	0	0	0	0	0	0	0	0	0
1.255	1.2575	0	0	0	0	0	0	0	0	0	0	0	0	0	0	0	0	0	0	0	0	0	0	0	0	0	0	0	0	0	0	0	0
1.26	1.262	0	0	0	0	0	0	0	0	0	0	0	0	0	0	0	0	0	0	0	0	0	0	0	0	0	0	0	0	0	0	0	0
1.264	1.266	0	0	0	0	0	0	0	0	0	0	0	0	0	0	0	0	0	0	0	0	0	0	0	0	0	0	0	0	0	0	0	0
1.268	1.27	0	0	0	0	0	0	0	0	0	0	0	0	0	0	0	0	0	0	0	0	0	0	0	0	0	0	0	0	0	0	0	0
1.272	1.274	0	0	0	0	0	0	0	0	0	0	0	0	0	0	0	0	0	0	0	0	0	0	0	0	0	0	0	0	0	0	0	0
1.276	1.2785	0	0	0	0	0	0	0	0	0	0	0	0	0	0	0	0	0	0	0	0	0	0	0	0	0	0	0	0	0	0	0	0
1.281	1.283	0	0	0	0	0	0	0	0	0	0	0	0	0	0	0	0	0	0	0	0	1	0	0	0	0	0	0	0	0	3	0	0
1.285	1.287	0	0	0	0	0	0	0	0	0	0	0	0	0	0	0	0	0	0	0	0	0	0	0	0	0	0	0	0	0	0	0	0
1.289	1.291	0	0	0	0	0	0	0	0	0	0	0	0	0	0	0	0	0	0	0	0	0	0	0	0	0	0	0	0	0	0	0	0
1.293	1.2955	0	0	0	0	0	0	0	0	0	0	0	0	0	0	0	0	0	0	0	0	0	0	0	0	0	0	0	0	0	0	0	0
1.298	1.3	0	0	0	0	0	0	0	0	0	0	0	0	0	0	0	0	0	0	0	0	0	0	0	0	0	0	0	0	0	0	0	0
1.302	1.304	0	0	0	0	0	0	0	0	0	0	0	0	0	0	0	0	0	0	0	0	0	0	0	0	0	0	0	0	0	0	0	0
1.306	1.308	0	0	0	0	0	0	0	0	0	0	0	0	0	0	0	0	0	0	0	0	0	0	0	0	0	0	0	0	0	0	0	0
1.31	1.3125	0	0	0	0	0	0	0	0	0	0	0	0	0	0	0	0	0	0	0	0	4	0	0	0	0	0	0	0	0	0	0	0
1.315	1.317	0	0	0	0	0	0	0	0	0	0	0	0	0	0	0	0	0	0	0	0	0	0	0	0	0	0	0	0	0	0	0	0
1.319	1.321	0	0	0	0	0	0	0	0	0	0	0	0	0	0	0	0	0	0	0	0	0	0	0	0	0	0	0	0	0	0	0	0
1.323	1.3255	0	0	0	0	0	0	0	0	0	0	0	0	0	0	0	0	0	0	0	0	0	0	0	0	0	0	0	0	0	0	0	0
1.328	1.33	0	0	0	0	0	0	0	0	0	0	0	0	0	0	0	0	0	0	0	0	0	0	0	0	0	0	0	0	0	0	0	0
1.332	1.334	0	0	0	0	0	0	0	0	0	0	0	0	0	0	0	0	0	0	0	0	0	0	0	0	0	0	0	0	0	0	0	0
1.336	1.338	0	0	0	0	0	0	0	0	0	0	0	0	0	0	0	0	0	0	0	0	0	0	0	0	0	0	0	0	0	0	0	0
1.34	1.342	0	0	0	0	0	0	0	0	0	0	0	0	0	0	0	0	0	0	0	0	2	0	0	0	0	0	0	0	0	0	0	0
1.344	1.3465	0	0	0	0	0	0	0	1	0	0	0	0	0	0	0	0	0	0	0	0	0	0	0	0	0	0	0	0	0	0	0	0
1.349	1.351	0	0	0	0	0	0	0	0	0	0	0	0	0	0	0	0	0	4	0	0	2	3	0	0	0	0	0	0	4	3	0	0
1.353	1.355	0	0	0	0	0	0	0	0	0	0	0	0	0	0	0	0	0	0	2	0	6	1	0	0	0	0	0	0	0	0	0	0
1.357	1.3595	0	0	0	0	0	2	0	0	0	0	0	0	0	0	0	0	0	0	0	0	0	0	0	0	0	0	0	0	0	7	0	0
1.362	1.364	0	0	0	0	0	0	0	3	0	0	0	0	0	0	0	0	0	0	0	0	0	0	0	0	0	0	0	0	0	9	0	0
1.366	1.368	0	0	0	0	0	0	0	8	0	0	0	0	0	0	0	0	0	0	3	0	1	1	0	0	0	0	0	0	2	8	0	0
1.37	1.372	0	0	0	0	0	0	0	6	0	0	0	0	0	0	0	0	0	0	0	0	5	0	0	0	0	0	0	0	0	14	0	0
1.374	1.376	0	0	0	0	0	0	0	14	0	0	0	0	0	0	0	0	0	0	0	2	7	0	0	0	0	0	0	0	0	21	2	0
1.378	1.3805	0	0	0	0	0	0	0	12	0	0	0	0	0	0	0	0	0	1	0	0	3	0	0	0	0	0	0	0	2	38	1	0
1.383	1.385	0	0	0	0	0	0	0	11	0	0	0	0	0	0	0	0	0	0	0	0	3	5	0	0	0	0	0	0	1	37	0	0
1.387	1.389	0	0	0	0	0	0	0	18	0	0	0	0	0	0	0	0	4	0	0	0	3	5	0	0	0	0	0	0	10	43	1	0
1.391	1.3935	0	0	0	0	0	0	0	28	0	0	0	0	0	0	0	0	0	2	0	0	6	3	0	0	0	0	0	0	3	52	0	0
1.396	1.398	0	0	0	0	0	0	0	27	0	0	0	0	0	0	0	0	2	1	0	3	11	0	0	0	0	0	0	0	4	90	2	0
1.4	1.402	0	0	0	0	0	0	0	28	0	0	0	0	0	0	0	0	0	0	1	3	15	2	0	0	0	1	0	0	4	108	2	0
1.404	1.406	0	0	0	0	0	0	0	53	0	0	0	0	0	0	0	0	0	0	0	8	12	5	0	0	0	0	0	0	5	143	0	0
1.408	1.41	0	0	0	0	0	0	0	60	0	0	0	0	0	0	0	0	0	0	0	5	29	0	0	0	0	3	0	0	4	176	0	0
1.412	1.4145	0	0	0	0	0	0	0	55	0	0	0	0	0	0	0	0	0	0	0	9	30	7	0	0	0	1	0	0	6	271	0	0
1.417	1.419	0	0	0	0	0	1	0	81	0	0	0	0	0	0	0	0	0	0	1	15	33	1	0	0	0	0	0	0	5	270	0	0
1.421	1.423	0	0	0	0	0	0	0	74	0	0	0	0	0	0	0	0	0	0	0	9	58	5	0	0	0	6	0	0	22	254	3	0
1.425	1.4275	0	0	0	0	0	2	0	127	0	0	0	0	0	0	0	0	1	0	5	14	72	3	0	0	0	9	0	0	20	343	1	0
1.43	1.432	0	0	0	0	0	2	0	154	0	0	0	0	0	0	0	0	0	0	10	16	77	2	0	0	0	10	0	0	21	414	0	0
1.434	1.436	0	0	0	0	0	0	0	212	0	0	0	0	0	0	0	0	0	0	4	18	65	3	0	0	0	13	0	0	16	446	1	0
1.438	1.44	0	0	0	0	0	0	0	204	0	0	0	0	0	0	0	0	1	0	8	25	104	7	0	0	0	19	0	0	27	494	0	0
1.442	1.444	0	0	0	0	0	0	0	223	0	0	0	0	0	0	0	0	3	3	9	18	111	2	2	0	0	17	0	0	35	503	2	0
1.446	1.4485	0	0	0	0	0	0	0	290	0	0	0	0	0	0	0	0	0	1	12	54	125	13	0	0	0	32	0	2	38	638	2	0
1.451	1.453	0	0	0	0	0	0	0	302	0	0	0	0	0	0	0	1	1	1	18	41	192	20	5	0	0	32	0	0	60	773	2	0
1.455	1.457	0	2	0	0	0	0	0	372	0	0	0	0	0	1	0	0	1	1	10	64	152	38	3	0	0	47	0	1	53	813	0	0
1.459	1.4615	0	0	0	0	0	0	0	357	0	0	0	0	0	0	0	0	2	3	15	65	223	42	3	0	0	30	0	1	56	883	6	0
1.464	1.466	0	0	0	0	0	1	0	407	0	0	0	0	0	0	0	3	0	0	21	108	243	60	4	7	0	57	0	2	94	1050	13	0
1.468	1.47	0	0	0	0	0	2	0	493	0	0	0	0	0	0	0	0	12	5	33	129	330	45	9	2	0	82	0	0	112	1106	19	0
1.472	1.474	0	0	0	0	0	0	0	554	0	0	3	0	0	0	0	3	2	6	32	191	376	63	9	5	0	84	0	0	143	1134	32	0
1.476	1.478	0	0	0	4	0	3	0	588	0	0	4	0	0	0	0	1	8	2	40	220	444	63	10	1	0	101	0	1	143	1342	23	0
1.48	1.4825	0	0	0	2	0	0	0	676	0	0	3	0	0	2	0	1	15	3	50	248	505	109	15	11	0	109	0	0	171	1454	19	0
1.485	1.487	0	0	0	0	0	1	0	764	0	0	8	0	0	2	0	2	11	6	44	317	595	118	32	19	0	123	0	0	204	1492	35	0
1.489	1.491	0	0	0	0	0	4	0	809	0	0	16	0	0	0	0	1	14	8	55	307	627	125	26	19	0	145	0	2	280	1646	43	0
1.493	1.4955	0	0	0	2	0	4	4	812	0	0	19	0	0	1	0	0	14	4	82	324	751	149	36	14	0	171	0	1	336	1692	65	0
1.498	1.5	0	0	0	4	0	8	0	942	0	0	30	0	2	3	0	1	23	10	86	427	786	145	43	25	0	194	0	1	330	1786	49	0
1.502	1.504	0	0	0	9	0	7	3	1015	0	0	38	0	2	5	0	2	28	22	110	464	980	214	34	18	0	228	0	8	392	2073	73	0
1.506	1.508	0	0	0	3	0	7	0	1125	0	0	36	0	0	4	0	3	28	34	124	509	1132	247	64	28	0	245	0	6	388	2125	63	0
1.51	1.512	0	0	0	9	0	10	5	1231	0	0	57	0	1	4	0	1	44	23	169	583	1174	315	65	38	0	248	0	25	505	2259	106	0
1.514	1.5165	0	0	0	20	0	33	0	1237	0	0	68	0	0	5	0	5	40	23	186	642	1321	339	104	36	0	377	0	27	600	2320	138	0
1.519	1.521	0	0	0	8	0	18	2	1296	0	0	107	0	7	6	0	8	38	37	221	713	1425	399	76	42	0	408	0	31	653	2473	124	0
1.523	1.525	4	0	0	21	0	30	5	1433	0	0	121	0	1	11	0	5	56	38	229	900	1608	486	89	75	0	489	0	34	839	2671	194	0
1.527	1.529	5	0	0	17	0	28	2	1543	0	0	148	0	11	9	0	6	94	45	276	978	1778	606	111	65	0	497	0	32	925	2695	195	0
1.531	1.5335	4	0	0	34	0	64	3	1588	0	0	147	0	7	21	0	11	86	87	232	1040	1927	622	145	78	0	503	0	30	955	2992	246	0
1.536	1.538	11	0	0	56	6	55	2	1561	0	0	142	0	4	23	0	6	106	72	313	1160	2009	796	167	100	0	614	0	40	1136	3274	300	0
1.54	1.542	20	2	0	82	0	113	5	1727	0	0	196	0	6	38	0	22	128	85	437	1188	2281	808	223	149	3	713	0	111	1298	3422	397	0
1.544	1.546	9	4	0	84	2	83	5	1845	0	0	271	0	7	29	0	26	184	109	408	1392	2443	929	233	155	3	767	0	91	1423	3521	394	0
1.548	1.5505	16	17	0	76	7	125	6	1911	0	0	270	0	10	54	0	28	187	84	436	1485	2464	1127	302	190	0	880	0	133	1457	3814	470	0
1.553	1.555	22	8	0	108	14	105	3	1994	0	0	305	4	8	53	0	33	237	125	489	1698	2553	1294	316	191	2	1019	0	112	1647	3871	468	0
1.557	1.559	25	6	0	169	9	172	12	2062	0	0	336	0	18	76	0	52	348	188	567	1908	2863	1346	379	201	9	1125	0	149	1805	3968	579	0
1.561	1.5635	29	12	0	167	12	203	3	2156	0	0	358	3	22	97	0	50	379	223	703	1919	2961	1540	415	275	29	1196	0	198	1874	4079	706	0
1.566	1.568	61	19	0	195	18	243	8	2377	0	0	404	4	25	96	0	54	508	226	705	1956	3286	1785	414	334	9	1326	0	219	2077	4359	809	0
1.57	1.572	80	17	0	235	30	263	17	2385	0	0	473	7	41	138	0	100	574	286	743	2147	3570	1781	591	354	25	1511	0	308	2154	4284	846	0
1.574	1.576	113	18	0	251	41	338	10	2465	0	0	419	9	74	176	0	104	606	316	826	2110	3630	1888	620	425	26	1553	0	306	2582	4510	1052	0
1.578	1.58	161	40	0	303	52	352	16	2555	0	0	480	10	70	165	0	151	774	348	944	2278	3760	2108	695	442	22	1812	0	389	2502	4603	1136	0
1.582	1.5845	140	55	0	377	55	384	18	2765	0	0	479	17	74	209	0	189	849	404	1067	2448	4104	2317	758	509	33	1926	0	473	2781	4854	1272	0
1.587	1.589	184	39	0	409	74	479	51	2912	0	0	517	12	81	218	0	199	831	505	1160	2746	4234	2368	906	638	37	2094	0	575	2798	4699	1458	0
1.591	1.593	210	38	0	545	97	507	42	2949	0	0	557	12	135	266	0	260	977	551	1192	2811	4168	2662	880	727	46	2299	0	556	3083	4875	1647	0
1.595	1.5975	302	67	0	575	128	638	33	2948	0	0	599	27	139	338	0	303	1078	619	1356	2938	4488	2666	1102	797	61	2511	0	715	3089	4928	1661	0
1.6	1.602	339	75	0	628	126	690	36	3035	0	0	663	30	210	402	0	348	1231	718	1349	3121	4396	2936	1210	960	98	2600	0	748	3371	4991	1890	0
1.604	1.606	386	87	0	741	211	762	36	3210	0	0	714	33	165	521	0	402	1368	782	1535	3357	4642	2878	1245	961	115	2865	0	939	3328	5208	2032	0
1.608	1.61	438	118	0	873	256	845	54	3380	0	0	763	43	220	653	0	441	1635	960	1605	3583	4735	3043	1351	1013	113	2888	0	985	3549	5300	2273	0
1.612	1.614	553	134	0	885	280	1007	60	3212	0	0	846	60	237	678	3	540	1647	986	1637	3680	4773	3089	1391	1224	123	3303	0	1072	3798	5223	2358	0
1.616	1.6185	636	141	0	1048	343	1162	74	3076	0	0	833	48	342	796	0	663	1748	1144	1732	3814	5020	3273	1578	1241	199	3297	0	1123	3745	5156	2680	0
1.621	1.623	682	162	0	1133	433	1195	75	3348	0	0	993	78	348	886	0	729	1862	1361	1822	4115	5142	3428	1681	1440	165	3613	0	1302	3898	5177	2807	0
1.625	1.627	769	176	0	1238	502	1311	117	3107	0	0	1038	116	405	1074	0	923	1879	1527	1944	4127	5153	3266	1840	1489	255	3705	0	1488	3971	5216	3002	0
1.629	1.6315	773	223	0	1413	627	1480	103	3286	0	0	1088	123	513	1265	1	1036	2220	1558	1992	4124	5013	3520	1847	1654	303	4060	2	1442	3955	5101	3241	0
1.634	1.636	951	238	0	1357	710	1700	132	3294	0	0	1214	174	538	1488	0	1145	2431	1873	2051	4388	4932	3388	2045	1878	372	4051	1	1688	4238	4876	3393	0
1.638	1.64	995	250	0	1559	846	1801	158	3332	0	0	1360	207	640	1476	0	1290	2533	2020	2056	4678	5037	3368	2125	2069	366	4109	0	1819	4323	5094	3747	0
1.642	1.644	1191	312	0	1770	893	2074	176	3055	0	3	1478	217	781	1641	0	1524	2587	2100	2419	4635	4961	3471	2345	2296	414	4342	0	1780	4131	4793	3761	0
1.646	1.648	1257	338	0	1930	1186	2151	199	3234	0	0	1545	243	786	1965	0	1705	2733	2296	2431	4716	4882	3451	2351	2486	493	4330	0	1905	4132	4572	3860	0
1.65	1.6525	1431	423	0	2241	1306	2254	226	3031	0	0	1690	320	975	1931	0	1799	3066	2531	2488	4601	4832	3505	2617	2369	521	4458	0	1994	4196	4615	4127	0
1.655	1.657	1635	456	0	2202	1291	2390	269	3012	0	0	1777	374	1030	2309	0	2049	3157	2815	2566	4808	5120	3352	2632	2636	590	4527	0	2056	4148	4363	4225	0
1.659	1.661	1696	482	3	2423	1464	2642	306	3015	0	0	1851	442	1194	2448	0	2188	3344	3022	2896	4916	4588	3401	2968	2878	748	4703	0	2116	4158	4166	4386	0
1.663	1.6655	1851	612	1	2431	1612	2800	336	2939	0	1	2000	441	1300	2652	0	2482	3580	3215	2933	4737	4651	3358	3059	2946	810	4704	0	2154	4267	4062	4218	0
1.668	1.67	1943	699	0	2623	1769	3010	395	2864	0	0	2191	561	1542	2766	3	2665	3750	3341	2899	4815	4459	3311	3011	3113	905	4524	3	2316	4195	3917	4429	0
1.672	1.674	2012	732	2	2791	1910	3210	500	2819	0	0	2101	632	1595	3016	1	3006	3667	3486	3020	5070	4382	3398	3191	3254	1066	4398	2	2367	3992	3751	4893	0
1.676	1.678	2081	824	2	2765	2204	3356	496	2618	0	0	2335	751	1894	3183	0	3353	4009	3794	2913	5010	4232	3327	3442	3398	1024	4414	5	2389	3943	3504	4941	0
1.68	1.682	2233	843	1	3027	2279	3662	545	2534	0	0	2629	899	2038	3632	0	3468	4104	3969	3208	5088	4252	3229	3321	3675	1190	4224	1	2563	4088	3170	5073	0
1.684	1.6865	2283	881	1	3075	2406	3905	616	2573	0	0	2558	947	2321	3693	0	3679	4199	4086	3047	4968	4011	3282	3279	3901	1388	4312	2	2813	3885	3164	5184	0
1.689	1.691	2405	1007	1	3033	2595	3980	691	2469	0	2	2488	1091	2634	3906	0	3952	4068	4343	3141	4872	3774	3326	3376	3964	1345	4076	1	2717	3820	2828	5166	0
1.693	1.695	2463	1168	3	3120	2593	4122	845	2190	0	2	2721	1228	2902	3960	4	4131	4435	4680	3010	4713	3772	3234	3728	4262	1479	4021	6	2837	3613	2350	5023	0
1.697	1.6995	2561	1335	5	3090	2620	4383	947	2319	0	0	2994	1305	3018	4159	0	4481	4682	4721	3123	4700	3451	3215	3513	4522	1538	3641	4	2669	3516	2366	5215	0
1.702	1.704	2742	1506	3	3263	2645	4411	1060	2188	0	2	3281	1410	3186	4186	1	4582	4721	4737	3195	4383	3266	3252	3596	4726	1632	3751	6	2853	3635	2100	5019	0
1.706	1.708	2833	1561	2	3256	2841	4713	1196	2011	0	1	3299	1502	3427	4287	0	4811	4798	4869	3033	4474	3154	3387	3655	4793	1765	3447	11	2907	3472	1819	5082	0
1.71	1.712	2867	1829	3	3460	3046	4816	1318	2046	0	0	3388	1567	3660	4293	0	4778	4910	5306	3097	4249	2902	3197	3804	4803	1913	3463	8	3088	3340	1739	5119	0
1.714	1.7165	3024	1891	9	3597	3213	4799	1401	2086	0	2	3614	1812	3967	4443	8	5290	5130	5005	3033	4155	2673	3327	3591	4936	1886	3412	6	3156	3418	1536	5097	0
1.719	1.721	2984	2034	5	3615	3468	4934	1399	2067	0	1	3542	1940	4161	4708	3	5313	4913	5187	3085	3902	2804	3229	3336	5066	1925	3061	4	3196	3406	1378	4662	0
1.723	1.725	2891	2227	9	3648	3345	5023	1724	1909	0	3	3666	2073	4242	4427	4	5327	5151	5223	2944	3729	2282	3132	3528	5219	2021	2945	19	3200	3275	1103	4673	0
1.727	1.729	3240	2401	7	3683	3574	4896	1812	1775	0	6	3685	2162	4480	4534	5	5545	5038	5309	3011	3543	2358	3236	3200	5159	2126	2855	8	3268	3216	951	4608	1
1.731	1.7335	3136	2358	8	4040	3634	5231	2114	1803	0	10	3772	2212	4461	4758	16	5568	5093	5304	2890	3422	2320	3164	3618	5269	2108	2655	23	3249	3183	801	4687	0
1.736	1.738	3262	2603	2	3648	3678	5085	2156	1605	0	9	3665	2505	4581	4706	20	5720	5196	5527	2931	3294	1917	3165	3370	5009	2265	2488	20	3325	3171	673	4408	1
1.74	1.742	3431	2846	3	3868	3821	5337	2401	1631	0	11	3970	2641	4766	4655	27	5536	4797	5508	2951	2999	1844	3097	3530	5042	2264	2322	30	3415	2894	609	4096	3
1.744	1.746	3448	2913	19	4078	3971	5235	2353	1741	0	16	3684	2675	4986	4657	35	5607	4795	5638	2977	2928	1745	3183	3234	5094	2565	2232	29	3287	2869	426	4095	1
1.748	1.75	3554	2990	7	3940	4248	5148	2781	1535	0	22	3820	2783	4732	4425	48	5630	4812	5298	2886	2600	1560	3018	3333	5035	2610	2110	36	3361	2677	357	3797	8
1.752	1.7545	3240	3255	13	4177	4465	5426	2858	1511	0	32	3846	3012	4833	4144	38	5532	4726	4957	2798	2367	1508	3146	3286	5018	2774	1979	54	3324	2528	310	3579	3
1.757	1.759	3275	3424	24	4149	4426	5123	2979	1593	0	47	3773	3103	4695	4240	42	5370	4579	5064	2854	2167	1342	2991	3184	4921	2711	1775	50	3310	2385	285	3292	5
1.761	1.763	3348	3555	16	4080	4686	5132	3010	1424	0	65	3666	2997	4434	4280	42	5341	4662	4970	2920	2029	1277	3079	3394	4583	2728	1612	73	3385	2165	201	3158	11
1.765	1.767	3176	3774	32	3934	4767	5173	3312	1410	0	70	3576	3067	4378	4077	59	5377	4448	4802	2969	1829	1051	3079	3306	4505	2926	1575	80	3457	2053	143	3045	9
1.769	1.7715	2928	3788	28	4152	4791	4928	3391	1394	0	90	3715	3204	4216	3811	90	5305	4229	4609	2814	1688	1011	3106	3092	4421	3062	1396	94	3225	1950	131	2844	18
1.774	1.776	3005	4143	43	4145	4902	4686	3484	1346	0	112	3325	3153	4315	3736	97	4792	4114	4371	2847	1432	905	3029	3049	4198	3231	1183	125	3312	1695	97	2443	18
1.778	1.78	3011	4286	54	4068	4968	4757	3684	1095	0	116	3460	3230	4221	3653	113	4897	4160	4139	2724	1324	915	3023	2795	4074	3264	1328	150	3362	1519	112	2205	27
1.782	1.784	2879	4395	59	4101	5157	4686	3913	1209	0	122	3268	3307	4039	3569	138	4858	3793	4023	2667	1168	712	3073	2906	3961	3288	1136	168	3383	1321	75	2098	31
1.786	1.7885	2720	4561	75	3912	5300	4420	4066	1040	0	142	3181	3422	4047	3212	155	4354	3838	3816	2638	1027	728	3100	2724	3609	3608	1069	219	3156	1031	47	1837	44
1.791	1.793	2671	4791	91	4199	5314	4183	4317	958	0	179	3095	3521	3832	3135	180	4148	3518	3523	2567	920	646	2983	2662	3529	3438	944	286	3241	981	50	1736	57
1.795	1.797	2642	4902	76	3996	5173	4316	4376	962	3	196	3004	3306	3753	3019	213	4131	3209	3425	2532	846	513	2841	2617	3351	3476	967	250	3217	856	30	1612	73
1.799	1.8015	2385	4990	107	3800	5028	3837	4460	799	4	268	2856	3564	3334	2824	267	3987	2982	3043	2404	653	521	2847	2488	3156	3456	839	276	3024	678	39	1435	79
1.804	1.806	2230	5015	123	3806	5091	3576	4763	755	8	269	2714	3582	3195	2751	316	3769	2753	2947	2413	600	462	2878	2540	2962	3675	734	409	3006	594	16	1263	117
1.808	1.81	2167	5032	138	3847	4774	3485	4758	725	9	295	2676	3644	3006	2742	390	3544	2575	2834	2266	440	366	2784	2365	2737	3466	754	420	3023	446	12	1109	134
1.812	1.814	2011	5086	186	3492	4729	3340	4936	696	4	335	2641	3746	2676	2635	418	3293	2324	2633	2255	356	373	2691	2348	2582	3674	737	458	2857	390	16	983	96
1.816	1.818	1834	5222	188	3506	4457	3099	4970	556	18	442	2472	3492	2343	2450	440	3143	2129	2330	2164	335	322	2613	2101	2321	3819	535	565	3034	312	25	836	169
1.82	1.8225	1636	5001	253	3381	4390	3048	5113	499	10	449	2376	3647	2281	2293	568	2978	1839	2123	2126	245	261	2423	2034	1941	3746	520	641	2885	237	9	728	194
1.825	1.827	1538	4939	292	3247	4141	2791	5171	519	8	463	2516	3704	2004	2238	652	2834	1663	1886	2045	234	246	2322	1888	1810	3851	491	621	2802	204	23	605	258
1.829	1.831	1540	4912	309	3086	4239	2584	5096	362	19	469	2247	3629	1873	2052	748	2629	1413	1740	1855	158	233	2132	1816	1594	3742	525	748	2659	179	14	566	285
1.833	1.8355	1383	4876	374	2805	4019	2415	5181	316	15	506	2185	3501	1736	1938	854	2490	1357	1634	1884	146	185	2127	1669	1306	3592	422	860	2570	154	10	503	411
1.838	1.84	1196	4774	408	2440	3769	2467	5349	303	36	606	2000	3644	1580	1877	988	2436	1284	1458	1766	126	170	1858	1529	1177	3641	401	965	2559	146	16	408	447
1.842	1.844	1047	4527	434	2406	3590	2130	5453	294	26	681	2034	3741	1357	1656	1040	2011	1072	1301	1724	78	143	1635	1442	1028	3417	353	976	2518	82	2	325	534
1.846	1.848	957	4488	479	2027	3320	2005	5063	258	29	655	1843	3641	1095	1691	1150	1904	833	1188	1585	58	129	1461	1362	796	3243	335	1103	2500	62	3	260	546
1.85	1.852	793	4399	562	2026	3147	1764	5357	199	38	768	1902	3623	988	1430	1159	1746	682	1095	1425	85	117	1400	1251	719	3301	333	1310	2473	68	11	201	759
1.854	1.8565	777	4247	564	1862	2873	1676	5093	201	62	819	1747	3666	877	1334	1353	1676	604	971	1332	40	90	1371	1094	606	3288	272	1303	2380	50	0	211	842
1.859	1.861	744	4223	719	1614	2851	1547	5186	154	57	929	1547	3538	722	1374	1537	1626	416	877	1201	41	82	1217	991	518	3310	254	1329	2222	37	4	111	1021
1.863	1.865	628	3983	824	1329	2546	1566	4823	110	81	1045	1459	3644	683	1106	1545	1389	378	787	1216	47	61	1044	843	428	3097	219	1447	2033	22	1	138	1118
1.867	1.8695	516	3795	734	1235	2327	1421	4732	99	94	1043	1339	3535	600	972	1616	1348	315	633	1058	35	72	991	742	340	2948	189	1548	1977	16	6	101	1340
1.872	1.874	485	3613	895	1005	2024	1189	4641	135	92	1119	1256	3567	530	810	1769	1065	203	637	1019	21	33	805	665	327	2965	172	1632	1934	25	4	74	1465
1.876	1.878	436	3631	1074	931	1958	1135	4296	103	129	1268	1197	3449	398	691	1950	1007	179	537	983	44	33	835	631	302	2918	197	1698	1710	15	6	98	1610
1.88	1.882	396	3649	1033	783	1779	1037	4145	75	151	1338	964	3458	341	623	1949	900	162	522	926	35	34	651	471	189	2822	168	1793	1545	29	0	97	1989
1.884	1.886	333	3311	1236	686	1594	939	3930	61	213	1432	1016	3389	314	566	2143	774	122	433	832	18	39	617	430	138	2681	136	2104	1355	0	2	58	2099
1.888	1.8905	283	3276	1279	610	1465	791	3571	58	149	1513	925	3313	257	405	2296	706	84	325	825	24	14	537	349	114	2827	138	2135	1266	0	0	45	2274
1.893	1.895	190	2935	1560	542	1255	790	3440	32	188	1616	711	3241	237	404	2353	582	68	290	738	10	15	498	305	105	2750	98	2282	1057	0	0	36	2448
1.897	1.899	187	2718	1654	466	1172	717	3181	41	254	1676	713	3292	215	305	2386	531	45	250	736	20	12	450	300	93	2475	83	2476	950	0	0	28	2579
1.901	1.9035	174	2787	1662	403	1107	590	3074	42	255	1767	585	3310	182	207	2613	526	49	324	641	10	8	332	182	78	2591	72	2397	874	0	0	33	2803
1.906	1.908	103	2665	1692	379	910	515	2823	18	275	1873	570	3322	148	167	2765	428	10	212	557	23	7	340	182	44	2523	111	2767	694	0	0	16	3240
1.91	1.912	148	2532	1798	313	847	474	2418	20	253	2111	456	3243	118	144	2707	446	18	222	559	12	9	322	109	49	2500	76	2729	593	0	0	16	3292
1.914	1.916	118	2464	2031	260	748	416	2227	33	302	2104	364	3181	108	143	3034	318	4	167	602	10	8	281	82	29	2445	80	2887	508	0	0	16	3394
1.918	1.92	123	2219	2113	185	590	323	2040	20	324	2426	387	3216	105	101	3111	314	1	168	478	12	5	226	87	19	2490	72	3094	423	0	0	10	3609
1.922	1.9245	69	2310	2195	176	502	257	1840	12	303	2481	326	3070	101	78	3230	271	6	123	463	8	2	178	51	16	2464	67	3152	342	0	0	7	3814
1.927	1.929	81	2035	2512	190	407	216	1654	10	320	2582	288	2956	90	60	3301	232	0	117	386	5	3	163	48	0	2299	63	3573	312	0	0	15	4138
1.931	1.933	66	2116	2522	171	427	184	1382	9	364	2749	215	2827	93	30	3434	213	2	98	375	2	5	154	42	0	2188	38	3426	294	0	0	6	4265
1.935	1.9375	76	1946	2718	108	373	148	1242	18	482	2904	208	2923	61	39	3433	144	0	86	358	5	7	131	28	3	2135	47	3607	286	0	0	6	4513
1.94	1.942	59	1855	2826	122	307	147	1196	9	443	2968	202	2867	63	42	3438	161	2	68	384	4	0	119	16	0	1946	54	3832	206	0	0	6	4700
1.944	1.946	60	1652	2840	119	253	104	1045	9	468	2766	173	2891	44	30	3631	144	2	69	353	1	2	110	15	2	2024	41	3992	189	0	0	8	4798
1.948	1.95	34	1682	3113	60	247	75	966	5	565	2985	164	2759	40	12	3856	96	0	52	315	5	0	103	13	4	1865	45	4033	134	0	0	8	4905
1.952	1.9545	37	1490	3474	105	238	77	758	3	573	3155	110	2567	36	14	3809	107	2	61	239	1	2	93	10	1	1743	39	4330	137	0	0	4	5071
1.957	1.959	42	1389	3360	75	179	45	661	4	466	3216	121	2563	18	10	3936	78	1	56	213	0	0	99	15	2	1370	28	4404	103	0	0	3	4883
1.961	1.963	21	1291	3661	83	156	31	509	3	559	3419	119	2428	28	2	3866	65	1	48	248	5	3	60	10	0	1305	23	4677	107	0	0	1	5039
1.965	1.967	34	1245	3724	83	143	28	433	1	573	3636	76	2223	25	9	4018	56	0	49	203	0	2	60	13	4	1106	45	4684	77	0	0	1	5023
1.969	1.9715	21	985	3925	75	105	22	395	3	605	3601	73	2311	8	0	4121	63	0	39	188	0	0	53	9	0	1025	32	4616	107	0	0	4	4981
1.974	1.976	32	986	4316	57	96	20	334	3	607	3766	73	2260	16	5	4183	34	1	24	180	0	3	29	6	1	846	37	4500	99	0	0	2	4866
1.978	1.98	12	823	4466	62	101	4	300	0	689	3518	81	2071	10	6	4443	48	0	21	152	0	0	48	0	0	721	34	4626	52	0	0	1	4575
1.982	1.984	15	701	4407	51	78	5	250	1	706	3689	60	1967	20	3	4304	34	1	37	149	0	1	40	0	6	580	25	4554	73	0	0	1	4641
1.986	1.988	26	622	4529	35	49	8	217	0	772	3787	44	1866	6	3	4614	36	0	21	111	0	0	20	0	0	533	18	4815	66	0	0	0	4335
1.99	1.9925	18	572	4584	36	59	7	174	3	856	3647	46	1717	4	0	4607	18	0	14	128	0	0	30	0	0	417	27	4618	34	0	0	2	4275
1.995	1.997	14	565	4802	36	35	3	157	2	923	3664	33	1591	9	0	4590	19	0	19	78	0	2	26	0	0	341	14	4689	41	0	0	2	4308
1.999	2.001	7	478	4682	26	31	0	114	2	1037	3698	31	1447	7	0	4521	22	0	43	93	0	1	15	0	0	293	8	4615	31	0	0	0	3799
2.003	2.0055	16	359	4970	35	42	3	116	0	1026	3624	38	1323	2	4	4752	18	0	19	93	0	0	14	2	0	187	18	4630	28	0	0	0	3827
2.008	2.01	19	391	5035	28	22	8	79	0	1090	3580	39	1149	5	0	4889	11	0	26	92	0	0	22	0	0	158	10	4400	30	0	0	4	3673
2.012	2.014	8	319	4955	30	26	0	86	1	1294	3781	39	991	4	0	4588	9	0	21	71	0	0	10	2	0	148	10	4409	15	0	0	3	3268
2.016	2.018	13	257	5129	12	15	0	66	0	1302	3709	20	919	3	0	4738	4	0	23	67	0	1	7	0	0	97	0	4008	9	0	0	3	3092
2.02	2.022	12	232	4905	17	22	1	37	0	1556	3509	22	830	0	0	4822	16	0	1	75	0	0	6	0	0	69	4	4207	11	0	0	2	2919
2.024	2.0265	13	166	4824	21	15	0	65	0	1793	3602	40	678	7	0	4927	6	0	15	57	0	3	8	0	0	61	4	3941	6	0	0	0	2635
2.029	2.031	11	146	4887	13	12	0	38	0	1728	3602	29	550	0	0	4679	5	0	17	66	0	0	9	0	0	26	3	3746	7	0	0	6	2468
2.033	2.035	12	163	4825	23	13	0	30	3	1816	3788	27	458	2	0	4675	4	0	2	40	0	2	4	0	0	12	3	3763	4	0	0	0	2350
2.037	2.0395	4	81	4525	17	15	0	16	0	1870	3781	32	434	0	0	4799	8	0	6	59	0	0	8	0	0	10	0	3527	3	0	0	0	2071
2.042	2.044	11	94	4501	10	9	2	14	3	2029	3717	11	380	0	0	4712	2	0	6	34	0	1	9	0	0	9	0	3356	0	0	0	0	2062
2.046	2.048	8	54	4404	5	10	5	23	0	2140	3564	27	301	0	0	4439	2	0	8	55	0	0	3	0	0	11	0	3121	0	0	0	0	1725
2.05	2.052	2	80	4165	3	8	3	10	0	2258	3542	7	298	0	0	4522	1	0	5	25	0	3	7	0	0	6	1	3069	0	0	0	0	1526
2.054	2.056	4	65	3905	6	6	2	15	0	2297	3337	15	254	0	0	4494	0	0	14	37	0	1	4	0	0	10	0	2785	4	0	0	0	1425
2.058	2.0605	4	58	3914	5	10	0	10	0	2496	3518	23	191	0	0	4164	4	0	1	33	0	3	3	0	0	7	0	2600	0	0	0	0	1246
2.063	2.065	4	42	3670	1	3	0	8	0	2506	3190	13	131	0	0	4309	0	0	1	35	0	0	2	0	0	3	0	2327	0	0	0	0	1192
2.067	2.069	5	36	3385	6	8	0	6	0	2625	3104	18	134	0	0	3975	5	0	3	20	0	1	3	0	0	1	0	2175	0	0	0	0	1003
2.071	2.0735	6	25	3191	0	10	1	2	0	2654	3103	12	88	0	0	3983	1	0	3	16	0	2	2	0	0	7	2	2097	0	0	0	0	961
2.076	2.078	0	19	2913	8	6	0	6	0	2696	2967	4	97	0	0	3909	3	0	5	12	0	0	4	0	0	1	0	1706	0	0	0	0	755
2.08	2.082	1	22	2764	7	6	0	3	1	2891	2983	0	85	0	0	3690	2	0	5	8	0	0	3	0	0	0	0	1691	0	0	0	0	622
2.084	2.086	1	29	2656	0	3	0	7	1	2841	2786	0	43	0	0	3463	4	0	1	21	0	2	1	0	0	3	0	1599	0	0	0	0	565
2.088	2.0905	2	12	2289	1	3	0	3	1	2905	2633	0	35	0	0	3346	0	0	1	8	0	1	0	0	0	2	0	1435	0	0	0	0	443
2.093	2.095	0	17	2173	0	4	0	5	1	2913	2512	0	31	0	0	3139	3	0	2	11	0	1	2	0	0	2	0	1170	0	0	0	0	397
2.097	2.099	2	12	2044	1	0	0	1	0	2950	2333	0	17	0	0	2983	0	0	3	14	0	0	3	0	0	2	0	1091	0	0	0	0	401
2.101	2.103	1	14	1861	2	2	0	0	0	2993	2314	0	15	0	0	2803	0	0	2	6	0	3	4	0	0	0	0	1031	0	0	0	0	319
2.105	2.1075	2	7	1614	3	0	0	0	0	2952	2121	0	14	0	0	2717	0	0	3	7	0	0	0	0	0	0	0	861	0	0	0	0	220
2.11	2.112	2	11	1447	0	0	0	0	0	2784	1937	0	10	0	0	2372	0	0	0	8	0	1	3	0	0	0	0	712	0	0	0	0	186
2.114	2.116	1	0	1343	0	0	0	0	0	2836	1699	0	14	0	0	2415	0	0	5	5	0	0	1	0	0	0	0	723	0	0	0	0	160
2.118	2.12	4	9	1098	2	0	0	1	0	2826	1549	0	12	0	0	2245	0	0	1	8	0	0	1	0	0	0	0	671	0	0	0	0	137
2.122	2.124	0	0	1039	0	0	0	2	0	2777	1302	0	3	0	0	2059	0	0	2	1	0	0	0	0	0	0	0	552	0	0	0	0	94
2.126	2.1285	0	3	847	0	0	0	5	0	2833	1318	0	9	0	0	2013	0	0	7	11	0	0	0	0	0	0	0	524	0	0	0	0	99
2.131	2.133	0	1	780	0	0	0	1	0	2582	1064	0	6	0	0	1809	0	0	1	5	0	0	1	0	0	0	0	461	0	0	0	0	66
2.135	2.137	0	2	612	2	0	0	0	0	2632	939	0	3	0	0	1684	0	0	1	1	0	0	1	0	0	0	0	373	0	0	0	0	49
2.139	2.1415	5	3	577	1	3	0	0	0	2730	744	0	6	0	0	1622	0	0	4	4	0	0	0	0	0	0	0	365	0	0	0	0	45
2.144	2.146	0	3	529	2	0	0	0	0	2549	631	0	6	0	0	1461	0	0	2	2	0	0	2	0	0	0	0	302	0	0	0	0	27
2.148	2.15	0	3	446	3	1	0	1	0	2519	452	0	6	0	0	1242	0	0	3	1	0	2	2	0	0	0	0	305	0	0	0	0	27
2.152	2.154	0	0	426	0	0	0	0	0	2679	397	0	5	0	0	1162	0	0	0	1	0	1	0	0	0	0	0	230	0	0	0	0	32
2.156	2.158	0	0	344	0	0	0	2	0	2402	367	0	1	0	0	1112	0	0	2	1	0	0	3	0	0	0	0	256	0	0	0	0	21
2.16	2.1625	2	0	298	0	0	0	0	0	2412	360	0	0	0	0	959	0	0	0	0	0	1	0	0	0	0	0	204	0	0	0	0	28
2.165	2.167	1	0	291	0	0	0	0	0	2461	265	0	0	0	0	939	0	0	0	1	0	4	0	0	0	0	0	170	0	0	0	0	2
2.169	2.171	0	0	239	0	0	0	0	0	2450	238	0	5	0	0	688	0	0	0	0	0	0	0	0	0	0	0	160	0	0	0	0	4
2.173	2.1755	2	0	176	0	0	0	0	0	2321	206	0	1	0	0	651	0	0	2	0	0	1	0	0	0	0	0	133	0	0	0	0	2
2.178	2.18	0	0	137	0	1	0	0	0	2235	155	0	0	0	0	597	0	0	0	0	0	0	0	0	0	0	0	117	0	0	0	0	0
2.182	2.184	0	0	158	0	0	0	0	0	2294	128	0	0	0	0	520	0	0	0	0	0	0	0	0	0	0	0	101	0	0	0	0	1
2.186	2.188	2	0	104	0	0	0	0	0	2181	105	0	0	0	0	426	0	0	0	0	0	0	0	0	0	0	0	98	0	0	0	0	4
2.19	2.192	0	0	95	0	0	0	0	0	2218	121	0	0	0	0	370	0	0	0	0	0	0	0	0	0	0	0	95	0	0	0	0	0
2.194	2.1965	0	0	69	0	0	0	0	0	2054	103	0	0	0	0	335	0	0	0	0	0	0	0	0	0	0	0	74	0	0	0	0	4
2.199	2.201	0	0	57	0	0	0	0	0	2212	81	0	0	0	0	252	0	0	0	0	0	0	0	0	0	0	0	80	0	0	0	0	0
2.203	2.205	0	0	58	0	0	0	0	0	2230	53	0	0	0	0	228	0	0	0	0	0	0	0	0	0	0	0	48	0	0	0	0	4
2.207	2.2095	0	0	30	0	1	0	0	0	2105	59	0	0	0	0	152	0	0	0	0	0	1	0	0	0	0	0	35	0	0	0	0	0
2.212	2.214	0	0	31	0	0	0	0	0	2118	28	0	0	0	0	177	0	0	0	0	0	0	0	0	0	0	0	47	0	0	0	0	0
2.216	2.218	0	0	28	0	0	0	0	0	1982	32	0	0	0	0	137	0	0	0	0	0	1	0	0	0	0	0	45	0	0	0	0	0
2.22	2.222	0	0	14	0	0	0	0	0	2020	29	0	0	0	0	105	0	0	0	0	0	0	0	0	0	0	0	29	0	0	0	0	0
2.224	2.226	0	0	18	0	0	0	0	0	1915	18	0	0	0	0	84	0	0	0	0	0	5	0	0	0	0	0	39	0	0	0	0	0
2.228	2.2305	0	0	16	0	0	0	0	0	2051	21	0	0	0	0	70	0	0	0	0	0	0	0	0	0	0	0	24	0	0	0	0	0
2.233	2.235	0	0	7	0	0	0	0	0	1948	22	0	0	0	0	57	0	0	0	0	0	1	0	0	0	0	0	38	0	0	0	0	0
2.237	2.239	0	0	8	0	2	0	0	0	1942	13	0	0	0	0	58	0	0	0	1	0	0	0	0	0	0	0	28	0	0	0	0	0
2.241	2.2435	0	0	19	0	0	0	0	0	1848	9	0	0	0	0	66	0	0	0	0	0	0	0	0	0	0	0	34	0	0	0	0	0
2.246	2.248	0	0	21	0	0	0	0	0	1824	10	0	0	0	0	57	0	0	0	0	0	0	0	0	0	0	0	19	0	0	0	0	0
2.25	2.252	0	0	9	0	0	0	0	0	1703	6	0	0	0	0	42	0	0	0	0	0	2	0	0	0	0	0	18	0	0	0	0	0
2.254	2.256	0	0	10	0	0	0	0	0	1783	3	0	0	0	0	34	0	0	0	0	0	1	0	0	0	0	0	13	0	0	0	0	0
2.258	2.26	0	0	4	0	0	0	0	0	1611	6	0	0	0	0	20	0	0	0	1	0	0	0	0	0	0	0	24	0	0	0	0	0
2.262	2.2645	0	0	4	0	0	0	0	0	1601	15	0	0	0	0	13	0	0	0	0	0	0	0	0	0	0	0	15	0	0	0	0	0
2.267	2.269	0	0	2	0	0	0	0	0	1581	7	0	0	0	0	27	0	0	0	0	0	0	0	0	0	0	0	8	0	0	0	0	0
2.271	2.273	0	0	0	0	0	0	0	0	1671	1	0	0	0	0	11	0	0	0	0	0	0	0	0	0	0	0	10	0	0	0	0	0
2.275	2.2775	0	0	3	0	0	0	0	0	1438	2	0	0	0	0	12	0	0	0	0	0	0	0	0	0	0	0	13	0	0	0	0	0
2.28	2.282	0	0	1	0	0	0	0	0	1559	4	0	0	0	0	12	0	0	0	0	0	2	0	0	0	0	0	15	0	0	0	0	0
2.284	2.286	0	0	0	0	0	0	0	0	1416	0	0	0	0	0	1	0	0	0	0	0	0	0	0	0	0	0	10	0	0	0	0	0
2.288	2.29	0	0	2	0	0	0	0	0	1316	0	0	0	0	0	5	0	0	0	0	0	0	0	0	0	0	0	19	0	0	0	0	0
2.292	2.294	0	0	1	0	0	0	0	0	1281	2	0	0	0	0	6	0	0	0	0	0	0	0	0	0	0	0	9	0	0	0	0	0
2.296	2.2985	0	0	0	0	0	0	0	0	1204	0	0	0	0	0	4	0	0	0	0	0	1	0	0	0	0	0	5	0	0	0	0	0
2.301	2.303	0	0	0	0	0	0	0	0	1202	0	0	0	0	0	4	0	0	0	0	0	0	0	0	0	0	0	15	0	0	0	0	0
2.305	2.307	0	0	2	0	0	0	0	0	1161	1	0	0	0	0	6	0	0	0	0	0	0	0	0	0	0	0	3	0	0	0	0	0
2.309	2.3115	0	0	1	0	0	0	0	0	1132	0	0	0	0	0	2	0	0	0	0	0	0	0	0	0	0	0	4	0	0	0	0	0
2.314	2.316	0	0	0	0	0	0	0	0	1090	0	0	0	0	0	0	0	0	0	0	0	0	0	0	0	0	0	7	0	0	0	0	0
2.318	2.32	0	0	0	0	0	0	0	0	983	0	0	0	0	0	3	0	0	0	0	0	0	0	0	0	0	0	6	0	0	0	0	0
2.322	2.324	0	0	0	0	0	0	0	0	978	0	0	0	0	0	4	0	0	0	0	0	0	0	0	0	0	0	5	0	0	0	0	0
2.326	2.328	0	0	0	0	0	0	0	0	802	1	0	0	0	0	0	0	0	0	0	0	3	0	0	0	0	0	3	0	0	0	0	0
2.33	2.3325	0	0	0	0	0	0	0	0	815	0	0	0	0	0	0	0	0	0	0	0	0	0	0	0	0	0	3	0	0	0	0	0
2.335	2.337	0	0	0	0	0	0	0	0	797	3	0	0	0	0	3	0	0	0	0	0	0	0	0	0	0	0	3	0	0	0	0	0
2.339	2.341	0	0	0	0	0	0	0	0	709	1	0	0	0	0	0	0	0	0	0	0	1	0	0	0	0	0	11	0	0	0	0	0
2.343	2.3455	0	0	0	0	0	0	0	0	657	0	0	0	0	0	0	0	0	0	0	0	1	0	0	0	0	0	4	0	0	0	0	0
2.348	2.35	0	0	0	0	0	0	0	0	648	0	0	0	0	0	0	0	0	0	0	0	0	0	0	0	0	0	0	0	0	0	0	0
2.352	2.354	0	0	0	0	0	0	0	0	568	0	0	0	0	0	0	0	0	0	0	0	0	0	0	0	0	0	3	0	0	0	0	0
2.356	2.358	0	0	0	0	0	0	0	0	603	0	0	0	0	0	0	0	0	0	0	0	0	0	0	0	0	0	0	0	0	0	0	0
2.36	2.362	0	0	0	0	0	0	0	0	553	0	0	0	0	0	0	0	0	0	0	0	0	0	0	0	0	0	1	0	0	0	0	0
2.364	2.3665	0	0	0	0	0	0	0	0	555	1	0	0	0	0	0	0	0	0	0	0	0	0	0	0	0	0	0	0	0	0	0	0
2.369	2.371	0	0	0	0	0	0	0	0	496	0	0	0	0	0	0	0	0	0	0	0	0	0	0	0	0	0	3	0	0	0	0	0
2.373	2.375	0	0	0	0	0	0	0	0	419	0	0	0	0	0	0	0	0	0	0	0	0	0	0	0	0	0	0	0	0	0	0	0
2.377	2.3795	0	0	0	0	0	0	0	0	390	1	0	0	0	0	0	0	0	0	0	0	0	0	0	0	0	0	0	0	0	0	0	0
2.382	2.384	0	0	0	0	0	0	0	0	395	0	0	0	0	0	0	0	0	0	0	0	0	0	0	0	0	0	3	0	0	0	0	0
2.386	2.388	0	0	0	0	0	0	0	0	331	0	0	0	0	0	0	0	0	0	0	0	0	0	0	0	0	0	0	0	0	0	0	0
2.39	2.392	0	0	0	0	0	0	0	0	264	0	0	0	0	0	0	0	0	0	0	0	2	0	0	0	0	0	0	0	0	0	0	0
2.394	2.3965	0	0	0	0	0	0	0	0	247	0	0	0	0	0	0	0	0	0	0	0	0	0	0	0	0	0	0	0	0	0	0	0
2.399	2.401	0	0	0	0	0	0	0	0	222	0	0	0	0	0	0	0	0	0	0	0	0	0	0	0	0	0	2	0	0	0	0	0
2.403	2.405	0	0	0	0	0	0	0	0	252	0	0	0	0	0	0	0	0	0	0	0	0	0	0	0	0	0	0	0	0	0	0	0
2.407	2.409	0	0	0	0	0	0	0	0	266	0	0	0	0	0	0	0	0	0	0	0	2	0	0	0	0	0	1	0	0	0	0	0
2.411	2.413	0	0	0	0	0	0	0	0	221	0	0	0	0	0	0	0	0	0	0	0	0	0	0	0	0	0	0	0	0	0	0	0
2.415	2.4175	0	0	0	0	0	0	0	0	185	0	0	0	0	0	0	0	0	0	0	0	0	0	0	0	0	0	0	0	0	0	0	0
2.42	2.422	0	0	0	0	0	0	0	0	144	0	0	0	0	0	0	0	0	0	0	0	2	0	0	0	0	0	1	0	0	0	0	0
2.424	2.426	0	0	0	0	0	0	0	0	121	0	0	0	0	0	0	0	0	0	0	0	0	0	0	0	0	0	0	0	0	0	0	0
2.428	2.43	0	0	0	0	0	0	0	0	123	0	0	0	0	0	0	0	0	0	0	0	0	0	0	0	0	0	0	0	0	0	0	0
2.432	2.4345	0	0	0	0	0	0	0	0	112	0	0	0	0	0	0	0	0	0	0	0	1	0	0	0	0	0	0	0	0	0	0	0
2.437	2.439	0	0	0	0	0	0	0	0	117	0	0	0	0	0	0	0	0	0	0	0	0	0	0	0	0	0	4	0	0	0	0	0
2.441	2.443	0	0	0	0	0	0	0	0	90	0	0	0	0	0	0	0	0	0	0	0	1	0	0	0	0	0	1	0	0	0	0	0
2.445	2.4475	0	0	0	0	0	0	0	0	84	0	0	0	0	0	0	0	0	0	0	0	0	0	0	0	0	0	0	0	0	0	0	0
2.45	2.452	0	0	0	0	0	0	0	0	89	0	0	0	0	0	0	0	0	0	0	0	1	0	0	0	0	0	2	0	0	0	0	0
2.454	2.456	0	0	0	0	0	0	0	0	67	0	0	0	0	0	0	0	0	0	0	0	1	0	0	0	0	0	0	0	0	0	0	0
2.458	2.46	0	0	0	0	0	0	0	0	66	0	0	0	0	0	0	0	0	0	0	0	0	0	0	0	0	0	0	0	0	0	0	0
2.462	2.464	0	0	0	0	0	0	0	0	56	0	0	0	0	0	0	0	0	0	0	0	0	0	0	0	0	0	2	0	0	0	0	0
2.466	2.4685	0	0	0	0	0	0	0	0	56	0	0	0	0	0	0	0	0	0	0	0	0	0	0	0	0	0	0	0	0	0	0	0
2.471	2.473	0	0	0	0	0	0	0	0	55	0	0	0	0	0	0	0	0	0	0	0	1	0	0	0	0	0	2	0	0	0	0	0
2.475	2.477	0	0	0	0	0	0	0	0	51	0	0	0	0	0	0	0	0	0	0	0	0	0	0	0	0	0	0	0	0	0	0	0
2.479	2.4815	0	0	0	0	0	0	0	0	36	0	0	0	0	0	0	0	0	0	0	0	1	0	0	0	0	0	0	0	0	0	0	0
2.484	2.486	0	0	0	0	0	0	0	0	19	0	0	0	0	0	0	0	0	0	0	0	0	0	0	0	0	0	0	0	0	0	0	0
2.488	2.49	0	0	0	0	0	0	0	0	21	0	0	0	0	0	0	0	0	0	0	0	0	0	0	0	0	0	0	0	0	0	0	0
2.492	2.494	0	0	0	0	0	0	0	0	19	0	0	0	0	0	0	0	0	0	0	0	0	0	0	0	0	0	0	0	0	0	0	0
2.496	2.498	0	0	0	0	0	0	0	0	8	0	0	0	0	0	0	0	0	0	0	0	0	0	0	0	0	0	0	0	0	0	0	0
2.5	2.5025	0	0	0	0	0	0	0	0	13	0	0	0	0	0	0	0	0	0	0	0	2	0	0	0	0	0	0	0	0	0	0	0
2.505	2.507	0	0	0	0	0	0	0	0	10	0	0	0	0	0	0	0	0	0	0	0	0	0	0	0	0	0	0	0	0	0	0	0
2.509	2.511	0	0	0	0	0	0	0	0	7	0	0	0	0	0	0	0	0	0	0	0	0	0	0	0	0	0	0	0	0	0	0	0
2.513	2.5155	0	0	0	0	0	0	0	0	9	0	0	0	0	0	0	0	0	0	0	0	0	0	0	0	0	0	0	0	0	0	0	0
2.518	2.52	0	0	0	0	0	0	0	0	8	0	0	0	0	0	0	0	0	0	0	0	0	0	0	0	0	0	0	0	0	0	0	0
2.522	2.524	0	0	0	0	0	0	0	0	0	0	0	0	0	0	0	0	0	0	0	0	0	0	0	0	0	0	0	0	0	0	0	0
2.526	2.528	0	0	0	0	0	0	0	0	1	0	0	0	0	0	0	0	0	0	0	0	0	0	0	0	0	0	0	0	0	0	0	0
2.53	2.532	0	0	0	0	0	0	0	0	8	0	0	0	0	0	0	0	0	0	0	0	0	0	0	0	0	0	0	0	0	0	0	0
2.534	2.5365	0	0	0	0	0	0	0	0	2	0	0	0	0	0	0	0	0	0	0	0	0	0	0	0	0	0	0	0	0	0	0	0
2.539	2.541	0	0	0	0	0	0	0	0	0	0	0	0	0	0	0	0	0	0	0	0	1	0	0	0	0	0	0	0	0	0	0	0
2.543	2.545	0	0	0	0	0	0	0	0	2	0	0	0	0	0	0	0	0	0	0	0	0	0	0	0	0	0	0	0	0	0	0	0
2.547	2.5495	0	0	0	0	0	0	0	0	2	0	0	0	0	0	0	0	0	0	0	0	0	0	0	0	0	0	0	0	0	0	0	0
2.552	2.554	0	0	0	0	0	0	0	0	1	0	0	0	0	0	0	0	0	0	0	0	0	0	0	0	0	0	0	0	0	0	0	0
2.556	2.558	0	0	0	0	0	0	0	0	1	0	0	0	0	0	0	0	0	0	0	0	1	0	0	0	0	0	0	0	0	0	0	0
2.56	2.562	0	0	0	0	0	0	0	0	3	0	0	0	0	0	0	0	0	0	0	0	0	0	0	0	0	0	0	0	0	0	0	0
2.564	2.5665	0	0	0	0	0	0	0	0	0	0	0	0	0	0	0	0	0	0	0	0	0	0	0	0	0	0	0	0	0	0	0	0
2.569	2.571	0	0	0	0	0	0	0	0	0	0	0	0	0	0	0	0	0	0	0	0	0	0	0	0	0	0	0	0	0	0	0	0
2.573	2.575	0	0	0	0	0	0	0	0	0	0	0	0	0	0	0	0	0	0	0	0	0	0	0	0	0	0	0	0	0	0	0	0
2.577	2.579	0	0	0	0	0	0	0	0	0	0	0	0	0	0	0	0	0	0	0	0	0	0	0	0	0	0	0	0	0	0	0	0
2.581	2.5835	0	0	0	0	0	0	0	0	0	0	0	0	0	0	0	0	0	0	0	0	0	0	0	0	0	0	0	0	0	0	0	0
2.586	2.588	0	0	0	0	0	0	0	0	0	0	0	0	0	0	0	0	0	0	0	0	0	0	0	0	0	0	0	0	0	0	0	0
2.59	2.592	0	0	0	0	0	0	0	0	0	0	0	0	0	0	0	0	0	0	0	0	0	0	0	0	0	0	0	0	0	0	0	0
2.594	2.596	0	0	0	0	0	0	0	0	0	0	0	0	0	0	0	0	0	0	0	0	2	0	0	0	0	0	0	0	0	0	0	0
2.598	2.6	0	0	0	0	0	0	0	0	0	0	0	0	0	0	0	0	0	0	0	0	2	0	0	0	0	0	0	0	0	0	0	0
2.602	2.6045	0	0	0	0	0	0	0	0	0	0	0	0	0	0	0	0	0	0	0	0	0	0	0	0	0	0	0	0	0	0	0	0
2.607	2.609	0	0	0	0	0	0	0	0	0	0	0	0	0	0	0	0	0	0	0	0	2	0	0	0	0	0	0	0	0	0	0	0
2.611	2.613	0	0	0	0	0	0	0	0	0	0	0	0	0	0	0	0	0	0	0	0	0	0	0	0	0	0	0	0	0	0	0	0
2.615	2.6175	0	0	0	0	0	0	0	0	0	0	0	0	0	0	0	0	0	0	0	0	0	0	0	0	0	0	0	0	0	0	0	0
2.62	2.622	0	0	0	0	0	0	0	0	0	0	0	0	0	0	0	0	0	0	0	0	0	0	0	0	0	0	0	0	0	0	0	0
2.624	2.626	0	0	0	0	0	0	0	0	0	0	0	0	0	0	0	0	0	0	0	0	0	0	0	0	0	0	0	0	0	0	0	0
2.628	2.63	0	0	0	0	0	0	0	0	0	0	0	0	0	0	0	0	0	0	0	0	0	0	0	0	0	0	0	0	0	0	0	0
2.632	2.634	0	0	0	0	0	0	0	0	0	0	0	0	0	0	0	0	0	0	0	0	0	0	0	0	0	0	0	0	0	0	0	0
2.636	2.6385	0	0	0	0	0	0	0	0	0	0	0	0	0	0	0	0	0	0	0	0	0	0	0	0	0	0	0	0	0	0	0	0
2.641	2.643	0	0	0	0	0	0	0	0	0	0	0	0	0	0	0	0	0	0	0	0	1	0	0	0	0	0	0	0	0	0	0	0
2.645	2.647	0	0	0	0	0	0	0	0	0	0	0	0	0	0	0	0	0	0	0	0	0	0	0	0	0	0	0	0	0	0	0	0
2.649	2.6515	0	0	0	0	0	0	0	0	0	0	0	0	0	0	0	0	0	0	0	0	0	0	0	0	0	0	0	0	0	0	0	0
2.654	2.656	0	0	0	0	0	0	0	0	0	0	0	0	0	0	0	0	0	0	0	0	0	0	0	0	0	0	0	0	0	0	0	0
2.658	2.66	0	0	0	0	0	0	0	0	0	0	0	0	0	0	0	0	0	0	0	0	0	0	0	0	0	0	0	0	0	0	0	0
2.662	2.664	0	0	0	0	0	0	0	0	0	0	0	0	0	0	0	0	0	0	0	0	0	0	0	0	0	0	0	0	0	0	0	0
2.666	2.668	0	0	0	0	0	0	0	0	0	0	0	0	0	0	0	0	0	0	0	0	0	0	0	0	0	0	0	0	0	0	0	0
2.67	2.6725	0	0	0	0	0	0	0	0	0	0	0	0	0	0	0	0	0	0	0	0	0	0	0	0	0	0	0	0	0	0	0	0
2.675	2.677	0	0	0	0	0	0	0	0	0	0	0	0	0	0	0	0	0	0	0	0	1	0	0	0	0	0	0	0	0	0	0	0
2.679	2.681	0	0	0	0	0	0	0	0	0	0	0	0	0	0	0	0	0	0	0	0	0	0	0	0	0	0	0	0	0	0	0	0
2.683	2.6855	0	0	0	0	0	0	0	0	0	0	0	0	0	0	0	0	0	0	0	0	0	0	0	0	0	0	0	0	0	0	0	0
2.688	2.69	0	0	0	0	0	0	0	0	0	0	0	0	0	0	0	0	0	0	0	0	0	0	0	0	0	0	0	0	0	0	0	0
2.692	2.694	0	0	0	0	0	0	0	0	0	0	0	0	0	0	0	0	0	0	0	0	2	0	0	0	0	0	0	0	0	0	0	0
2.696	2.698	0	0	0	0	0	0	0	0	0	0	0	0	0	0	0	0	0	0	0	0	0	0	0	0	0	0	0	0	0	0	0	0
2.7	2.7025	0	0	0	0	0	0	0	0	0	0	0	0	0	0	0	0	0	0	0	0	0	0	0	0	0	0	0	0	0	0	0	0
2.705	2.707	0	0	0	0	0	0	0	0	0	0	0	0	0	0	0	0	0	0	0	0	0	0	0	0	0	0	0	0	0	0	0	0
2.709	2.711	0	0	0	0	0	0	0	0	0	0	0	0	0	0	0	0	0	0	0	0	0	0	0	0	0	0	0	0	0	0	0	0
2.713	2.715	0	0	0	0	0	0	0	0	0	0	0	0	0	0	0	0	0	0	0	0	0	0	0	0	0	0	0	0	0	0	0	0
2.717	2.7195	0	0	0	0	0	0	0	0	0	0	0	0	0	0	0	0	0	0	0	0	0	0	0	0	0	0	0	0	0	0	0	0
2.722	2.724	0	0	0	0	0	0	0	0	0	0	0	0	0	0	0	0	0	0	0	0	0	0	0	0	0	0	0	0	0	0	0	0
2.726	2.728	0	0	0	0	0	0	0	0	0	0	0	0	0	0	0	0	0	0	0	0	0	0	0	0	0	0	0	0	0	0	0	0
2.73	2.732	0	0	0	0	0	0	0	0	0	0	0	0	0	0	0	0	0	0	0	0	0	0	0	0	0	0	0	0	0	0	0	0
2.734	2.736	0	0	0	0	0	0	0	0	0	0	0	0	0	0	0	0	0	0	0	0	0	0	0	0	0	0	0	0	0	0	0	0
2.738	2.7405	0	0	0	0	0	0	0	0	0	0	0	0	0	0	0	0	0	0	0	0	0	0	0	0	0	0	0	0	0	0	0	0
2.743	2.745	0	0	0	0	0	0	0	0	0	0	0	0	0	0	0	0	0	0	0	0	0	0	0	0	0	0	0	0	0	0	0	0
2.747	2.749	0	0	0	0	0	0	0	0	0	0	0	0	0	0	0	0	0	0	0	0	0	0	0	0	0	0	0	0	0	0	0	0
2.751	2.7535	0	0	0	0	0	0	0	0	0	0	0	0	0	0	0	0	0	0	0	0	2	0	0	0	0	0	0	0	0	0	0	0
2.756	2.758	0	0	0	0	0	0	0	0	0	0	0	0	0	0	0	0	0	0	0	0	0	0	0	0	0	0	0	0	0	0	0	0
2.76	2.762	0	0	0	0	0	0	0	0	0	0	0	0	0	0	0	0	0	0	0	0	3	0	0	0	0	0	0	0	0	0	0	0
2.764	2.766	0	0	0	0	0	0	0	0	0	0	0	0	0	0	0	0	0	0	0	0	0	0	0	0	0	0	0	0	0	0	0	0
2.768	2.77	0	0	0	0	0	0	0	0	0	0	0	0	0	0	0	0	0	0	0	0	0	0	0	0	0	0	0	0	0	0	0	0
2.772	2.7745	0	0	0	0	0	0	0	0	0	0	0	0	0	0	0	0	0	0	0	0	0	0	0	0	0	0	0	0	0	0	0	0
2.777	2.779	0	0	0	0	0	0	0	0	0	0	0	0	0	0	0	0	0	0	0	0	0	0	0	0	0	0	0	0	0	0	0	0
2.781	2.783	0	0	0	0	0	0	0	0	0	0	0	0	0	0	0	0	0	0	0	0	1	0	0	0	0	0	0	0	0	0	0	0
2.785	2.7875	0	0	0	0	0	0	0	0	0	0	0	0	0	0	0	0	0	0	0	0	0	0	0	0	0	0	0	0	0	0	0	0
2.79	2.792	0	0	0	0	0	0	0	0	0	0	0	0	0	0	0	0	0	0	0	0	0	0	0	0	0	0	0	0	0	0	0	0
2.794	2.796	0	0	0	0	0	0	0	0	0	0	0	0	0	0	0	0	0	0	0	0	0	0	0	0	0	0	0	0	0	0	0	0
2.798	2.8	0	0	0	0	0	0	0	0	0	0	0	0	0	0	0	0	0	0	0	0	0	0	0	0	0	0	0	0	0	0	0	0
2.802	2.804	0	0	0	0	0	0	0	0	0	0	0	0	0	0	0	0	0	0	0	0	0	0	0	0	0	0	0	0	0	0	0	0
2.806	2.8085	0	0	0	0	0	0	0	0	0	0	0	0	0	0	0	0	0	0	0	0	1	0	0	0	0	0	0	0	0	0	0	0
2.811	2.813	0	0	0	0	0	0	0	0	0	0	0	0	0	0	0	0	0	0	0	0	0	0	0	0	0	0	0	0	0	0	0	0
2.815	2.817	0	0	0	0	0	0	0	0	0	0	0	0	0	0	0	0	0	0	0	0	0	0	0	0	0	0	0	0	0	0	0	0
2.819	2.8215	0	0	0	0	0	0	0	0	0	0	0	0	0	0	0	0	0	0	0	0	0	0	0	0	0	0	0	0	0	0	0	0
2.824	2.826	0	0	0	0	0	0	0	0	0	0	0	0	0	0	0	0	0	0	0	0	0	0	0	0	0	0	0	0	0	0	0	0
2.828	2.83	0	0	0	0	0	0	0	0	0	0	0	0	0	0	0	0	0	0	0	0	0	0	0	0	0	0	0	0	0	0	0	0
2.832	2.834	0	0	0	0	0	0	0	0	0	0	0	0	0	0	0	0	0	0	0	0	0	0	0	0	0	0	0	0	0	0	0	0
2.836	2.838	0	0	0	0	0	0	0	0	0	0	0	0	0	0	0	0	0	0	0	0	0	0	0	0	0	0	0	0	0	0	0	0
2.84	2.8425	0	0	0	0	0	0	0	0	0	0	0	0	0	0	0	0	0	0	0	0	0	0	0	0	0	0	0	0	0	0	0	0
2.845	2.847	0	0	0	0	0	0	0	0	0	0	0	0	0	0	0	0	0	0	0	0	1	0	0	0	0	0	0	0	0	0	0	0
2.849	2.851	0	0	0	0	0	0	0	0	0	0	0	0	0	0	0	0	0	0	0	0	0	0	0	0	0	0	0	0	0	0	0	0
2.853	2.8555	0	0	0	0	0	0	0	0	0	0	0	0	0	0	0	0	0	0	0	0	0	0	0	0	0	0	0	0	0	0	0	0
2.858	2.86	0	0	0	0	0	0	0	0	0	0	0	0	0	0	0	0	0	0	0	0	0	0	0	0	0	0	0	0	0	0	0	0
2.862	2.864	0	0	0	0	0	0	0	0	0	0	0	0	0	0	0	0	0	0	0	0	0	0	0	0	0	0	0	0	0	0	0	0
2.866	2.868	0	0	0	0	0	0	0	0	0	0	0	0	0	0	0	0	0	0	0	0	0	0	0	0	0	0	0	0	0	0	0	0
2.87	2.8725	0	0	0	0	0	0	0	0	0	0	0	0	0	0	0	0	0	0	0	0	0	0	0	0	0	0	0	0	0	0	0	0
2.875	2.877	0	0	0	0	0	0	0	0	0	0	0	0	0	0	0	0	0	0	0	0	4	0	0	0	0	0	0	0	0	0	0	0
2.879	2.881	0	0	0	0	0	0	0	0	0	0	0	0	0	0	0	0	0	0	0	0	0	0	0	0	0	0	0	0	0	0	0	0
2.883	2.885	0	0	0	0	0	0	0	0	0	0	0	0	0	0	0	0	0	0	0	0	0	0	0	0	0	0	0	0	0	0	0	0
2.887	2.8895	0	0	0	0	0	0	0	0	0	0	0	0	0	0	0	0	0	0	0	0	0	0	0	0	0	0	0	0	0	0	0	0
2.892	2.894	0	0	0	0	0	0	0	0	0	0	0	0	0	0	0	0	0	0	0	0	0	0	0	0	0	0	0	0	0	0	0	0
2.896	2.948	0	0	0	0	0	0	0	0	0	0	0	0	0	0	0	0	0	0	0	0	0	0	0	0	0	0	0	0	0	0	0	0

## Sheet: Fig3j_LSD2052vs3FRETday8_Stats
Table Analyzed	Experiment 2
Column B	LSD2053 Day 8
vs.	vs.
Column A	LSD2052 Day 8
Unpaired t test
P value	<0.0001
P value summary	****
Significantly different (P < 0.05)?	Yes
One- or two-tailed P value?	Two-tailed
t, df	t=9.908, df=64
How big is the difference?
Mean of column A	2.065
Mean of column B	1.786
Difference between means (B - A) ± SEM	-0.2794 ± 0.02820
95% confidence interval	-0.3357 to -0.2230
R squared (eta squared)	0.6053
F test to compare variances
F, DFn, Dfd	1.671, 31, 33
P value	0.1497
P value summary	ns
Significantly different (P < 0.05)?	No
Data analyzed
Sample size, column A	34
Sample size, column B	32

## Sheet: Fig3j_LSD2052vs3FRETday8_pix
Trial 1 LSD2052 day 8 plate 1
Trial 1 LSD2052 day 8 plate 2
Trial 2 LSD2052 day 8 plate 1
Trial 2 LSD2052 day 8 plate 2
Trial 3 LSD2052 day 8 plate 1
Trial 3 LSD2052 day 8 plate 2

## Sheet: FigS6_formaldehyde_whole worm
		Whole Worm (Extracted Raw Data) - Density Function																		Sodium Azide	4% Formaldehyde
Left Bound	Fret Ratio	w1	w2	w3	w4	w5	w6	w7	w8	w9	w10	w11	w12	w13	w14	w15				2.05	2.42
1.1	1.103	0	0	0	0	0	0	0	0	0	0	0	0	0	0	0				2.135	2.366
1.106	1.109	0	0	0	0	0	0	0	0	0	0	0	0	0	0	0				2.22	2.197
1.112	1.1155	0	0	0	0	0	0	0	0	0	0	0	0	0	0	0				2.151	2.431
1.119	1.122	0	0	0	0	0	0	0	0	0	0	0	0	0	0	0				2.388	2.407
1.125	1.128	0	0	0	0	0	0	0	0	0	0	0	0	0	0	0				2.099	2.388
1.131	1.1345	0	0	0	0	0	0	0	0	0	0	0	0	0	0	0				2.01	2.301
1.138	1.141	0	0	0	0	0	0	0	0	0	0	0	0	0	0	0				1.931	2.238
1.144	1.147	0	0	0	0	0	0	0	0	0	0	0	0	0	0	0				2.006	2.223
1.15	1.153	0	0	0	0	0	0	0	0	0	0	0	0	0	0	0					2.376
1.156	1.159	0	0	0	0	0	0	0	0	0	0	0	0	0	0	0					2.31
1.162	1.1655	0	0	0	0	0	0	0	0	0	0	0	0	0	0	0					2.202
1.169	1.172	0	0	0	0	0	0	0	0	0	0	0	0	0	0	0					2.298
1.175	1.178	0	0	0	0	0	0	0	0	0	0	0	0	0	0	0					2.427
1.181	1.1845	0	0	0	0	0	0	0	0	0	0	0	0	0	0	0					1.792
1.188	1.191	0	0	0	0	0	0	0	0	0	0	0	0	0	0	0
1.194	1.197	0	0	0	0	0	0	0	0	0	0	0	0	0	0	0
1.2	1.203	0	0	0	0	0	0	0	0	0	0	0	0	0	0	0				Table Analyzed	mean
1.206	1.2095	0	0	0	0	0	0	0	0	0	0	0	0	0	0	0
1.213	1.216	0	0	0	0	0	0	0	0	0	0	0	0	0	0	0				Column B	Formaldehyde
1.219	1.222	0	0	0	0	0	0	0	0	0	0	0	0	0	0	0				vs.	vs.
1.225	1.228	0	0	0	0	0	0	0	0	0	0	0	0	0	0	0				Column A	Sodium Azide
1.231	1.2345	0	0	0	0	0	0	0	0	0	0	0	0	0	0	0
1.238	1.241	0	0	0	0	0	0	0	0	0	0	0	0	0	0	0				Unpaired t test
1.244	1.247	0	0	0	0	0	0	0	0	0	0	0	0	0	0	0				P value	0.0099
1.25	1.253	0	0	0	0	0	0	0	0	0	0	0	0	0	0	0				P value summary	**
1.256	1.2595	0	0	0	0	0	0	0	0	0	0	0	0	0	0	0				Significantly different (P < 0.05)?	Yes
1.263	1.266	0	0	0	0	0	0	0	0	0	0	0	0	0	0	0				One- or two-tailed P value?	Two-tailed
1.269	1.272	0	0	0	0	0	0	0	0	0	0	0	0	0	0	0				t, df	t=2.824, df=22
1.275	1.278	0	0	0	0	0	0	0	0	0	0	0	0	0	0	4
1.281	1.2845	0	0	0	0	0	0	0	0	0	0	0	0	0	0	1				How big is the difference?
1.288	1.291	0	0	0	0	0	0	0	0	0	0	0	0	0	0	0				Mean of column A	2.11
1.294	1.297	0	0	0	0	0	0	0	0	0	0	0	0	0	0	2				Mean of column B	2.292
1.3	1.303	0	0	0	0	0	0	0	0	0	0	0	0	0	0	1				Difference between means (B - A) ± SEM	0.1817 ± 0.06435
1.306	1.309	0	0	0	0	0	0	0	0	0	0	0	0	0	0	7				95% confidence interval	0.04828 to 0.3152
1.312	1.3155	0	0	0	0	0	0	0	0	0	0	0	0	0	0	2				R squared (eta squared)	0.2661
1.319	1.322	0	0	0	0	0	0	0	0	0	0	0	0	0	0	7
1.325	1.328	0	0	0	0	0	0	0	0	0	0	0	0	0	0	13				F test to compare variances
1.331	1.3345	0	0	0	0	0	0	0	0	0	0	0	0	0	0	14				F, DFn, Dfd	1.403, 14, 8
1.338	1.341	0	0	0	0	0	0	0	0	0	0	0	0	0	0	28				P value	0.6444
1.344	1.347	0	0	0	0	0	0	0	0	0	0	0	0	0	0	26				P value summary	ns
1.35	1.353	0	0	0	0	0	0	0	0	0	0	0	0	0	0	54				Significantly different (P < 0.05)?	No
1.356	1.359	0	0	0	0	0	0	0	0	0	0	0	0	0	0	48
1.362	1.3655	0	0	0	0	0	0	0	0	0	0	0	0	0	0	70				Data analyzed
1.369	1.372	0	0	0	0	0	0	0	0	0	0	0	1	0	0	78				Sample size, column A	9
1.375	1.378	0	0	0	0	0	0	0	0	0	0	0	0	0	0	122				Sample size, column B	15
1.381	1.3845	0	0	0	0	0	0	0	0	0	0	0	0	0	0	135
1.388	1.391	0	0	0	0	0	0	0	0	0	0	0	0	0	0	146
1.394	1.397	0	0	0	0	0	0	0	0	0	0	0	0	0	0	205
1.4	1.403	0	0	0	0	0	0	2	0	0	0	0	0	0	0	312
1.406	1.409	0	0	0	0	0	0	0	0	0	0	0	0	0	0	307
1.412	1.4155	0	0	0	0	0	0	0	0	0	0	0	0	0	0	424
1.419	1.422	0	0	0	0	0	0	0	0	0	0	0	0	0	0	589
1.425	1.428	0	0	0	0	0	0	0	0	0	0	0	1	0	0	632
1.431	1.4345	0	0	0	0	0	0	0	0	0	0	0	0	0	0	829
1.438	1.441	3	0	0	0	0	0	0	0	0	0	0	3	0	0	1011
1.444	1.447	0	0	0	0	0	0	0	0	0	0	0	1	0	0	1200
1.45	1.453	0	0	0	0	0	0	0	0	0	0	0	0	0	0	1532
1.456	1.4595	0	0	0	0	0	0	0	0	0	0	0	0	0	0	1754
1.463	1.466	0	0	0	0	0	0	0	0	0	0	0	0	0	0	2026
1.469	1.472	0	0	0	0	0	0	0	0	0	0	0	0	0	0	2373
1.475	1.478	0	0	0	0	0	0	0	0	0	0	0	3	0	0	2629
1.481	1.4845	0	0	0	0	0	0	1	0	0	0	0	3	0	0	3019
1.488	1.491	0	0	0	0	0	0	0	0	0	0	0	4	0	0	3383
1.494	1.497	0	0	0	0	0	0	2	0	0	0	0	0	0	0	3747
1.5	1.503	0	0	0	0	0	0	2	0	0	0	0	2	0	0	4216
1.506	1.5095	0	0	0	0	0	0	0	0	0	0	0	0	0	0	4687
1.513	1.516	0	0	0	0	0	0	1	0	0	0	0	1	0	0	5280
1.519	1.522	0	0	0	0	0	0	0	0	0	0	0	0	0	0	5800
1.525	1.528	0	0	0	0	0	0	2	0	0	0	0	1	0	0	6185
1.531	1.5345	0	0	0	0	0	0	4	0	0	0	0	4	0	0	6896
1.538	1.541	0	0	0	0	0	0	0	0	0	0	0	0	0	0	7523
1.544	1.547	0	0	0	0	0	0	0	0	0	1	0	3	0	0	8009
1.55	1.553	0	0	0	0	0	0	2	0	0	0	0	10	0	0	8642
1.556	1.559	0	0	0	0	0	0	0	0	0	0	0	3	0	0	9233
1.562	1.5655	0	0	0	0	0	0	5	0	0	0	0	4	0	0	9745
1.569	1.572	0	0	0	0	0	0	9	0	0	0	0	2	0	0	10036
1.575	1.578	0	0	0	0	0	0	2	0	0	0	0	7	0	0	10771
1.581	1.5845	0	0	0	0	0	0	1	0	0	0	1	10	0	0	10903
1.588	1.591	0	0	0	0	0	0	7	0	0	0	0	6	0	0	11636
1.594	1.597	0	0	0	0	0	0	5	0	0	0	0	7	0	0	11618
1.6	1.603	1	0	0	0	0	0	9	0	0	0	0	14	0	0	11935
1.606	1.6095	4	0	0	0	0	0	18	0	0	0	0	18	0	0	12158
1.613	1.616	2	0	0	0	0	0	21	0	0	0	0	23	0	0	12455
1.619	1.622	0	0	0	0	0	0	23	0	0	0	0	24	0	0	12599
1.625	1.628	0	0	0	0	0	0	27	0	0	0	1	20	0	0	12734
1.631	1.6345	1	0	0	0	0	0	31	0	0	0	0	34	0	0	12848
1.638	1.641	3	0	0	0	0	0	28	0	0	0	1	39	0	0	12732
1.644	1.647	6	0	0	0	0	0	45	0	0	0	0	36	0	0	12693
1.65	1.653	0	0	0	0	0	0	14	0	0	0	0	38	0	0	12518
1.656	1.659	0	0	0	0	0	0	44	0	0	0	0	26	4	0	12758
1.662	1.6655	0	0	0	0	0	0	40	0	0	2	1	38	1	0	12393
1.669	1.672	4	0	3	0	0	0	27	0	0	0	1	68	1	0	12294
1.675	1.678	3	0	5	0	0	0	42	0	0	0	1	52	7	0	12266
1.681	1.6845	0	0	4	0	0	0	53	0	0	0	0	67	3	0	12129
1.688	1.691	4	0	5	0	0	0	71	0	0	0	0	85	7	0	11752
1.694	1.697	1	0	8	0	0	0	47	0	0	0	3	111	19	0	12011
1.7	1.703	4	0	6	0	0	0	53	0	0	1	7	110	8	0	11897
1.706	1.7095	4	0	8	0	0	0	62	0	0	0	3	93	9	0	11963
1.713	1.716	3	0	10	0	0	0	79	0	0	0	2	151	7	0	11854
1.719	1.722	10	0	10	0	0	0	68	0	0	0	6	193	8	0	11475
1.725	1.728	0	0	28	0	0	0	102	0	0	0	4	162	14	0	11441
1.731	1.7345	5	0	25	0	0	0	94	0	0	3	2	220	12	0	11502
1.738	1.741	9	0	24	0	0	0	142	0	9	0	9	254	20	0	11483
1.744	1.747	7	0	38	0	0	0	137	0	3	1	4	239	30	0	11218
1.75	1.753	12	0	63	0	0	0	132	2	4	0	4	283	29	0	10845
1.756	1.7595	4	0	68	0	0	0	148	11	4	0	9	331	39	0	11002
1.763	1.766	16	0	76	0	0	0	165	4	0	0	9	350	35	0	10645
1.769	1.772	8	0	74	0	0	0	167	8	5	0	15	462	44	0	10505
1.775	1.778	13	0	105	0	0	0	196	5	6	0	33	425	77	0	10057
1.781	1.7845	14	0	112	0	0	0	191	15	15	0	22	494	72	0	10133
1.788	1.791	15	0	133	0	0	0	278	21	9	0	28	568	92	0	9639
1.794	1.797	31	0	143	0	0	1	291	24	7	0	20	598	96	0	9287
1.8	1.803	21	0	206	0	0	6	305	29	20	1	44	641	160	0	9026
1.806	1.809	29	0	233	0	2	0	327	21	13	0	37	690	141	0	8816
1.812	1.8155	22	0	325	0	1	4	337	25	19	4	37	852	125	0	8340
1.819	1.822	26	0	345	0	0	4	444	30	19	5	57	865	172	1	8274
1.825	1.828	30	0	393	0	0	3	461	64	41	1	65	964	198	0	7940
1.831	1.8345	29	0	500	0	0	6	416	67	38	0	59	1055	157	0	7515
1.838	1.841	38	0	562	0	1	14	526	89	67	6	75	1214	236	1	7320
1.844	1.847	51	0	576	0	0	12	482	87	62	7	85	1315	320	2	6846
1.85	1.853	57	0	687	0	1	19	581	103	71	11	78	1298	342	1	6864
1.856	1.8595	67	2	831	0	2	17	582	107	82	4	120	1488	358	2	6724
1.863	1.866	78	2	948	0	9	14	689	128	104	6	112	1643	400	0	6624
1.869	1.872	67	3	1027	0	0	39	688	117	140	5	143	1802	443	5	6088
1.875	1.878	70	8	1156	0	3	37	736	187	166	6	134	2019	459	2	5942
1.881	1.8845	88	18	1346	0	2	33	841	168	208	11	144	2169	524	0	5555
1.888	1.891	96	12	1539	0	6	40	890	225	276	6	195	2236	615	2	5533
1.894	1.897	95	17	1741	0	11	47	932	240	351	13	209	2337	640	2	5369
1.9	1.903	109	13	1936	0	9	40	1051	237	359	5	239	2703	812	1	5140
1.906	1.909	102	19	2060	0	9	67	1122	313	449	28	231	2863	816	3	4889
1.912	1.9155	142	27	2330	0	19	73	1189	368	507	10	237	3110	882	6	4552
1.919	1.922	151	20	2485	0	28	66	1203	367	576	16	304	3355	885	6	4457
1.925	1.928	192	24	2724	0	23	83	1347	555	648	31	306	3349	1111	2	4341
1.931	1.9345	208	62	2838	0	39	83	1610	654	716	29	388	3671	1044	7	3973
1.938	1.941	211	72	3099	1	33	162	1563	639	972	36	388	3855	1215	18	4014
1.944	1.947	255	75	3520	8	48	145	1687	826	1071	21	414	4203	1316	17	4032
1.95	1.953	280	81	3737	7	46	157	1885	862	1219	39	508	4300	1420	15	3865
1.956	1.9595	353	96	3855	12	79	229	2036	1015	1431	46	510	4723	1611	22	3994
1.963	1.966	307	94	4229	15	84	260	2024	1032	1537	66	628	4992	1710	34	3629
1.969	1.972	357	131	4486	28	103	232	2201	1224	1832	58	650	5026	1895	32	3531
1.975	1.978	422	167	5045	14	123	318	2442	1344	2105	47	702	5536	2109	48	3528
1.981	1.9845	524	247	5215	15	174	376	2654	1696	2297	101	717	5536	2218	40	3563
1.988	1.991	563	247	5908	32	156	380	2686	1762	2655	83	829	5867	2334	64	3563
1.994	1.997	546	276	5918	43	184	499	2812	1992	2725	80	901	5961	2456	85	3476
2	2.003	666	314	6590	44	244	586	3079	2359	3346	86	1082	6370	2781	80	3380
2.006	2.009	720	394	6988	59	288	607	3310	2637	3485	104	1175	6745	2822	102	3256
2.012	2.0155	808	478	7519	74	273	669	3614	2919	3956	143	1168	6714	3133	118	3385
2.019	2.022	847	566	7683	107	417	799	3650	3347	4227	125	1260	7002	3366	140	3194
2.025	2.028	904	658	8250	109	351	940	3923	3536	4532	181	1432	7107	3651	211	3155
2.031	2.0345	1010	711	8464	126	387	903	4039	3858	5115	185	1562	7380	3878	233	3353
2.038	2.041	1119	794	9169	181	428	1120	4374	4185	5478	232	1622	7531	4100	226	3206
2.044	2.047	1145	892	9677	217	607	1165	4459	4661	5831	278	1854	7902	4370	272	3323
2.05	2.053	1294	1039	9788	251	682	1366	4605	5120	6289	326	1922	7822	4523	300	3257
2.056	2.059	1355	1202	10450	253	799	1570	4850	5417	6811	321	2098	7694	4721	352	3278
2.062	2.0655	1456	1448	10806	324	859	1770	5045	5866	7160	374	2146	8166	4967	409	3327
2.069	2.072	1597	1572	11351	428	958	1896	5271	6277	7658	433	2256	8385	5325	517	3579
2.075	2.078	1726	1790	11889	447	1091	2102	5522	6701	8210	533	2494	8629	5800	583	3442
2.081	2.0845	1942	2002	12355	589	1362	2217	5635	7449	8566	566	2742	8391	6168	655	3415
2.088	2.091	2044	2210	12610	720	1446	2540	5633	7726	9069	631	2769	8559	6289	756	3394
2.094	2.097	2098	2689	13105	794	1558	2822	5884	8317	9553	715	2997	8795	6552	904	3312
2.1	2.103	2320	2785	13191	880	1675	3041	6187	8708	9629	824	2987	8882	6708	979	3267
2.106	2.109	2447	3125	13516	1071	1866	3004	6074	9132	10236	974	3245	8987	7057	1218	3271
2.112	2.1155	2679	3297	14070	1232	2250	3488	6684	9604	10205	1045	3424	8947	7128	1468	3286
2.119	2.122	2895	3701	14610	1308	2388	3710	6588	10326	10613	1154	3605	9090	7552	1518	3357
2.125	2.128	3209	4101	14669	1606	2487	4042	6726	10717	11218	1273	3779	8931	7865	1826	3383
2.131	2.1345	3236	4316	14885	1817	2659	4394	7003	11241	11260	1441	3965	9074	7966	1900	3194
2.138	2.141	3502	4806	15124	1874	3109	4688	7252	11352	11781	1629	4163	8929	8410	2134	3105
2.144	2.147	3646	5202	15352	2162	3486	4996	7289	12009	11816	1810	4552	8976	8546	2289	3216
2.15	2.153	3908	5481	15434	2512	3598	5321	7517	12193	11972	1897	4637	8924	8752	2581	3013
2.156	2.159	4169	5954	15220	2768	3935	5898	7460	12623	12100	2017	4665	9057	8864	2881	3090
2.162	2.1655	4378	6365	15463	2899	4319	5985	7747	12854	12298	2319	5026	8863	9175	3128	2923
2.169	2.172	4662	6932	15100	3331	4538	6451	7805	13372	12416	2482	5325	8615	9517	3451	2839
2.175	2.178	4546	7183	15386	3516	4898	6704	7851	13549	12225	2542	5343	8409	9636	3819	2702
2.181	2.1845	5035	7802	15195	4093	5102	7107	8036	13227	12327	2756	5813	8676	9755	4200	2445
2.188	2.191	4907	8105	15308	4339	5571	7375	7896	13835	12529	2980	5802	8561	9848	4404	2605
2.194	2.197	5412	8582	14906	4945	5673	7880	7690	13798	12169	3103	5981	8539	10104	4925	2382
2.2	2.203	5630	8855	14775	5180	6039	7952	8129	13822	12350	3271	6277	8299	9950	5112	2510
2.206	2.2095	5760	9116	14463	5646	6538	8536	7988	14105	12240	3376	6330	7889	10277	5666	2414
2.213	2.216	6004	9656	14006	6161	6706	8810	7956	13883	12064	3621	6416	8139	9869	6059	2061
2.219	2.222	5891	9775	13984	6689	7167	9262	8032	13508	11421	3869	6473	7730	10157	6372	2053
2.225	2.228	6348	10138	13542	7079	7368	9585	7943	13556	11569	4110	6703	7507	10235	6740	2154
2.231	2.2345	6531	10504	12985	7601	7804	10179	7969	13001	11059	4335	6986	7758	10192	7078	1857
2.238	2.241	6752	11077	12565	7755	8017	10081	7922	12894	10817	4697	7162	7517	10345	7605	1663
2.244	2.247	6735	11296	12449	8423	8386	10464	7811	12844	10388	4584	7123	7100	10074	7742	1754
2.25	2.253	7215	11487	11758	8905	8624	10620	7744	12556	10328	4805	7424	7247	10214	8247	1575
2.256	2.259	7086	11777	11319	9202	8810	11049	7693	12211	10020	5344	7436	6988	10163	8574	1350
2.262	2.2655	7317	11942	10991	9587	9029	11231	7777	11856	9408	5272	7533	6711	9847	8710	1335
2.269	2.272	7534	12144	10512	10176	9338	11271	7481	11327	9152	5552	7531	6550	9985	9165	1234
2.275	2.278	7535	12402	9918	10569	9386	11188	7748	11076	8721	5584	7750	6477	9872	9530	1184
2.281	2.2845	7799	12083	9651	11209	9702	11465	7373	10726	8704	5890	7642	6262	9483	9950	1070
2.288	2.291	7885	12418	9425	11621	10013	11549	7656	10505	7782	6040	7496	6034	9454	10340	1014
2.294	2.297	7952	12485	8746	11732	10096	11880	7569	10008	7772	6325	7496	5914	9388	10576	898
2.3	2.303	8282	12653	8441	12190	10303	11673	7383	9595	7290	6259	7668	5680	8747	10849	1002
2.306	2.309	8212	12720	8104	12826	10179	11593	7435	9306	6785	6503	7403	5785	8682	10927	912
2.312	2.3155	8610	12749	7843	12842	10402	11637	7169	9046	6414	6280	7372	5630	8426	11090	865
2.319	2.322	8633	12726	7279	12946	10341	11535	7029	8793	6100	6453	7455	5230	8394	11346	817
2.325	2.328	8344	12599	6997	13678	10326	11383	6783	8594	5686	6457	7363	5467	8234	11455	889
2.331	2.3345	8382	12762	6839	13478	10101	11698	6542	8152	5423	6855	7365	5266	8169	11808	718
2.338	2.341	8457	12459	6391	13855	10145	11429	6581	7706	5261	6643	7153	5186	7751	11850	700
2.344	2.347	8562	12395	6105	14217	10102	11111	6721	7433	4831	6696	7181	5000	7872	11651	747
2.35	2.353	8331	12122	5839	14358	10073	11291	6470	7012	4713	6815	7083	4773	7327	12071	713
2.356	2.3595	8412	12236	5606	14287	9848	10864	6459	6773	4436	6651	6751	4670	7112	11695	659
2.363	2.366	8535	11630	5475	14333	9619	10789	6185	6701	3933	7071	6917	4482	6748	11691	626
2.369	2.372	8610	11319	5342	14302	9845	10590	5837	6280	3987	6791	6647	4388	6793	11801	637
2.375	2.378	8428	11244	5091	14400	9851	10449	5886	6063	3516	6720	6473	4272	6359	11805	625
2.381	2.3845	8434	11247	4962	14163	9758	10075	5775	5900	3306	6668	6083	4147	6274	11554	554
2.388	2.391	8358	10553	4839	14812	9468	10075	5659	5483	3281	6478	6083	4028	6185	11409	545
2.394	2.397	8036	10435	4777	14233	9233	9806	5516	5273	2989	6541	5679	4042	5696	11109	614
2.4	2.403	8319	10521	4563	14107	9384	9892	5408	5082	2941	6484	5896	3799	5796	10969	490
2.406	2.409	8281	9913	4424	14005	9166	9348	5395	4687	2777	6418	5507	3742	5431	10918	516
2.412	2.4155	8114	9706	4230	13586	9078	9217	5252	4538	2786	6188	5256	3884	5386	10967	567
2.419	2.422	7705	9222	4158	13371	8947	8958	5198	4363	2622	6154	5155	3635	5393	10616	539
2.425	2.428	7975	9003	4094	13339	8369	8627	5036	4241	2839	6044	4885	3326	5010	10405	558
2.431	2.4345	7754	8808	4015	13290	8473	8515	5014	3850	2514	5743	4552	3532	4734	9779	476
2.438	2.441	7401	8826	3840	12973	7951	8204	4737	3480	2659	5544	4576	3373	4699	9803	481
2.444	2.447	7704	8586	3656	12649	7821	7841	4577	3312	2695	5260	4527	3416	4612	9484	477
2.45	2.453	7487	8165	3677	12660	7828	7470	4525	3131	2736	5258	4160	3449	4423	9008	431
2.456	2.4595	7538	8041	3617	12047	7272	6828	4386	3015	2751	5131	4080	3107	4327	8826	460
2.463	2.466	7238	7784	3263	11971	7334	6748	4522	2638	2827	4787	3984	3127	4248	8808	459
2.469	2.472	7325	7438	3026	11735	7376	6580	4232	2595	2977	4631	3703	3068	4229	8510	417
2.475	2.478	7172	7247	3082	11458	7139	6320	4110	2420	2723	4538	3504	2814	4131	8227	435
2.481	2.4845	6967	7152	3051	11220	6858	5994	4010	2344	2720	4346	3481	2927	3985	7738	402
2.488	2.491	6583	6911	2959	10580	6693	5700	3767	2325	2673	4245	3178	2681	3799	7498	406
2.494	2.497	6683	6815	2522	10547	6616	5508	3678	2120	2705	4017	3077	2547	3996	7097	400
2.5	2.503	6578	6581	2560	10558	6467	5271	3607	1878	2698	3667	2856	2529	4010	6750	309
2.506	2.509	6505	6340	2270	10156	6228	4991	3548	1726	2613	3571	2805	2588	3817	6782	361
2.512	2.5155	6178	6208	2259	9548	6183	4638	3575	1639	2556	3419	2727	2488	3851	6349	331
2.519	2.522	5958	6079	2063	9452	5925	4437	3327	1660	2616	3286	2552	2405	3761	6228	327
2.525	2.528	5898	5816	1902	8885	5805	4397	3275	1605	2390	3123	2471	2238	3812	5977	325
2.531	2.5345	5877	5537	1979	8707	5419	3900	3108	1403	2283	2979	2329	1993	3794	5767	284
2.538	2.541	5727	5451	1797	8194	5388	3841	3043	1342	2220	2721	2171	2048	3468	5770	255
2.544	2.547	5535	5089	1686	7976	5310	3674	3132	1244	2009	2824	2051	1935	3581	5581	266
2.55	2.553	5684	4987	1577	7578	5041	3356	3026	1237	1853	2490	1989	1930	3685	5316	272
2.556	2.559	5333	4810	1446	7281	4988	3219	2787	1055	1728	2515	1885	1759	3526	5034	243
2.562	2.5655	5235	4539	1247	7022	4683	3109	2678	955	1651	2318	1801	1693	3559	5036	227
2.569	2.572	5208	4553	1215	6843	4664	3038	2802	910	1496	2074	1685	1562	3508	4820	253
2.575	2.578	4997	4343	1150	6529	4436	2939	2735	897	1332	1954	1659	1553	3427	4622	228
2.581	2.5845	4656	4026	1078	6396	4284	2670	2546	815	1162	1778	1461	1548	3375	4417	157
2.588	2.591	4689	4064	944	6214	4008	2572	2642	753	1153	1821	1428	1451	3270	4357	200
2.594	2.597	4682	3904	914	5840	3895	2426	2449	666	1041	1660	1320	1419	3267	4410	198
2.6	2.603	4421	3795	696	5745	3810	2372	2439	638	874	1527	1257	1322	3293	4074	210
2.606	2.6095	4366	3524	726	5226	3545	2236	2255	604	813	1512	1275	1406	3118	4115	179
2.613	2.616	4379	3449	648	5310	3518	2137	2272	509	641	1413	1184	1289	3007	4018	178
2.619	2.622	4319	3170	593	4903	3417	2139	2124	498	584	1502	1081	1224	2749	3798	134
2.625	2.628	4072	2966	566	4775	3253	2097	2149	522	524	1167	955	1231	2952	3939	146
2.631	2.6345	3994	2796	506	4425	3212	2110	2216	414	477	1090	840	1117	2751	3712	141
2.638	2.641	3885	2710	412	4533	3050	1889	2057	415	416	1119	885	1053	2551	3508	158
2.644	2.647	3762	2554	405	4321	2981	1956	1967	440	345	946	825	1036	2587	3520	112
2.65	2.653	3628	2327	368	4086	3094	1901	1906	332	268	933	761	914	2448	3548	145
2.656	2.659	3640	2274	313	3870	2649	1857	1877	358	234	822	736	981	2301	3531	130
2.662	2.6655	3628	2057	308	3682	2626	1861	1921	288	223	913	644	908	2310	3315	91
2.669	2.672	3535	2003	294	3592	2476	1819	1751	259	182	744	719	859	2168	3113	88
2.675	2.678	3263	1893	312	3461	2396	1892	1662	213	165	751	549	813	2126	3119	54
2.681	2.6845	3169	1792	267	3294	2245	1855	1618	191	120	688	570	692	1950	2994	106
2.688	2.691	3374	1716	255	3090	2205	1816	1643	175	98	675	537	646	1849	2924	86
2.694	2.697	3049	1624	219	3008	2012	1912	1515	184	70	615	465	639	1732	2954	80
2.7	2.703	3131	1569	214	2796	2068	1893	1577	174	100	533	420	669	1647	2845	41
2.706	2.7095	2822	1409	201	2742	1946	1767	1549	134	51	483	369	661	1514	2654	52
2.713	2.716	2859	1313	195	2740	1862	1846	1522	133	33	447	337	544	1652	2578	77
2.719	2.722	2689	1282	148	2712	1817	1882	1375	87	33	505	365	519	1414	2689	68
2.725	2.728	2485	1115	160	2476	1703	1861	1382	113	40	434	313	483	1305	2460	34
2.731	2.7345	2525	1063	131	2358	1758	1829	1314	96	43	436	339	498	1254	2339	43
2.738	2.741	2387	1127	134	2307	1461	1879	1331	85	22	308	281	449	1177	2301	42
2.744	2.747	2472	937	116	2124	1517	1874	1216	82	11	350	250	368	1110	2246	48
2.75	2.753	2319	1042	120	2100	1430	1960	1210	44	20	298	245	371	1012	2127	31
2.756	2.759	2119	960	147	1946	1374	1913	1094	46	17	264	210	385	939	2052	26
2.762	2.7655	2090	881	115	1981	1433	2038	1141	46	11	265	208	335	937	1903	21
2.769	2.772	1943	875	98	1821	1346	1843	1162	42	7	240	180	289	813	1832	32
2.775	2.778	1765	785	89	1650	1215	1818	990	38	1	238	165	309	748	1744	11
2.781	2.7845	1759	789	64	1583	1221	1849	1057	28	5	196	218	271	681	1586	17
2.788	2.791	1763	760	81	1618	1182	1681	936	34	0	202	131	263	639	1490	19
2.794	2.797	1758	733	70	1519	1176	1798	915	24	0	195	151	235	528	1439	9
2.8	2.803	1635	606	51	1441	973	1759	875	33	0	147	142	233	490	1405	12
2.806	2.809	1566	645	49	1394	966	1643	867	18	0	156	129	232	429	1336	11
2.812	2.8155	1418	642	65	1201	931	1571	806	20	2	172	139	218	410	1261	3
2.819	2.822	1540	566	44	1271	849	1532	789	13	0	107	129	148	336	1176	5
2.825	2.828	1355	503	30	1087	893	1514	758	20	0	121	110	170	299	1073	4
2.831	2.8345	1267	521	37	1102	789	1498	727	9	0	97	85	175	302	1009	8
2.838	2.841	1201	455	23	977	792	1480	690	7	0	83	111	157	235	900	8
2.844	2.847	1109	433	18	1004	802	1399	637	9	0	98	109	136	189	973	3
2.85	2.853	1032	387	31	962	690	1423	554	10	0	56	92	113	179	972	1
2.856	2.8595	1067	306	24	834	730	1222	559	10	0	94	106	131	183	877	2
2.863	2.866	986	407	13	828	619	1310	559	4	0	82	95	100	183	815	5
2.869	2.872	942	332	15	727	712	1233	631	5	0	81	70	104	124	737	1
2.875	2.878	824	282	9	693	708	1165	500	3	0	66	79	87	144	724	0
2.881	2.8845	883	285	15	685	637	1142	513	1	0	64	85	107	117	702	0
2.888	2.891	780	221	20	599	702	1055	478	0	0	63	59	72	98	738	6
2.894	2.897	770	260	10	541	627	1045	464	0	0	59	51	68	61	763	0
2.9	2.903	702	217	9	560	642	937	447	0	0	57	38	67	74	549	0
2.906	2.909	678	200	18	512	559	866	464	2	0	58	36	80	80	583	0
2.912	2.9155	619	190	5	414	551	844	388	2	0	43	49	76	52	545	0
2.919	2.922	553	176	10	463	532	849	423	1	0	71	38	51	51	515	0
2.925	2.928	556	158	9	474	520	827	370	1	0	42	28	42	50	449	4
2.931	2.9345	512	150	4	389	633	796	352	0	0	39	37	76	50	519	0
2.938	2.941	434	135	6	386	510	692	295	0	0	25	18	45	38	438	0
2.944	2.947	414	110	4	348	486	637	328	0	0	37	18	43	42	406	0
2.95	2.953	374	103	9	357	480	641	299	0	0	34	17	43	15	375	0
2.956	2.9595	359	71	0	329	430	613	236	1	0	21	21	27	23	352	0
2.963	2.966	368	96	2	278	417	583	249	1	0	28	15	28	30	422	0
2.969	2.972	300	81	7	233	412	495	229	0	0	19	31	55	18	355	0
2.975	2.978	339	71	2	257	361	551	181	0	0	25	32	32	29	353	0
2.981	2.9845	264	61	3	226	331	467	226	1	0	20	17	48	16	303	0
2.988	2.991	275	71	3	237	303	412	222	0	0	19	13	30	18	302	0
2.994	2.997	256	56	2	208	274	475	198	0	0	23	10	15	12	222	0
3	3.003	239	53	0	186	297	381	198	1	0	27	20	20	16	285	0
3.006	3.009	237	27	0	153	394	363	169	0	0	18	7	26	15	299	0
3.012	3.0155	207	41	0	168	288	359	139	3	0	13	11	14	10	277	0
3.019	3.022	214	53	1	152	287	328	156	1	0	24	7	9	13	239	0
3.025	3.028	185	31	0	149	247	393	106	0	0	17	13	20	11	196	0
3.031	3.0345	181	41	0	138	249	372	128	0	0	16	11	18	2	201	0
3.038	3.041	145	31	0	127	227	311	100	0	0	13	15	16	7	188	0
3.044	3.047	138	35	0	142	212	323	87	2	0	20	6	14	14	200	0
3.05	3.053	150	38	3	95	199	276	75	1	0	13	12	11	8	217	0
3.056	3.059	133	20	0	128	198	270	62	0	0	10	6	10	6	186	0
3.062	3.0655	91	20	0	108	210	254	51	0	0	4	4	11	13	163	0
3.069	3.072	129	20	0	89	182	248	53	0	0	7	12	7	1	165	0
3.075	3.078	82	13	0	62	135	247	74	2	0	2	4	10	10	151	0
3.081	3.0845	118	12	0	68	118	241	66	0	0	6	5	2	2	146	0
3.088	3.091	90	23	0	71	138	267	37	0	0	1	3	12	10	157	0
3.094	3.097	94	11	0	77	132	235	42	4	0	1	4	7	2	136	0
3.1	3.103	62	20	0	59	113	228	45	0	0	5	6	12	5	125	0
3.106	3.1095	67	13	0	46	105	186	30	0	0	2	5	6	4	138	0
3.113	3.116	42	13	0	30	79	143	33	0	0	3	6	13	3	82	0
3.119	3.122	49	11	0	48	73	161	31	1	0	5	3	4	3	109	0
3.125	3.128	74	5	0	41	101	162	36	0	0	3	4	6	0	64	0
3.131	3.1345	49	11	0	25	62	203	26	0	0	6	5	7	0	97	0
3.138	3.141	47	9	0	45	79	171	16	0	0	3	1	4	1	72	0
3.144	3.147	50	3	0	36	58	133	23	0	0	3	2	0	0	84	0
3.15	3.153	45	8	0	34	47	162	19	0	0	0	4	8	0	79	0
3.156	3.159	27	7	0	41	47	122	15	0	0	1	5	7	0	62	0
3.162	3.1655	32	6	0	20	29	108	14	0	0	4	7	6	0	57	0
3.169	3.172	40	3	0	17	26	117	15	0	0	3	3	11	0	61	0
3.175	3.178	23	5	0	11	22	126	8	0	0	0	3	3	0	54	0
3.181	3.1845	25	2	0	21	17	146	13	0	0	0	1	3	0	49	0
3.188	3.191	17	3	0	16	25	90	20	0	0	2	1	3	0	43	0
3.194	3.197	32	3	0	18	17	94	8	0	0	0	3	7	0	37	0
3.2	3.203	19	3	0	16	7	103	19	0	0	1	2	1	0	42	0
3.206	3.2095	28	1	0	10	14	88	8	0	0	1	12	6	0	36	0
3.213	3.216	32	1	0	5	12	88	10	0	0	0	1	5	0	25	0
3.219	3.222	18	5	0	12	2	88	13	0	0	1	0	1	0	24	0
3.225	3.228	14	4	0	9	7	68	15	0	0	1	1	4	0	22	0
3.231	3.2345	24	1	0	5	4	89	4	0	0	1	1	4	0	23	0
3.238	3.241	17	6	0	7	3	85	1	0	0	0	0	1	0	21	0
3.244	3.247	18	13	0	11	10	89	2	0	0	0	1	3	0	18	0
3.25	3.253	9	1	0	4	2	68	3	0	0	0	1	7	0	26	0
3.256	3.259	11	0	0	6	3	51	5	0	0	0	0	0	0	14	0
3.262	3.2655	15	0	0	4	2	44	2	0	0	0	4	3	0	30	0
3.269	3.272	8	3	0	8	0	47	8	0	0	1	0	2	0	15	0
3.275	3.278	6	0	0	2	1	39	2	0	0	0	0	1	0	12	0
3.281	3.2845	17	0	0	4	0	65	1	0	0	0	0	0	0	16	0
3.288	3.291	9	2	0	5	3	61	11	0	0	1	0	0	0	12	0
3.294	3.297	6	0	0	0	6	41	1	0	0	0	2	0	0	10	0
3.3	3.303	11	3	0	2	0	37	3	0	0	0	1	0	0	18	0
3.306	3.309	4	1	0	4	0	30	1	0	0	0	1	0	0	4	0
3.312	3.3155	6	0	0	3	0	27	0	0	0	0	0	0	0	4	0
3.319	3.322	13	0	0	2	0	38	0	0	0	0	0	0	0	7	0
3.325	3.328	15	1	0	5	0	24	0	0	0	0	1	0	0	7	0
3.331	3.3345	11	0	0	0	0	34	0	0	0	0	1	3	0	7	0
3.338	3.341	6	3	0	5	0	41	0	0	0	0	0	0	0	1	0
3.344	3.347	6	0	0	3	0	22	0	0	0	1	0	0	0	3	0
3.35	3.353	6	0	0	9	1	32	3	0	0	0	0	0	0	5	0
3.356	3.3595	1	0	0	5	0	29	0	0	0	0	0	0	0	0	0
3.363	3.366	8	0	0	0	0	33	2	0	0	0	0	0	0	2	0
3.369	3.372	3	0	0	6	0	16	1	0	0	1	1	0	0	4	0
3.375	3.378	3	0	0	0	0	17	0	0	0	0	0	0	0	2	0
3.381	3.3845	11	0	0	2	0	16	0	0	0	0	3	0	0	0	0
3.388	3.391	4	0	0	3	0	13	0	0	0	0	0	0	0	1	0
3.394	3.397	2	0	0	3	0	20	0	0	0	0	2	1	0	0	0
3.4	3.403	2	0	0	0	0	8	0	0	0	0	0	0	0	0	0
3.406	3.409	5	0	0	3	0	12	0	0	0	0	1	0	0	1	0
3.412	3.4155	3	0	0	8	2	29	1	0	0	0	0	0	0	0	0
3.419	3.422	1	0	0	8	0	11	0	0	0	0	0	0	0	0	0
3.425	3.428	1	0	0	0	1	11	0	0	0	0	0	0	0	3	0
3.431	3.4345	0	0	0	0	0	5	1	0	0	0	0	0	0	0	0
3.438	3.441	0	0	0	4	0	17	0	0	0	0	0	0	0	1	0
3.444	3.447	3	0	0	0	0	7	0	0	0	0	1	0	0	0	0
3.45	3.453	2	0	0	0	0	13	0	0	0	0	4	0	0	0	0
3.456	3.4595	0	0	0	0	0	15	0	0	0	0	0	0	0	0	0
3.463	3.466	1	0	0	0	0	18	0	0	0	0	0	1	0	0	0
3.469	3.472	0	0	0	0	0	17	0	0	0	1	0	0	0	0	0
3.475	3.478	2	0	0	0	0	6	4	0	0	0	0	0	0	0	0
3.481	3.4845	1	0	0	0	0	3	0	0	0	0	0	0	0	0	0
3.488	3.491	1	0	0	0	0	10	1	0	0	0	3	0	0	0	0
3.494	3.497	2	0	0	0	0	6	0	0	0	0	0	0	0	0	0
3.5	3.503	0	0	0	0	0	4	3	0	0	0	0	0	0	0	0
3.506	3.509	0	0	0	0	0	2	0	0	0	0	0	3	0	0	0
3.512	3.5155	0	0	0	0	0	6	0	0	0	0	0	0	0	3	0
3.519	3.522	0	0	0	0	0	0	0	0	0	0	0	0	0	1	0
3.525	3.528	0	0	0	0	0	1	0	0	0	0	0	0	0	0	0
3.531	3.5345	0	0	0	0	0	2	0	0	0	0	0	0	0	0	0
3.538	3.541	3	0	0	0	0	0	0	0	0	0	0	1	0	0	0
3.544	3.547	3	0	0	0	0	3	0	0	0	0	0	0	0	0	0
3.55	3.553	2	0	0	0	0	1	0	0	0	0	0	0	0	0	0
3.556	3.5595	0	0	0	0	0	0	0	0	0	0	0	0	0	0	0
3.563	3.566	0	0	0	0	0	0	0	0	0	0	0	0	0	0	0
3.569	3.572	0	0	0	0	0	0	0	0	0	0	0	0	0	0	0
3.575	3.578	0	0	0	0	0	0	0	0	0	0	0	0	0	1	0
3.581	3.5845	2	0	0	0	0	2	0	0	0	0	0	0	0	0	0
3.588	3.591	1	0	0	0	0	0	0	0	0	0	0	0	0	0	0
3.594	3.597	1	0	0	0	0	4	0	0	0	0	0	0	0	0	0
Checkfields
Sum of Datapoints		667300	760404	851676	855838	667497	735202	649162	682924	629840	369973	459505	663868	711066	713899	861969
FRET Ratio Analysis
		Whole Worm (Extracted Raw Data)
		w1	w2	w3	w4	w5	w6	w7	w8	w9	w10	w11	w12	w13	w14	w15		Mean	Sdv
	Mean (IMJ)	2.42	2.366	2.197	2.431	2.407	2.388	2.301	2.238	2.223	2.376	2.31	2.202	2.297	2.427	1.792		2.29167	0.155806
	Mean (Calc)	2.42017	2.36609	2.19749	2.43071	2.40697	2.38818	2.30106	2.23768	2.22319	2.37629	2.30958	2.20192	2.29754	2.42709	1.7923		2.29175	0.155741
Threshold Analysis
		Threshold Analyis (% Above) -> Cumulative Density Function
	% Above	w1	w2	w3	w4	w5	w6	w7	w8	w9	w10	w11	w12	w13	w14	w15		Mean (%)	Sdv
	1.100	100	100	100	100	100	100	100	100	100	100	100	100	100	100	100		100	0
	1.106	100	100	100	100	100	100	100	100	100	100	100	100	100	100	100		100	0
	1.112	100	100	100	100	100	100	100	100	100	100	100	100	100	100	100		100	0
	1.119	100	100	100	100	100	100	100	100	100	100	100	100	100	100	100		100	0
	1.125	100	100	100	100	100	100	100	100	100	100	100	100	100	100	100		100	0
	1.131	100	100	100	100	100	100	100	100	100	100	100	100	100	100	100		100	0
	1.138	100	100	100	100	100	100	100	100	100	100	100	100	100	100	100		100	0
	1.144	100	100	100	100	100	100	100	100	100	100	100	100	100	100	100		100	0
	1.150	100	100	100	100	100	100	100	100	100	100	100	100	100	100	100		100	0
	1.156	100	100	100	100	100	100	100	100	100	100	100	100	100	100	100		100	0
	1.162	100	100	100	100	100	100	100	100	100	100	100	100	100	100	100		100	0
	1.169	100	100	100	100	100	100	100	100	100	100	100	100	100	100	100		100	0
	1.175	100	100	100	100	100	100	100	100	100	100	100	100	100	100	100		100	0
	1.181	100	100	100	100	100	100	100	100	100	100	100	100	100	100	100		100	0
	1.188	100	100	100	100	100	100	100	100	100	100	100	100	100	100	100		100	0
	1.194	100	100	100	100	100	100	100	100	100	100	100	100	100	100	100		100	0
	1.200	100	100	100	100	100	100	100	100	100	100	100	100	100	100	100		100	0
	1.206	100	100	100	100	100	100	100	100	100	100	100	100	100	100	100		100	0
	1.213	100	100	100	100	100	100	100	100	100	100	100	100	100	100	100		100	0
	1.219	100	100	100	100	100	100	100	100	100	100	100	100	100	100	100		100	0
	1.225	100	100	100	100	100	100	100	100	100	100	100	100	100	100	100		100	0
	1.231	100	100	100	100	100	100	100	100	100	100	100	100	100	100	100		100	0
	1.238	100	100	100	100	100	100	100	100	100	100	100	100	100	100	100		100	0
	1.244	100	100	100	100	100	100	100	100	100	100	100	100	100	100	100		100	0
	1.250	100	100	100	100	100	100	100	100	100	100	100	100	100	100	100		100	0
	1.256	100	100	100	100	100	100	100	100	100	100	100	100	100	100	100		100	0
	1.263	100	100	100	100	100	100	100	100	100	100	100	100	100	100	100		100	0
	1.269	100	100	100	100	100	100	100	100	100	100	100	100	100	100	100		100	0
	1.275	100	100	100	100	100	100	100	100	100	100	100	100	100	100	100		100	0
	1.281	100	100	100	100	100	100	100	100	100	100	100	100	100	100	99.9995		100	0.000115755
	1.288	100	100	100	100	100	100	100	100	100	100	100	100	100	100	99.9994		100	0.000144694
	1.294	100	100	100	100	100	100	100	100	100	100	100	100	100	100	99.9994		100	0.000144694
	1.300	100	100	100	100	100	100	100	100	100	100	100	100	100	100	99.9992		99.9999	0.000202572
	1.306	100	100	100	100	100	100	100	100	100	100	100	100	100	100	99.9991		99.9999	0.000231511
	1.312	100	100	100	100	100	100	100	100	100	100	100	100	100	100	99.9983		99.9999	0.000434083
	1.319	100	100	100	100	100	100	100	100	100	100	100	100	100	100	99.998		99.9999	0.00049196
	1.325	100	100	100	100	100	100	100	100	100	100	100	100	100	100	99.9972		99.9998	0.000694532
	1.331	100	100	100	100	100	100	100	100	100	100	100	100	100	100	99.9957		99.9997	0.00107074
	1.338	100	100	100	100	100	100	100	100	100	100	100	100	100	100	99.9941		99.9996	0.00147588
	1.344	100	100	100	100	100	100	100	100	100	100	100	100	100	100	99.9908		99.9994	0.00228617
	1.350	100	100	100	100	100	100	100	100	100	100	100	100	100	100	99.9878		99.9992	0.00303858
	1.356	100	100	100	100	100	100	100	100	100	100	100	100	100	100	99.9816		99.9988	0.00460128
	1.362	100	100	100	100	100	100	100	100	100	100	100	100	100	100	99.976		99.9984	0.00599034
	1.369	100	100	100	100	100	100	100	100	100	100	100	100	100	100	99.9679		99.9979	0.00801606
	1.375	100	100	100	100	100	100	100	100	100	100	100	99.9998	100	100	99.9588		99.9972	0.0102707
	1.381	100	100	100	100	100	100	100	100	100	100	100	99.9998	100	100	99.9447		99.9963	0.0138012
	1.388	100	100	100	100	100	100	100	100	100	100	100	99.9998	100	100	99.929		99.9953	0.0177079
	1.394	100	100	100	100	100	100	100	100	100	100	100	99.9998	100	100	99.9121		99.9941	0.021933
	1.400	100	100	100	100	100	100	100	100	100	100	100	99.9998	100	100	99.8883		99.9925	0.0278654
	1.406	100	100	100	100	100	100	99.9997	100	100	100	100	99.9998	100	100	99.8521		99.9901	0.0368889
	1.412	100	100	100	100	100	100	99.9997	100	100	100	100	99.9998	100	100	99.8165		99.9877	0.0457731
	1.419	100	100	100	100	100	100	99.9997	100	100	100	100	99.9998	100	100	99.7673		99.9845	0.0580432
	1.425	100	100	100	100	100	100	99.9997	100	100	100	100	99.9998	100	100	99.6989		99.9799	0.0750882
	1.431	100	100	100	100	100	100	99.9997	100	100	100	100	99.9997	100	100	99.6256		99.975	0.0933748
	1.438	100	100	100	100	100	100	99.9997	100	100	100	100	99.9997	100	100	99.5294		99.9686	0.117365
	1.444	99.9996	100	100	100	100	100	99.9997	100	100	100	100	99.9992	100	100	99.4122		99.9607	0.146606
	1.450	99.9996	100	100	100	100	100	99.9997	100	100	100	100	99.9991	100	100	99.2729		99.9514	0.18133
	1.456	99.9996	100	100	100	100	100	99.9997	100	100	100	100	99.9991	100	100	99.0952		99.9396	0.225665
	1.463	99.9996	100	100	100	100	100	99.9997	100	100	100	100	99.9991	100	100	98.8917		99.926	0.276423
	1.469	99.9996	100	100	100	100	100	99.9997	100	100	100	100	99.9991	100	100	98.6567		99.9103	0.335053
	1.475	99.9996	100	100	100	100	100	99.9997	100	100	100	100	99.9991	100	100	98.3814		99.892	0.403725
	1.481	99.9996	100	100	100	100	100	99.9997	100	100	100	100	99.9986	100	100	98.0764		99.8716	0.479797
	1.488	99.9996	100	100	100	100	100	99.9995	100	100	100	100	99.9982	100	100	97.7261		99.8482	0.567153
	1.494	99.9996	100	100	100	100	100	99.9995	100	100	100	100	99.9976	100	100	97.3337		99.822	0.665042
	1.500	99.9996	100	100	100	100	100	99.9992	100	100	100	100	99.9976	100	100	96.899		99.793	0.773471
	1.506	99.9996	100	100	100	100	100	99.9989	100	100	100	100	99.9973	100	100	96.4098		99.7604	0.895466
	1.513	99.9996	100	100	100	100	100	99.9989	100	100	100	100	99.9973	100	100	95.8661		99.7241	1.0311
	1.519	99.9996	100	100	100	100	100	99.9988	100	100	100	100	99.9971	100	100	95.2535		99.6833	1.18389
	1.525	99.9996	100	100	100	100	100	99.9988	100	100	100	100	99.9971	100	100	94.5807		99.6384	1.35174
	1.531	99.9996	100	100	100	100	100	99.9985	100	100	100	100	99.997	100	100	93.8631		99.5905	1.53072
	1.538	99.9996	100	100	100	100	100	99.9978	100	100	100	100	99.9964	100	100	93.0631		99.5371	1.73026
	1.544	99.9996	100	100	100	100	100	99.9978	100	100	100	100	99.9964	100	100	92.1903		99.4789	1.94797
	1.550	99.9996	100	100	100	100	100	99.9978	100	100	99.9997	100	99.9959	100	100	91.2612		99.4169	2.17972
	1.556	99.9996	100	100	100	100	100	99.9975	100	100	99.9997	100	99.9944	100	100	90.2586		99.35	2.42978
	1.562	99.9996	100	100	100	100	100	99.9975	100	100	99.9997	100	99.994	100	100	89.1874		99.2785	2.69697
	1.569	99.9996	100	100	100	100	100	99.9968	100	100	99.9997	100	99.9934	100	100	88.0569		99.2031	2.97895
	1.575	99.9996	100	100	100	100	100	99.9954	100	100	99.9997	100	99.9931	100	100	86.8926		99.1254	3.26935
	1.581	99.9996	100	100	100	100	100	99.9951	100	100	99.9997	100	99.992	100	100	85.643		99.042	3.58103
	1.588	99.9996	100	100	100	100	100	99.9949	100	100	99.9997	99.9998	99.9905	100	100	84.3781		98.9575	3.89651
	1.594	99.9996	100	100	100	100	100	99.9938	100	100	99.9997	99.9998	99.9896	100	100	83.0282		98.8674	4.23321
	1.600	99.9996	100	100	100	100	100	99.9931	100	100	99.9997	99.9998	99.9886	100	100	81.6803		98.7774	4.56939
	1.606	99.9994	100	100	100	100	100	99.9917	100	100	99.9997	99.9998	99.9864	100	100	80.2957		98.6848	4.91471
	1.613	99.9988	100	100	100	100	100	99.9889	100	100	99.9997	99.9998	99.9837	100	100	78.8852		98.5904	5.26644
	1.619	99.9985	100	100	100	100	100	99.9857	100	100	99.9997	99.9998	99.9803	100	100	77.4403		98.4936	5.62675
	1.625	99.9985	100	100	100	100	100	99.9821	100	100	99.9997	99.9998	99.9767	100	100	75.9786		98.3957	5.99122
	1.631	99.9985	100	100	100	100	100	99.978	100	100	99.9997	99.9996	99.9736	100	100	74.5013		98.2967	6.3596
	1.638	99.9984	100	100	100	100	100	99.9732	100	100	99.9997	99.9996	99.9685	100	100	73.0107		98.1967	6.73123
	1.644	99.9979	100	100	100	100	100	99.9689	100	100	99.9997	99.9993	99.9626	100	100	71.5337		98.0975	7.09949
	1.650	99.997	100	100	100	100	100	99.962	100	100	99.9997	99.9993	99.9572	100	100	70.0611		97.9984	7.46658
	1.656	99.997	100	100	100	100	100	99.9598	100	100	99.9997	99.9993	99.9515	100	100	68.6088		97.9011	7.82869
	1.662	99.997	100	100	100	100	100	99.953	100	100	99.9997	99.9993	99.9476	99.9994	100	67.1287		97.8017	8.1977
	1.669	99.997	100	100	100	100	100	99.9469	100	100	99.9992	99.9991	99.9419	99.9993	100	65.691		97.705	8.55611
	1.675	99.9964	100	99.9996	100	100	100	99.9427	100	100	99.9992	99.9989	99.9316	99.9992	100	64.2647		97.6088	8.91161
	1.681	99.996	100	99.9991	100	100	100	99.9362	100	100	99.9992	99.9987	99.9238	99.9982	100	62.8417		97.5129	9.26628
	1.688	99.996	100	99.9986	100	100	100	99.9281	100	100	99.9992	99.9987	99.9137	99.9977	100	61.4346		97.4178	9.61695
	1.694	99.9954	100	99.998	100	100	100	99.9171	100	100	99.9992	99.9987	99.9009	99.9968	100	60.0712		97.3251	9.95659
	1.700	99.9952	100	99.9971	100	100	100	99.9099	100	100	99.9992	99.998	99.8842	99.9941	100	58.6777		97.2304	10.3037
	1.706	99.9946	100	99.9964	100	100	100	99.9017	100	100	99.9989	99.9965	99.8676	99.993	100	57.2975		97.1364	10.6475
	1.713	99.994	100	99.9954	100	100	100	99.8922	100	100	99.9989	99.9959	99.8536	99.9917	100	55.9097		97.0421	10.9932
	1.719	99.9936	100	99.9942	100	100	100	99.88	100	100	99.9989	99.9954	99.8308	99.9907	100	54.5344		96.9479	11.3356
	1.725	99.9921	100	99.9931	100	100	100	99.8695	100	100	99.9989	99.9941	99.8018	99.9896	100	53.2032		96.8561	11.6669
	1.731	99.9921	100	99.9898	100	100	100	99.8538	100	100	99.9989	99.9933	99.7774	99.9876	100	51.8759		96.7646	11.9972
	1.738	99.9913	100	99.9868	100	100	100	99.8393	100	100	99.9981	99.9928	99.7442	99.9859	100	50.5415		96.672	12.3291
	1.744	99.99	100	99.984	100	100	100	99.8175	100	99.9986	99.9981	99.9909	99.706	99.9831	100	49.2093		96.5785	12.6602
	1.750	99.9889	100	99.9796	100	100	100	99.7964	100	99.9981	99.9978	99.99	99.67	99.9789	100	47.9079		96.4872	12.9837
	1.756	99.9871	100	99.9722	100	100	100	99.776	99.9997	99.9975	99.9978	99.9891	99.6273	99.9748	100	46.6497		96.3981	13.2962
	1.763	99.9865	100	99.9642	100	100	100	99.7532	99.9981	99.9968	99.9978	99.9872	99.5775	99.9693	100	45.3733		96.3069	13.6131
	1.769	99.9841	100	99.9553	100	100	100	99.7278	99.9975	99.9968	99.9978	99.9852	99.5248	99.9644	100	44.1384		96.2181	13.9195
	1.775	99.9829	100	99.9466	100	100	100	99.7021	99.9963	99.996	99.9978	99.9819	99.4552	99.9582	100	42.9196		96.1291	14.2216
	1.781	99.981	100	99.9342	100	100	100	99.6719	99.9956	99.9951	99.9978	99.9748	99.3911	99.9474	100	41.7529		96.0428	14.5105
	1.788	99.9789	100	99.9211	100	100	100	99.6425	99.9934	99.9927	99.9978	99.97	99.3167	99.9373	100	40.5773		95.9552	14.8015
	1.794	99.9766	100	99.9055	100	100	100	99.5996	99.9903	99.9913	99.9978	99.9639	99.2312	99.9243	100	39.4591		95.8693	15.0776
	1.800	99.972	100	99.8887	100	100	99.9999	99.5548	99.9868	99.9902	99.9978	99.9595	99.1411	99.9108	100	38.3817		95.7856	15.3435
	1.806	99.9688	100	99.8645	100	100	99.999	99.5078	99.9826	99.987	99.9976	99.9499	99.0445	99.8883	100	37.3345		95.7016	15.6013
	1.812	99.9645	100	99.8371	100	99.9997	99.999	99.4575	99.9795	99.9849	99.9976	99.9419	98.9406	99.8685	100	36.3117		95.6188	15.853
	1.819	99.9612	100	99.799	100	99.9996	99.9985	99.4055	99.9758	99.9819	99.9965	99.9338	98.8123	99.8509	100	35.3442		95.5373	16.0903
	1.825	99.9573	100	99.7585	100	99.9996	99.998	99.3371	99.9714	99.9789	99.9951	99.9214	98.682	99.8267	99.9999	34.3843		95.454	16.3252
	1.831	99.9528	100	99.7123	100	99.9996	99.9976	99.2661	99.9621	99.9724	99.9949	99.9073	98.5368	99.7989	99.9999	33.4632		95.3709	16.55
	1.838	99.9484	100	99.6536	100	99.9996	99.9967	99.202	99.9523	99.9663	99.9949	99.8945	98.3778	99.7768	99.9999	32.5913		95.2903	16.7624
	1.844	99.9428	100	99.5876	100	99.9994	99.9948	99.121	99.9392	99.9557	99.9932	99.8781	98.195	99.7436	99.9997	31.7421		95.2062	16.968
	1.850	99.9351	100	99.52	100	99.9994	99.9932	99.0468	99.9265	99.9459	99.9914	99.8596	97.9969	99.6986	99.9994	30.9479		95.124	17.1597
	1.856	99.9266	100	99.4393	100	99.9993	99.9906	98.9573	99.9114	99.9346	99.9884	99.8427	97.8014	99.6505	99.9993	30.1515		95.0395	17.3515
	1.863	99.9165	99.9997	99.3418	100	99.999	99.9883	98.8676	99.8957	99.9216	99.9873	99.8165	97.5772	99.6002	99.999	29.3715		94.9521	17.5385
	1.869	99.9048	99.9995	99.2305	100	99.9976	99.9864	98.7615	99.877	99.9051	99.9857	99.7922	97.3297	99.5439	99.999	28.603		94.8611	17.7218
	1.875	99.8948	99.9991	99.1099	100	99.9976	99.9811	98.6555	99.8599	99.8828	99.9843	99.761	97.0583	99.4816	99.9983	27.8967		94.7707	17.8892
	1.881	99.8843	99.998	98.9741	100	99.9972	99.9761	98.5421	99.8325	99.8565	99.9827	99.7319	96.7542	99.4171	99.998	27.2074		94.6768	18.0516
	1.888	99.8711	99.9957	98.8161	100	99.9969	99.9716	98.4126	99.8079	99.8234	99.9797	99.7005	96.4275	99.3434	99.998	26.5629		94.5805	18.2021
	1.894	99.8567	99.9941	98.6354	100	99.996	99.9661	98.2755	99.7749	99.7796	99.9781	99.6581	96.0906	99.2569	99.9978	25.921		94.4787	18.3509
	1.900	99.8425	99.9918	98.431	100	99.9943	99.9597	98.1319	99.7398	99.7239	99.9746	99.6126	95.7386	99.1669	99.9975	25.2981		94.3736	18.4944
	1.906	99.8262	99.9901	98.2037	100	99.993	99.9543	97.97	99.7051	99.6669	99.9732	99.5606	95.3315	99.0527	99.9973	24.7018		94.2618	18.6304
	1.912	99.8109	99.9876	97.9618	100	99.9916	99.9452	97.7972	99.6593	99.5956	99.9657	99.5103	94.9002	98.9379	99.9969	24.1346		94.1463	18.7586
	1.919	99.7896	99.9841	97.6882	100	99.9888	99.9353	97.614	99.6054	99.5151	99.963	99.4588	94.4317	98.8139	99.9961	23.6065		94.026	18.8765
	1.925	99.767	99.9815	97.3964	100	99.9846	99.9263	97.4287	99.5516	99.4237	99.9586	99.3926	93.9264	98.6894	99.9952	23.0895		93.9008	18.9915
	1.931	99.7382	99.9783	97.0766	100	99.9811	99.915	97.2212	99.4704	99.3208	99.9503	99.326	93.4219	98.5332	99.995	22.5858		93.7676	19.102
	1.938	99.707	99.9701	96.7434	100	99.9753	99.9037	96.9732	99.3746	99.2071	99.9424	99.2416	92.8689	98.3864	99.994	22.1249		93.6275	19.2012
	1.944	99.6754	99.9607	96.3795	99.9999	99.9703	99.8817	96.7324	99.281	99.0528	99.9327	99.1571	92.2882	98.2155	99.9915	21.6592		93.4785	19.3012
	1.950	99.6372	99.9508	95.9662	99.9989	99.9631	99.8619	96.4725	99.1601	98.8827	99.927	99.067	91.6551	98.0304	99.9891	21.1915		93.3169	19.4011
	1.956	99.5952	99.9402	95.5274	99.9981	99.9563	99.8406	96.1822	99.0339	98.6892	99.9165	98.9565	91.0074	97.8307	99.987	20.7431		93.1469	19.4958
	1.963	99.5423	99.9275	95.0748	99.9967	99.9444	99.8094	95.8685	98.8852	98.462	99.904	98.8455	90.296	97.6042	99.9839	20.2797		92.9616	19.5937
	1.969	99.4963	99.9152	94.5782	99.995	99.9318	99.7741	95.5567	98.7341	98.218	99.8862	98.7088	89.544	97.3637	99.9791	19.8587		92.7693	19.6818
	1.975	99.4428	99.8979	94.0515	99.9917	99.9164	99.7425	95.2177	98.5549	97.9271	99.8705	98.5674	88.7869	97.0972	99.9746	19.4491		92.5659	19.7665
	1.981	99.3796	99.876	93.4591	99.9901	99.898	99.6993	94.8415	98.3581	97.5929	99.8578	98.4146	87.953	96.8006	99.9679	19.0398		92.3419	19.8513
	1.988	99.3011	99.8435	92.8468	99.9883	99.8719	99.6481	94.4327	98.1097	97.2282	99.8305	98.2586	87.1191	96.4887	99.9623	18.6264		92.1037	19.9362
	1.994	99.2167	99.811	92.1531	99.9846	99.8485	99.5964	94.0189	97.8517	96.8066	99.8081	98.0781	86.2354	96.1604	99.9534	18.2131		91.8491	20.0224
	2.000	99.1349	99.7747	91.4583	99.9796	99.821	99.5286	93.5857	97.5601	96.374	99.7865	97.8821	85.3374	95.815	99.9414	17.8098		91.5859	20.1073
	2.006	99.0351	99.7334	90.6845	99.9744	99.7844	99.4489	93.1114	97.2146	95.8428	99.7632	97.6466	84.3779	95.4239	99.9302	17.4177		91.2926	20.1887
	2.012	98.9272	99.6816	89.864	99.9675	99.7413	99.3663	92.6015	96.8285	95.2894	99.7351	97.3909	83.3619	95.027	99.916	17.0399		90.9825	20.2691
	2.019	98.8061	99.6188	88.9811	99.9589	99.7004	99.2753	92.0448	96.4011	94.6613	99.6965	97.1367	82.3506	94.5864	99.8994	16.6472		90.651	20.3537
	2.025	98.6792	99.5443	88.079	99.9464	99.6379	99.1666	91.4826	95.911	93.9902	99.6627	96.8625	81.2958	94.1131	99.8798	16.2767		90.3018	20.4345
	2.031	98.5437	99.4578	87.1104	99.9336	99.5853	99.0388	90.8782	95.3932	93.2707	99.6138	96.5509	80.2253	93.5996	99.8503	15.9107		89.9308	20.5161
	2.038	98.3923	99.3643	86.1166	99.9189	99.5273	98.9159	90.2561	94.8283	92.4586	99.5638	96.2109	79.1136	93.0542	99.8176	15.5217		89.5373	20.6064
	2.044	98.2246	99.2599	85.04	99.8978	99.4632	98.7636	89.5823	94.2155	91.5888	99.501	95.8579	77.9792	92.4776	99.786	15.1497		89.1191	20.6957
	2.050	98.053	99.1426	83.9037	99.8724	99.3723	98.6051	88.8954	93.533	90.663	99.4259	95.4545	76.7889	91.8631	99.7479	14.7642		88.6723	20.7921
	2.056	97.8591	99.0059	82.7545	99.8431	99.2701	98.4193	88.186	92.7832	89.6645	99.3378	95.0362	75.6107	91.227	99.7058	14.3864		88.206	20.8881
	2.062	97.6561	98.8478	81.5275	99.8135	99.1504	98.2058	87.4389	91.99	88.5831	99.251	94.5796	74.4517	90.563	99.6565	14.0061		87.7147	20.9876
	2.069	97.4379	98.6574	80.2587	99.7757	99.0217	97.965	86.6617	91.1311	87.4463	99.1499	94.1126	73.2216	89.8645	99.5992	13.6201		87.1949	21.0945
	2.075	97.1986	98.4507	78.9259	99.7256	98.8782	97.7072	85.8498	90.2119	86.2305	99.0329	93.6216	71.9586	89.1156	99.5268	13.2049		86.6426	21.2137
	2.081	96.9399	98.2153	77.53	99.6734	98.7148	97.4213	84.9991	89.2307	84.927	98.8888	93.0789	70.6588	88.3	99.4452	12.8056		86.0552	21.3344
	2.088	96.6489	97.952	76.0793	99.6046	98.5107	97.1197	84.1311	88.14	83.5669	98.7359	92.4821	69.3948	87.4325	99.3534	12.4094		85.4374	21.4555
	2.094	96.3426	97.6614	74.5987	99.5205	98.2941	96.7742	83.2633	87.0087	82.127	98.5653	91.8795	68.1056	86.5481	99.2475	12.0156		84.7968	21.5823
	2.100	96.0282	97.3077	73.0599	99.4277	98.0607	96.3904	82.3569	85.7908	80.6103	98.372	91.2273	66.7807	85.6267	99.1209	11.6314		84.1194	21.7128
	2.106	95.6805	96.9415	71.5111	99.3249	97.8097	95.9768	81.4039	84.5157	79.0815	98.1493	90.5773	65.4428	84.6833	98.9837	11.2524		83.4223	21.8481
	2.112	95.3138	96.5305	69.9241	99.1997	97.5302	95.5682	80.4682	83.1785	77.4563	97.8861	89.8711	64.0891	83.6908	98.8131	10.8729		82.6928	21.9882
	2.119	94.9123	96.0969	68.2721	99.0558	97.1931	95.0937	79.4386	81.7722	75.8361	97.6036	89.1259	62.7414	82.6884	98.6075	10.4917		81.9286	22.1306
	2.125	94.4785	95.6102	66.5566	98.9029	96.8353	94.5891	78.4237	80.2602	74.1511	97.2917	88.3414	61.3721	81.6263	98.3949	10.1022		81.1291	22.2824
	2.131	93.9976	95.0709	64.8343	98.7153	96.4628	94.0393	77.3876	78.6909	72.37	96.9476	87.519	60.0268	80.5202	98.1391	9.70975		80.2954	22.4345
	2.138	93.5127	94.5033	63.0865	98.503	96.0644	93.4417	76.3088	77.0449	70.5822	96.5581	86.6561	58.66	79.3999	97.8729	9.3392		79.4356	22.5876
	2.144	92.9879	93.8713	61.3108	98.284	95.5986	92.804	75.1917	75.3826	68.7117	96.1178	85.7501	57.315	78.2172	97.574	8.97898		78.5397	22.7381
	2.150	92.4415	93.1872	59.5082	98.0314	95.0764	92.1245	74.0689	73.6242	66.8357	95.6286	84.7595	55.9629	77.0154	97.2534	8.60588		77.6082	22.8907
	2.156	91.8558	92.4664	57.696	97.7379	94.5374	91.4007	72.9109	71.8387	64.9349	95.1159	83.7503	54.6187	75.7845	96.8919	8.25633		76.6531	23.0394
	2.162	91.2311	91.6834	55.9089	97.4145	93.9478	90.5985	71.7617	69.9904	63.0138	94.5707	82.7351	53.2544	74.5379	96.4883	7.89785		75.669	23.1861
	2.169	90.575	90.8463	54.0933	97.0757	93.3008	89.7844	70.5684	68.1082	61.0612	93.9439	81.6413	51.9194	73.2476	96.0501	7.55874		74.6516	23.3258
	2.175	89.8764	89.9347	52.3204	96.6865	92.6209	88.907	69.366	66.1501	59.0899	93.273	80.4825	50.6217	71.9092	95.5667	7.22938		73.6023	23.4528
	2.181	89.1951	88.9901	50.5138	96.2757	91.8872	87.9951	68.1566	64.1661	57.149	92.5859	79.3197	49.355	70.5541	95.0318	6.91591		72.5394	23.5763
	2.188	88.4406	87.964	48.7297	95.7975	91.1228	87.0285	66.9187	62.2293	55.1918	91.841	78.0546	48.0481	69.1822	94.4435	6.63226		71.4416	23.6816
	2.194	87.7052	86.8981	46.9323	95.2905	90.2882	86.0253	65.7024	60.2035	53.2026	91.0356	76.792	46.7585	67.7972	93.8266	6.33004		70.3192	23.79
	2.200	86.8942	85.7695	45.1821	94.7127	89.4383	84.9535	64.5178	58.183	51.2705	90.1969	75.4904	45.4723	66.3763	93.1367	6.0537		69.1765	23.8743
	2.206	86.0505	84.605	43.4473	94.1074	88.5336	83.8719	63.2656	56.1591	49.3097	89.3127	74.1243	44.2222	64.977	92.4206	5.7625		68.0113	23.955
	2.213	85.1873	83.4062	41.7491	93.4477	87.5541	82.7109	62.0351	54.0937	47.3663	88.4002	72.7468	43.0339	63.5317	91.627	5.48245		66.8248	24.0151
	2.219	84.2876	82.1363	40.1046	92.7278	86.5495	81.5126	60.8095	52.0608	45.4509	87.4215	71.3505	41.8079	62.1437	90.7782	5.24334		65.6256	24.0514
	2.225	83.4048	80.8508	38.4626	91.9463	85.4757	80.2528	59.5722	50.0829	43.6376	86.3758	69.9418	40.6435	60.7153	89.8857	5.00517		64.4169	24.0653
	2.231	82.4535	79.5176	36.8726	91.1191	84.3719	78.9491	58.3486	48.0979	41.8008	85.2649	68.483	39.5127	59.2759	88.9416	4.75528		63.1843	24.0625
	2.238	81.4747	78.1362	35.3479	90.231	83.2028	77.5645	57.121	46.1942	40.0449	84.0932	66.9627	38.3441	57.8426	87.9501	4.53984		61.9367	24.0265
	2.244	80.4629	76.6795	33.8726	89.3248	82.0017	76.1933	55.9007	44.3061	38.3275	82.8236	65.4041	37.2118	56.3877	86.8848	4.34691		60.6752	23.9643
	2.250	79.4536	75.194	32.4109	88.3407	80.7454	74.7701	54.6974	42.4254	36.6782	81.5846	63.8539	36.1423	54.971	85.8004	4.14342		59.4141	23.8869
	2.256	78.3724	73.6833	31.0303	87.3002	79.4534	73.3256	53.5045	40.5868	35.0384	80.2859	62.2383	35.0506	53.5346	84.6452	3.9607		58.134	23.7821
	2.262	77.3105	72.1345	29.7013	86.225	78.1335	71.8227	52.3195	38.7988	33.4475	78.8414	60.62	33.998	52.1053	83.4442	3.80408		56.8471	23.6461
	2.269	76.214	70.5641	28.4108	85.1048	76.7809	70.2951	51.1214	37.0627	31.9538	77.4165	58.9806	32.9871	50.7205	82.2241	3.6492		55.5657	23.4894
	2.275	75.085	68.967	27.1765	83.9158	75.3819	68.7621	49.969	35.4041	30.5008	75.9158	57.3417	32.0005	49.3162	80.9403	3.50604		54.2788	23.301
	2.281	73.9558	67.336	26.012	82.6808	73.9758	67.2403	48.7755	33.7822	29.1161	74.4065	55.6551	31.0248	47.9279	79.6054	3.36868		52.9909	23.0931
	2.288	72.7871	65.747	24.8788	81.3711	72.5223	65.6809	47.6397	32.2116	27.7342	72.8145	53.992	30.0816	46.5943	78.2116	3.24455		51.7007	22.8571
	2.294	71.6054	64.1139	23.7722	80.0133	71.0222	64.11	46.4604	30.6734	26.4986	71.182	52.3607	29.1727	45.2647	76.7632	3.12691		50.4093	22.5911
	2.300	70.4138	62.4721	22.7453	78.6425	69.5097	62.4941	45.2944	29.2079	25.2647	69.4724	50.7294	28.2818	43.9444	75.2818	3.02273		49.1185	22.3024
	2.306	69.1726	60.8081	21.7542	77.2181	67.9661	60.9064	44.1571	27.8029	24.1072	67.7806	49.0606	27.4262	42.7143	73.7621	2.90649		47.8362	21.9909
	2.312	67.942	59.1353	20.8026	75.7195	66.4412	59.3295	43.0118	26.4403	23.03	66.0229	47.4495	26.5548	41.4933	72.2315	2.80068		46.5603	21.6607
	2.319	66.6517	57.4587	19.8817	74.219	64.8828	57.7467	41.9074	25.1157	22.0116	64.3255	45.8452	25.7068	40.3084	70.6781	2.70033		45.296	21.3161
	2.325	65.358	55.7851	19.0271	72.7063	63.3336	56.1778	40.8246	23.8281	21.0431	62.5813	44.2228	24.919	39.1279	69.0888	2.60555		44.0419	20.9522
	2.331	64.1076	54.1282	18.2055	71.1081	61.7866	54.6295	39.7797	22.5697	20.1404	60.8361	42.6204	24.0955	37.9699	67.4842	2.50241		42.7976	20.5792
	2.338	62.8515	52.4499	17.4025	69.5333	60.2734	53.0383	38.772	21.376	19.2793	58.9832	41.0176	23.3022	36.8211	65.8302	2.41911		41.5566	20.1862
	2.344	61.5841	50.8114	16.6521	67.9144	58.7535	51.4838	37.7582	20.2476	18.444	57.1877	39.4609	22.521	35.731	64.1703	2.3379		40.3372	19.7836
	2.350	60.3011	49.1814	15.9353	66.2532	57.2401	49.9725	36.7229	19.1592	17.677	55.3778	37.8982	21.7679	34.6239	62.5383	2.25124		39.1267	19.371
	2.356	59.0526	47.5872	15.2497	64.5755	55.731	48.4368	35.7262	18.1325	16.9287	53.5358	36.3567	21.0489	33.5935	60.8474	2.16852		37.9314	18.9434
	2.363	57.792	45.9781	14.5915	62.9062	54.2557	46.9591	34.7312	17.1407	16.2244	51.7381	34.8875	20.3455	32.5933	59.2092	2.09207		36.763	18.518
	2.369	56.513	44.4486	13.9486	61.2314	52.8146	45.4916	33.7785	16.1595	15.6	49.8269	33.3822	19.6703	31.6443	57.5716	2.01945		35.6067	18.0812
	2.375	55.2227	42.9601	13.3214	59.5603	51.3397	44.0512	32.8793	15.2399	14.967	47.9913	31.9357	19.0094	30.689	55.9186	1.94555		34.4687	17.6429
	2.381	53.9597	41.4814	12.7236	57.8778	49.8639	42.6299	31.9726	14.3521	14.4087	46.175	30.527	18.3658	29.7947	54.265	1.87304		33.3513	17.1973
	2.388	52.6958	40.0023	12.141	56.2229	48.402	41.2595	31.083	13.4882	13.8838	44.3727	29.2032	17.7412	28.9124	52.6465	1.80877		32.2576	16.7541
	2.394	51.4433	38.6145	11.5728	54.4922	46.9836	39.8892	30.2113	12.6853	13.3629	42.6218	27.8793	17.1344	28.0425	51.0484	1.74554		31.1818	16.3093
	2.400	50.239	37.2422	11.0119	52.8292	45.6004	38.5554	29.3615	11.9132	12.8884	40.8538	26.6435	16.5256	27.2415	49.4923	1.67431		30.1381	15.8765
	2.406	48.9924	35.8586	10.4762	51.1808	44.1945	37.2099	28.5285	11.169	12.4214	39.1012	25.3603	15.9533	26.4264	47.9558	1.61746		29.0964	15.4364
	2.412	47.7514	34.5549	9.95672	49.5444	42.8213	35.9384	27.6974	10.4827	11.9805	37.3665	24.1619	15.3897	25.6626	46.4265	1.5576		28.0862	14.9992
	2.419	46.5354	33.2785	9.46005	47.957	41.4613	34.6848	26.8884	9.81822	11.5382	35.694	23.018	14.8046	24.9051	44.8902	1.49182		27.095	14.5729
	2.425	45.3808	32.0657	8.97184	46.3946	40.1209	33.4663	26.0876	9.17935	11.1219	34.0306	21.8962	14.2571	24.1467	43.4032	1.42929		26.1301	14.158
	2.431	44.1857	30.8817	8.49114	44.8361	38.8671	32.2929	25.3119	8.55835	10.6711	32.397	20.8331	13.756	23.4421	41.9457	1.36455		25.189	13.7504
	2.438	43.0237	29.7234	8.01972	43.2832	37.5978	31.1347	24.5395	7.99459	10.272	30.8447	19.8424	13.224	22.7764	40.5759	1.30933		24.2774	13.3487
	2.444	41.9146	28.5627	7.56884	41.7674	36.4066	30.0188	23.8098	7.48502	9.8498	29.3462	18.8466	12.7159	22.1155	39.2027	1.25353		23.3909	12.9603
	2.450	40.7601	27.4336	7.13957	40.2894	35.2349	28.9523	23.1047	7.00005	9.42192	27.9245	17.8614	12.2014	21.4669	37.8743	1.19819		22.5242	12.58
	2.456	39.6381	26.3598	6.70783	38.8101	34.0622	27.9363	22.4077	6.54158	8.98752	26.5033	16.9561	11.6818	20.8449	36.6125	1.14819		21.6799	12.2094
	2.463	38.5085	25.3023	6.28314	37.4025	32.9727	27.0075	21.732	6.10009	8.55074	25.1164	16.0682	11.2138	20.2364	35.3762	1.09482		20.8644	11.8543
	2.469	37.4238	24.2787	5.90001	36.0038	31.874	26.0897	21.0354	5.71381	8.1019	23.8225	15.2011	10.7428	19.639	34.1424	1.04157		20.0674	11.5021
	2.475	36.3261	23.3005	5.54471	34.6326	30.769	25.1947	20.3835	5.33383	7.62924	22.5708	14.3953	10.2807	19.0442	32.9503	0.993191		19.2899	11.1551
	2.481	35.2513	22.3475	5.18284	33.2938	29.6995	24.3351	19.7504	4.97947	7.19691	21.3443	13.6327	9.85678	18.4633	31.7979	0.942725		18.5383	10.816
	2.488	34.2073	21.4069	4.8246	31.9828	28.672	23.5198	19.1327	4.63624	6.76505	20.1696	12.8752	9.41588	17.9028	30.714	0.896088		17.8081	10.4949
	2.494	33.2207	20.4981	4.47717	30.7466	27.6693	22.7445	18.5524	4.29579	6.34066	19.0222	12.1835	9.01203	17.3686	29.6637	0.848986		17.1096	10.1904
	2.500	32.2192	19.6018	4.18105	29.5142	26.6782	21.9953	17.9858	3.98536	5.91118	17.9364	11.5139	8.62837	16.8066	28.6696	0.802581		16.4286	9.886
	2.506	31.2335	18.7364	3.88047	28.2806	25.7093	21.2784	17.4302	3.71037	5.48282	16.9453	10.8924	8.24742	16.2427	27.7241	0.766733		15.7707	9.58793
	2.512	30.2587	17.9026	3.61393	27.0939	24.7763	20.5995	16.8836	3.45763	5.06795	15.9801	10.2819	7.85759	15.7059	26.7741	0.724852		15.1319	9.29655
	2.519	29.3328	17.0862	3.34869	25.9783	23.85	19.9687	16.3329	3.21763	4.66214	15.056	9.68847	7.48281	15.1643	25.8848	0.686452		14.516	9.02268
	2.525	28.44	16.2867	3.10646	24.8739	22.9624	19.3652	15.8204	2.97456	4.24679	14.1678	9.13309	7.12054	14.6354	25.0124	0.648515		13.9196	8.7584
	2.531	27.5561	15.5219	2.88314	23.8357	22.0927	18.7671	15.3159	2.73954	3.86733	13.3237	8.59534	6.78343	14.0993	24.1751	0.610811		13.3445	8.50075
	2.538	26.6754	14.7937	2.65077	22.8183	21.2808	18.2366	14.8371	2.5341	3.50486	12.5185	8.08849	6.48322	13.5657	23.3673	0.577863		12.7955	8.2507
	2.544	25.8172	14.0769	2.43978	21.8609	20.4737	17.7142	14.3684	2.3376	3.15239	11.783	7.61602	6.17472	13.078	22.5591	0.54828		12.2667	8.00625
	2.550	24.9877	13.4076	2.24181	20.929	19.6781	17.2145	13.8859	2.15544	2.83342	11.0197	7.16967	5.88325	12.5744	21.7773	0.51742		11.7517	7.76664
	2.556	24.1359	12.7518	2.05665	20.0435	18.9229	16.758	13.4198	1.9743	2.53922	10.3467	6.73681	5.59253	12.0561	21.0327	0.485864		11.2569	7.53388
	2.562	23.3367	12.1192	1.88687	19.1928	18.1757	16.3201	12.9904	1.81982	2.26486	9.66692	6.32659	5.32757	11.5602	20.3275	0.457673		10.7849	7.30986
	2.569	22.5522	11.5223	1.74045	18.3723	17.4741	15.8973	12.5779	1.67998	2.00273	9.04039	5.93465	5.07254	11.0597	19.6221	0.431338		10.332	7.08988
	2.575	21.7718	10.9235	1.59779	17.5727	16.7754	15.484	12.1463	1.54673	1.76521	8.47981	5.56795	4.83726	10.5664	18.9469	0.401987		9.89225	6.87096
	2.581	21.0229	10.3524	1.46276	16.8098	16.1108	15.0843	11.725	1.41538	1.55373	7.95166	5.20691	4.60332	10.0844	18.2995	0.375536		9.47056	6.66182
	2.588	20.3252	9.82294	1.33619	16.0625	15.469	14.7211	11.3328	1.29604	1.36924	7.47109	4.88896	4.37015	9.6098	17.6808	0.357321		9.0742	6.46099
	2.594	19.6225	9.28848	1.22535	15.3364	14.8685	14.3713	10.9258	1.18578	1.18617	6.97889	4.57819	4.15158	9.14992	17.0705	0.334119		8.6849	6.26387
	2.600	18.9209	8.77507	1.11803	14.6541	14.285	14.0413	10.5485	1.08826	1.02089	6.53021	4.29092	3.93783	8.69047	16.4527	0.311148		8.31102	6.06899
	2.606	18.2584	8.276	1.03631	13.9828	13.7142	13.7187	10.1728	0.99484	0.882129	6.11747	4.01737	3.7387	8.22737	15.8821	0.286785		7.95373	5.87999
	2.613	17.6041	7.81256	0.951066	13.3722	13.1831	13.4145	9.82544	0.906397	0.753048	5.70879	3.73989	3.52691	7.78887	15.3057	0.266019		7.61057	5.70109
	2.619	16.9478	7.35898	0.874981	12.7517	12.6561	13.1239	9.47545	0.831864	0.651277	5.32688	3.48223	3.33274	7.36598	14.7428	0.245368		7.27787	5.51867
	2.625	16.3006	6.9421	0.805353	12.1788	12.1442	12.8329	9.14826	0.758942	0.558555	4.9209	3.24697	3.14837	6.97938	14.2108	0.229823		6.9604	5.34349
	2.631	15.6904	6.55204	0.738896	11.6209	11.6568	12.5477	8.81721	0.682506	0.475359	4.60547	3.03914	2.96294	6.56423	13.6591	0.212885		6.65504	5.1708
	2.638	15.0919	6.18434	0.679484	11.1039	11.1756	12.2607	8.47585	0.621885	0.399625	4.31086	2.85633	2.79468	6.17735	13.1391	0.196527		6.36454	5.001
	2.644	14.5097	5.82795	0.631109	10.5742	10.7187	12.0038	8.15898	0.561117	0.333577	4.0084	2.66374	2.63607	5.81859	12.6477	0.178197		6.08479	4.83927
	2.650	13.9459	5.49208	0.583555	10.0693	10.2721	11.7377	7.85597	0.496688	0.278801	3.75271	2.48419	2.48001	5.45477	12.1547	0.165203		5.81491	4.6793
	2.656	13.4022	5.18606	0.540346	9.59189	9.80858	11.4792	7.56237	0.448073	0.23625	3.50053	2.31858	2.34233	5.1105	11.6577	0.148381		5.55553	4.51984
	2.662	12.8567	4.88701	0.503595	9.1397	9.41173	11.2266	7.27322	0.395652	0.199098	3.27835	2.15841	2.19456	4.7869	11.1631	0.133299		5.30719	4.36618
	2.669	12.3131	4.61649	0.467431	8.70948	9.01832	10.9734	6.9773	0.35348	0.163692	3.03157	2.01826	2.05779	4.46203	10.6987	0.122742		5.06559	4.21553
	2.675	11.7833	4.35308	0.432911	8.28977	8.64738	10.726	6.70757	0.315555	0.134796	2.83048	1.86179	1.9284	4.15714	10.2627	0.112533		4.83623	4.07115
	2.681	11.2943	4.10413	0.396277	7.88537	8.28843	10.4687	6.45155	0.284365	0.108599	2.62749	1.74231	1.80593	3.85815	9.82576	0.106268		4.61651	3.9303
	2.688	10.8194	3.86847	0.364928	7.50048	7.9521	10.2164	6.2023	0.256397	0.0895466	2.44153	1.61826	1.70169	3.58391	9.40637	0.0939709		4.40772	3.79436
	2.694	10.3138	3.6428	0.334987	7.13944	7.62176	9.96937	5.94921	0.230772	0.073987	2.25908	1.5014	1.60439	3.32388	8.99679	0.0839937		4.20304	3.657
	2.700	9.85689	3.42923	0.309273	6.78797	7.32033	9.7093	5.71583	0.203829	0.0628731	2.09286	1.4002	1.50813	3.0803	8.58301	0.0747127		4.00898	3.52479
	2.706	9.38768	3.22289	0.284146	6.46127	7.01052	9.45182	5.4729	0.178351	0.0469961	1.94879	1.3088	1.40736	2.84868	8.18449	0.0699561		3.81898	3.39258
	2.713	8.96478	3.0376	0.260545	6.14088	6.71898	9.21148	5.23429	0.158729	0.0388988	1.81824	1.2285	1.30779	2.63576	7.81273	0.0639234		3.64221	3.26929
	2.719	8.53634	2.86492	0.237649	5.82073	6.44003	8.96039	4.99983	0.139254	0.0336593	1.69742	1.15516	1.22585	2.40343	7.45161	0.0549904		3.46808	3.14543
	2.725	8.13337	2.69633	0.220272	5.50385	6.16782	8.70441	4.78802	0.126515	0.0284199	1.56092	1.07572	1.14767	2.20458	7.07495	0.0471015		3.29866	3.02351
	2.731	7.76098	2.5497	0.201485	5.21454	5.91269	8.45128	4.57513	0.109968	0.0220691	1.44362	1.00761	1.07491	2.02105	6.73036	0.043157		3.14124	2.90887
	2.738	7.38259	2.4099	0.186104	4.93902	5.64931	8.20251	4.37271	0.0959111	0.015242	1.32577	0.933831	0.999898	1.8447	6.40273	0.0381684		2.98656	2.79643
	2.744	7.02488	2.26169	0.17037	4.66946	5.43044	7.94693	4.16768	0.0834646	0.011749	1.24252	0.872678	0.932264	1.67917	6.08041	0.0332959		2.84047	2.68651
	2.750	6.65443	2.13847	0.15675	4.42128	5.20317	7.69204	3.98036	0.0714574	0.0100025	1.14792	0.818272	0.876831	1.52307	5.7658	0.0277272		2.69917	2.57622
	2.756	6.30691	2.00144	0.14266	4.17591	4.98894	7.42544	3.79397	0.0650146	0.00682713	1.06738	0.764954	0.820946	1.38074	5.46786	0.0241308		2.56221	2.46841
	2.762	5.98936	1.87519	0.1254	3.94853	4.78309	7.16524	3.62544	0.0582788	0.00412803	0.996019	0.719252	0.762953	1.24869	5.18042	0.0211144		2.43354	2.36668
	2.769	5.67616	1.75933	0.111897	3.71706	4.56841	6.88804	3.44968	0.0515431	0.00238156	0.924392	0.673986	0.712491	1.11691	4.91386	0.0186782		2.30565	2.2632
	2.775	5.38498	1.64426	0.10039	3.50428	4.36676	6.63736	3.27068	0.045393	0.00127016	0.859522	0.634814	0.668958	1.00258	4.65724	0.0149657		2.18623	2.16648
	2.781	5.12049	1.54102	0.0899403	3.31149	4.18474	6.39008	3.11817	0.0398287	0.00111139	0.795193	0.598905	0.622413	0.897385	4.41295	0.0136896		2.07583	2.07622
	2.788	4.85689	1.43726	0.0824257	3.12653	4.00182	6.13859	2.95535	0.0357287	0.000317541	0.742216	0.551463	0.581592	0.801613	4.19079	0.0117174		1.96762	1.98654
	2.794	4.59269	1.33732	0.0729151	2.93747	3.82474	5.90994	2.81116	0.0307501	0.000317541	0.687618	0.522954	0.541975	0.711748	3.98208	0.0095131		1.86488	1.90109
	2.800	4.32924	1.24092	0.064696	2.75998	3.64856	5.66538	2.67021	0.0272358	0.000317541	0.634911	0.490093	0.506577	0.637494	3.78051	0.00846898		1.76431	1.81384
	2.806	4.08422	1.16122	0.0587078	2.59161	3.50279	5.42613	2.53542	0.0224037	0.000317541	0.595179	0.45919	0.471479	0.568583	3.5837	0.00707682		1.6712	1.73109
	2.812	3.84954	1.0764	0.0529544	2.42873	3.35807	5.20265	2.40187	0.0197679	0.000317541	0.553013	0.431116	0.436533	0.508251	3.39656	0.00580067		1.58144	1.65239
	2.819	3.63704	0.991973	0.0453224	2.2884	3.21859	4.98897	2.27771	0.0168394	0	0.506523	0.400866	0.403695	0.450591	3.21992	0.00545263		1.49679	1.57974
	2.825	3.40626	0.917539	0.0401561	2.13989	3.0914	4.78059	2.15616	0.0149358	0	0.477602	0.372792	0.381401	0.403338	3.05519	0.00487257		1.41614	1.50583
	2.831	3.20321	0.85139	0.0366336	2.01288	2.95762	4.57466	2.0394	0.0120072	0	0.444897	0.348854	0.355794	0.361289	2.90489	0.00440851		1.34053	1.43603
	2.838	3.01334	0.782873	0.0322893	1.88412	2.83941	4.37091	1.92741	0.0106893	0	0.418679	0.330355	0.329433	0.318817	2.76356	0.0034804		1.26836	1.36936
	2.844	2.83336	0.723037	0.0295887	1.76996	2.72076	4.1696	1.82112	0.00966433	0	0.396245	0.306199	0.305784	0.285768	2.63749	0.0025523		1.20074	1.30498
	2.850	2.66717	0.666093	0.0274752	1.65265	2.60061	3.97931	1.72299	0.00834646	0	0.369757	0.282478	0.285298	0.259188	2.50119	0.00220426		1.13498	1.24243
	2.856	2.51251	0.615199	0.0238354	1.54024	2.49724	3.78576	1.63765	0.00688217	0	0.35462	0.262456	0.268276	0.234015	2.36504	0.00208824		1.07372	1.18141
	2.863	2.35262	0.574958	0.0210174	1.4428	2.38788	3.61955	1.55154	0.00541788	0	0.329213	0.239388	0.248543	0.208279	2.24219	0.00185622		1.01502	1.12553
	2.869	2.20486	0.521433	0.019491	1.34605	2.29514	3.44137	1.46543	0.00483216	0	0.307049	0.218714	0.23348	0.182543	2.12803	0.00127615		0.957979	1.07071
	2.875	2.06369	0.477772	0.0177297	1.2611	2.18847	3.27366	1.36823	0.00410002	0	0.285156	0.20348	0.217814	0.165104	2.0248	0.00116013		0.903484	1.01683
	2.881	1.94021	0.440687	0.016673	1.18013	2.08241	3.1152	1.2912	0.00366073	0	0.267317	0.186287	0.204709	0.144853	1.92338	0.00116013		0.853192	0.966406
	2.888	1.80788	0.403207	0.0149118	1.10009	1.98698	2.95987	1.21218	0.0035143	0	0.250018	0.167789	0.188592	0.128399	1.82505	0.00116013		0.803309	0.917011
	2.894	1.69099	0.374143	0.0125635	1.0301	1.88181	2.81637	1.13854	0.0035143	0	0.23299	0.154949	0.177746	0.114617	1.72167	0.000464054		0.756698	0.869039
	2.900	1.5756	0.339951	0.0113893	0.966889	1.78787	2.67423	1.06707	0.0035143	0	0.217043	0.14385	0.167503	0.106038	1.61479	0.000464054		0.711747	0.822015
	2.906	1.4704	0.311413	0.0103326	0.901456	1.69169	2.54678	0.99821	0.0035143	0	0.201636	0.135581	0.157411	0.0956311	1.53789	0.000464054		0.670828	0.779918
	2.912	1.3688	0.285112	0.00821909	0.841631	1.60795	2.42899	0.926733	0.00322144	0	0.18596	0.127746	0.14536	0.0843804	1.45623	0.000464054		0.631386	0.740616
	2.919	1.27604	0.260125	0.00763201	0.793258	1.5254	2.31419	0.866964	0.00292858	0	0.174337	0.117083	0.133912	0.0770674	1.37989	0.000464054		0.595286	0.703127
	2.925	1.19317	0.236979	0.00645785	0.739159	1.4457	2.19872	0.801803	0.00278215	0	0.155146	0.108813	0.12623	0.0698951	1.30775	0.000464054		0.559537	0.666543
	2.931	1.10985	0.216201	0.00540111	0.683774	1.3678	2.08623	0.744806	0.00263573	0	0.143794	0.102719	0.119903	0.0628634	1.24485	0		0.526055	0.630991
	2.938	1.03312	0.196475	0.00493145	0.638322	1.27296	1.97796	0.690583	0.00263573	0	0.133253	0.0946671	0.108455	0.0558317	1.17215	0		0.49209	0.594774
	2.944	0.96808	0.178721	0.00422696	0.59322	1.19656	1.88384	0.645139	0.00263573	0	0.126496	0.0907498	0.101677	0.0504876	1.1108	0		0.463509	0.563693
	2.950	0.906039	0.164255	0.0037573	0.552558	1.12375	1.79719	0.594613	0.00263573	0	0.116495	0.0868326	0.0951996	0.044581	1.05393	0		0.436123	0.534752
	2.956	0.849993	0.150709	0.00270056	0.510844	1.05184	1.71001	0.548553	0.00263573	0	0.107305	0.0831329	0.0887225	0.0424714	1.0014	0		0.410021	0.506407
	2.963	0.796194	0.141372	0.00270056	0.472402	0.98742	1.62663	0.512199	0.0024893	0	0.101629	0.0785628	0.0846554	0.0392369	0.952095	0		0.386506	0.47967
	2.969	0.741046	0.128747	0.00246573	0.43992	0.924948	1.54733	0.473842	0.00234287	0	0.0940609	0.0752984	0.0804377	0.0350178	0.892983	0		0.362563	0.453241
	2.975	0.696089	0.118095	0.00164382	0.412695	0.863225	1.48	0.438565	0.00234287	0	0.0889254	0.068552	0.0721529	0.0324864	0.843257	0		0.341202	0.430533
	2.981	0.645287	0.108758	0.00140899	0.382666	0.809142	1.40506	0.410683	0.00234287	0	0.0821682	0.061588	0.0673327	0.0284081	0.79381	0		0.31991	0.406866
	2.988	0.605725	0.100736	0.00105674	0.356259	0.759554	1.34154	0.375869	0.00219644	0	0.0767624	0.0578884	0.0601023	0.0261579	0.751367	0		0.301014	0.38651
	2.994	0.564514	0.0913988	0.000704493	0.328567	0.714161	1.2855	0.341671	0.00219644	0	0.0716268	0.0550592	0.0555833	0.0236265	0.709064	0		0.282911	0.367719
	3.000	0.52615	0.0840343	0.000469662	0.304263	0.673112	1.22089	0.31117	0.00219644	0	0.0654102	0.052883	0.0533239	0.0219389	0.677967	0		0.266254	0.348676
	3.006	0.490334	0.0770643	0.000469662	0.28253	0.628617	1.16907	0.28067	0.00205001	0	0.0581123	0.0485305	0.0503112	0.0196887	0.638045	0		0.249699	0.331396
	3.012	0.454818	0.0735136	0.000469662	0.264653	0.569591	1.11969	0.254636	0.00205001	0	0.0532471	0.0470071	0.0463948	0.0175792	0.596163	0		0.233321	0.313223
	3.019	0.423797	0.0681217	0.000469662	0.245023	0.526444	1.07086	0.233224	0.00161072	0	0.0497334	0.0446132	0.0442859	0.0161729	0.557362	0		0.218781	0.296864
	3.025	0.391728	0.0611517	0.000352247	0.227263	0.483448	1.02625	0.209193	0.00146429	0	0.0432464	0.0430898	0.0429302	0.0143447	0.523884	0		0.204556	0.281909
	3.031	0.364004	0.0570749	0.000352247	0.209853	0.446444	0.972794	0.192864	0.00146429	0	0.0386515	0.0402607	0.0399176	0.0127977	0.496429	0		0.191527	0.266297
	3.038	0.33688	0.0516831	0.000352247	0.193728	0.40914	0.922196	0.173146	0.00146429	0	0.0343268	0.0378668	0.0372062	0.0125164	0.468274	0		0.178585	0.251204
	3.044	0.315151	0.0476063	0.000352247	0.178889	0.375133	0.879894	0.157742	0.00146429	0	0.0308131	0.0346025	0.0347961	0.011532	0.441939	0		0.167328	0.23836
	3.050	0.29447	0.0430035	0.000352247	0.162297	0.343372	0.835961	0.14434	0.00117143	0	0.0254073	0.0332967	0.0326872	0.00956311	0.413924	0		0.15599	0.225348
	3.056	0.271992	0.0380061	0	0.151197	0.313559	0.79842	0.132787	0.001025	0	0.0218935	0.0306852	0.0310303	0.00843804	0.383528	0		0.145504	0.213493
	3.062	0.252061	0.0353759	0	0.136241	0.283896	0.761695	0.123236	0.001025	0	0.0191906	0.0293794	0.0295239	0.00759423	0.357474	0		0.135779	0.202109
	3.069	0.238423	0.0327458	0	0.123622	0.252436	0.727147	0.11538	0.001025	0	0.0181094	0.0285089	0.027867	0.00576599	0.334641	0		0.127045	0.191626
	3.075	0.219092	0.0301156	0	0.113222	0.22517	0.693415	0.107215	0.001025	0	0.0162174	0.0258974	0.0268126	0.00562536	0.311529	0		0.118356	0.181358
	3.081	0.206804	0.028406	0	0.105978	0.204945	0.659819	0.0958158	0.000732146	0	0.0156768	0.0250269	0.0253062	0.00421902	0.290377	0		0.110874	0.171815
	3.088	0.18912	0.0268278	0	0.0980326	0.187267	0.627039	0.0856489	0.000732146	0	0.0140551	0.0239388	0.025005	0.00393775	0.269926	0		0.103435	0.162372
	3.094	0.175633	0.0238031	0	0.0897366	0.166593	0.590722	0.0799492	0.000732146	0	0.0137848	0.0232859	0.0231974	0.00253141	0.247934	0		0.0958602	0.1522
	3.100	0.161547	0.0223565	0	0.0807396	0.146817	0.558758	0.0734793	0.000146429	0	0.0135145	0.0224154	0.022143	0.00225014	0.228884	0		0.08887	0.143151
	3.106	0.152255	0.0197264	0	0.0738458	0.129888	0.527746	0.0665473	0.000146429	0	0.012163	0.0211097	0.0203354	0.00154697	0.211374	0		0.0824457	0.134801
	3.113	0.142215	0.0180167	0	0.0684709	0.114158	0.502447	0.061926	0.000146429	0	0.0116225	0.0200215	0.0194316	0.000984437	0.192044	0		0.0767656	0.12753
	3.119	0.135921	0.0163071	0	0.0649656	0.102323	0.482997	0.0568425	0.000146429	0	0.0108116	0.0187158	0.0174734	0.000562536	0.180558	0		0.0725082	0.122327
	3.125	0.128578	0.0148605	0	0.059357	0.0913862	0.461098	0.0520671	0	0	0.00946015	0.0180629	0.0168708	0.000140634	0.165289	0		0.0678114	0.116331
	3.131	0.117488	0.014203	0	0.0545664	0.076255	0.439063	0.0465215	0	0	0.00864928	0.0171924	0.015967	0.000140634	0.156325	0		0.0630914	0.110482
	3.138	0.110145	0.0127564	0	0.0516453	0.0669666	0.411452	0.0425164	0	0	0.00702754	0.0161043	0.0149126	0.000140634	0.142737	0		0.0584269	0.103359
	3.144	0.103102	0.0115728	0	0.0463873	0.0551313	0.388193	0.0400516	0	0	0.00621667	0.0158867	0.0143101	0	0.132652	0		0.0542335	0.0973742
	3.150	0.0956092	0.0111783	0	0.0421809	0.0464422	0.370102	0.0365086	0	0	0.0054058	0.0154514	0.0143101	0	0.120885	0		0.0505383	0.0924789
	3.156	0.0888656	0.0101262	0	0.0382082	0.0394009	0.348068	0.0335818	0	0	0.0054058	0.0145809	0.013105	0	0.109819	0		0.0467441	0.0867907
	3.162	0.0848194	0.00920563	0	0.0334175	0.0323597	0.331474	0.0312711	0	0	0.00513551	0.0134928	0.0120506	0	0.101135	0		0.043624	0.082596
	3.169	0.080024	0.00841658	0	0.0310806	0.0280151	0.316784	0.0291145	0	0	0.00405435	0.0119694	0.0111468	0	0.0931504	0		0.040917	0.0788556
	3.175	0.0740297	0.00802205	0	0.0290943	0.02412	0.30087	0.0268038	0	0	0.00324348	0.0113165	0.00948984	0	0.0846058	0		0.0381063	0.0747527
	3.181	0.0705829	0.00736451	0	0.027809	0.0208241	0.283732	0.0255714	0	0	0.00324348	0.0106636	0.00903794	0	0.0770417	0		0.0357247	0.0704264
	3.188	0.0668365	0.00710149	0	0.0253553	0.0182772	0.263873	0.0235688	0	0	0.00324348	0.010446	0.00858604	0	0.070178	0		0.0331644	0.0654722
	3.194	0.0642889	0.00670696	0	0.0234858	0.0145319	0.251632	0.020488	0	0	0.0027029	0.0102284	0.00813415	0	0.0641547	0		0.0310902	0.062436
	3.200	0.0594935	0.00631243	0	0.0213826	0.0119851	0.238846	0.0192556	0	0	0.0027029	0.00957552	0.00707972	0	0.0589719	0		0.0290403	0.059203
	3.206	0.0566462	0.00591791	0	0.019513	0.0109364	0.224836	0.0163287	0	0	0.00243261	0.00914027	0.00692909	0	0.0530887	0		0.0270513	0.0557024
	3.213	0.0524502	0.0057864	0	0.0183446	0.00883899	0.212867	0.0150964	0	0	0.00216232	0.00652876	0.00602529	0	0.048046	0		0.0250764	0.052725
	3.219	0.0476547	0.00565489	0	0.0177604	0.00704123	0.200897	0.0135559	0	0	0.00216232	0.00631114	0.00527213	0	0.0445441	0		0.0233903	0.0497067
	3.225	0.0449573	0.00499734	0	0.0163582	0.0067416	0.188928	0.0115534	0	0	0.00189203	0.00631114	0.0051215	0	0.0411823	0		0.0218695	0.046746
	3.231	0.0428593	0.00447131	0	0.0153066	0.00569291	0.179679	0.00924269	0	0	0.00162174	0.00609351	0.00451897	0	0.0381006	0		0.0205057	0.0444957
	3.238	0.0392627	0.0043398	0	0.0147224	0.00509366	0.167573	0.00862651	0	0	0.00135145	0.00587589	0.00391644	0	0.0348789	0		0.0190427	0.0414625
	3.244	0.0367151	0.00355074	0	0.0139045	0.00464422	0.156012	0.00847246	0	0	0.00135145	0.00587589	0.00376581	0	0.0319373	0		0.0177486	0.0385852
	3.250	0.0340177	0.00184113	0	0.0126192	0.00314608	0.143906	0.00816437	0	0	0.00135145	0.00565826	0.00331391	0	0.0294159	0		0.0162289	0.0356509
	3.256	0.032669	0.00170962	0	0.0121518	0.00284645	0.134657	0.00770224	0	0	0.00135145	0.00544064	0.00225949	0	0.025774	0		0.0151041	0.0333632
	3.262	0.0310205	0.00170962	0	0.0114508	0.00239701	0.12772	0.00693201	0	0	0.00135145	0.00544064	0.00225949	0	0.0238129	0		0.014273	0.0316337
	3.269	0.0287727	0.00170962	0	0.0109834	0.00209739	0.121735	0.00662392	0	0	0.00135145	0.00457014	0.00180759	0	0.0196106	0		0.0132841	0.0300918
	3.275	0.0275738	0.00131509	0	0.0100486	0.00209739	0.115342	0.00539157	0	0	0.00108116	0.00457014	0.00150632	0	0.0175095	0		0.0124291	0.0285354
	3.281	0.0266747	0.00131509	0	0.00981494	0.00194757	0.110038	0.00508348	0	0	0.00108116	0.00457014	0.00135569	0	0.0158286	0		0.0118473	0.0272233
	3.288	0.0241271	0.00131509	0	0.00934756	0.00194757	0.101197	0.00492943	0	0	0.00108116	0.00457014	0.00135569	0	0.0135874	0		0.0108972	0.0249898
	3.294	0.0227784	0.00105207	0	0.00876334	0.00149813	0.0928996	0.00323494	0	0	0.00081087	0.00457014	0.00135569	0	0.0119064	0		0.00992464	0.0229891
	3.300	0.0218792	0.00105207	0	0.00876334	0.000599254	0.0873229	0.0030809	0	0	0.00081087	0.00413488	0.00135569	0	0.0105057	0		0.00930032	0.0216399
	3.306	0.0202308	0.000657545	0	0.00852965	0.000599254	0.0822903	0.00261876	0	0	0.00081087	0.00391726	0.00135569	0	0.00798432	0		0.00859963	0.0203857
	3.312	0.0196314	0.000526036	0	0.00806227	0.000599254	0.0782098	0.00246472	0	0	0.00081087	0.00369963	0.00135569	0	0.00742402	0		0.00818558	0.0193909
	3.319	0.0187322	0.000526036	0	0.00771174	0.000599254	0.0745373	0.00246472	0	0	0.00081087	0.00369963	0.00135569	0	0.00686372	0		0.00782008	0.0184732
	3.325	0.0167841	0.000526036	0	0.00747805	0.000599254	0.0693687	0.00246472	0	0	0.00081087	0.00369963	0.00135569	0	0.00588319	0		0.00726468	0.0171571
	3.331	0.0145362	0.000394527	0	0.00689383	0.000599254	0.0661043	0.00246472	0	0	0.00081087	0.00348201	0.00135569	0	0.00490265	0		0.0067696	0.0163022
	3.338	0.0128878	0.000394527	0	0.00689383	0.000599254	0.0614797	0.00246472	0	0	0.00081087	0.00326438	0.000903794	0	0.00392212	0		0.0062414	0.0151507
	3.344	0.0119886	0	0	0.00630961	0.000599254	0.055903	0.00246472	0	0	0.00081087	0.00326438	0.000903794	0	0.00378205	0		0.00573509	0.0137797
	3.350	0.0110895	0	0	0.00595907	0.000599254	0.0529106	0.00246472	0	0	0.00054058	0.00326438	0.000903794	0	0.00336182	0		0.00540625	0.0130361
	3.356	0.0101903	0	0	0.00490747	0.00044944	0.0485581	0.00200258	0	0	0.00054058	0.00326438	0.000903794	0	0.00266144	0		0.00489854	0.0119692
	3.363	0.0100405	0	0	0.00432325	0.00044944	0.0446136	0.00200258	0	0	0.00054058	0.00326438	0.000903794	0	0.00266144	0		0.00458663	0.0110072
	3.369	0.0088416	0	0	0.00432325	0.00044944	0.040125	0.00169449	0	0	0.00054058	0.00326438	0.000903794	0	0.00238129	0		0.00416826	0.00988863
	3.375	0.00839203	0	0	0.00362218	0.00044944	0.0379488	0.00154045	0	0	0.00027029	0.00304676	0.000903794	0	0.00182099	0		0.00386631	0.0093648
	3.381	0.00794245	0	0	0.00362218	0.00044944	0.0356365	0.00154045	0	0	0.00027029	0.00304676	0.000903794	0	0.00154083	0		0.00366351	0.0087938
	3.388	0.00629402	0	0	0.00338849	0.00044944	0.0334602	0.00154045	0	0	0.00027029	0.00239388	0.000903794	0	0.00154083	0		0.00334943	0.0082218
	3.394	0.00569459	0	0	0.00303796	0.00044944	0.031692	0.00154045	0	0	0.00027029	0.00239388	0.000903794	0	0.00140076	0		0.00315888	0.00777826
	3.400	0.00539487	0	0	0.00268742	0.00044944	0.0289716	0.00154045	0	0	0.00027029	0.00195863	0.000753162	0	0.00140076	0		0.00289511	0.00711323
	3.406	0.00509516	0	0	0.00268742	0.00044944	0.0278835	0.00154045	0	0	0.00027029	0.00195863	0.000753162	0	0.00140076	0		0.00280259	0.00684041
	3.412	0.00434587	0	0	0.00233689	0.00044944	0.0262513	0.00154045	0	0	0.00027029	0.001741	0.000753162	0	0.00126068	0		0.00259661	0.00643002
	3.419	0.0038963	0	0	0.00140213	0.000149813	0.0223068	0.0013864	0	0	0.00027029	0.001741	0.000753162	0	0.00126068	0		0.00221111	0.00546876
	3.425	0.00374644	0	0	0.000467378	0.000149813	0.0208106	0.0013864	0	0	0.00027029	0.001741	0.000753162	0	0.00126068	0		0.00203905	0.00511322
	3.431	0.00359658	0	0	0.000467378	0	0.0193144	0.0013864	0	0	0.00027029	0.001741	0.000753162	0	0.000840455	0		0.00189131	0.00475286
	3.438	0.00359658	0	0	0.000467378	0	0.0186343	0.00123236	0	0	0.00027029	0.001741	0.000753162	0	0.000840455	0		0.0018357	0.00458797
	3.444	0.00359658	0	0	0	0	0.016322	0.00123236	0	0	0.00027029	0.001741	0.000753162	0	0.000700379	0		0.00164105	0.00403839
	3.450	0.00314701	0	0	0	0	0.0153699	0.00123236	0	0	0.00027029	0.00152338	0.000753162	0	0.000700379	0		0.0015331	0.00379344
	3.456	0.0028473	0	0	0	0	0.0136017	0.00123236	0	0	0.00027029	0.000652876	0.000753162	0	0.000700379	0		0.0013372	0.00336023
	3.463	0.0028473	0	0	0	0	0.0115614	0.00123236	0	0	0.00027029	0.000652876	0.000753162	0	0.000700379	0		0.00120119	0.00286598
	3.469	0.00269744	0	0	0	0	0.00911314	0.00123236	0	0	0.00027029	0.000652876	0.000602529	0	0.000700379	0		0.00101793	0.00227529
	3.475	0.00269744	0	0	0	0	0.00680085	0.00123236	0	0	0	0.000652876	0.000602529	0	0.000700379	0		0.000845762	0.00174349
	3.481	0.00239772	0	0	0	0	0.00598475	0.000616179	0	0	0	0.000652876	0.000602529	0	0.000700379	0		0.000730296	0.00153245
	3.488	0.00224786	0	0	0	0	0.0055767	0.000616179	0	0	0	0.000652876	0.000602529	0	0.000700379	0		0.000693102	0.00142843
	3.494	0.00209801	0	0	0	0	0.00421653	0.000462134	0	0	0	0	0.000602529	0	0.000700379	0		0.000538639	0.00112238
	3.500	0.00179829	0	0	0	0	0.00340043	0.000462134	0	0	0	0	0.000602529	0	0.000700379	0		0.000464251	0.00091764
	3.506	0.00179829	0	0	0	0	0.00285636	0	0	0	0	0	0.000602529	0	0.000700379	0		0.000397171	0.000811584
	3.512	0.00179829	0	0	0	0	0.00258432	0	0	0	0	0	0.000150632	0	0.000700379	0		0.000348908	0.000757177
	3.519	0.00179829	0	0	0	0	0.00176822	0	0	0	0	0	0.000150632	0	0.000280152	0		0.000266486	0.0005998
	3.525	0.00179829	0	0	0	0	0.00176822	0	0	0	0	0	0.000150632	0	0.000140076	0		0.000257148	0.000600605
	3.531	0.00179829	0	0	0	0	0.0016322	0	0	0	0	0	0.000150632	0	0.000140076	0		0.00024808	0.000578337
	3.538	0.00179829	0	0	0	0	0.00136017	0	0	0	0	0	0.000150632	0	0.000140076	0		0.000229945	0.00053747
	3.544	0.00134872	0	0	0	0	0.00136017	0	0	0	0	0	0	0	0.000140076	0		0.000189931	0.000458084
	3.550	0.000899146	0	0	0	0	0.000952119	0	0	0	0	0	0	0	0.000140076	0		0.000132756	0.000313076
	3.556	0.000599431	0	0	0	0	0.000816102	0	0	0	0	0	0	0	0.000140076	0		0.000103707	0.000242712
	3.563	0.000599431	0	0	0	0	0.000816102	0	0	0	0	0	0	0	0.000140076	0		0.000103707	0.000242712
	3.569	0.000599431	0	0	0	0	0.000816102	0	0	0	0	0	0	0	0.000140076	0		0.000103707	0.000242712
	3.575	0.000599431	0	0	0	0	0.000816102	0	0	0	0	0	0	0	0.000140076	0		0.000103707	0.000242712
	3.581	0.000599431	0	0	0	0	0.000816102	0	0	0	0	0	0	0	0	0		9.43689e-05	0.000243825
	3.588	0.000299715	0	0	0	0	0.000544068	0	0	0	0	0	0	0	0	0		5.62522e-05	0.000150194
	3.594	0.000149858	0	0	0	0	0.000544068	0	0	0	0	0	0	0	0	0		4.62617e-05	0.00013817

## Sheet: FRETanalysisMACRO
FRET analysis macro
// threshold factor (thr*sigma of background) thr = 5.;
// display range for FRET ratio
rmin = 1.5;
rmax = 3.3;
// correction for bleedthrough from donor to acceptor channel (0=none) bleed = 0.0;
// clean up ROI Manager run("ROI Manager...");
nroi = roiManager("count"); if (nroi > 0) {
roiManager("deselect");
roiManager("delete"); };
roiManager("Add");
// rename slices
setSlice(1);
run("Set Label...", "label=donor"); setSlice(2);
run("Set Label...", "label=acceptor"); setSlice(3);
run("Set Label...", "label=brightfield");
// split into single images run("Stack to Images");
// HyD dynamic range problem: stretch to 16 bit selectWindow("acceptor");
getStatistics(area, mean, min, max, std); maxacc = max;
selectWindow("donor"); getStatistics(area, mean, min, max, std); maxdon = max;
print(maxdon);
print(maxacc);
if (maxacc > maxdon){
hydfac = 65000.00/maxacc; }else{
hydfac = 65000.00/maxdon; }
print(hydfac);
run("Multiply...", "value=hydfac"); selectWindow("acceptor");
run("Multiply...", "value=hydfac");
// process donor image selectWindow("donor");
run("Gaussian Blur...", "sigma=2"); roiManager("Select", 0); getStatistics(area, mean, min, max, std); print(mean);
thrdon = thr*std;
if (thrdon == 0){
thrdon = 10.;
}
run("Select None"); run("Subtract...", "value=mean"); run("Select None");
// create threshold mask for donor
run("Duplicate...", "title=donor-mask");
run("Subtract...", "value=thrdon"); imageCalculator("Divide", "donor-mask","donor-mask"); run("8-bit");
run("Invert");
run("Divide...", "value=255.000"); setMinAndMax(0,1);
// process acceptor image selectWindow("acceptor"); run("Gaussian Blur...", "sigma=2"); // correct for bleedthrough
if (bleed > 0.0) {
print("bleed correction");
selectWindow("donor");
run("Duplicate...", "title=donor-bleed");
run("Multiply...", "value=bleed"); imageCalculator("Subtract", "acceptor","donor-bleed"); selectWindow("donor-bleed");
close();
selectWindow("acceptor");
}
roiManager("Select", 0); getStatistics(area, mean, min, max, std); print(mean);
thracc = thr*std;
run("Select None");
run("Subtract...", "value=mean"); run("Select None");
// create threshold mask for acceptor
run("Duplicate...", "title=acceptor-mask");
run("Subtract...", "value=thracc");
imageCalculator("Divide", "acceptor-mask","acceptor-mask"); run("8-bit");
run("Invert");
run("Divide...", "value=255.000"); setMinAndMax(0,1);
// create sum image and mask for foreground imageCalculator("Add create 32-bit", "donor","acceptor"); selectWindow("Result of donor");
rename("sum");
run("16-bit");
run("Duplicate...", "title=sum-mask");
run("Enhance Contrast...", "saturated=10");
run("Auto Threshold", "method=Mean white"); run("Median...", "radius=5");
//setOption("BlackBackground", true); //run("Convert to Mask"); run("Divide...", "value=255.000"); setMinAndMax(0,1);
// combine all masks
imageCalculator("Multiply create", "donor-mask","acceptor-mask"); selectWindow("Result of donor-mask");
rename("donacc-mask");
selectWindow("donor-mask");
close();
selectWindow("acceptor-mask");
close();
imageCalculator("Multiply create", "donacc-mask","sum-mask"); selectWindow("Result of donacc-mask");
rename("all-mask");
selectWindow("donacc-mask");
close();
selectWindow("sum-mask");
close();
// calculate FRET image
imageCalculator("Divide create 32-bit", "acceptor","donor");
selectWindow("Result of acceptor");
rename("FRET");
// if you want to have FRET ratios~1, remove the two slashes from the next line
// run("Multiply...", "value=0.45");
// (you can use any value 0...1 you want, the absolute FRET ratio has no meaning) imageCalculator("Multiply", "FRET","all-mask");
run("Median...", "radius=2");
// set background to NaN for later evaluation
setThreshold(0.0001, 5.000);
run("NaN Background");
setMinAndMax(rmin,rmax);
run("16 colors");
run("Calibration Bar...", "location=[Upper Right] fill=White label=Black number=5 decimal=1 font=12 zoom=1 overlay");
// make FRET histogram
run("Histogram", "bins=400 x_min=rmin x_max=rmax y_max=Auto"); rename("FRET-Hist");
// adjust contrast of images for display selectWindow("acceptor");
run("Enhance Contrast...", "saturated=0"); selectWindow("donor");
run("Enhance Contrast...", "saturated=0");
selectWindow("brightfield");
run("Enhance Contrast...", "saturated=0.3");
// mask for cuticles selectWindow("sum"); rename("cuticles"); run("8-bit");
run("Auto Local Threshold", "method=Niblack radius=15 parameter_1=0 parameter_2=0 white");
run("Divide...", "value=255.000"); setMinAndMax(0,1);
imageCalculator("Multiply", "cuticles", "all-mask");
//run("Duplicate...", "title=else"); //run("Invert");
//run("Subtract...", "value=254"); //imageCalculator("AND", "else","all-mask");
// FRET image and histogram of cuticles
imageCalculator("Multiply create 32-bit", "cuticles","FRET"); selectWindow("Result of cuticles");
rename("FRET-cuticles");
// set background to NaN for later evaluation
setThreshold(0.0001, 5.000);
run("NaN Background");
run("16 colors");
setMinAndMax(rmin,rmax);
run("Histogram", "bins=400 x_min=rmin x_max=rmax y_max=Auto"); rename("Hist-cuticles");
//imageCalculator("Multiply create 32-bit", "else","FRET"); //selectWindow("Result of else");
//rename("FRET-else");
//run("16 colors");
//setMinAndMax(0.7,1.5);
//run("Histogram", "bins=400 x_min=0.7 x_max=1.5 y_max=Auto"); //rename("Hist-else");
// clean up selectWindow("all-mask"); close(); selectWindow("cuticles"); close(); //selectWindow("else"); //close();
// display results in a montage
run("Images to Stack", "method=[Copy (center)] name=Stack title=[] use keep"); selectWindow("Stack");
run("Flatten", "stack");
run("Make Montage...", "columns=5 rows=2 scale=1");
selectWindow("Stack");
close();
