# Supplementary material for: Longevity interventions modulate mechanotransduction and extracellular matrix homeostasis in C. elegans
Source: Nat Commun. 2024 Jan 4;15:276. doi: 10.1038/s41467-023-44409-2 (PMC10766642; doi:10.1038/s41467-023-44409-2)
Supplement: Supplementary file 10 — Supplementary Data 7 [file 41467_2023_44409_MOESM10_ESM.xlsx]

## Sheet: Description LS results
Detailed description of lifespan results regarding downstream signaling of hemidesmosome and ECM changes
Integrins transmit mechanical forces from the ECM to the cytoskeleton, and vice versa, whereby they get physically connected to the cytoskeleton by linker proteins, including talin/TLN-1 and integrin-linked kinase (ILK/PAT-4), and RHO-associated kinase (ROCK/LET-502) regulate the dynamic reorganization of cytoskeletal proteins by regulating the phosphorylation of myosin motors 1. Adult-specific u…
1. Humphrey, J. D., Dufresne, E. R. & Schwartz, M. A. Mechanotransduction and extracellular matrix homeostasis. Nature Reviews Molecular Cell Biology 15, 802–812 (2014).
2. Walser, M., Umbricht, C. A., Fröhli, E., Nanni, P. & Hajnal, A. β-Integrin de-phosphorylation by the Density-Enhanced Phosphatase DEP-1 attenuates EGFR signaling in C. elegans. PLoS genetics 13, e1006592 (2017).
3. Nishimura, M. et al. A dual role for integrin-linked kinase and β1-integrin in modulating cardiac aging. Aging cell 13, 431–440 (2014).
4. Mansfeld, J. et al. Branched-chain amino acid catabolism is a conserved regulator of physiological ageing. Nat Commun 6, 10043 (2015).
5. Baird, N. A. et al. HSF-1-mediated cytoskeletal integrity determines thermotolerance and life span. Sci New York N Y 346, 360–3 (2014).
6. Vitiello, D., Dakhovnik, A., Statzer, C. & Ewald, C. Y. Lifespan-Associated Gene Expression Signatures of Recombinant BXD Mice Implicates Coro7 and Set in Longevity. Frontiers Genetics 12, 694033 (2021).
7. Ewald, C. Y. et al. NADPH oxidase-mediated redox signaling promotes oxidative stress resistance and longevity through memo-1 in C. elegans. eLife 6, 819 (2017).

## Sheet: Overall_literature_thisStudy_LS
Anatomical location (see Fig. 4B)	WormBase Gene ID	Public Name	Sequence Name	Human Ortholog	Screen hit (See Fig.4B, Supplementary Table 10)	RNAi affecting lifespan and other relevant phenotypes observed	Allele phenotype observed regarding lifespan	Overexpression affecting lifespan	Reference
Cuticle ECM	WBGene00000690	col-116	F17E9.1		enhancer	-	-	-	-
Cuticle ECM	WBGene00001066	dpy-4	Y41E3.2		enhancer	-	-	-	-
Cuticle ECM	WBGene00000649	col-73	F11G11.12		enhancer	-	-	-	-
Cuticle ECM	WBGene00000599	col-10	B0222.8			Required for longevity of daf-2(e1370) 15C, daf-2(e1368) 20C, rapamycin, glp-1(bn18), eat-2(ad1116)	-	overexpression increases lifespan	PMID: 25517099
Cuticle ECM	WBGene00000602	col-13	F15H10.2		enhancer	Required for longevity of daf-2(e1370) 15C, daf-2(e1368) 20C, rapamycin, glp-1(bn18), eat-2(ad1116)	-	overexpression increases lifespan	PMID: 25517099
Cuticle ECM	WBGene00000601	col-12	F15H10.1			Required for longevity of daf-2(e1370) 15C, rapamycin, glp-1(bn18), eat-2(ad1116)	-	overexpression increases lifespan	PMID: 25517099
Cuticle ECM	WBGene00000659	col-84	K12D12.3		enhancer	Required for longevity of daf-2(e1370) 25C	-	-	PMID: 18006689
Cuticle ECM	WBGene00000637	col-61	C01H6.1			Required for longevity of daf-2(e1370) 15°C			PMID: 25517099
Cuticle ECM	WBGene00000638	col-62	C15A11.6		enhancer/suppressor	-	-	-	-
Cuticle ECM	WBGene00000668	col-93	W05B2.5			RNAi extended life span and requires daf-16	-	-	PMID: 15998808
Cuticle ECM	WBGene00000675	col-101	K02D7.3				col-101(tm8818) is required for daf-2(RNAi) longevity		This study
Cuticle ECM	WBGene00000695	col-121	F56D5.1		suppressor	-	-	-	-
Cuticle ECM	WBGene00000694	col-120	Y11D7A.11		suppressor	Required for longevity of daf-2(e1370) 15C, rapamycin, glp-1(bn18), eat-2(ad1116)	-	overexpression increases lifespan	PMID: 25517099
Cuticle ECM	WBGene00000727	col-154	F55C10.2		suppressor	-	-	-	-
Cuticle ECM	WBGene00000703	col-129	M18.1		suppressor	-	-	-	-
Cuticle ECM	WBGene00000714	col-141	T15B7.5				col-141(lof) required for longevity at 20°C	COL-141 not sufficient of longevity	This study
Cuticle ECM	WBGene00000721	col-148	C12D8.8		suppressor	-	-	-	-
Cuticle ECM	WBGene00001072	dpy-10	T14B4.7		suppressor	-	-	-	-
Cuticle ECM	WBGene00000731	col-158	D2023.7		suppressor	-	-	-	-
Cuticle ECM	WBGene00000733	col-160	F57B1.4		suppressor	NPR-8-regulated gene required for C. elegans defense against P. aeruginosa infection	-	-	PMID: 31799388
Cuticle ECM	WBGene00000597	col-8	F11H8.3		suppressor	-	-	-	-
Cuticle ECM	WBGene00004397	rol-6	T01B7.7			-	rol-6 (e187) mutant increased lifespan at 15°C but mild decreased lifespan at 20°C and 25°C		PMID: 28940623
Cuticle ECM	WBGene00002827	let-653	C29E6.1			RNAi shortened daf-2(e1370) longevity at 25°C			PMID:18006689
Cuticle ECM	WBGene00006947	wrt-1	ZK1290.12		enhancer		-	-	-
Cuticle ECM	WBGene00022591	cuti-1	ZC328.1		suppressor	-	-	-	-
Cuticle ECM	WBGene00007170	B0393.5	B0393.5		enhancer	-	-	-	-
Cuticle ECM remodeling	WBGene00019212	zmp-2	H19M22.3		enhancer/suppressor	increased resistance against heat and bacterial pathogens, dauer lifespan extended	-	-	PMID: 24957743; PMID:22921415
Cuticle ECM remodeling	WBGene00003545	nas-27	T23F4.4		enhancer	-	-	-	-
Cuticle ECM remodeling	WBGene00003523	nas-4	C05D11.6		suppressor	-	-	-	-
Cuticle ECM remodeling	WBGene00003528	nas-9	C37H5.9		suppressor	-	-	-	-
Cuticle ECM remodeling	WBGene00003544	nas-25	F46C5.3		suppressor	-	-	-	-
Cuticle ECM remodeling	WBGene00003554	nas-38	F57C12.1			RNAi extended life span	-	-	PMID: 15998808
Cuticle ECM remodeling	WBGene00011235	suro-1	R11A5.7	CPA4 (carboxypeptidase A4)		Required for longevity of daf-2(e1370) 15°C	-	-	PMID: 25517099
Cuticle ECM remodeling	WBGene00006591	toh-1	T24A11.3			Required for longevity of daf-2(e1370) 15°C	-	-	PMID: 25517099
Cuticle ECM remodeling	WBGene00019619	asp-14	K10C2.3			Required for longevity of daf-2(e1370) 15°C	-	-	PMID: 25517099
Cuticle ECM-neuron	WBGene00003169	mec-5	E03G2.3		enhancer		mec-5(e1503) increased lifespan but suppressed daf-2-longevity		This study
Hypodermis	WBGene00016422	noah-1	C34G6.6		enhancer/suppressor	-	-	-	-
Hypodermis	WBGene00009926	noah-2	F52B11.3		suppressor	-	-	-	-
Hypodermis	WBGene00003588	nex-1	ZC155.1	ANXA13 (annexin A13)	enhancer	-	-	-	-
Hypodermis	WBGene00003497	mup-4	K07D8.1	MATN2 (matrilin 2)	enhancer/suppressor	-	-	-	-
Hypodermis	WBGene00003482	mua-3	K08E5.3	COCH (Cochlin)		-	mua-3(rh195) had shortened lifespan	-	This study
Hypodermis	WBGene00006876	vab-10	ZK1151.1	DST (dystonin)	suppressor	-	vab-10(e698) is shorter lived than WT and suppressed daf-2-longevity	-	This study
Hypodermis	WBGene00002051	ifa-3	F52E10.5	Intermediate filament, LMNB2 (lamin B2)		RNAi treatment post L4 stage increased lifespan	-	-	PMID:26620638
Hypodermis	WBGene00002053	ifb-1	F10C1.2	Intermediate filament, LMNA (lamin A/C)		RNAi treatment post L4 stage increased lifespan, dauer lifespan extended	-	-	PMID:26620638, PMID:22921415
Hypodermis	WBGene00003911	pak-1	C09B8.7	PAK1 (p21 (RAC1) activated kinase 1)		-	pak-1(ok448) extended lifespan	-	PMID:23524941
Hypodermis	WBGene00006882	vab-19	T22D2.1	KANK1 (KN motif and ankyrin repeat domains 1)		dauer lifespan extended	-	-	PMID:22921415
Hypodermis	WBGene00001330	eps-8	Y57G11C.24	EPS8L1		RNAi treatment post L4 stage increased lifespan			PMID: 34321666
Hypodermis	WBGene00003915	pan-1	M88.6		enhancer	-	-	-	-
Hypodermis	WBGene00002915	let-805	H19M22.2	myotactin (FN1 (fibronectin 1))	enhancer/suppressor	-	-	-	-
Hypodermis	WBGene00022631	nekl-2	ZC581.1	NEK8 (NIMA related kinase 8)	suppressor	shorter lifespan and increased sensitivity to stress	-	-	PMID: 17964427
Hypodermis	WBGene00004025	phy-2	F35G2.4	P4HA1 (prolyl 4-hydroxylase subunit alpha 1)		increased lifespan at 15°C, 20°C, 25°C			PMID: 28940623
Hypodermis	WBGene00000802	crt-1	Y38A10A.5	CALR (calreticulin)	suppressor	-	crt-1(bz299) lifespan increase	-	PMID: 32905769
Basement Membrane ECM	WBGene00003242	mig-6	C37C3.6	PAPLN (papilin)	suppressor	-	-	-	-
Basement Membrane ECM	WBGene00006787	unc-52	ZC101.2	perlecan HSPG2 (heparan sulfate proteoglycan 2)	suppressor	RNAi showed 11% lifespan increase in WT (PMID: 17411345), RNAi no effect on WT but shortened dietary restriction eat-2(ad1116) longevity (PMID:22810224), RNAi suppressed glp-1-longevity (this study)	unc-52(e669su250) blocked daf-2-longevity (this study)	-	This study, PMID: 17411345; PMID:22810224
Basement Membrane ECM	WBGene00001263	emb-9	K04H4.1	collagen type IV	suppressor	-	-	-	-
Basement Membrane ECM	WBGene00002280	let-2	F01G12.5	collagen type IV	enhancer	Required for longevity of daf-2(e1370) 15C	-	-	PMID: 25517099
Basement Membrane ECM	WBGene00004257	pxn-2	K09C8.5	PXDN (peroxidasin)	suppressor	-	-	-	-
Basement Membrane ECM	WBGene00001328	epi-1	K08C7.3	LAMA5 (laminin subunit alpha 5)	suppressor	-	-	-	-
Basement Membrane ECM	WBGene00016913	lam-2	C54D1.5	LAMC1 (laminin subunit gamma 1)	suppressor	RNAi extended life span	-	-	PMID:23144747
Basement Membrane ECM	WBGene00002265	lec-2	F52H3.7		enhancer	-	-	-	-
Body wall muscles	WBGene00009671	mfap-1	F43G9.10	MFAP1 (microfibril associated protein 1)	enhancer/suppressor	-	-	-	-
Body wall muscles	WBGene00015205	moa-2	B0495.6	SF3B5 (splicing factor 3b subunit 5)	enhancer	dauer lifespan extended	-	-	PMID:22921415
Body wall muscles Adhesome	WBGene00003929	pat-2	F54F2.1	integrin alpha	enhancer	-	pat-2(st538) unc-32(e189) III; stEx10 shortened lifespan	-	This study
Body wall muscles Adhesome	WBGene00003930	pat-3	ZK1058.2	integrin beta	enhancer	Post-developmental RNA interference: lifespan decrease.	pat-3(rh96) shortened WT lifespan and suppressed daf-2-longevity	-	This study, PMID:23144747
Body wall muscles Adhesome	WBGene00002081	ina-1	F54G8.3	integrin alpha		-	ina-1(gm144) shortened WT lifespan and suppressed daf-2-longevity	-	This study
Body wall muscles Adhesome	WBGene00006836	unc-112	C47E8.7	kindlin	enhancer	-	-	-	-
Body wall muscles Adhesome	WBGene00003931	pat-4	C29F9.7	ILK (integrin linked kinase)	enhancer	RNAi lifespan increase (4 papers), RNAi muscle cell detachment leads to shortened lifespan (PMID:24400780)	pat-4(st551)/+ is shorter lived and blocks daf-2-longevity (this study)	-	PMID: 16103914; PMID: 17411345; PMID: 17608836 ; PMID:24400780; PMID:24314125, this study
Body wall muscles Adhesome	WBGene00003932	pat-6	T21D12.4	PARVA (parvin alpha)		RNAi increased lifespan	-	-	PMID: 16103914
Body wall muscles Adhesome	WBGene00006771	tln-1	Y71G12B.11	TLN (talin)		-	tln-1(n1338) shortened lifespan	-	This study
Body wall muscles Adhesome	WBGene00002023	hsp-25	C09B8.6	HSPB1 (heat shock protein family B (small) member 1)	enhancer	-	-	-	-
Body wall muscles Adhesome	WBGene00016197	pxl-1	C28H8.6	LPXN (leupaxin)	enhancer	-	-	-	-
Body wall muscles Adhesome	WBGene00006824	unc-95	Y105E8A.6	PXN (paxillin)	enhancer	-	-	-	-
Body wall muscles Adhesome	WBGene00003934	pat-10	F54C1.7		enhancer	pat-10(RNAi) are shorter lived than WT	pat-10 is required for HSF-1OE-mediated longevity	PAT-10 overexpression increased lifespan by 30%	PMID: 25324391
Body wall muscles Adhesome	WBGene00000942	deb-1	ZC477.9	VCL (vinculin)		-	-	-	-
Adhesome signaling	WBGene00002694	let-502	C10H11.9	ROCK1 (Rho associated coiled-coil containing protein kinase 1)		RNAi post-development: 30% decrease in mean lifespan	let-502(sb118) increased lifespan but did not affect daf-2-longevity (this study)	-	This study, PMID: 19764929
Adhesome signaling	WBGene00010556	rack-1	K04D7.1	RACK1 (receptor for activated C kinase 1)		RNAi increased lifespan	-	-	PMID:22103665
Adhesome signaling	WBGene00002213	kin-32	C30F8.4	FAK (Focal Adhesion Kinase)		-	kin-32(ok166) incomplete extension on WT and daf-2(RNAi) lifespans	-	PMID: 18297732, this study
Adhesome signaling	WBGene00007047	wts-1	T20F10.1	LATS1 (large tumor suppressor kinase 1)		Post-developmental RNAi extended lifespan	-	-	PMID: 17411345
Adhesome signaling	WBGene00008748	yap-1	F13E6.4	YAP1 (yes-associated protein)		-	yap-1(tm1416) extends mean but not max lifespan at 25°C by 6% (1 trial). At 20°C yap-1(tm1416) is short lived (2/3 trials) and suppresses daf-2(RNAi) longevity (3/3 trials) at 20°C (this study)	YAP-1::GFP shortened lifespan at 25°C	PMID:23396260; this study
Cytoskeleton regulation	WBGene00004357	rho-1	Y51H4A.3			RNAi suppresses memo-1-longevity and BLI-3OE longevity	-	-	PMID: 28085666
Cytoskeleton regulation	WBGene00000063	act-1	T04C12.6	ACTA1 (actin alpha)		RNAi treatment post L4 stage decreased WT lifespan	-	-	PMID:26620638
Cytoskeleton regulation	WBGene00000066	act-4	M03F4.2	ACTB (actin beta)		RNAi treatment post L4 stage decreased WT lifespan	-	-	PMID:26620638
Cytoskeleton regulation	WBGene00013168	arp-1	Y53F4B.22	ACTR1A (actin related protein 1A)		dauer lifespan extended	-	-	PMID:22921415
Cytoskeleton regulation	WBGene00006530	tba-4	F44F4.11	TUBA4A (tubulin alpha 4a)		RNAi RNAi treatment post L4 stage increased lifespan	-	-	PMID:26620638
Cytoskeleton regulation	WBGene00006531	tba-5	F16D3.1	TUBAL3 (tubulin alpha like 3		Post-developmental RNAi extended lifespan	-	-	PMID:23144747
Cytoskeleton regulation	WBGene00006532	tba-6	F32H2.9	TUBAL3 (tubulin alpha like 3)		RNAi treatment post L4 stage increased lifespan	-	-	PMID:26620638
Cytoskeleton regulation	WBGene00006533	tba-7	T28D6.2			RNAi increased lifespan. Expresed in touch receptor neurons.	-	-	PMID:17608836
Cytoskeleton regulation	WBGene00006537	tbb-2	C36E8.5	TUBB (tubulin beta)		RNAi increased lifespan	-	-	PMID:22103665
Cytoskeleton regulation	WBGene00006539	tbb-6	T04H1.9	TUBB1 (tubulin beta 1 class VI)		RNAi suppressed isp-1(qm150) longevity	-	-	PMID:27420916
Cytoskeleton regulation	WBGene00019503	tbce-1	K07H8.1	TBCE (tubulin folding cofactor E)		WT and dauer lifespan extended	-	-	PMID:15998808, PMID:22921415
Cytoskeleton regulation	WBGene00004075	pod-1	Y76A2B.1	CORO7		RNAi increased lifespan	-	-	PMID: 17608836

## Sheet: SummaryLifespanData
Strain / RNAi				Mean lifespan ± S.E.M.			75th percentile		N dead/ Initial N		% mean lifespan change to control		P-value (log-rank) vs. control		Figure
				[Days]			[Days]								Initials of person who has performed lifespan assay
Trial of wild type (N2) on aminoguanidine starting at day 4 of adulthood at 20°C (with FUdR in the lifespan machine). Trial#20180203
wild type (N2) control				15.9 ± 0.3			18		101/140						SAD & CS, S4G
wild type (N2) 1 mM aminoguanidine				16.3 ± 0.4			19		149/228		0.03		0.56		S4G
wild type (N2) 50 mM aminoguanidine				15.9 ± 0.5			19		67/119		0		0.93		S4G
wild type (N2) 100 mM aminoguanidine				17.3 ± 0.4			20		105/186		0.09		0.013		S4G
P-value and % mean lifespan change are relative to wild type (N2) control
Trial of temperature-sterile wild type control (TJ1060) on ribose or genipin starting at day 4 of adulthood at 20°C (with FUdR in the lifespan machine). Trial#20171208
				Median survival
TJ1060 water control				9					42/42						SAD, S4P
TJ1060 DMSO control				9					41/42		0		0.4489		S4P
TJ1060 1 mM genipin				11					37/37		0.22		0.4479		S4P
P-value and % mean lifespan change are relative to TJ1060 water control
Trial of temperature-sterile wild type control (TJ1060) on ribose or genipin starting at day 4 of adulthood at 20°C (with FUdR in the lifespan machine). Trial#20171226
				Median survival
TJ1060 water control				9					87/87						SAD, S4O
TJ1060 2% ribose				9					84/84		0		0.493		S4O
P-value and % mean lifespan change are relative to TJ1060 water control
Trial of low vs high Pcol-144::GFP (LSD2002) at 25°C until day 2 of adulthood then onto 20° then either split day 2 Trial#20170519 or day 5 Trial#20170523 (no FUdR)
LSD2002 low (split day 5)				17.5 ± 0.5			20		86/92						CS, 3F
LSD2002 high (split day 5)				22.4 ± 0.7			25		72/78		0.28		<0.0001		3F
P-value and % mean lifespan change are relative to low at given split day
Trial of collagen overexpressor at 20°C (with FUdR in the lifespan machine). Trial#20180501
wild type control rol-6(su1006) co-injection marker				16.8 ± 0.5			19		85/85						CS, 3G, S6A
COL-10oe (LSD2018)				20.7 ± 0.6			25		89/89		0.23		<0.0001		S6A
COL-13oe (LSD2014)				22.1 ± 0.7			27		78/78		0.31		<0.0001		S6A
COL-120oe (LSD2017)				22.2 ± 0.8			26		48/48		0.32		<0.0001		3G, S6A
P-value and % mean lifespan change are relative to control
Trial of collagen overexpressor at 20°C (with FUdR). Trial#20201214
non-transgenic siblings (non-GFP) (CS637) control				16.5 ± 0.5			21		95/95						CE, AG, S6B
COL-141oe+COL-142oe (CS637)				14.0 ± 0.6			17		90/103		-0.15		0.0084		S6B
P-value and % mean lifespan change are relative to control
Trial of collagen overexpressor at 20°C (with FUdR). Trial#20191017
wild type N2 L4440				28.5 ± 0.5			32		185/185						CS, S6C
LON-3oe (8x outcrossed, LSD2063) L4440				23.2 ± 0.4			27		257/332		-0.18		<0.0001		S6C
P-value and % mean lifespan change are relative to control
Trial of collagen mutant under reduced Insulin/IGF-1R signaling conditions at 20°C (with FUdR ). Trial#20200130
				Median survival
wild type (N2)				23					89/117						DV, 3J
daf-2(e1368)				29					75/110		0.26		<0.0001		3J
col-10(tm6673)				22					41/46		-0.04		0.7498		3J
daf-2(e1368); col-10(tm6673)				26					44/65		0.13		<0.0001		3J
P-value and % mean lifespan change are relative to N2
Trial of collagen mutant under reduced Insulin/IGF-1R signaling conditions at 20°C (with FUdR, lifespan machine, heat-killed bacteria). Trial#20190115
wild type (N2)				20.0 ± 0.6			24		69/69						CS
daf-2(e1368)				24.1 ± 0.5			29		106/106		0.2		<0.0001
col-10(tm6673)				20.1 ± 0.5			23		74/74		0.01		0.644
daf-2(e1368); col-10(tm6673)				14.4 ± 0.4			12		116/123		-0.28		<0.0001, *<0.0001
P-value and % mean lifespan change are relative to N2 and * daf-2(e1368)
Trial of collagen mutant on daf-2(RNAi) at 20°C (with FUdR in the lifespan machine). Trial#20201211
wild type (N2) L4440 empty vector control				27.6 ± 0.2			30		860/884						CS
wild type (N2) daf-2(RNAi)				39.4 ± 0.6			47		369/399		0.43		<0.0001
col-101(tm8818) L4440				18.8 ± 0.4			22		158/159		-0.31		<0.0001
col-101(tm8818) daf-2(RNAi)				27.2 ± 1.1			34		109/110		-0.01		0.0314
CS678 col-141(lf) L4440				23.8 ± 0.4			27		174/197		-0.13		<0.0001
CS678 col-141(lf) daf-2(RNAi)				35.5 ± 0.6			43		264/311		0.29		<0.0001
P-value and % mean lifespan change are relative to wild type (N2) L4440
Trial of collagen mutant on daf-2(RNAi) at 20°C (with FUdR in the lifespan machine). Trial#20190805
wild type (N2) L4440 empty vector control				23.2 ± 0.4			26		243/282						CS, 3M
wild type (N2) daf-2(RNAi)				32.9 ± 0.5			37		190/190		0.42		<0.0001		3M
dpy-18(ok162) L4440				22.4 ± 0.6			28		228/245		-0.03		0.8555		3M
dpy-18(ok162) daf-2(RNAi)				25.0 ± 1.1			35		116/116		0.07		<0.0001		3M
P-value and % mean lifespan change are relative to wild type (N2) L4440
Trial of collagen col-120 knock down by RNAi starting at day 2 of adulthood at 20°C (without FUdR, lifespan machine). Trial#20181212
wild-type background TJ1060 L4440 (control)				18.7 ± 1.1			27		45/92						JM, CS
Long-lived background glp-1(e2141) L4440 (control)*				24.2 ± 0.9			30		51/93		0.3		0.003
wild-type background TJ1060 col-120(RNAi)				14.4 ± 0.7			16		81/81		-0.23		<0.0001
Long-lived background glp-1(e2141) col-120(RNAi)				17.7 ± 1.2			27		57/57		-0.05		0.146, *<0.0001
P-value and % mean lifespan change are relative to wild-type background TJ1060 L4440 (control) and * glp-1(e2141) L4440 (control)
Trial of perlecan unc-52(e669, su250) mutants and knock down by RNAi starting at L4 at 15°C (with FUdR). Trial#20201109
wild-type background Pcol-144::GFP L4440 (control)				23.4 ± 0.5			28		79/83						CYE, AG, 6G
wild-type background Pcol-144::GFP daf-2(RNAi)				48.8 ± 2.4			65		85/90		1.09		<0.0001		6G
unc-52(e669, su250); Pcol-144::GFP L4440 (control)				20.3 ± 0.4			23		90/93		-0.13		<0.0001		6G
unc-52(e669, su250); Pcol-144::GFP daf-2(RNAi)				20.6 ± 0.5			23		89/91		-0.12		0.0007, *0.5447		6G
P-value and % mean lifespan change are relative to wild-type background Pcol-144::GFP L4440 (control) and * unc-52(e669, su250); Pcol-144::GFP L4440 (control)
Trial of perlecan unc-52(e669, su250) mutants and knock down by RNAi starting at L4 at 20°C (with FUdR). Trial#20201102
unc-52(e669, su250); Pcol-144::GFP L4440 (control)				15.9 ± 0.4			18		134/134						CYE
unc-52(e669, su250); Pcol-144::GFP daf-2(RNAi)				19.1 ± 0.6			23		128/128		0.2		<0.0001
P-value and % mean lifespan change are relative to unc-52(e669, su250); Pcol-144::GFP L4440 (control)
Trial of perlecan unc-52(e669, su250) mutants and knock down by RNAi starting at L4 at 25°C (with FUdR). Trial#20191205
wild type (N2) L4440 (control)				15.2 ± 0.3			18		135/139						AH
wild type (N2) daf-2(RNAi) ^				17.8 ± 0.4			24		200/206		0.18		<0.0001
HE250 unc-52(e669, su250) L4440 (control) *				11.2 ± 0.2			12		121/122		-0.26		<0.0001
HE250 unc-52(e669, su250) daf-2(RNAi)				12.4 ± 0.2			14		89/91		-0.18		<0.0001, *<0.0001, ^<0.0001
P-value and % mean lifespan change are relative to wild type (N2) L4440 (control), * unc-52(e669, su250) L4440 (control), and ^ wild type (N2) daf-2(RNAi)
Trial of ECM mutants and knock down by RNAi starting at L4 at 20°C (with FUdR in the lifespan machine). Trial#20201211
wild type (N2) L4440 (control)				27.7 ± 0.2			30		860/884						CS, 6B
wild type (N2) daf-2(RNAi) ^				39.4 ± 0.6			47		369/399		0.42		<0.0001		6B
NG144 ina-1(gm144) L4440 (control)				12.8 ± 0.4			14		97/98		-0.54		<0.0001		6B
NG144 ina-1(gm144) daf-2(RNAi)				15.6 ± 0.7			17		204/204		-0.43		<0.0001, *<0.0001, ^<0.0001		6B
NJ268 pat-3(rh96) L4440 (control)				18.5 ± 0.3			21		156/160		-0.33		<0.0001		6B
NJ268 pat-3(rh96) daf-2(RNAi)				23.4 ± 0.7			28		131/132		-0.15		<0.0001, *<0.0001, ^<0.0001		6B
RW1522 pat-2(st538) unc-32(e189) III; stEx10 L4440 (control)				19.2 ± 0.4			22		362/372		-0.31		<0.0001
RW1522 pat-2(st538) unc-32(e189) III; stEx10 daf-2(RNAi)				31.7 ± 0.9			41		136/147		0.15		<0.0001, *<0.0001, ^<0.0001
AH3284 pat-3(zh105[PAT-3(Y792F)]) L4440 (control)				26.2 ± 0.6			30		206/209		-0.05		0.135		S9B
AH3284 pat-3(zh105[PAT-3(Y792F)]) daf-2(RNAi)				40.0 ± 0.4			47		558/582		0.45		<0.0001, *<0.0001, ^0.53		S9B
MT3100 tln-1(n1338) L4440 (control)				23.2± 0.4			28		253/263		-0.16		<0.0001		S9B
MT3100 tln-1(n1338) daf-2(RNAi)				37.2 ± 0.6			49		484/510		0.35		<0.0001, *<0.0001, ^0.319		S9B
OT136 mua-3(rh195) L4440 (control)				20.5 ± 0.4			23		276/276		-0.26		<0.0001
OT136 mua-3(rh195) daf-2(RNAi)				33.7 ± 0.7			42		207/237		0.22		<0.0001, *<0.0001, ^<0.0001
P-value and % mean lifespan change are relative to wild type (N2) L4440 (control) , * ECM mutant L4440 (control), and ^ wild type (N2) daf-2(RNAi)
Trial of ECM mutants and knock down by RNAi starting at L4 at 20°C (with FUdR in the lifespan machine). Trial#20190805
wild type (N2) L4440 (control)				22.5 ± 0.3			26		410/449						CS
AH3284 pat-3(zh105[PAT-3(Y792F)]) L4440 (control)				22.0 ± 0.3			26		425/461		-0.02		0.3236
P-value and % mean lifespan change are relative to wild type (N2) L4440 (control)
Trial of perlecan and integrin knock down by RNAi starting at day 2 of adulthood at 20°C (with FUdR). Trial#20201104
wild-type background TJ1060 L4440 (control)				22.5 ± 0.4			26		135/142						CYE, 6C
Long-lived background glp-1(e2141) L4440 (control) *				29.9 ± 0.6			35		130/153		0.33		<0.0001		6C
wild-type background TJ1060 unc-52(RNAi)				20.3 ± 0.3			23		167/188		-0.08		<0.0001		6C
Long-lived background glp-1(e2141) unc-52(RNAi)				22.3 ± 0.4			26		166/187		-0.01		0.4291, *<0.0001		6C
wild-type background TJ1060 pat-3(RNAi)				21.2 ± 0.4			26		164/181		-0.06		0.0292		6C
Long-lived background glp-1(e2141) pat-3(RNAi)				23.6 ± 0.6			28		138/166		0.05		0.0065, *<0.0001		6C
P-value and % mean lifespan change are relative to wild-type background TJ1060 L4440 (control) and * glp-1(e2141) L4440 (control)
Trial of integrin knock down by RNAi starting at day 2 of adulthood at 20°C (with FUdR). Trial#20200927
wild-type background TJ1060 L4440 (control)				21.7 ± 0.4			24		113/131						CYE
Long-lived background glp-1(e2141) L4440 (control)*				28.8 ± 0.4			31		157/177		0.33		<0.0001
wild-type background TJ1060 pat-3(RNAi)				22.0 ± 0.4			24		129/154		0.01		0.2958
Long-lived background glp-1(e2141) pat-3(RNAi)				24.8 ± 0.4			26		169/194		0.14		<0.0001, *<0.0001
P-value and % mean lifespan change are relative to wild-type background TJ1060 L4440 (control) and * glp-1(e2141) L4440 (control)
Trial of ROCK/let-502 mutants and knock down by RNAi starting at L4 at 20°C (with FUdR in the lifespan machine). Trial#20200414
wild type (N2) L4440 (control)				25.6 ± 0.3			29		787/859						CS, S10A
wild type (N2) daf-2(RNAi) ^				38.8 ± 0.3			46		754/909		0.52		<0.0001		S10A
OD761 let-502(sb118) L4440 (control) *				27.6 ± 0.3			31		555/607		0.08		<0.0001		S10A
OD761 let-502(sb118) daf-2(RNAi)				36.2 ± 0.5			44		565/664		0.42		<0.0001, *<0.0001, ^0.042		S10A
P-value and % mean lifespan change are relative to wild type (N2) L4440 (control) ,* let-502 mutant L4440 (control), and and ^ wild type (N2) daf-2(RNAi)
Trial of mec-5 mutants and knock down by RNAi starting at L4 at 20°C (with FUdR in the lifespan machine). Trial#20190725
wild type (N2) L4440 (control)				22.9 ± 0.3			25		256/339						CS, S10C
wild type (N2) daf-2(RNAi) ^				36.1 ± 0.8			44		154/154		0.58		<0.0001		S10C
CB1503 mec-5(e1503) L4440 (control) *				29.6 ± 0.4			33		241/260		0.29		<0.0001		S10C
CB1503 mec-5(e1503) daf-2(RNAi)				36.9 ± 0.6			45		296/316		0.61		<0.0001, *<0.0001, ^0.6535		S10C
P-value and % mean lifespan change are relative to wild type (N2) L4440 (control) ,*mec-5 mutant L4440 (control), and and ^ wild type (N2) daf-2(RNAi)
Trial of yap-1 mutants and knock down by RNAi starting at L4 at 20°C (with FUdR in the lifespan machine). Trial#20211214
wild type (N2) L4440 (control)				19.7 ± 0.5			25		769/823						AG
wild type (N2) daf-2(RNAi) ^				25.2 ± 0.6			31		713/823		0.28		<0.0001
yap-1(tm1416) L4440 (control) *				17.3 ± 0.9			18		301/317		-0.12		<0.0001
yap-1(tm1416) daf-2(RNAi)				19.7 ± 0.8			24		406/470		0		<0.0001, *<0.0001, ^0.5246
P-value and % mean lifespan change are relative to wild type (N2) L4440 (control) ,*yap-1 mutant L4440 (control), and ^ wild type (N2) daf-2(RNAi)
	Trials that were performed in parallel are grouped together. (N) = number of animals observed; Lifespan was measured from the L4 stage (see Materials and Methods for details). Animals that left the plates, buried into the agar, bagged, or exploded were censored. L4440 empty vector was otherwise used as the control. Trial number is usually the starting date of the lifespan. Assay numbers indicate …
Experiment No.	Genetic Background	RNAi	Mean ± SEM	% change w.r.t. WT (control)	% change w.r.t. WT(daf-2 RNAi)	n (Number of animals)	Number censored	P-value w.r.t WT (control)	P-value w.r.t. WT (daf-2 RNAi)		Trial#
1	WT	L4440	16.02 ± 0.18			157	48				Trial#20210224
		daf-2	35.36 ± 1.08	(+) 120.72		81	0	≤0.0001			AG
	col-120(syb2339)	L4440	15.78 ± 0.15	(-) 01.50		152	57	0.5348
		daf-2	29.67 ± 0.58		(-) 16.09	154	14		≤0.0001
2	WT	L4440	17.52 ± 0.34			135	17				Trial#20210324
		daf-2	40.16 ± 0.96	(+) 129.22		138	11	≤0.0001			AG
	col-120(syb2339)	L4440	17.24 ± 0.30	(-) 01.60		124	9	0.5867
		daf-2	36.43 ± 0.85		(-) 09.29	146	3		0.001
3	WT	L4440	21.17 ± 0.46			78	50				Trial#20210408
		daf-2	49.24 ± 1.46	(+) 132.59		63	23	≤0.0001			AG
	col-120(syb2339)	L4440	22.43 ± 0.37	(+) 05.95		101	34	0.0277
		daf-2	45.13 ± 0.97		(-) 08.35	87	15		≤0.0001
Genotype/Perturbation	No. of worms	Mean lifespan (days)	Std. error	% Chg wrt WT L4440	% Chg wrt respective L4440	Adj. p-value
TRIAL 7.10.2021							All these LS done by AG
WT	174	18.81	0.3	N/A		N/A
ML2501(let-805::GFP)	142	20.02	0.46	6.43275		0.0456
GOU2043(vab-10a::GFP)	144	15.52	0.37	-17.4907		p<0.001
NK364 (EMB-9::MCHERRY)	128	16.92	0.21	-10.0478		4.6e-09
DMS1020 (COL-101::GFP)	193	15.24	0.25	-18.9793		p<0.001
WT (L4440)	164	20.68	0.29	N/A		N/A
WT (daf-2 RNAi)	135	41.65	1.06	101.402		p<0.001
RB776 [kin-32(ok166)] L4440	141	24.48	0.47	18.3752		p<0.001
RB776 [kin-32(ok166)] (daf-2 RNAi)	154	52.51	0.76		114.502	p<0.001
CB698 [vab-10(e698)] L4440	110	13.37	0.34	-35.3482		p<0.001
CB698 [vab-10(e698)] (daf-2 RNAi)	119	27.88	1.15		108.527	p<0.001
BT12 [him-4(rh319)] L4440	91	16.61	0.3	-19.6809		p<0.001
BT12 [him-4(rh319)] (daf-2 RNAi)	79	24.11	0.62		45.1535	p<0.001
CH1878 [dgn-1 rescued] L4440	133	21.55	0.74	4.20696		0.2717
CH1878 [dgn-1 rescued] (daf-2 RNAi)	106	37.59	1.12		74.4316	p<0.001
RW3550 [pat-4(st551)/unc-45(e286) ] WT L4440	170	19.01	0.33	-8.07544		0.0002
RW3550 [pat-4(st551)/unc-45(e286) ] WT (daf-2 RNAi)	165	28.83	0.67		51.657	p<0.001
TRIAL 17.10.2021
WT	221	17.53	0.15	N/A		N/A
ML2501 (let-805::GFP)	224	17.58	0.23	0.285225		0.7174
GOU2043 (vab-10a::GFP)	170	12.67	0.21	-27.7239		p<0.001
NK364 (EMB-9::MCHERRY)	174	17.59	0.16	0.34227		0.1076
DMS1020 (COL-101::GFP)	265	14.2	0.15	-18.996		p<0.001
CH1878 NR [dgn-2 dgn-3 dgn-1 homozygotes]	145	19.87	0.81	13.3485		0.0839
CH1878 R [dgn-1 rescued]	99	16.84	0.67	-3.93611		0.0191
WT (L4440)	205	19.9	0.21	N/A		N/A
WT (daf-2 RNAi)	203	52.93	0.76	165.98		p<0.001
RB776 [kin-32(ok166)] L4440	196	24.01	0.43	20.6533		p<0.001
RB776 [kin-32(ok166)] (daf-2 RNAi)	194	53.79	0.63		124.032	p<0.001
CB698 [vab-10(e698)] L4440	121	10.72	0.26	-46.1307		p<0.001
CB698 [vab-10(e698)] (daf-2 RNAi)	180	27.95	1.01		160.728	p<0.001
BT12 [him-4(rh319)] L4440	165	12.76	0.25	-35.8794		p<0.001
BT12 [him-4(rh319)] (daf-2 RNAi)	210	21.61	0.7		69.3574	p<0.001
VC117 [vab-10(gk45)] L4440	197	22.03	0.32	10.7035		p<0.001
VC117 [vab-10(gk45)] (daf-2 RNAi)	221	54.85	0.72		148.979	p<0.001
TRIAL 18.11.2021
WT	216	18.27	0.27	N/A		N/A
ML2501 (let-805::GFP)	187	16.11	0.24	-11.8227		1.3e-07
GOU2043 (vab-10a::GFP)	238	13.35	0.18	-26.9294		p<0.001
NK364 (EMB-9::MCHERRY)	192	17.14	0.16	-6.185		5.1e-08
NK248 [LAM-1::GFP]	245	14.39	0.11	-21.237		p<0.001
CH1878 NR [dgn-2 dgn-3 dgn-1 homozygotes]	124	18.91	0.65	3.50301		0.9905
CH1878 R [dgn-1 rescued]	83	18.27	0.94	0		0.2589
NK651 [LAM-1::DENDRA]	286	13.87	0.14	-24.0832		p<0.001
WT (L4440)	153	19.72	0.23	N/A		N/A
WT (daf-2 RNAi)	173	39.49	0.75	100.254		p<0.001
RB776 [kin-32(ok166)] L4440	149	20.22	0.44	2.5355		0.1671
RB776 [kin-32(ok166)] (daf-2 RNAi)	188	42.93	1.17		112.315	p<0.001
CB698 [vab-10(e698)] L4440	92	11.86	0.49	-39.858		p<0.001
CB698 [vab-10(e698)] (daf-2 RNAi)	154	22.45	0.83		89.2917	p<0.001
BT12 [him-4(rh319)] L4440	168	16.7	0.29	-15.3144		p<0.001
BT12 [him-4(rh319)] (daf-2 RNAi)	123	24.74	0.66		48.1437	p<0.001
VC117 [vab-10(gk45)] L4440	180	26.45	0.33	34.1278		p<0.001
VC117 [vab-10(gk45)] (daf-2 RNAi)	213	46.35	0.75		75.2363	p<0.001
CH1878 [dgn-1 rescued] L4440	124	18.91	0.65	-4.10751		0.1486
CH1878 [dgn-1 rescued] (daf-2 RNAi)	79	32.51	1.55		71.9196	p<0.001
RW3550 [pat-4(st551)/unc-45(e286) ] WT L4440	191	18.14	0.2	-8.01217		p<0.001
RW3550 [pat-4(st551)/unc-45(e286) ] WT (daf-2 RNAi)	219	44.14	0.82		143.33	p<0.001
yap-1(tm1416) L4440	86	13.72	0.34	-30.426		p<0.001
yap-1(tm1416) (daf-2 RNAi)	106	21.77	0.84		58.6735	p<0.001
TRIAL 11.01.2022
WT (L4440)	374	18	0.15	N/A		N/A
WT (daf-2 RNAi)	228	33.39	0.41	85.5		p<0.001
yap-1(tm1416) L4440	338	16.85	0.14	-6.38889		p<0.001
yap-1(tm1416) (daf-2 RNAi)	363	23.82	0.42		41.365	p<0.001
YAP-1::GFP (L4440)	181	18.14	0.19	0.777778		0.6298
YAP-1::GFP (daf-2 RNAi)	173	27.67	0.4		52.5358	p<0.001
TRIAL 31.01.2022
WT (L4440)	231	22.7	0.3	N/A		N/A
WT (daf-2 RNAi)	182	43.37	0.59	91.0573		p<0.001
yap-1(tm1416) L4440	262	12.36	0.11	-45.5507		p<0.001
yap-1(tm1416) (daf-2 RNAi)	274	16.77	0.34		35.6796	p<0.001
YAP-1::GFP (L4440)	133	17.86	0.21	-21.3216		0.1486
YAP-1::GFP (daf-2 RNAi)	217	23.7	0.31		32.6988	p<0.001
TRIAL 14.02.2022
WT (L4440)	196	21.64	0.41	N/A		N/A
WT (daf-2 RNAi)	187	40.31	0.93	86.2754		p<0.001
yap-1(tm1416) L4440	127	13.32	0.35	-38.4473		p<0.001
yap-1(tm1416) (daf-2 RNAi)	134	23.05	0.94		73.048	p<0.001

## Sheet: code for diagonal analysis
#################
### Libraries ###
#################
# install.packages(c("ggrepel","viridis","survival","survminer","tidyverse")) # install needed packages if not installed already
library(ggrepel)
library(viridis)
library(survival)
library(survminer)
library(tidyverse)
####################
### Import files ###
####################
df <- read_csv("./Data.csv") %>% filter(Censored == 0)
meta <- read_csv("./Metainfo.csv")
########################
#### Diagonal plots ####
########################
df_plot <- df %>%
group_by(Trial,Strain,RNAi) %>%
summarise(RNAi_ls = median(Time, na.rm = TRUE)) %>%
ungroup() %>%
spread(key = RNAi,value = RNAi_ls) %>%
mutate(delta_lifespan = `daf-2` - L4440,
control_lifespan = L4440,
extended_lifespan = `daf-2`) %>%
replace_na(list(delta_lifespan = 0,control_lifespan = 0,extended_lifespan = 0)) %>%
gather(key = "RNAi",value = "RNAi_ls",-Trial, -Strain, -delta_lifespan,-control_lifespan,-extended_lifespan) %>%
left_join(x = df,y = .,by = c("Trial", "Strain", "RNAi")) %>%
arrange(desc(control_lifespan)) %>% # decide how to order data for plots
mutate(Strain = factor(Strain,unique(Strain)))
df_plot_label <- df_plot %>%
group_by(Strain,RNAi) %>%
summarise(Time = mean(Time,na.rm = T))
stat_ls <- df %>%
group_by(Strain,RNAi) %>%
summarise(RNAi_mean = mean(Time),
ls_ste = sd(Time) / sqrt(length(Time))) %>%
ungroup()
df_mean <- stat_ls %>%
dplyr::select(Strain,RNAi,RNAi_mean) %>%
spread(key = RNAi,value = RNAi_mean) %>%
rename(`daf-2 Mean` = `daf-2`, `L4440 Mean` = L4440) %>%
mutate(delta_lifespan = `daf-2 Mean` - `L4440 Mean`,
control_lifespan = `L4440 Mean`,
extended_lifespan = `daf-2 Mean`)
df_ste <- stat_ls %>%
dplyr::select(Strain,RNAi,ls_ste) %>%
spread(key = RNAi,value = ls_ste) %>%
rename(`daf-2 STE` = `daf-2`, `L4440 STE` = L4440)
df_range <- full_join(x = df_mean,y = df_ste) %>%
mutate(`daf-2 min` = `daf-2 Mean` - `daf-2 STE`,
`daf-2 max` = `daf-2 Mean` + `daf-2 STE`,
`L4440 min` = `L4440 Mean` - `L4440 STE`,
`L4440 max` = `L4440 Mean` + `L4440 STE`,
noeffect_y = `L4440 Mean`,
deviation_from_no_effect = `daf-2 Mean` - `L4440 Mean`
) %>%
drop_na()
N2_slope <- df_range %>%
filter(Strain == "N2") %>%
transmute(N2_slope = `daf-2 Mean` / `L4440 Mean`) %>%
pull(N2_slope)
# Prepare diagonal plot
quantile_cutoff <- 0.4
plot_range <- df_range %>%
left_join(x = .,y = meta, by = "Strain") %>%
mutate(label_all = case_when(is.na(combined_genes) ~ Strain,TRUE ~ paste0(Strain, " (",combined_genes,")"))) %>%
mutate(label_show = ifelse(deviation_from_no_effect < quantile(deviation_from_no_effect,quantile_cutoff) | Strain == "N2", label_all, NA)) %>%
mutate(combined_category = case_when(combined_category == "" ~ "Adhesion Receptors and Downstream Signaling", TRUE ~ combined_category),
combined_division = case_when(combined_division == "" ~ "Adhesion Receptors and Downstream Signaling", TRUE ~ combined_division)
)
range_ls <- plot_range %>% dplyr::select(`L4440 Mean`,`daf-2 Mean`) %>% unlist() %>% range(.,na.rm = TRUE)
# Make diagonal plots
coord_range <- c(range_ls[1],range_ls[2])
show_raw <- plot_range %>%
filter(combined_division != "Not in matrisome") %>%
filter(Strain != "WS3403") #(is an overexpressor)
# Save supplementary table
show_raw %>% select(-contains("list"),-Mutation) %>% write_csv(path = paste0("./diag_plot_extended_data.csv"))
# Add N2 as overlay to each panel.
show_category <- show_raw %>%
filter(Strain != "N2") %>%
select(combined_category) %>%
distinct() %>%
mutate(Strain = "N2") %>%
arrange(combined_category) %>%
arrange(combined_category %in% c("Adhesion Receptors and Downstream Signaling"))
show_division <- show_raw %>%
filter(Strain != "N2") %>%
select(combined_division) %>%
distinct() %>%
mutate(Strain = "N2") %>%
arrange(combined_division) %>%
arrange(combined_division %in% c("Adhesion Receptors and Downstream Signaling"))
show_N2_category <- show_raw %>%
filter(Strain == "N2") %>%
select(-combined_category) %>%
full_join(show_category, by = "Strain")
show_N2_division <- show_raw %>%
filter(Strain == "N2") %>%
select(-combined_division) %>%
full_join(show_division, by = "Strain")
show <- show_raw %>%
filter(Strain != "N2") %>%
mutate(combined_category_fct = factor(combined_category,levels = show_category %>% pull(combined_category)),
combined_division_fct = factor(combined_division,levels = show_division %>% pull(combined_division)))
#############################
### Main plots and export ###
#############################
p_division <- ggplot(data = show,mapping = aes(x = `L4440 Mean`, y = `daf-2 Mean`, color = combined_division, alpha = deviation_from_no_effect)) +
# N2 data
geom_segment(data = show_N2_division, aes(x = `L4440 Mean`, y = noeffect_y, xend = `L4440 Mean`, yend = `daf-2 Mean`), size = 0.7, linetype = 1, color = "black", alpha = 0.2) +
geom_point(data = show_N2_division,size = 3, shape = 18, color = "black", alpha = 0.7) +
geom_errorbarh(data = show_N2_division,aes(xmin = `L4440 Mean` - `L4440 STE`, xmax = `L4440 Mean` + `L4440 STE`, y = `daf-2 Mean`), size = 0.6, height = 0.6, color = "black", alpha = 0.7) +
geom_errorbar(data = show_N2_division,aes(ymin = `daf-2 Mean` - `daf-2 STE`, ymax = `daf-2 Mean` + `daf-2 STE`, x = `L4440 Mean`), size = 0.6, width = 0.6, color = "black", alpha = 0.7) +
# diagonal lines
geom_abline(aes(intercept = 0, slope = N2_slope), linetype =2) +
geom_abline(aes(intercept = 0, slope = 1, color = combined_division), linetype = 1) +
# Remaining strains
geom_point(size = 3, shape = 18, alpha = 1) +
coord_cartesian(xlim = coord_range, ylim = coord_range) +
geom_segment(aes(x = `L4440 Mean`, y = noeffect_y, xend = `L4440 Mean`, yend = `daf-2 Mean`), size = 1, linetype = 1) +
geom_errorbarh(data = show,aes(xmin = `L4440 Mean` - `L4440 STE`, xmax = `L4440 Mean` + `L4440 STE`, y = `daf-2 Mean`), size = 0.6, height = 0.6, alpha = 1) +
geom_errorbar(aes(ymin = `daf-2 Mean` - `daf-2 STE`, ymax = `daf-2 Mean` + `daf-2 STE`, x = `L4440 Mean`), size = 0.6, width = 0.6, alpha = 1) +
geom_label_repel(aes(label = label_all),show.legend = FALSE, box.padding = 1, size = 2, segment.size = 0.3, segment.alpha = 0.5, force = 5, nudge_x = range_ls[2] * 2, fontface = "italic", direction = "y", alpha = 0.7) +
scale_color_viridis_d(option = "D",direction = -1,end = 0.9) +
scale_alpha_continuous(range = c(1,0),guide = F) +
facet_wrap(. ~ combined_division) +
guides(color = guide_legend(title = "Deviation from the zero-effect line")) +
labs(title = "Survival by matrisome division",subtitle = expression(paste(italic("solid line: "), "no-effect trajectory / ", italic("dashed line: "), "N2 extrapolation"))) +
theme_classic() +
theme(legend.position = "none", axis.title = element_text(face="bold.italic"))
ggsave(plot = p_division,filename = paste0("./p_diag_plot_divisions.pdf"),width = 10,height = 10)
p_category <- ggplot(data = show,mapping = aes(x = `L4440 Mean`, y = `daf-2 Mean`, color = combined_category, alpha = deviation_from_no_effect)) +
# N2 data
geom_segment(data = show_N2_category, aes(x = `L4440 Mean`, y = noeffect_y, xend = `L4440 Mean`, yend = `daf-2 Mean`), size = 0.7, linetype = 1, color = "black", alpha = 0.2) +
geom_point(data = show_N2_category,size = 3, shape = 18, color = "black", alpha = 0.7) +
geom_errorbarh(data = show_N2_category,aes(xmin = `L4440 Mean` - `L4440 STE`, xmax = `L4440 Mean` + `L4440 STE`, y = `daf-2 Mean`), size = 0.6, height = 0.6, color = "black", alpha = 0.7) +
geom_errorbar(data = show_N2_category,aes(ymin = `daf-2 Mean` - `daf-2 STE`, ymax = `daf-2 Mean` + `daf-2 STE`, x = `L4440 Mean`), size = 0.6, width = 0.6, color = "black", alpha = 0.7) +
# diagonal lines
geom_abline(aes(intercept = 0, slope = N2_slope), linetype =2) +
geom_abline(aes(intercept = 0, slope = 1, color = combined_category), linetype = 1) +
# Remaining strains
geom_point(size = 3, shape = 18, alpha = 1) +
coord_cartesian(xlim = coord_range, ylim = coord_range) +
geom_segment(aes(x = `L4440 Mean`, y = noeffect_y, xend = `L4440 Mean`, yend = `daf-2 Mean`), size = 1, linetype = 1) +
geom_errorbarh(data = show,aes(xmin = `L4440 Mean` - `L4440 STE`, xmax = `L4440 Mean` + `L4440 STE`, y = `daf-2 Mean`), size = 0.6, height = 0.6, alpha = 1) +
geom_errorbar(aes(ymin = `daf-2 Mean` - `daf-2 STE`, ymax = `daf-2 Mean` + `daf-2 STE`, x = `L4440 Mean`), size = 0.6, width = 0.6, alpha = 1) +
geom_label_repel(aes(label = label_all),show.legend = FALSE, box.padding = 1, size = 2, segment.size = 0.3, segment.alpha = 0.5, force = 5, nudge_x = range_ls[2] * 2, fontface = "italic", direction = "y", alpha = 0.7) +
scale_color_viridis_d(option = "D",direction = -1,end = 0.9) +
scale_alpha_continuous(range = c(1,0),guide = F) +
facet_wrap(. ~ combined_category_fct) +
guides(color = guide_legend(title = "Deviation from the zero-effect line")) +
labs(title = "Survival by matrisome category",subtitle = expression(paste(italic("solid line: "), "no-effect trajectory / ", italic("dashed line: "), "N2 extrapolation"))) +
theme_classic() +
theme(legend.position = "none", axis.title = element_text(face="bold.italic"))
ggsave(plot = p_category,filename = paste0("./p_diag_plot_categories.pdf"),width = 10,height = 10)

## Sheet: Data_diagonal plots
Column1	...1	Trial	Device	Experiment	Plate Name	Animal Description	Plate Position Name	Plate Row	Plate Column	Plate Center Position X (inches)	Plate Center Position Y (inches)	Plate Size X (inches)	Plate Size Y (inches)	Strain	Genotype	Condition 1	Condition 2	Condition 3	Culturing Temperature	Experiment Temperature	Food Source	Environmental Conditions	Incubator Name	Incubator Column	Incubator Shelf	Event Frequency	Machine Death Age (Days)	Duration Not Fast Moving (d)	Longest Gap in Measurement (d)	Age at Death-Associated Posture Relaxation Start (d)	Age at Death-Associated Posture Relaxation End (d)	Censored	Censored Reason	Event Observation Type	Annotation Source	Technique	Analysis Type	Event Type	Special Flag	RNAi	Plate_name	Time	Machine Fast Movement Cessation Age (Days)	Machine Posture Changing Duration (Days)	Machine Slow Movement Duration (Days)	Machine Slow Movement Cessation Age (Days)	combined_genes	combined_any_prescreen	combined_division
1	1	190529_So_ECM	Sculptor	190529_So_ECM	Sculptor_c::0	VC233::daf2::15::RNAi::picked	c::0	0	c	3.97344	1.01094	1.88437	1.88437	VC233	NA	daf2	NA	NA	15	20	RNAi	picked	NA	NA	NA	1	9.48051	4.45833	0	NA	NA	0	NA	NA	Storyboard Annotation	Lifespan Machine	NA	NA	NA	daf-2	Sculptor_c::0	9.48051	none	none	none	none	gpn-1	FALSE	Matrisome-associated
2	2	190529_So_ECM	Sculptor	190529_So_ECM	Sculptor_c::0	VC233::daf2::15::RNAi::picked	c::0	0	c	3.97344	1.01094	1.88437	1.88437	VC233	NA	daf2	NA	NA	15	20	RNAi	picked	NA	NA	NA	1	10.3138	0.0833333	0.0833333	NA	NA	0	NA	NA	Automated Analysis	Lifespan Machine	NA	NA	NA	daf-2	Sculptor_c::0	10.3138	none	none	none	none	gpn-1	FALSE	Matrisome-associated
3	3	190529_So_ECM	Sculptor	190529_So_ECM	Sculptor_c::0	VC233::daf2::15::RNAi::picked	c::0	0	c	3.97344	1.01094	1.88437	1.88437	VC233	NA	daf2	NA	NA	15	20	RNAi	picked	NA	NA	NA	1	12.3138	1.58333	0	NA	NA	0	NA	NA	Storyboard Annotation	Lifespan Machine	NA	NA	NA	daf-2	Sculptor_c::0	12.3138	none	none	none	none	gpn-1	FALSE	Matrisome-associated
4	4	190529_So_ECM	Sculptor	190529_So_ECM	Sculptor_c::0	VC233::daf2::15::RNAi::picked	c::0	0	c	3.97344	1.01094	1.88437	1.88437	VC233	NA	daf2	NA	NA	15	20	RNAi	picked	NA	NA	NA	1	13.0638	1.91667	0	NA	NA	0	NA	NA	Storyboard Annotation	Lifespan Machine	NA	NA	NA	daf-2	Sculptor_c::0	13.0638	none	none	none	none	gpn-1	FALSE	Matrisome-associated
5	5	190529_So_ECM	Sculptor	190529_So_ECM	Sculptor_c::0	VC233::daf2::15::RNAi::picked	c::0	0	c	3.97344	1.01094	1.88437	1.88437	VC233	NA	daf2	NA	NA	15	20	RNAi	picked	NA	NA	NA	1	13.3972	4.83333	0	10.3138	11.3972	0	NA	NA	Storyboard Annotation	Lifespan Machine	NA	NA	NA	daf-2	Sculptor_c::0	13.3972	none	none	none	none	gpn-1	FALSE	Matrisome-associated
6	6	190529_So_ECM	Sculptor	190529_So_ECM	Sculptor_c::0	VC233::daf2::15::RNAi::picked	c::0	0	c	3.97344	1.01094	1.88437	1.88437	VC233	NA	daf2	NA	NA	15	20	RNAi	picked	NA	NA	NA	1	15.6472	10.25	0	NA	NA	0	NA	NA	Storyboard Annotation	Lifespan Machine	NA	NA	NA	daf-2	Sculptor_c::0	15.6472	none	none	none	none	gpn-1	FALSE	Matrisome-associated
7	7	190529_So_ECM	Sculptor	190529_So_ECM	Sculptor_c::0	VC233::daf2::15::RNAi::picked	c::0	0	c	3.97344	1.01094	1.88437	1.88437	VC233	NA	daf2	NA	NA	15	20	RNAi	picked	NA	NA	NA	1	15.8138	8.58333	0	NA	NA	0	NA	NA	Storyboard Annotation	Lifespan Machine	NA	NA	NA	daf-2	Sculptor_c::0	15.8138	none	none	none	none	gpn-1	FALSE	Matrisome-associated
8	8	190529_So_ECM	Sculptor	190529_So_ECM	Sculptor_c::0	VC233::daf2::15::RNAi::picked	c::0	0	c	3.97344	1.01094	1.88437	1.88437	VC233	NA	daf2	NA	NA	15	20	RNAi	picked	NA	NA	NA	1	17.6472	4.75	0	NA	NA	0	NA	NA	Storyboard Annotation	Lifespan Machine	NA	NA	NA	daf-2	Sculptor_c::0	17.6472	none	none	none	none	gpn-1	FALSE	Matrisome-associated
9	9	190529_So_ECM	Sculptor	190529_So_ECM	Sculptor_c::0	VC233::daf2::15::RNAi::picked	c::0	0	c	3.97344	1.01094	1.88437	1.88437	VC233	NA	daf2	NA	NA	15	20	RNAi	picked	NA	NA	NA	1	17.9805	7	0	NA	NA	0	NA	NA	Storyboard Annotation	Lifespan Machine	NA	NA	NA	daf-2	Sculptor_c::0	17.9805	none	none	none	none	gpn-1	FALSE	Matrisome-associated
10	10	190529_So_ECM	Sculptor	190529_So_ECM	Sculptor_c::0	VC233::daf2::15::RNAi::picked	c::0	0	c	3.97344	1.01094	1.88437	1.88437	VC233	NA	daf2	NA	NA	15	20	RNAi	picked	NA	NA	NA	1	18.5638	0.5	0.0833333	NA	NA	0	NA	NA	Automated Analysis	Lifespan Machine	NA	NA	NA	daf-2	Sculptor_c::0	18.5638	none	none	none	none	gpn-1	FALSE	Matrisome-associated
11	11	190529_So_ECM	Sculptor	190529_So_ECM	Sculptor_c::0	VC233::daf2::15::RNAi::picked	c::0	0	c	3.97344	1.01094	1.88437	1.88437	VC233	NA	daf2	NA	NA	15	20	RNAi	picked	NA	NA	NA	1	18.9805	5.5	0	NA	NA	0	NA	NA	Storyboard Annotation	Lifespan Machine	NA	NA	NA	daf-2	Sculptor_c::0	18.9805	none	none	none	none	gpn-1	FALSE	Matrisome-associated
12	12	190529_So_ECM	Sculptor	190529_So_ECM	Sculptor_c::0	VC233::daf2::15::RNAi::picked	c::0	0	c	3.97344	1.01094	1.88437	1.88437	VC233	NA	daf2	NA	NA	15	20	RNAi	picked	NA	NA	NA	1	20.1472	1.33333	0	NA	NA	0	NA	NA	Storyboard Annotation	Lifespan Machine	NA	NA	NA	daf-2	Sculptor_c::0	20.1472	none	none	none	none	gpn-1	FALSE	Matrisome-associated
13	13	190529_So_ECM	Sculptor	190529_So_ECM	Sculptor_c::0	VC233::daf2::15::RNAi::picked	c::0	0	c	3.97344	1.01094	1.88437	1.88437	VC233	NA	daf2	NA	NA	15	20	RNAi	picked	NA	NA	NA	1	20.2305	2	0.0833333	NA	NA	0	NA	NA	Automated Analysis	Lifespan Machine	NA	NA	NA	daf-2	Sculptor_c::0	20.2305	none	none	none	none	gpn-1	FALSE	Matrisome-associated
14	14	190529_So_ECM	Sculptor	190529_So_ECM	Sculptor_c::0	VC233::daf2::15::RNAi::picked	c::0	0	c	3.97344	1.01094	1.88437	1.88437	VC233	NA	daf2	NA	NA	15	20	RNAi	picked	NA	NA	NA	1	21.8138	6.66667	0	NA	NA	0	NA	NA	Storyboard Annotation	Lifespan Machine	NA	NA	NA	daf-2	Sculptor_c::0	21.8138	none	none	none	none	gpn-1	FALSE	Matrisome-associated
15	15	190529_So_ECM	Sculptor	190529_So_ECM	Sculptor_c::0	VC233::daf2::15::RNAi::picked	c::0	0	c	3.97344	1.01094	1.88437	1.88437	VC233	NA	daf2	NA	NA	15	20	RNAi	picked	NA	NA	NA	1	23.3972	6.08333	0	20.9805	23.3972	0	NA	NA	Storyboard Annotation	Lifespan Machine	NA	NA	NA	daf-2	Sculptor_c::0	23.3972	none	none	none	none	gpn-1	FALSE	Matrisome-associated
16	16	190529_So_ECM	Sculptor	190529_So_ECM	Sculptor_c::0	VC233::daf2::15::RNAi::picked	c::0	0	c	3.97344	1.01094	1.88437	1.88437	VC233	NA	daf2	NA	NA	15	20	RNAi	picked	NA	NA	NA	1	23.9805	4.41667	0	NA	NA	0	NA	NA	Storyboard Annotation	Lifespan Machine	NA	NA	NA	daf-2	Sculptor_c::0	23.9805	none	none	none	none	gpn-1	FALSE	Matrisome-associated
17	17	190529_So_ECM	Sculptor	190529_So_ECM	Sculptor_c::0	VC233::daf2::15::RNAi::picked	c::0	0	c	3.97344	1.01094	1.88437	1.88437	VC233	NA	daf2	NA	NA	15	20	RNAi	picked	NA	NA	NA	1	25.9805	2.5	0	NA	NA	0	NA	NA	Storyboard Annotation	Lifespan Machine	NA	NA	NA	daf-2	Sculptor_c::0	25.9805	none	none	none	none	gpn-1	FALSE	Matrisome-associated
18	18	190529_So_ECM	Sculptor	190529_So_ECM	Sculptor_c::0	VC233::daf2::15::RNAi::picked	c::0	0	c	3.97344	1.01094	1.88437	1.88437	VC233	NA	daf2	NA	NA	15	20	RNAi	picked	NA	NA	NA	1	27.5638	6.16667	0	NA	NA	0	NA	NA	Storyboard Annotation	Lifespan Machine	NA	NA	NA	daf-2	Sculptor_c::0	27.5638	none	none	none	none	gpn-1	FALSE	Matrisome-associated
19	19	190529_So_ECM	Sculptor	190529_So_ECM	Sculptor_c::0	VC233::daf2::15::RNAi::picked	c::0	0	c	3.97344	1.01094	1.88437	1.88437	VC233	NA	daf2	NA	NA	15	20	RNAi	picked	NA	NA	NA	1	28.8138	2.16667	0	NA	NA	0	NA	NA	Storyboard Annotation	Lifespan Machine	NA	NA	NA	daf-2	Sculptor_c::0	28.8138	none	none	none	none	gpn-1	FALSE	Matrisome-associated
20	20	190529_So_ECM	Sculptor	190529_So_ECM	Sculptor_c::1	CB768::L4440::15::RNAi::picked	c::1	1	c	4.23594	7.35469	1.88437	1.88437	CB768	NA	L4440	NA	NA	15	20	RNAi	picked	NA	NA	NA	1	8.48051	3.33333	0	NA	NA	0	NA	NA	Storyboard Annotation	Lifespan Machine	NA	NA	NA	L4440	Sculptor_c::1	8.48051	none	none	none	none	bli-2	FALSE	Nematode-specific core matrisome
21	21	190529_So_ECM	Sculptor	190529_So_ECM	Sculptor_c::1	CB768::L4440::15::RNAi::picked	c::1	1	c	4.23594	7.35469	1.88437	1.88437	CB768	NA	L4440	NA	NA	15	20	RNAi	picked	NA	NA	NA	1	10.3138	3.83333	0	NA	NA	0	NA	NA	Storyboard Annotation	Lifespan Machine	NA	NA	NA	L4440	Sculptor_c::1	10.3138	none	none	none	none	bli-2	FALSE	Nematode-specific core matrisome
22	22	190529_So_ECM	Sculptor	190529_So_ECM	Sculptor_c::1	CB768::L4440::15::RNAi::picked	c::1	1	c	4.23594	7.35469	1.88437	1.88437	CB768	NA	L4440	NA	NA	15	20	RNAi	picked	NA	NA	NA	1	10.4805	3.83333	0	NA	NA	0	NA	NA	Storyboard Annotation	Lifespan Machine	NA	NA	NA	L4440	Sculptor_c::1	10.4805	none	none	none	none	bli-2	FALSE	Nematode-specific core matrisome
23	23	190529_So_ECM	Sculptor	190529_So_ECM	Sculptor_c::1	CB768::L4440::15::RNAi::picked	c::1	1	c	4.23594	7.35469	1.88437	1.88437	CB768	NA	L4440	NA	NA	15	20	RNAi	picked	NA	NA	NA	1	10.7305	5.66667	0	NA	NA	0	NA	NA	Storyboard Annotation	Lifespan Machine	NA	NA	NA	L4440	Sculptor_c::1	10.7305	none	none	none	none	bli-2	FALSE	Nematode-specific core matrisome
24	24	190529_So_ECM	Sculptor	190529_So_ECM	Sculptor_c::1	CB768::L4440::15::RNAi::picked	c::1	1	c	4.23594	7.35469	1.88437	1.88437	CB768	NA	L4440	NA	NA	15	20	RNAi	picked	NA	NA	NA	14	10.8972	5.83333	0	NA	NA	1	Escaped machine detection	NA	Storyboard Annotation	Lifespan Machine	NA	NA	NA	L4440	Sculptor_c::1	10.8972	none	none	none	none	bli-2	FALSE	Nematode-specific core matrisome
25	24	190529_So_ECM	Sculptor	190529_So_ECM	Sculptor_c::1	CB768::L4440::15::RNAi::picked	c::1	1	c	4.23594	7.35469	1.88437	1.88437	CB768	NA	L4440	NA	NA	15	20	RNAi	picked	NA	NA	NA	14	10.8972	5.83333	0	NA	NA	1	Escaped machine detection	NA	Storyboard Annotation	Lifespan Machine	NA	NA	NA	L4440	Sculptor_c::1	10.8972	none	none	none	none	bli-2	FALSE	Nematode-specific core matrisome
26	24	190529_So_ECM	Sculptor	190529_So_ECM	Sculptor_c::1	CB768::L4440::15::RNAi::picked	c::1	1	c	4.23594	7.35469	1.88437	1.88437	CB768	NA	L4440	NA	NA	15	20	RNAi	picked	NA	NA	NA	14	10.8972	5.83333	0	NA	NA	1	Escaped machine detection	NA	Storyboard Annotation	Lifespan Machine	NA	NA	NA	L4440	Sculptor_c::1	10.8972	none	none	none	none	bli-2	FALSE	Nematode-specific core matrisome
27	24	190529_So_ECM	Sculptor	190529_So_ECM	Sculptor_c::1	CB768::L4440::15::RNAi::picked	c::1	1	c	4.23594	7.35469	1.88437	1.88437	CB768	NA	L4440	NA	NA	15	20	RNAi	picked	NA	NA	NA	14	10.8972	5.83333	0	NA	NA	1	Escaped machine detection	NA	Storyboard Annotation	Lifespan Machine	NA	NA	NA	L4440	Sculptor_c::1	10.8972	none	none	none	none	bli-2	FALSE	Nematode-specific core matrisome
28	24	190529_So_ECM	Sculptor	190529_So_ECM	Sculptor_c::1	CB768::L4440::15::RNAi::picked	c::1	1	c	4.23594	7.35469	1.88437	1.88437	CB768	NA	L4440	NA	NA	15	20	RNAi	picked	NA	NA	NA	14	10.8972	5.83333	0	NA	NA	1	Escaped machine detection	NA	Storyboard Annotation	Lifespan Machine	NA	NA	NA	L4440	Sculptor_c::1	10.8972	none	none	none	none	bli-2	FALSE	Nematode-specific core matrisome
29	24	190529_So_ECM	Sculptor	190529_So_ECM	Sculptor_c::1	CB768::L4440::15::RNAi::picked	c::1	1	c	4.23594	7.35469	1.88437	1.88437	CB768	NA	L4440	NA	NA	15	20	RNAi	picked	NA	NA	NA	14	10.8972	5.83333	0	NA	NA	1	Escaped machine detection	NA	Storyboard Annotation	Lifespan Machine	NA	NA	NA	L4440	Sculptor_c::1	10.8972	none	none	none	none	bli-2	FALSE	Nematode-specific core matrisome
30	24	190529_So_ECM	Sculptor	190529_So_ECM	Sculptor_c::1	CB768::L4440::15::RNAi::picked	c::1	1	c	4.23594	7.35469	1.88437	1.88437	CB768	NA	L4440	NA	NA	15	20	RNAi	picked	NA	NA	NA	14	10.8972	5.83333	0	NA	NA	1	Escaped machine detection	NA	Storyboard Annotation	Lifespan Machine	NA	NA	NA	L4440	Sculptor_c::1	10.8972	none	none	none	none	bli-2	FALSE	Nematode-specific core matrisome
31	24	190529_So_ECM	Sculptor	190529_So_ECM	Sculptor_c::1	CB768::L4440::15::RNAi::picked	c::1	1	c	4.23594	7.35469	1.88437	1.88437	CB768	NA	L4440	NA	NA	15	20	RNAi	picked	NA	NA	NA	14	10.8972	5.83333	0	NA	NA	1	Escaped machine detection	NA	Storyboard Annotation	Lifespan Machine	NA	NA	NA	L4440	Sculptor_c::1	10.8972	none	none	none	none	bli-2	FALSE	Nematode-specific core matrisome
32	24	190529_So_ECM	Sculptor	190529_So_ECM	Sculptor_c::1	CB768::L4440::15::RNAi::picked	c::1	1	c	4.23594	7.35469	1.88437	1.88437	CB768	NA	L4440	NA	NA	15	20	RNAi	picked	NA	NA	NA	14	10.8972	5.83333	0	NA	NA	1	Escaped machine detection	NA	Storyboard Annotation	Lifespan Machine	NA	NA	NA	L4440	Sculptor_c::1	10.8972	none	none	none	none	bli-2	FALSE	Nematode-specific core matrisome
33	24	190529_So_ECM	Sculptor	190529_So_ECM	Sculptor_c::1	CB768::L4440::15::RNAi::picked	c::1	1	c	4.23594	7.35469	1.88437	1.88437	CB768	NA	L4440	NA	NA	15	20	RNAi	picked	NA	NA	NA	14	10.8972	5.83333	0	NA	NA	1	Escaped machine detection	NA	Storyboard Annotation	Lifespan Machine	NA	NA	NA	L4440	Sculptor_c::1	10.8972	none	none	none	none	bli-2	FALSE	Nematode-specific core matrisome
34	24	190529_So_ECM	Sculptor	190529_So_ECM	Sculptor_c::1	CB768::L4440::15::RNAi::picked	c::1	1	c	4.23594	7.35469	1.88437	1.88437	CB768	NA	L4440	NA	NA	15	20	RNAi	picked	NA	NA	NA	14	10.8972	5.83333	0	NA	NA	1	Escaped machine detection	NA	Storyboard Annotation	Lifespan Machine	NA	NA	NA	L4440	Sculptor_c::1	10.8972	none	none	none	none	bli-2	FALSE	Nematode-specific core matrisome
35	24	190529_So_ECM	Sculptor	190529_So_ECM	Sculptor_c::1	CB768::L4440::15::RNAi::picked	c::1	1	c	4.23594	7.35469	1.88437	1.88437	CB768	NA	L4440	NA	NA	15	20	RNAi	picked	NA	NA	NA	14	10.8972	5.83333	0	NA	NA	1	Escaped machine detection	NA	Storyboard Annotation	Lifespan Machine	NA	NA	NA	L4440	Sculptor_c::1	10.8972	none	none	none	none	bli-2	FALSE	Nematode-specific core matrisome
36	24	190529_So_ECM	Sculptor	190529_So_ECM	Sculptor_c::1	CB768::L4440::15::RNAi::picked	c::1	1	c	4.23594	7.35469	1.88437	1.88437	CB768	NA	L4440	NA	NA	15	20	RNAi	picked	NA	NA	NA	14	10.8972	5.83333	0	NA	NA	1	Escaped machine detection	NA	Storyboard Annotation	Lifespan Machine	NA	NA	NA	L4440	Sculptor_c::1	10.8972	none	none	none	none	bli-2	FALSE	Nematode-specific core matrisome
37	24	190529_So_ECM	Sculptor	190529_So_ECM	Sculptor_c::1	CB768::L4440::15::RNAi::picked	c::1	1	c	4.23594	7.35469	1.88437	1.88437	CB768	NA	L4440	NA	NA	15	20	RNAi	picked	NA	NA	NA	14	10.8972	5.83333	0	NA	NA	1	Escaped machine detection	NA	Storyboard Annotation	Lifespan Machine	NA	NA	NA	L4440	Sculptor_c::1	10.8972	none	none	none	none	bli-2	FALSE	Nematode-specific core matrisome
38	25	190529_So_ECM	Sculptor	190529_So_ECM	Sculptor_c::1	CB768::L4440::15::RNAi::picked	c::1	1	c	4.23594	7.35469	1.88437	1.88437	CB768	NA	L4440	NA	NA	15	20	RNAi	picked	NA	NA	NA	1	11.0638	4.25	0	NA	NA	0	NA	NA	Storyboard Annotation	Lifespan Machine	NA	NA	NA	L4440	Sculptor_c::1	11.0638	none	none	none	none	bli-2	FALSE	Nematode-specific core matrisome
39	26	190529_So_ECM	Sculptor	190529_So_ECM	Sculptor_c::1	CB768::L4440::15::RNAi::picked	c::1	1	c	4.23594	7.35469	1.88437	1.88437	CB768	NA	L4440	NA	NA	15	20	RNAi	picked	NA	NA	NA	1	11.1472	2.83333	0	NA	NA	0	NA	NA	Storyboard Annotation	Lifespan Machine	NA	NA	NA	L4440	Sculptor_c::1	11.1472	none	none	none	none	bli-2	FALSE	Nematode-specific core matrisome
40	27	190529_So_ECM	Sculptor	190529_So_ECM	Sculptor_c::1	CB768::L4440::15::RNAi::picked	c::1	1	c	4.23594	7.35469	1.88437	1.88437	CB768	NA	L4440	NA	NA	15	20	RNAi	picked	NA	NA	NA	1	12.3138	2.58333	0	NA	NA	0	NA	NA	Storyboard Annotation	Lifespan Machine	NA	NA	NA	L4440	Sculptor_c::1	12.3138	none	none	none	none	bli-2	FALSE	Nematode-specific core matrisome
41	28	190529_So_ECM	Sculptor	190529_So_ECM	Sculptor_c::1	CB768::L4440::15::RNAi::picked	c::1	1	c	4.23594	7.35469	1.88437	1.88437	CB768	NA	L4440	NA	NA	15	20	RNAi	picked	NA	NA	NA	1	15.3138	1.16667	0.0833333	NA	NA	0	NA	NA	Automated Analysis	Lifespan Machine	NA	NA	NA	L4440	Sculptor_c::1	15.3138	none	none	none	none	bli-2	FALSE	Nematode-specific core matrisome
42	29	190529_So_ECM	Sculptor	190529_So_ECM	Sculptor_c::1	CB768::L4440::15::RNAi::picked	c::1	1	c	4.23594	7.35469	1.88437	1.88437	CB768	NA	L4440	NA	NA	15	20	RNAi	picked	NA	NA	NA	1	16.2305	5.33333	0.0833333	NA	NA	0	NA	NA	Automated Analysis	Lifespan Machine	NA	NA	NA	L4440	Sculptor_c::1	16.2305	none	none	none	none	bli-2	FALSE	Nematode-specific core matrisome
43	30	190529_So_ECM	Sculptor	190529_So_ECM	Sculptor_a::0	VC233::L4440::15::RNAi::picked	a::0	0	a	0.967187	1.01094	1.88437	1.88437	VC233	NA	L4440	NA	NA	15	20	RNAi	picked	NA	NA	NA	1	6.68884	1.625	0	NA	NA	0	NA	NA	Storyboard Annotation	Lifespan Machine	NA	NA	NA	L4440	Sculptor_a::0	6.68884	none	none	none	none	gpn-1	FALSE	Matrisome-associated
44	31	190529_So_ECM	Sculptor	190529_So_ECM	Sculptor_a::0	VC233::L4440::15::RNAi::picked	a::0	0	a	0.967187	1.01094	1.88437	1.88437	VC233	NA	L4440	NA	NA	15	20	RNAi	picked	NA	NA	NA	1	7.18884	2.125	0	NA	NA	0	NA	NA	Storyboard Annotation	Lifespan Machine	NA	NA	NA	L4440	Sculptor_a::0	7.18884	none	none	none	none	gpn-1	FALSE	Matrisome-associated
45	32	190529_So_ECM	Sculptor	190529_So_ECM	Sculptor_a::0	VC233::L4440::15::RNAi::picked	a::0	0	a	0.967187	1.01094	1.88437	1.88437	VC233	NA	L4440	NA	NA	15	20	RNAi	picked	NA	NA	NA	1	8.93884	0.5	0	NA	NA	0	NA	NA	Storyboard Annotation	Lifespan Machine	NA	NA	NA	L4440	Sculptor_a::0	8.93884	none	none	none	none	gpn-1	FALSE	Matrisome-associated
46	33	190529_So_ECM	Sculptor	190529_So_ECM	Sculptor_a::0	VC233::L4440::15::RNAi::picked	a::0	0	a	0.967187	1.01094	1.88437	1.88437	VC233	NA	L4440	NA	NA	15	20	RNAi	picked	NA	NA	NA	1	9.35551	2.75	0	6.60551	7.18884	0	NA	NA	Storyboard Annotation	Lifespan Machine	NA	NA	NA	L4440	Sculptor_a::0	9.35551	none	none	none	none	gpn-1	FALSE	Matrisome-associated
47	34	190529_So_ECM	Sculptor	190529_So_ECM	Sculptor_a::0	VC233::L4440::15::RNAi::picked	a::0	0	a	0.967187	1.01094	1.88437	1.88437	VC233	NA	L4440	NA	NA	15	20	RNAi	picked	NA	NA	NA	1	16.5222	0.416667	0.0833333	16.1055	24.6888	0	NA	NA	Automated Analysis	Lifespan Machine	NA	NA	NA	L4440	Sculptor_a::0	16.5222	none	none	none	none	gpn-1	FALSE	Matrisome-associated
48	35	190529_So_ECM	Sculptor	190529_So_ECM	Sculptor_a::0	VC233::L4440::15::RNAi::picked	a::0	0	a	0.967187	1.01094	1.88437	1.88437	VC233	NA	L4440	NA	NA	15	20	RNAi	picked	NA	NA	NA	1	17.0222	5.83333	0	NA	NA	0	NA	NA	Storyboard Annotation	Lifespan Machine	NA	NA	NA	L4440	Sculptor_a::0	17.0222	none	none	none	none	gpn-1	FALSE	Matrisome-associated
49	36	190529_So_ECM	Sculptor	190529_So_ECM	Sculptor_a::0	VC233::L4440::15::RNAi::picked	a::0	0	a	0.967187	1.01094	1.88437	1.88437	VC233	NA	L4440	NA	NA	15	20	RNAi	picked	NA	NA	NA	1	18.4388	1.33333	0	NA	NA	0	NA	NA	Storyboard Annotation	Lifespan Machine	NA	NA	NA	L4440	Sculptor_a::0	18.4388	none	none	none	none	gpn-1	FALSE	Matrisome-associated
50	37	190529_So_ECM	Sculptor	190529_So_ECM	Sculptor_b::0	VC233::daf2::15::RNAi::picked	b::0	0	b	3.08906	6.14531	1.88437	1.88437	VC233	NA	daf2	NA	NA	15	20	RNAi	picked	NA	NA	NA	1	11.7097	4.41667	0	NA	NA	0	NA	NA	Storyboard Annotation	Lifespan Machine	NA	NA	NA	daf-2	Sculptor_b::0	11.7097	none	none	none	none	gpn-1	FALSE	Matrisome-associated
51	38	190529_So_ECM	Sculptor	190529_So_ECM	Sculptor_b::0	VC233::daf2::15::RNAi::picked	b::0	0	b	3.08906	6.14531	1.88437	1.88437	VC233	NA	daf2	NA	NA	15	20	RNAi	picked	NA	NA	NA	1	13.7097	8	0	NA	NA	0	NA	NA	Storyboard Annotation	Lifespan Machine	NA	NA	NA	daf-2	Sculptor_b::0	13.7097	none	none	none	none	gpn-1	FALSE	Matrisome-associated
52	39	190529_So_ECM	Sculptor	190529_So_ECM	Sculptor_b::0	VC233::daf2::15::RNAi::picked	b::0	0	b	3.08906	6.14531	1.88437	1.88437	VC233	NA	daf2	NA	NA	15	20	RNAi	picked	NA	NA	NA	1	15.3763	1.66667	0	NA	NA	0	NA	NA	Storyboard Annotation	Lifespan Machine	NA	NA	NA	daf-2	Sculptor_b::0	15.3763	none	none	none	none	gpn-1	FALSE	Matrisome-associated
53	40	190529_So_ECM	Sculptor	190529_So_ECM	Sculptor_b::0	VC233::daf2::15::RNAi::picked	b::0	0	b	3.08906	6.14531	1.88437	1.88437	VC233	NA	daf2	NA	NA	15	20	RNAi	picked	NA	NA	NA	1	16.4597	6.25	0	NA	NA	0	NA	NA	Storyboard Annotation	Lifespan Machine	NA	NA	NA	daf-2	Sculptor_b::0	16.4597	none	none	none	none	gpn-1	FALSE	Matrisome-associated
54	41	190529_So_ECM	Sculptor	190529_So_ECM	Sculptor_b::0	VC233::daf2::15::RNAi::picked	b::0	0	b	3.08906	6.14531	1.88437	1.88437	VC233	NA	daf2	NA	NA	15	20	RNAi	picked	NA	NA	NA	1	17.9597	11.1667	0	NA	NA	0	NA	NA	Storyboard Annotation	Lifespan Machine	NA	NA	NA	daf-2	Sculptor_b::0	17.9597	none	none	none	none	gpn-1	FALSE	Matrisome-associated
55	42	190529_So_ECM	Sculptor	190529_So_ECM	Sculptor_b::0	VC233::daf2::15::RNAi::picked	b::0	0	b	3.08906	6.14531	1.88437	1.88437	VC233	NA	daf2	NA	NA	15	20	RNAi	picked	NA	NA	NA	1	20.543	3.33333	0	NA	NA	0	NA	NA	Storyboard Annotation	Lifespan Machine	NA	NA	NA	daf-2	Sculptor_b::0	20.543	none	none	none	none	gpn-1	FALSE	Matrisome-associated
56	43	190529_So_ECM	Sculptor	190529_So_ECM	Sculptor_b::0	VC233::daf2::15::RNAi::picked	b::0	0	b	3.08906	6.14531	1.88437	1.88437	VC233	NA	daf2	NA	NA	15	20	RNAi	picked	NA	NA	NA	1	23.043	17	0	NA	NA	0	NA	NA	Storyboard Annotation	Lifespan Machine	NA	NA	NA	daf-2	Sculptor_b::0	23.043	none	none	none	none	gpn-1	FALSE	Matrisome-associated
57	44	190529_So_ECM	Sculptor	190529_So_ECM	Sculptor_b::0	VC233::daf2::15::RNAi::picked	b::0	0	b	3.08906	6.14531	1.88437	1.88437	VC233	NA	daf2	NA	NA	15	20	RNAi	picked	NA	NA	NA	1	23.3763	11.1667	0	14.8763	16.1263	0	NA	NA	Storyboard Annotation	Lifespan Machine	NA	NA	NA	daf-2	Sculptor_b::0	23.3763	none	none	none	none	gpn-1	FALSE	Matrisome-associated
58	45	190529_So_ECM	Sculptor	190529_So_ECM	Sculptor_b::0	VC233::daf2::15::RNAi::picked	b::0	0	b	3.08906	6.14531	1.88437	1.88437	VC233	NA	daf2	NA	NA	15	20	RNAi	picked	NA	NA	NA	1	23.4597	5.5	0	NA	NA	0	NA	NA	Storyboard Annotation	Lifespan Machine	NA	NA	NA	daf-2	Sculptor_b::0	23.4597	none	none	none	none	gpn-1	FALSE	Matrisome-associated
59	46	190529_So_ECM	Sculptor	190529_So_ECM	Sculptor_b::0	VC233::daf2::15::RNAi::picked	b::0	0	b	3.08906	6.14531	1.88437	1.88437	VC233	NA	daf2	NA	NA	15	20	RNAi	picked	NA	NA	NA	1	24.9597	7.83333	0	NA	NA	0	NA	NA	Storyboard Annotation	Lifespan Machine	NA	NA	NA	daf-2	Sculptor_b::0	24.9597	none	none	none	none	gpn-1	FALSE	Matrisome-associated
60	47	190529_So_ECM	Sculptor	190529_So_ECM	Sculptor_b::0	VC233::daf2::15::RNAi::picked	b::0	0	b	3.08906	6.14531	1.88437	1.88437	VC233	NA	daf2	NA	NA	15	20	RNAi	picked	NA	NA	NA	1	26.8763	1.58333	0	NA	NA	0	NA	NA	Storyboard Annotation	Lifespan Machine	NA	NA	NA	daf-2	Sculptor_b::0	26.8763	none	none	none	none	gpn-1	FALSE	Matrisome-associated
61	48	190529_So_ECM	Sculptor	190529_So_ECM	Sculptor_b::0	VC233::daf2::15::RNAi::picked	b::0	0	b	3.08906	6.14531	1.88437	1.88437	VC233	NA	daf2	NA	NA	15	20	RNAi	picked	NA	NA	NA	1	29.7097	16	0	18.793	21.293	0	NA	NA	Storyboard Annotation	Lifespan Machine	NA	NA	NA	daf-2	Sculptor_b::0	29.7097	none	none	none	none	gpn-1	FALSE	Matrisome-associated
62	49	190529_So_ECM	Sculptor	190529_So_ECM	Sculptor_b::0	VC233::daf2::15::RNAi::picked	b::0	0	b	3.08906	6.14531	1.88437	1.88437	VC233	NA	daf2	NA	NA	15	20	RNAi	picked	NA	NA	NA	1	29.793	5.16667	0	NA	NA	0	NA	NA	Storyboard Annotation	Lifespan Machine	NA	NA	NA	daf-2	Sculptor_b::0	29.793	none	none	none	none	gpn-1	FALSE	Matrisome-associated
63	50	190529_So_ECM	Sculptor	190529_So_ECM	Sculptor_b::0	VC233::daf2::15::RNAi::picked	b::0	0	b	3.08906	6.14531	1.88437	1.88437	VC233	NA	daf2	NA	NA	15	20	RNAi	picked	NA	NA	NA	1	29.793	3.08333	0	NA	NA	0	NA	NA	Storyboard Annotation	Lifespan Machine	NA	NA	NA	daf-2	Sculptor_b::0	29.793	none	none	none	none	gpn-1	FALSE	Matrisome-associated
64	51	190529_So_ECM	Sculptor	190529_So_ECM	Sculptor_b::0	VC233::daf2::15::RNAi::picked	b::0	0	b	3.08906	6.14531	1.88437	1.88437	VC233	NA	daf2	NA	NA	15	20	RNAi	picked	NA	NA	NA	1	29.793	8.41667	0	28.6263	29.8763	0	NA	NA	Storyboard Annotation	Lifespan Machine	NA	NA	NA	daf-2	Sculptor_b::0	29.793	none	none	none	none	gpn-1	FALSE	Matrisome-associated
65	52	190529_So_ECM	Sculptor	190529_So_ECM	Sculptor_b::0	VC233::daf2::15::RNAi::picked	b::0	0	b	3.08906	6.14531	1.88437	1.88437	VC233	NA	daf2	NA	NA	15	20	RNAi	picked	NA	NA	NA	1	29.793	8.41667	0	NA	NA	0	NA	NA	Storyboard Annotation	Lifespan Machine	NA	NA	NA	daf-2	Sculptor_b::0	29.793	none	none	none	none	gpn-1	FALSE	Matrisome-associated
66	53	190529_So_ECM	Sculptor	190529_So_ECM	Sculptor_b::1	VC233::L4440::15::RNAi::picked	b::1	1	b	3.17656	8.20781	1.88437	1.81563	VC233	NA	L4440	NA	NA	15	20	RNAi	picked	NA	NA	NA	1	6.12634	1.125	0	NA	NA	0	NA	NA	Storyboard Annotation	Lifespan Machine	NA	NA	NA	L4440	Sculptor_b::1	6.12634	none	none	none	none	gpn-1	FALSE	Matrisome-associated
67	54	190529_So_ECM	Sculptor	190529_So_ECM	Sculptor_b::1	VC233::L4440::15::RNAi::picked	b::1	1	b	3.17656	8.20781	1.88437	1.81563	VC233	NA	L4440	NA	NA	15	20	RNAi	picked	NA	NA	NA	1	6.20968	1.20833	0	NA	NA	0	NA	NA	Storyboard Annotation	Lifespan Machine	NA	NA	NA	L4440	Sculptor_b::1	6.20968	none	none	none	none	gpn-1	FALSE	Matrisome-associated
68	55	190529_So_ECM	Sculptor	190529_So_ECM	Sculptor_b::1	VC233::L4440::15::RNAi::picked	b::1	1	b	3.17656	8.20781	1.88437	1.81563	VC233	NA	L4440	NA	NA	15	20	RNAi	picked	NA	NA	NA	1	7.45968	2.45833	0.0833333	NA	NA	0	NA	NA	Automated Analysis	Lifespan Machine	NA	NA	NA	L4440	Sculptor_b::1	7.45968	none	none	none	none	gpn-1	FALSE	Matrisome-associated
69	56	190529_So_ECM	Sculptor	190529_So_ECM	Sculptor_b::1	VC233::L4440::15::RNAi::picked	b::1	1	b	3.17656	8.20781	1.88437	1.81563	VC233	NA	L4440	NA	NA	15	20	RNAi	picked	NA	NA	NA	1	7.45968	2.25	0.0833333	NA	NA	0	NA	NA	Automated Analysis	Lifespan Machine	NA	NA	NA	L4440	Sculptor_b::1	7.45968	none	none	none	none	gpn-1	FALSE	Matrisome-associated
70	57	190529_So_ECM	Sculptor	190529_So_ECM	Sculptor_b::1	VC233::L4440::15::RNAi::picked	b::1	1	b	3.17656	8.20781	1.88437	1.81563	VC233	NA	L4440	NA	NA	15	20	RNAi	picked	NA	NA	NA	1	8.54301	2	0	NA	NA	0	NA	NA	Storyboard Annotation	Lifespan Machine	NA	NA	NA	L4440	Sculptor_b::1	8.54301	none	none	none	none	gpn-1	FALSE	Matrisome-associated
71	58	190529_So_ECM	Sculptor	190529_So_ECM	Sculptor_b::1	VC233::L4440::15::RNAi::picked	b::1	1	b	3.17656	8.20781	1.88437	1.81563	VC233	NA	L4440	NA	NA	15	20	RNAi	picked	NA	NA	NA	1	8.87634	3.33333	0	NA	NA	0	NA	NA	Storyboard Annotation	Lifespan Machine	NA	NA	NA	L4440	Sculptor_b::1	8.87634	none	none	none	none	gpn-1	FALSE	Matrisome-associated
72	59	190529_So_ECM	Sculptor	190529_So_ECM	Sculptor_b::1	VC233::L4440::15::RNAi::picked	b::1	1	b	3.17656	8.20781	1.88437	1.81563	VC233	NA	L4440	NA	NA	15	20	RNAi	picked	NA	NA	NA	1	9.04301	3.91667	0	NA	NA	0	NA	NA	Storyboard Annotation	Lifespan Machine	NA	NA	NA	L4440	Sculptor_b::1	9.04301	none	none	none	none	gpn-1	FALSE	Matrisome-associated
73	60	190529_So_ECM	Sculptor	190529_So_ECM	Sculptor_b::1	VC233::L4440::15::RNAi::picked	b::1	1	b	3.17656	8.20781	1.88437	1.81563	VC233	NA	L4440	NA	NA	15	20	RNAi	picked	NA	NA	NA	1	9.29301	3.75	0	NA	NA	0	NA	NA	Storyboard Annotation	Lifespan Machine	NA	NA	NA	L4440	Sculptor_b::1	9.29301	none	none	none	none	gpn-1	FALSE	Matrisome-associated
74	61	190529_So_ECM	Sculptor	190529_So_ECM	Sculptor_b::1	VC233::L4440::15::RNAi::picked	b::1	1	b	3.17656	8.20781	1.88437	1.81563	VC233	NA	L4440	NA	NA	15	20	RNAi	picked	NA	NA	NA	1	11.6263	4.91667	0	NA	NA	0	NA	NA	Storyboard Annotation	Lifespan Machine	NA	NA	NA	L4440	Sculptor_b::1	11.6263	none	none	none	none	gpn-1	FALSE	Matrisome-associated
75	62	190529_So_ECM	Sculptor	190529_So_ECM	Sculptor_b::1	VC233::L4440::15::RNAi::picked	b::1	1	b	3.17656	8.20781	1.88437	1.81563	VC233	NA	L4440	NA	NA	15	20	RNAi	picked	NA	NA	NA	1	13.793	5.08333	0	NA	NA	0	NA	NA	Storyboard Annotation	Lifespan Machine	NA	NA	NA	L4440	Sculptor_b::1	13.793	none	none	none	none	gpn-1	FALSE	Matrisome-associated
76	63	190529_So_ECM	Sculptor	190529_So_ECM	Sculptor_b::1	VC233::L4440::15::RNAi::picked	b::1	1	b	3.17656	8.20781	1.88437	1.81563	VC233	NA	L4440	NA	NA	15	20	RNAi	picked	NA	NA	NA	1	15.3763	5.25	0.0833333	NA	NA	0	NA	NA	Automated Analysis	Lifespan Machine	NA	NA	NA	L4440	Sculptor_b::1	15.3763	none	none	none	none	gpn-1	FALSE	Matrisome-associated
77	64	190529_So_ECM	Sculptor	190529_So_ECM	Sculptor_b::1	VC233::L4440::15::RNAi::picked	b::1	1	b	3.17656	8.20781	1.88437	1.81563	VC233	NA	L4440	NA	NA	15	20	RNAi	picked	NA	NA	NA	1	16.043	3.58333	0	NA	NA	0	NA	NA	Storyboard Annotation	Lifespan Machine	NA	NA	NA	L4440	Sculptor_b::1	16.043	none	none	none	none	gpn-1	FALSE	Matrisome-associated
78	65	190529_So_ECM	olive	190529_So_ECM	olive_c::0	VC233::L4440::15::RNAi::picked	c::0	0	c	4.03906	3.17031	1.88437	1.88437	VC233	NA	L4440	NA	NA	15	20	RNAi	picked	NA	NA	NA	1	6.2319	0.833333	0	NA	NA	0	NA	NA	Storyboard Annotation	Lifespan Machine	NA	NA	NA	L4440	olive_c::0	6.2319	none	none	none	none	gpn-1	FALSE	Matrisome-associated
79	66	190529_So_ECM	olive	190529_So_ECM	olive_c::0	VC233::L4440::15::RNAi::picked	c::0	0	c	4.03906	3.17031	1.88437	1.88437	VC233	NA	L4440	NA	NA	15	20	RNAi	picked	NA	NA	NA	1	7.06523	2.04167	0	5.81523	6.9819	0	NA	NA	Storyboard Annotation	Lifespan Machine	NA	NA	NA	L4440	olive_c::0	7.06523	none	none	none	none	gpn-1	FALSE	Matrisome-associated
80	67	190529_So_ECM	olive	190529_So_ECM	olive_c::0	VC233::L4440::15::RNAi::picked	c::0	0	c	4.03906	3.17031	1.88437	1.88437	VC233	NA	L4440	NA	NA	15	20	RNAi	picked	NA	NA	NA	1	8.81523	3.79167	0	NA	NA	0	NA	NA	Storyboard Annotation	Lifespan Machine	NA	NA	NA	L4440	olive_c::0	8.81523	none	none	none	none	gpn-1	FALSE	Matrisome-associated
81	68	190529_So_ECM	olive	190529_So_ECM	olive_c::0	VC233::L4440::15::RNAi::picked	c::0	0	c	4.03906	3.17031	1.88437	1.88437	VC233	NA	L4440	NA	NA	15	20	RNAi	picked	NA	NA	NA	1	8.81523	3.66667	0	NA	NA	0	NA	NA	Storyboard Annotation	Lifespan Machine	NA	NA	NA	L4440	olive_c::0	8.81523	none	none	none	none	gpn-1	FALSE	Matrisome-associated
82	69	190529_So_ECM	olive	190529_So_ECM	olive_c::0	VC233::L4440::15::RNAi::picked	c::0	0	c	4.03906	3.17031	1.88437	1.88437	VC233	NA	L4440	NA	NA	15	20	RNAi	picked	NA	NA	NA	1	9.2319	4.20833	0	NA	NA	0	NA	NA	Storyboard Annotation	Lifespan Machine	NA	NA	NA	L4440	olive_c::0	9.2319	none	none	none	none	gpn-1	FALSE	Matrisome-associated
83	70	190529_So_ECM	olive	190529_So_ECM	olive_c::0	VC233::L4440::15::RNAi::picked	c::0	0	c	4.03906	3.17031	1.88437	1.88437	VC233	NA	L4440	NA	NA	15	20	RNAi	picked	NA	NA	NA	1	9.64856	3.16667	0	NA	NA	0	NA	NA	Storyboard Annotation	Lifespan Machine	NA	NA	NA	L4440	olive_c::0	9.64856	none	none	none	none	gpn-1	FALSE	Matrisome-associated
84	71	190529_So_ECM	olive	190529_So_ECM	olive_c::0	VC233::L4440::15::RNAi::picked	c::0	0	c	4.03906	3.17031	1.88437	1.88437	VC233	NA	L4440	NA	NA	15	20	RNAi	picked	NA	NA	NA	1	9.89856	3.33333	0	NA	NA	0	NA	NA	Storyboard Annotation	Lifespan Machine	NA	NA	NA	L4440	olive_c::0	9.89856	none	none	none	none	gpn-1	FALSE	Matrisome-associated
85	72	190529_So_ECM	olive	190529_So_ECM	olive_c::0	VC233::L4440::15::RNAi::picked	c::0	0	c	4.03906	3.17031	1.88437	1.88437	VC233	NA	L4440	NA	NA	15	20	RNAi	picked	NA	NA	NA	1	11.0652	5.66667	0	NA	NA	0	NA	NA	Storyboard Annotation	Lifespan Machine	NA	NA	NA	L4440	olive_c::0	11.0652	none	none	none	none	gpn-1	FALSE	Matrisome-associated
86	73	190529_So_ECM	olive	190529_So_ECM	olive_c::0	VC233::L4440::15::RNAi::picked	c::0	0	c	4.03906	3.17031	1.88437	1.88437	VC233	NA	L4440	NA	NA	15	20	RNAi	picked	NA	NA	NA	1	11.1486	4.25	0	NA	NA	0	NA	NA	Storyboard Annotation	Lifespan Machine	NA	NA	NA	L4440	olive_c::0	11.1486	none	none	none	none	gpn-1	FALSE	Matrisome-associated
87	74	190529_So_ECM	olive	190529_So_ECM	olive_c::0	VC233::L4440::15::RNAi::picked	c::0	0	c	4.03906	3.17031	1.88437	1.88437	VC233	NA	L4440	NA	NA	15	20	RNAi	picked	NA	NA	NA	1	11.3986	4	0.0833333	13.0652	14.7319	0	NA	NA	Automated Analysis	Lifespan Machine	NA	NA	NA	L4440	olive_c::0	11.3986	none	none	none	none	gpn-1	FALSE	Matrisome-associated
88	75	190529_So_ECM	olive	190529_So_ECM	olive_c::0	VC233::L4440::15::RNAi::picked	c::0	0	c	4.03906	3.17031	1.88437	1.88437	VC233	NA	L4440	NA	NA	15	20	RNAi	picked	NA	NA	NA	1	12.1486	3	0	NA	NA	0	NA	NA	Storyboard Annotation	Lifespan Machine	NA	NA	NA	L4440	olive_c::0	12.1486	none	none	none	none	gpn-1	FALSE	Matrisome-associated
89	76	190529_So_ECM	olive	190529_So_ECM	olive_c::0	VC233::L4440::15::RNAi::picked	c::0	0	c	4.03906	3.17031	1.88437	1.88437	VC233	NA	L4440	NA	NA	15	20	RNAi	picked	NA	NA	NA	1	13.8152	7.25	0	NA	NA	0	NA	NA	Storyboard Annotation	Lifespan Machine	NA	NA	NA	L4440	olive_c::0	13.8152	none	none	none	none	gpn-1	FALSE	Matrisome-associated
90	77	190529_So_ECM	olive	190529_So_ECM	olive_c::0	VC233::L4440::15::RNAi::picked	c::0	0	c	4.03906	3.17031	1.88437	1.88437	VC233	NA	L4440	NA	NA	15	20	RNAi	picked	NA	NA	NA	1	14.6486	9.58333	0	NA	NA	0	NA	NA	Storyboard Annotation	Lifespan Machine	NA	NA	NA	L4440	olive_c::0	14.6486	none	none	none	none	gpn-1	FALSE	Matrisome-associated
91	78	190529_So_ECM	olive	190529_So_ECM	olive_c::0	VC233::L4440::15::RNAi::picked	c::0	0	c	4.03906	3.17031	1.88437	1.88437	VC233	NA	L4440	NA	NA	15	20	RNAi	picked	NA	NA	NA	1	14.8986	1.08333	0.0833333	NA	NA	0	NA	NA	Automated Analysis	Lifespan Machine	NA	NA	NA	L4440	olive_c::0	14.8986	none	none	none	none	gpn-1	FALSE	Matrisome-associated
92	79	190529_So_ECM	olive	190529_So_ECM	olive_c::0	VC233::L4440::15::RNAi::picked	c::0	0	c	4.03906	3.17031	1.88437	1.88437	VC233	NA	L4440	NA	NA	15	20	RNAi	picked	NA	NA	NA	1	15.5652	0.75	0.0833333	NA	NA	0	NA	NA	Automated Analysis	Lifespan Machine	NA	NA	NA	L4440	olive_c::0	15.5652	none	none	none	none	gpn-1	FALSE	Matrisome-associated
93	80	190529_So_ECM	olive	190529_So_ECM	olive_c::0	VC233::L4440::15::RNAi::picked	c::0	0	c	4.03906	3.17031	1.88437	1.88437	VC233	NA	L4440	NA	NA	15	20	RNAi	picked	NA	NA	NA	1	16.3986	5	0	NA	NA	0	NA	NA	Storyboard Annotation	Lifespan Machine	NA	NA	NA	L4440	olive_c::0	16.3986	none	none	none	none	gpn-1	FALSE	Matrisome-associated
94	81	190529_So_ECM	olive	190529_So_ECM	olive_c::0	VC233::L4440::15::RNAi::picked	c::0	0	c	4.03906	3.17031	1.88437	1.88437	VC233	NA	L4440	NA	NA	15	20	RNAi	picked	NA	NA	NA	1	17.0652	6.66667	0.0833333	NA	NA	0	NA	NA	Automated Analysis	Lifespan Machine	NA	NA	NA	L4440	olive_c::0	17.0652	none	none	none	none	gpn-1	FALSE	Matrisome-associated
95	82	190529_So_ECM	olive	190529_So_ECM	olive_c::0	VC233::L4440::15::RNAi::picked	c::0	0	c	4.03906	3.17031	1.88437	1.88437	VC233	NA	L4440	NA	NA	15	20	RNAi	picked	NA	NA	NA	1	18.1486	3.91667	0.0833333	NA	NA	0	NA	NA	Automated Analysis	Lifespan Machine	NA	NA	NA	L4440	olive_c::0	18.1486	none	none	none	none	gpn-1	FALSE	Matrisome-associated
96	83	190529_So_ECM	olive	190529_So_ECM	olive_c::0	VC233::L4440::15::RNAi::picked	c::0	0	c	4.03906	3.17031	1.88437	1.88437	VC233	NA	L4440	NA	NA	15	20	RNAi	picked	NA	NA	NA	1	18.8152	0.833333	0.0833333	NA	NA	0	NA	NA	Automated Analysis	Lifespan Machine	NA	NA	NA	L4440	olive_c::0	18.8152	none	none	none	none	gpn-1	FALSE	Matrisome-associated
97	84	190529_So_ECM	olive	190529_So_ECM	olive_c::0	VC233::L4440::15::RNAi::picked	c::0	0	c	4.03906	3.17031	1.88437	1.88437	VC233	NA	L4440	NA	NA	15	20	RNAi	picked	NA	NA	NA	1	19.3152	7.83333	0.0833333	NA	NA	0	NA	NA	Automated Analysis	Lifespan Machine	NA	NA	NA	L4440	olive_c::0	19.3152	none	none	none	none	gpn-1	FALSE	Matrisome-associated
98	85	190529_So_ECM	olive	190529_So_ECM	olive_c::0	VC233::L4440::15::RNAi::picked	c::0	0	c	4.03906	3.17031	1.88437	1.88437	VC233	NA	L4440	NA	NA	15	20	RNAi	picked	NA	NA	NA	1	19.6486	2.25	0	20.0652	22.3986	0	NA	NA	Storyboard Annotation	Lifespan Machine	NA	NA	NA	L4440	olive_c::0	19.6486	none	none	none	none	gpn-1	FALSE	Matrisome-associated
99	86	190529_So_ECM	olive	190529_So_ECM	olive_c::0	VC233::L4440::15::RNAi::picked	c::0	0	c	4.03906	3.17031	1.88437	1.88437	VC233	NA	L4440	NA	NA	15	20	RNAi	picked	NA	NA	NA	1	19.7319	5.83333	0.0833333	NA	NA	0	NA	NA	Automated Analysis	Lifespan Machine	NA	NA	NA	L4440	olive_c::0	19.7319	none	none	none	none	gpn-1	FALSE	Matrisome-associated
100	87	190529_So_ECM	olive	190529_So_ECM	olive_c::0	VC233::L4440::15::RNAi::picked	c::0	0	c	4.03906	3.17031	1.88437	1.88437	VC233	NA	L4440	NA	NA	15	20	RNAi	picked	NA	NA	NA	1	19.8986	6.66667	0.0833333	NA	NA	0	NA	NA	Automated Analysis	Lifespan Machine	NA	NA	NA	L4440	olive_c::0	19.8986	none	none	none	none	gpn-1	FALSE	Matrisome-associated
101	88	190529_So_ECM	olive	190529_So_ECM	olive_c::0	VC233::L4440::15::RNAi::picked	c::0	0	c	4.03906	3.17031	1.88437	1.88437	VC233	NA	L4440	NA	NA	15	20	RNAi	picked	NA	NA	NA	1	20.1486	0.0833333	0.0833333	NA	NA	0	NA	NA	Automated Analysis	Lifespan Machine	NA	NA	NA	L4440	olive_c::0	20.1486	none	none	none	none	gpn-1	FALSE	Matrisome-associated
102	89	190529_So_ECM	olive	190529_So_ECM	olive_c::0	VC233::L4440::15::RNAi::picked	c::0	0	c	4.03906	3.17031	1.88437	1.88437	VC233	NA	L4440	NA	NA	15	20	RNAi	picked	NA	NA	NA	1	20.5652	8.08333	0.0833333	NA	NA	0	NA	NA	Automated Analysis	Lifespan Machine	NA	NA	NA	L4440	olive_c::0	20.5652	none	none	none	none	gpn-1	FALSE	Matrisome-associated
103	90	190529_So_ECM	olive	190529_So_ECM	olive_c::1	VC233::L4440::15::RNAi::picked	c::1	1	c	4.03906	7.35469	1.88437	1.88437	VC233	NA	L4440	NA	NA	15	20	RNAi	picked	NA	NA	NA	1	10.0652	2.41667	0	NA	NA	0	NA	NA	Storyboard Annotation	Lifespan Machine	NA	NA	NA	L4440	olive_c::1	10.0652	none	none	none	none	gpn-1	FALSE	Matrisome-associated
104	91	190529_So_ECM	olive	190529_So_ECM	olive_c::1	VC233::L4440::15::RNAi::picked	c::1	1	c	4.03906	7.35469	1.88437	1.88437	VC233	NA	L4440	NA	NA	15	20	RNAi	picked	NA	NA	NA	1	10.3986	2.66667	0.0833333	NA	NA	0	NA	NA	Automated Analysis	Lifespan Machine	NA	NA	NA	L4440	olive_c::1	10.3986	none	none	none	none	gpn-1	FALSE	Matrisome-associated
105	92	190529_So_ECM	olive	190529_So_ECM	olive_c::1	VC233::L4440::15::RNAi::picked	c::1	1	c	4.03906	7.35469	1.88437	1.88437	VC233	NA	L4440	NA	NA	15	20	RNAi	picked	NA	NA	NA	1	13.3152	5.25	0	NA	NA	0	NA	NA	Storyboard Annotation	Lifespan Machine	NA	NA	NA	L4440	olive_c::1	13.3152	none	none	none	none	gpn-1	FALSE	Matrisome-associated
106	93	190529_So_ECM	olive	190529_So_ECM	olive_c::1	VC233::L4440::15::RNAi::picked	c::1	1	c	4.03906	7.35469	1.88437	1.88437	VC233	NA	L4440	NA	NA	15	20	RNAi	picked	NA	NA	NA	1	13.5652	4.83333	0	13.3152	14.8986	0	NA	NA	Storyboard Annotation	Lifespan Machine	NA	NA	NA	L4440	olive_c::1	13.5652	none	none	none	none	gpn-1	FALSE	Matrisome-associated
107	94	190529_So_ECM	olive	190529_So_ECM	olive_c::1	VC233::L4440::15::RNAi::picked	c::1	1	c	4.03906	7.35469	1.88437	1.88437	VC233	NA	L4440	NA	NA	15	20	RNAi	picked	NA	NA	NA	1	14.3152	4.66667	0	NA	NA	0	NA	NA	Storyboard Annotation	Lifespan Machine	NA	NA	NA	L4440	olive_c::1	14.3152	none	none	none	none	gpn-1	FALSE	Matrisome-associated
108	95	190529_So_ECM	olive	190529_So_ECM	olive_c::1	VC233::L4440::15::RNAi::picked	c::1	1	c	4.03906	7.35469	1.88437	1.88437	VC233	NA	L4440	NA	NA	15	20	RNAi	picked	NA	NA	NA	1	15.6486	1.58333	0.0833333	NA	NA	0	NA	NA	Automated Analysis	Lifespan Machine	NA	NA	NA	L4440	olive_c::1	15.6486	none	none	none	none	gpn-1	FALSE	Matrisome-associated
109	96	190529_So_ECM	olive	190529_So_ECM	olive_c::1	VC233::L4440::15::RNAi::picked	c::1	1	c	4.03906	7.35469	1.88437	1.88437	VC233	NA	L4440	NA	NA	15	20	RNAi	picked	NA	NA	NA	1	16.7319	4.08333	0	15.3986	16.6486	0	NA	NA	Storyboard Annotation	Lifespan Machine	NA	NA	NA	L4440	olive_c::1	16.7319	none	none	none	none	gpn-1	FALSE	Matrisome-associated
110	97	190529_So_ECM	olive	190529_So_ECM	olive_c::1	VC233::L4440::15::RNAi::picked	c::1	1	c	4.03906	7.35469	1.88437	1.88437	VC233	NA	L4440	NA	NA	15	20	RNAi	picked	NA	NA	NA	1	17.5652	4.25	0.0833333	NA	NA	0	NA	NA	Automated Analysis	Lifespan Machine	NA	NA	NA	L4440	olive_c::1	17.5652	none	none	none	none	gpn-1	FALSE	Matrisome-associated
111	98	190529_So_ECM	olive	190529_So_ECM	olive_c::1	VC233::L4440::15::RNAi::picked	c::1	1	c	4.03906	7.35469	1.88437	1.88437	VC233	NA	L4440	NA	NA	15	20	RNAi	picked	NA	NA	NA	1	18.9819	2.5	0.0833333	NA	NA	0	NA	NA	Automated Analysis	Lifespan Machine	NA	NA	NA	L4440	olive_c::1	18.9819	none	none	none	none	gpn-1	FALSE	Matrisome-associated
112	99	190529_So_ECM	olive	190529_So_ECM	olive_c::1	VC233::L4440::15::RNAi::picked	c::1	1	c	4.03906	7.35469	1.88437	1.88437	VC233	NA	L4440	NA	NA	15	20	RNAi	picked	NA	NA	NA	1	21.5652	6.16667	0.0833333	NA	NA	0	NA	NA	Automated Analysis	Lifespan Machine	NA	NA	NA	L4440	olive_c::1	21.5652	none	none	none	none	gpn-1	FALSE	Matrisome-associated
113	100	190529_So_ECM	olive	190529_So_ECM	olive_a::0	VC233::daf2::15::RNAi::picked	a::0	0	a	0.985937	2.03594	1.88437	1.88437	VC233	NA	daf2	NA	NA	15	20	RNAi	picked	NA	NA	NA	1	12.1069	3.5	0	NA	NA	0	NA	NA	Storyboard Annotation	Lifespan Machine	NA	NA	NA	daf-2	olive_a::0	12.1069	none	none	none	none	gpn-1	FALSE	Matrisome-associated
114	101	190529_So_ECM	olive	190529_So_ECM	olive_a::0	VC233::daf2::15::RNAi::picked	a::0	0	a	0.985937	2.03594	1.88437	1.88437	VC233	NA	daf2	NA	NA	15	20	RNAi	picked	NA	NA	NA	1	13.8569	3.58333	0	NA	NA	0	NA	NA	Storyboard Annotation	Lifespan Machine	NA	NA	NA	daf-2	olive_a::0	13.8569	none	none	none	none	gpn-1	FALSE	Matrisome-associated
115	102	190529_So_ECM	olive	190529_So_ECM	olive_a::0	VC233::daf2::15::RNAi::picked	a::0	0	a	0.985937	2.03594	1.88437	1.88437	VC233	NA	daf2	NA	NA	15	20	RNAi	picked	NA	NA	NA	1	14.1069	7.75	0	NA	NA	0	NA	NA	Storyboard Annotation	Lifespan Machine	NA	NA	NA	daf-2	olive_a::0	14.1069	none	none	none	none	gpn-1	FALSE	Matrisome-associated
116	103	190529_So_ECM	olive	190529_So_ECM	olive_a::0	VC233::daf2::15::RNAi::picked	a::0	0	a	0.985937	2.03594	1.88437	1.88437	VC233	NA	daf2	NA	NA	15	20	RNAi	picked	NA	NA	NA	1	15.0236	3.41667	0	14.0236	17.1069	0	NA	NA	Storyboard Annotation	Lifespan Machine	NA	NA	NA	daf-2	olive_a::0	15.0236	none	none	none	none	gpn-1	FALSE	Matrisome-associated
117	104	190529_So_ECM	olive	190529_So_ECM	olive_a::0	VC233::daf2::15::RNAi::picked	a::0	0	a	0.985937	2.03594	1.88437	1.88437	VC233	NA	daf2	NA	NA	15	20	RNAi	picked	NA	NA	NA	1	18.8569	9.41667	0	16.1902	18.0236	0	NA	NA	Storyboard Annotation	Lifespan Machine	NA	NA	NA	daf-2	olive_a::0	18.8569	none	none	none	none	gpn-1	FALSE	Matrisome-associated
118	105	190529_So_ECM	olive	190529_So_ECM	olive_a::0	VC233::daf2::15::RNAi::picked	a::0	0	a	0.985937	2.03594	1.88437	1.88437	VC233	NA	daf2	NA	NA	15	20	RNAi	picked	NA	NA	NA	1	20.4402	13.3333	0	17.4402	18.3569	0	NA	NA	Storyboard Annotation	Lifespan Machine	NA	NA	NA	daf-2	olive_a::0	20.4402	none	none	none	none	gpn-1	FALSE	Matrisome-associated
119	106	190529_So_ECM	olive	190529_So_ECM	olive_a::0	VC233::daf2::15::RNAi::picked	a::0	0	a	0.985937	2.03594	1.88437	1.88437	VC233	NA	daf2	NA	NA	15	20	RNAi	picked	NA	NA	NA	1	22.1069	1.41667	0.0833333	NA	NA	0	NA	NA	Automated Analysis	Lifespan Machine	NA	NA	NA	daf-2	olive_a::0	22.1069	none	none	none	none	gpn-1	FALSE	Matrisome-associated
120	107	190529_So_ECM	olive	190529_So_ECM	olive_a::0	VC233::daf2::15::RNAi::picked	a::0	0	a	0.985937	2.03594	1.88437	1.88437	VC233	NA	daf2	NA	NA	15	20	RNAi	picked	NA	NA	NA	1	22.8569	2.66667	0	21.0236	22.9402	0	NA	NA	Storyboard Annotation	Lifespan Machine	NA	NA	NA	daf-2	olive_a::0	22.8569	none	none	none	none	gpn-1	FALSE	Matrisome-associated
121	108	190529_So_ECM	olive	190529_So_ECM	olive_a::0	VC233::daf2::15::RNAi::picked	a::0	0	a	0.985937	2.03594	1.88437	1.88437	VC233	NA	daf2	NA	NA	15	20	RNAi	picked	NA	NA	NA	1	24.0236	5	0	20.3569	21.1902	0	NA	NA	Storyboard Annotation	Lifespan Machine	NA	NA	NA	daf-2	olive_a::0	24.0236	none	none	none	none	gpn-1	FALSE	Matrisome-associated
122	109	190529_So_ECM	olive	190529_So_ECM	olive_a::0	VC233::daf2::15::RNAi::picked	a::0	0	a	0.985937	2.03594	1.88437	1.88437	VC233	NA	daf2	NA	NA	15	20	RNAi	picked	NA	NA	NA	1	24.2736	7.91667	0	NA	NA	0	NA	NA	Storyboard Annotation	Lifespan Machine	NA	NA	NA	daf-2	olive_a::0	24.2736	none	none	none	none	gpn-1	FALSE	Matrisome-associated
123	110	190529_So_ECM	olive	190529_So_ECM	olive_a::0	VC233::daf2::15::RNAi::picked	a::0	0	a	0.985937	2.03594	1.88437	1.88437	VC233	NA	daf2	NA	NA	15	20	RNAi	picked	NA	NA	NA	1	25.3569	4.33333	0	NA	NA	0	NA	NA	Storyboard Annotation	Lifespan Machine	NA	NA	NA	daf-2	olive_a::0	25.3569	none	none	none	none	gpn-1	FALSE	Matrisome-associated
124	111	190529_So_ECM	olive	190529_So_ECM	olive_a::0	VC233::daf2::15::RNAi::picked	a::0	0	a	0.985937	2.03594	1.88437	1.88437	VC233	NA	daf2	NA	NA	15	20	RNAi	picked	NA	NA	NA	1	25.8569	6.08333	0	NA	NA	0	NA	NA	Storyboard Annotation	Lifespan Machine	NA	NA	NA	daf-2	olive_a::0	25.8569	none	none	none	none	gpn-1	FALSE	Matrisome-associated
125	112	190529_So_ECM	olive	190529_So_ECM	olive_a::0	VC233::daf2::15::RNAi::picked	a::0	0	a	0.985937	2.03594	1.88437	1.88437	VC233	NA	daf2	NA	NA	15	20	RNAi	picked	NA	NA	NA	1	26.1069	1.83333	0	NA	NA	0	NA	NA	Storyboard Annotation	Lifespan Machine	NA	NA	NA	daf-2	olive_a::0	26.1069	none	none	none	none	gpn-1	FALSE	Matrisome-associated
126	113	190529_So_ECM	olive	190529_So_ECM	olive_a::0	VC233::daf2::15::RNAi::picked	a::0	0	a	0.985937	2.03594	1.88437	1.88437	VC233	NA	daf2	NA	NA	15	20	RNAi	picked	NA	NA	NA	1	27.4402	1.5	0	25.9402	26.5236	0	NA	NA	Storyboard Annotation	Lifespan Machine	NA	NA	NA	daf-2	olive_a::0	27.4402	none	none	none	none	gpn-1	FALSE	Matrisome-associated
127	114	190529_So_ECM	olive	190529_So_ECM	olive_a::0	VC233::daf2::15::RNAi::picked	a::0	0	a	0.985937	2.03594	1.88437	1.88437	VC233	NA	daf2	NA	NA	15	20	RNAi	picked	NA	NA	NA	1	29.0236	14.0833	0	NA	NA	0	NA	NA	Storyboard Annotation	Lifespan Machine	NA	NA	NA	daf-2	olive_a::0	29.0236	none	none	none	none	gpn-1	FALSE	Matrisome-associated
128	115	190529_So_ECM	olive	190529_So_ECM	olive_a::0	VC233::daf2::15::RNAi::picked	a::0	0	a	0.985937	2.03594	1.88437	1.88437	VC233	NA	daf2	NA	NA	15	20	RNAi	picked	NA	NA	NA	1	29.7736	3.66667	0	NA	NA	0	NA	NA	Storyboard Annotation	Lifespan Machine	NA	NA	NA	daf-2	olive_a::0	29.7736	none	none	none	none	gpn-1	FALSE	Matrisome-associated
129	116	190529_So_ECM	olive	190529_So_ECM	olive_a::0	VC233::daf2::15::RNAi::picked	a::0	0	a	0.985937	2.03594	1.88437	1.88437	VC233	NA	daf2	NA	NA	15	20	RNAi	picked	NA	NA	NA	1	29.7736	4.08333	0	NA	NA	0	NA	NA	Storyboard Annotation	Lifespan Machine	NA	NA	NA	daf-2	olive_a::0	29.7736	none	none	none	none	gpn-1	FALSE	Matrisome-associated
130	117	190529_So_ECM	olive	190529_So_ECM	olive_a::0	VC233::daf2::15::RNAi::picked	a::0	0	a	0.985937	2.03594	1.88437	1.88437	VC233	NA	daf2	NA	NA	15	20	RNAi	picked	NA	NA	NA	1	29.7736	16.5833	0	NA	NA	0	NA	NA	Storyboard Annotation	Lifespan Machine	NA	NA	NA	daf-2	olive_a::0	29.7736	none	none	none	none	gpn-1	FALSE	Matrisome-associated
131	118	190621_B_ECM	Bespin	190621_B_ECM	Bespin_c::0	SP2163::daf2::15::RNAi	c::0	0	c	4.07969	1.09219	1.88437	1.88437	SP2163	NA	daf2	NA	NA	15	20	RNAi	NA	NA	NA	NA	1	12.9944	5.5	0.0833333	20.5778	30.4944	0	NA	NA	Automated Analysis	Lifespan Machine	NA	NA	NA	daf-2	Bespin_c::0	12.9944	none	none	none	none	sym-1	TRUE	Nematode-specific matrisome-associated
132	119	190621_B_ECM	Bespin	190621_B_ECM	Bespin_c::0	SP2163::daf2::15::RNAi	c::0	0	c	4.07969	1.09219	1.88437	1.88437	SP2163	NA	daf2	NA	NA	15	20	RNAi	NA	NA	NA	NA	1	13.0778	5.08333	0.0833333	19.9111	21.8278	0	NA	NA	Automated Analysis	Lifespan Machine	NA	NA	NA	daf-2	Bespin_c::0	13.0778	none	none	none	none	sym-1	TRUE	Nematode-specific matrisome-associated
133	120	190621_B_ECM	Bespin	190621_B_ECM	Bespin_c::0	SP2163::daf2::15::RNAi	c::0	0	c	4.07969	1.09219	1.88437	1.88437	SP2163	NA	daf2	NA	NA	15	20	RNAi	NA	NA	NA	NA	1	13.1611	7.33333	0.0833333	24.1611	24.9944	0	NA	NA	Automated Analysis	Lifespan Machine	NA	NA	NA	daf-2	Bespin_c::0	13.1611	none	none	none	none	sym-1	TRUE	Nematode-specific matrisome-associated
134	121	190621_B_ECM	Bespin	190621_B_ECM	Bespin_c::0	SP2163::daf2::15::RNAi	c::0	0	c	4.07969	1.09219	1.88437	1.88437	SP2163	NA	daf2	NA	NA	15	20	RNAi	NA	NA	NA	NA	1	13.7444	6.16667	0.0833333	NA	NA	0	NA	NA	Automated Analysis	Lifespan Machine	NA	NA	NA	daf-2	Bespin_c::0	13.7444	none	none	none	none	sym-1	TRUE	Nematode-specific matrisome-associated
135	122	190621_B_ECM	Bespin	190621_B_ECM	Bespin_c::0	SP2163::daf2::15::RNAi	c::0	0	c	4.07969	1.09219	1.88437	1.88437	SP2163	NA	daf2	NA	NA	15	20	RNAi	NA	NA	NA	NA	1	14.1611	5.91667	0.0833333	NA	NA	0	NA	NA	Automated Analysis	Lifespan Machine	NA	NA	NA	daf-2	Bespin_c::0	14.1611	none	none	none	none	sym-1	TRUE	Nematode-specific matrisome-associated
136	123	190621_B_ECM	Bespin	190621_B_ECM	Bespin_c::0	SP2163::daf2::15::RNAi	c::0	0	c	4.07969	1.09219	1.88437	1.88437	SP2163	NA	daf2	NA	NA	15	20	RNAi	NA	NA	NA	NA	1	14.4944	3.33333	0.0833333	NA	NA	0	NA	NA	Automated Analysis	Lifespan Machine	NA	NA	NA	daf-2	Bespin_c::0	14.4944	none	none	none	none	sym-1	TRUE	Nematode-specific matrisome-associated
137	124	190621_B_ECM	Bespin	190621_B_ECM	Bespin_c::0	SP2163::daf2::15::RNAi	c::0	0	c	4.07969	1.09219	1.88437	1.88437	SP2163	NA	daf2	NA	NA	15	20	RNAi	NA	NA	NA	NA	1	14.5778	10.0833	0.0833333	NA	NA	0	NA	NA	Automated Analysis	Lifespan Machine	NA	NA	NA	daf-2	Bespin_c::0	14.5778	none	none	none	none	sym-1	TRUE	Nematode-specific matrisome-associated
138	125	190621_B_ECM	Bespin	190621_B_ECM	Bespin_c::0	SP2163::daf2::15::RNAi	c::0	0	c	4.07969	1.09219	1.88437	1.88437	SP2163	NA	daf2	NA	NA	15	20	RNAi	NA	NA	NA	NA	1	15.4111	6.25	0.0833333	27.7444	30.5778	0	NA	NA	Automated Analysis	Lifespan Machine	NA	NA	NA	daf-2	Bespin_c::0	15.4111	none	none	none	none	sym-1	TRUE	Nematode-specific matrisome-associated
139	126	190621_B_ECM	Bespin	190621_B_ECM	Bespin_c::0	SP2163::daf2::15::RNAi	c::0	0	c	4.07969	1.09219	1.88437	1.88437	SP2163	NA	daf2	NA	NA	15	20	RNAi	NA	NA	NA	NA	1	15.6611	1.16667	0.0833333	NA	NA	0	NA	NA	Automated Analysis	Lifespan Machine	NA	NA	NA	daf-2	Bespin_c::0	15.6611	none	none	none	none	sym-1	TRUE	Nematode-specific matrisome-associated
140	127	190621_B_ECM	Bespin	190621_B_ECM	Bespin_c::0	SP2163::daf2::15::RNAi	c::0	0	c	4.07969	1.09219	1.88437	1.88437	SP2163	NA	daf2	NA	NA	15	20	RNAi	NA	NA	NA	NA	1	16.1611	1.5	0.0833333	16.4944	17.3278	0	NA	NA	Automated Analysis	Lifespan Machine	NA	NA	NA	daf-2	Bespin_c::0	16.1611	none	none	none	none	sym-1	TRUE	Nematode-specific matrisome-associated
141	128	190621_B_ECM	Bespin	190621_B_ECM	Bespin_c::0	SP2163::daf2::15::RNAi	c::0	0	c	4.07969	1.09219	1.88437	1.88437	SP2163	NA	daf2	NA	NA	15	20	RNAi	NA	NA	NA	NA	1	16.2444	0.0833333	0.0833333	15.6611	17.5778	0	NA	NA	Automated Analysis	Lifespan Machine	NA	NA	NA	daf-2	Bespin_c::0	16.2444	none	none	none	none	sym-1	TRUE	Nematode-specific matrisome-associated
142	129	190621_B_ECM	Bespin	190621_B_ECM	Bespin_c::0	SP2163::daf2::15::RNAi	c::0	0	c	4.07969	1.09219	1.88437	1.88437	SP2163	NA	daf2	NA	NA	15	20	RNAi	NA	NA	NA	NA	1	16.3278	3.16667	0.0833333	NA	NA	0	NA	NA	Automated Analysis	Lifespan Machine	NA	NA	NA	daf-2	Bespin_c::0	16.3278	none	none	none	none	sym-1	TRUE	Nematode-specific matrisome-associated
143	130	190621_B_ECM	Bespin	190621_B_ECM	Bespin_c::0	SP2163::daf2::15::RNAi	c::0	0	c	4.07969	1.09219	1.88437	1.88437	SP2163	NA	daf2	NA	NA	15	20	RNAi	NA	NA	NA	NA	1	17.9111	1.41667	0.0833333	NA	NA	0	NA	NA	Automated Analysis	Lifespan Machine	NA	NA	NA	daf-2	Bespin_c::0	17.9111	none	none	none	none	sym-1	TRUE	Nematode-specific matrisome-associated
144	131	190621_B_ECM	Bespin	190621_B_ECM	Bespin_c::0	SP2163::daf2::15::RNAi	c::0	0	c	4.07969	1.09219	1.88437	1.88437	SP2163	NA	daf2	NA	NA	15	20	RNAi	NA	NA	NA	NA	1	21.7444	1.91667	0.0833333	NA	NA	0	NA	NA	Automated Analysis	Lifespan Machine	NA	NA	NA	daf-2	Bespin_c::0	21.7444	none	none	none	none	sym-1	TRUE	Nematode-specific matrisome-associated
145	132	190621_B_ECM	Bespin	190621_B_ECM	Bespin_c::0	SP2163::daf2::15::RNAi	c::0	0	c	4.07969	1.09219	1.88437	1.88437	SP2163	NA	daf2	NA	NA	15	20	RNAi	NA	NA	NA	NA	1	22.3278	0.833333	0.0833333	NA	NA	0	NA	NA	Automated Analysis	Lifespan Machine	NA	NA	NA	daf-2	Bespin_c::0	22.3278	none	none	none	none	sym-1	TRUE	Nematode-specific matrisome-associated
146	133	190621_B_ECM	Bespin	190621_B_ECM	Bespin_c::0	SP2163::daf2::15::RNAi	c::0	0	c	4.07969	1.09219	1.88437	1.88437	SP2163	NA	daf2	NA	NA	15	20	RNAi	NA	NA	NA	NA	1	26.9944	0.25	0.0833333	29.1611	30.1611	0	NA	NA	Automated Analysis	Lifespan Machine	NA	NA	NA	daf-2	Bespin_c::0	26.9944	none	none	none	none	sym-1	TRUE	Nematode-specific matrisome-associated
147	134	190621_B_ECM	Bespin	190621_B_ECM	Bespin_c::0	SP2163::daf2::15::RNAi	c::0	0	c	4.07969	1.09219	1.88437	1.88437	SP2163	NA	daf2	NA	NA	15	20	RNAi	NA	NA	NA	NA	1	27.3278	3.08333	0.0833333	25.3278	28.3278	0	NA	NA	Automated Analysis	Lifespan Machine	NA	NA	NA	daf-2	Bespin_c::0	27.3278	none	none	none	none	sym-1	TRUE	Nematode-specific matrisome-associated
148	135	190621_B_ECM	Bespin	190621_B_ECM	Bespin_c::0	SP2163::daf2::15::RNAi	c::0	0	c	4.07969	1.09219	1.88437	1.88437	SP2163	NA	daf2	NA	NA	15	20	RNAi	NA	NA	NA	NA	1	28.2444	2.5	0.0833333	NA	NA	0	NA	NA	Automated Analysis	Lifespan Machine	NA	NA	NA	daf-2	Bespin_c::0	28.2444	none	none	none	none	sym-1	TRUE	Nematode-specific matrisome-associated
149	136	190621_B_ECM	Bespin	190621_B_ECM	Bespin_c::0	SP2163::daf2::15::RNAi	c::0	0	c	4.07969	1.09219	1.88437	1.88437	SP2163	NA	daf2	NA	NA	15	20	RNAi	NA	NA	NA	NA	1	28.3278	6.75	0.0833333	NA	NA	0	NA	NA	Automated Analysis	Lifespan Machine	NA	NA	NA	daf-2	Bespin_c::0	28.3278	none	none	none	none	sym-1	TRUE	Nematode-specific matrisome-associated
150	137	190621_B_ECM	Bespin	190621_B_ECM	Bespin_c::0	SP2163::daf2::15::RNAi	c::0	0	c	4.07969	1.09219	1.88437	1.88437	SP2163	NA	daf2	NA	NA	15	20	RNAi	NA	NA	NA	NA	1	28.4111	6.33333	0.0833333	NA	NA	0	NA	NA	Automated Analysis	Lifespan Machine	NA	NA	NA	daf-2	Bespin_c::0	28.4111	none	none	none	none	sym-1	TRUE	Nematode-specific matrisome-associated
151	138	190621_B_ECM	Bespin	190621_B_ECM	Bespin_c::0	SP2163::daf2::15::RNAi	c::0	0	c	4.07969	1.09219	1.88437	1.88437	SP2163	NA	daf2	NA	NA	15	20	RNAi	NA	NA	NA	NA	1	28.8278	0.833333	0.0833333	NA	NA	0	NA	NA	Automated Analysis	Lifespan Machine	NA	NA	NA	daf-2	Bespin_c::0	28.8278	none	none	none	none	sym-1	TRUE	Nematode-specific matrisome-associated
152	139	190621_B_ECM	Bespin	190621_B_ECM	Bespin_c::0	SP2163::daf2::15::RNAi	c::0	0	c	4.07969	1.09219	1.88437	1.88437	SP2163	NA	daf2	NA	NA	15	20	RNAi	NA	NA	NA	NA	1	29.3278	1.83333	0.0833333	NA	NA	0	NA	NA	Automated Analysis	Lifespan Machine	NA	NA	NA	daf-2	Bespin_c::0	29.3278	none	none	none	none	sym-1	TRUE	Nematode-specific matrisome-associated
153	140	190621_B_ECM	Bespin	190621_B_ECM	Bespin_c::0	SP2163::daf2::15::RNAi	c::0	0	c	4.07969	1.09219	1.88437	1.88437	SP2163	NA	daf2	NA	NA	15	20	RNAi	NA	NA	NA	NA	1	30.5778	0.25	0.0833333	NA	NA	0	NA	NA	Automated Analysis	Lifespan Machine	NA	NA	NA	daf-2	Bespin_c::0	30.5778	none	none	none	none	sym-1	TRUE	Nematode-specific matrisome-associated
154	141	190621_B_ECM	Bespin	190621_B_ECM	Bespin_c::0	SP2163::daf2::15::RNAi	c::0	0	c	4.07969	1.09219	1.88437	1.88437	SP2163	NA	daf2	NA	NA	15	20	RNAi	NA	NA	NA	NA	1	33.7444	0.916667	0.0833333	33.9944	36.4111	0	NA	NA	Automated Analysis	Lifespan Machine	NA	NA	NA	daf-2	Bespin_c::0	33.7444	none	none	none	none	sym-1	TRUE	Nematode-specific matrisome-associated
155	142	190621_B_ECM	Bespin	190621_B_ECM	Bespin_c::0	SP2163::daf2::15::RNAi	c::0	0	c	4.07969	1.09219	1.88437	1.88437	SP2163	NA	daf2	NA	NA	15	20	RNAi	NA	NA	NA	NA	1	34.7444	5.75	0.166667	NA	NA	0	NA	NA	Automated Analysis	Lifespan Machine	NA	NA	NA	daf-2	Bespin_c::0	34.7444	none	none	none	none	sym-1	TRUE	Nematode-specific matrisome-associated
156	143	190621_B_ECM	Bespin	190621_B_ECM	Bespin_c::3	SP2163::L4440::15::RNAi	c::3	3	c	4.08906	7.60469	1.88437	1.88437	SP2163	NA	L4440	NA	NA	15	20	RNAi	NA	NA	NA	NA	1	9.99442	0.0833333	0.0833333	NA	NA	0	NA	NA	Automated Analysis	Lifespan Machine	NA	NA	NA	L4440	Bespin_c::3	9.99442	none	none	none	none	sym-1	TRUE	Nematode-specific matrisome-associated
157	144	190621_B_ECM	Bespin	190621_B_ECM	Bespin_c::3	SP2163::L4440::15::RNAi	c::3	3	c	4.08906	7.60469	1.88437	1.88437	SP2163	NA	L4440	NA	NA	15	20	RNAi	NA	NA	NA	NA	1	10.1611	3.41667	0.0833333	NA	NA	0	NA	NA	Automated Analysis	Lifespan Machine	NA	NA	NA	L4440	Bespin_c::3	10.1611	none	none	none	none	sym-1	TRUE	Nematode-specific matrisome-associated
158	145	190621_B_ECM	Bespin	190621_B_ECM	Bespin_c::3	SP2163::L4440::15::RNAi	c::3	3	c	4.08906	7.60469	1.88437	1.88437	SP2163	NA	L4440	NA	NA	15	20	RNAi	NA	NA	NA	NA	1	10.4944	4.08333	0.0833333	NA	NA	0	NA	NA	Automated Analysis	Lifespan Machine	NA	NA	NA	L4440	Bespin_c::3	10.4944	none	none	none	none	sym-1	TRUE	Nematode-specific matrisome-associated
159	146	190621_B_ECM	Bespin	190621_B_ECM	Bespin_c::3	SP2163::L4440::15::RNAi	c::3	3	c	4.08906	7.60469	1.88437	1.88437	SP2163	NA	L4440	NA	NA	15	20	RNAi	NA	NA	NA	NA	1	11.1611	6.16667	0.0833333	NA	NA	0	NA	NA	Automated Analysis	Lifespan Machine	NA	NA	NA	L4440	Bespin_c::3	11.1611	none	none	none	none	sym-1	TRUE	Nematode-specific matrisome-associated
160	147	190621_B_ECM	Bespin	190621_B_ECM	Bespin_c::3	SP2163::L4440::15::RNAi	c::3	3	c	4.08906	7.60469	1.88437	1.88437	SP2163	NA	L4440	NA	NA	15	20	RNAi	NA	NA	NA	NA	1	11.3278	2.91667	0.0833333	NA	NA	0	NA	NA	Automated Analysis	Lifespan Machine	NA	NA	NA	L4440	Bespin_c::3	11.3278	none	none	none	none	sym-1	TRUE	Nematode-specific matrisome-associated
161	148	190621_B_ECM	Bespin	190621_B_ECM	Bespin_c::3	SP2163::L4440::15::RNAi	c::3	3	c	4.08906	7.60469	1.88437	1.88437	SP2163	NA	L4440	NA	NA	15	20	RNAi	NA	NA	NA	NA	1	11.3278	1.16667	0.0833333	NA	NA	0	NA	NA	Automated Analysis	Lifespan Machine	NA	NA	NA	L4440	Bespin_c::3	11.3278	none	none	none	none	sym-1	TRUE	Nematode-specific matrisome-associated
162	149	190621_B_ECM	Bespin	190621_B_ECM	Bespin_c::3	SP2163::L4440::15::RNAi	c::3	3	c	4.08906	7.60469	1.88437	1.88437	SP2163	NA	L4440	NA	NA	15	20	RNAi	NA	NA	NA	NA	1	11.4944	5.66667	0.0833333	NA	NA	0	NA	NA	Automated Analysis	Lifespan Machine	NA	NA	NA	L4440	Bespin_c::3	11.4944	none	none	none	none	sym-1	TRUE	Nematode-specific matrisome-associated
163	150	190621_B_ECM	Bespin	190621_B_ECM	Bespin_c::3	SP2163::L4440::15::RNAi	c::3	3	c	4.08906	7.60469	1.88437	1.88437	SP2163	NA	L4440	NA	NA	15	20	RNAi	NA	NA	NA	NA	1	11.6611	4.08333	0.0833333	NA	NA	0	NA	NA	Automated Analysis	Lifespan Machine	NA	NA	NA	L4440	Bespin_c::3	11.6611	none	none	none	none	sym-1	TRUE	Nematode-specific matrisome-associated
164	151	190621_B_ECM	Bespin	190621_B_ECM	Bespin_c::3	SP2163::L4440::15::RNAi	c::3	3	c	4.08906	7.60469	1.88437	1.88437	SP2163	NA	L4440	NA	NA	15	20	RNAi	NA	NA	NA	NA	1	12.4944	0.0833333	0.0833333	NA	NA	0	NA	NA	Automated Analysis	Lifespan Machine	NA	NA	NA	L4440	Bespin_c::3	12.4944	none	none	none	none	sym-1	TRUE	Nematode-specific matrisome-associated
165	152	190621_B_ECM	Bespin	190621_B_ECM	Bespin_c::3	SP2163::L4440::15::RNAi	c::3	3	c	4.08906	7.60469	1.88437	1.88437	SP2163	NA	L4440	NA	NA	15	20	RNAi	NA	NA	NA	NA	1	12.6611	0.583333	0.0833333	NA	NA	0	NA	NA	Automated Analysis	Lifespan Machine	NA	NA	NA	L4440	Bespin_c::3	12.6611	none	none	none	none	sym-1	TRUE	Nematode-specific matrisome-associated
166	153	190621_B_ECM	Bespin	190621_B_ECM	Bespin_c::3	SP2163::L4440::15::RNAi	c::3	3	c	4.08906	7.60469	1.88437	1.88437	SP2163	NA	L4440	NA	NA	15	20	RNAi	NA	NA	NA	NA	1	12.6611	3	0.0833333	11.9111	17.5778	0	NA	NA	Automated Analysis	Lifespan Machine	NA	NA	NA	L4440	Bespin_c::3	12.6611	none	none	none	none	sym-1	TRUE	Nematode-specific matrisome-associated
167	154	190621_B_ECM	Bespin	190621_B_ECM	Bespin_c::3	SP2163::L4440::15::RNAi	c::3	3	c	4.08906	7.60469	1.88437	1.88437	SP2163	NA	L4440	NA	NA	15	20	RNAi	NA	NA	NA	NA	1	13.0778	1.75	0.0833333	13.7444	16.4111	0	NA	NA	Automated Analysis	Lifespan Machine	NA	NA	NA	L4440	Bespin_c::3	13.0778	none	none	none	none	sym-1	TRUE	Nematode-specific matrisome-associated
168	155	190621_B_ECM	Bespin	190621_B_ECM	Bespin_c::3	SP2163::L4440::15::RNAi	c::3	3	c	4.08906	7.60469	1.88437	1.88437	SP2163	NA	L4440	NA	NA	15	20	RNAi	NA	NA	NA	NA	1	13.2444	1.58333	0.0833333	NA	NA	0	NA	NA	Automated Analysis	Lifespan Machine	NA	NA	NA	L4440	Bespin_c::3	13.2444	none	none	none	none	sym-1	TRUE	Nematode-specific matrisome-associated
169	156	190621_B_ECM	Bespin	190621_B_ECM	Bespin_c::3	SP2163::L4440::15::RNAi	c::3	3	c	4.08906	7.60469	1.88437	1.88437	SP2163	NA	L4440	NA	NA	15	20	RNAi	NA	NA	NA	NA	1	13.3278	3	0.0833333	NA	NA	0	NA	NA	Automated Analysis	Lifespan Machine	NA	NA	NA	L4440	Bespin_c::3	13.3278	none	none	none	none	sym-1	TRUE	Nematode-specific matrisome-associated
170	157	190621_B_ECM	Bespin	190621_B_ECM	Bespin_c::3	SP2163::L4440::15::RNAi	c::3	3	c	4.08906	7.60469	1.88437	1.88437	SP2163	NA	L4440	NA	NA	15	20	RNAi	NA	NA	NA	NA	1	13.6611	0.833333	0.0833333	14.7444	17.0778	0	NA	NA	Automated Analysis	Lifespan Machine	NA	NA	NA	L4440	Bespin_c::3	13.6611	none	none	none	none	sym-1	TRUE	Nematode-specific matrisome-associated
171	158	190621_B_ECM	Bespin	190621_B_ECM	Bespin_c::3	SP2163::L4440::15::RNAi	c::3	3	c	4.08906	7.60469	1.88437	1.88437	SP2163	NA	L4440	NA	NA	15	20	RNAi	NA	NA	NA	NA	1	14.2444	2.58333	0.0833333	13.4111	16.4944	0	NA	NA	Automated Analysis	Lifespan Machine	NA	NA	NA	L4440	Bespin_c::3	14.2444	none	none	none	none	sym-1	TRUE	Nematode-specific matrisome-associated
172	159	190621_B_ECM	Bespin	190621_B_ECM	Bespin_c::3	SP2163::L4440::15::RNAi	c::3	3	c	4.08906	7.60469	1.88437	1.88437	SP2163	NA	L4440	NA	NA	15	20	RNAi	NA	NA	NA	NA	1	14.9944	1.5	0.0833333	NA	NA	0	NA	NA	Automated Analysis	Lifespan Machine	NA	NA	NA	L4440	Bespin_c::3	14.9944	none	none	none	none	sym-1	TRUE	Nematode-specific matrisome-associated
173	160	190621_B_ECM	Bespin	190621_B_ECM	Bespin_c::3	SP2163::L4440::15::RNAi	c::3	3	c	4.08906	7.60469	1.88437	1.88437	SP2163	NA	L4440	NA	NA	15	20	RNAi	NA	NA	NA	NA	1	14.9944	2.16667	0.0833333	16.3278	21.0778	0	NA	NA	Automated Analysis	Lifespan Machine	NA	NA	NA	L4440	Bespin_c::3	14.9944	none	none	none	none	sym-1	TRUE	Nematode-specific matrisome-associated
174	161	190621_B_ECM	Bespin	190621_B_ECM	Bespin_c::3	SP2163::L4440::15::RNAi	c::3	3	c	4.08906	7.60469	1.88437	1.88437	SP2163	NA	L4440	NA	NA	15	20	RNAi	NA	NA	NA	NA	1	15.8278	6	0.0833333	NA	NA	0	NA	NA	Automated Analysis	Lifespan Machine	NA	NA	NA	L4440	Bespin_c::3	15.8278	none	none	none	none	sym-1	TRUE	Nematode-specific matrisome-associated
175	162	190621_B_ECM	Bespin	190621_B_ECM	Bespin_c::3	SP2163::L4440::15::RNAi	c::3	3	c	4.08906	7.60469	1.88437	1.88437	SP2163	NA	L4440	NA	NA	15	20	RNAi	NA	NA	NA	NA	1	16.1611	4	0.0833333	NA	NA	0	NA	NA	Automated Analysis	Lifespan Machine	NA	NA	NA	L4440	Bespin_c::3	16.1611	none	none	none	none	sym-1	TRUE	Nematode-specific matrisome-associated
176	163	190621_B_ECM	Bespin	190621_B_ECM	Bespin_c::3	SP2163::L4440::15::RNAi	c::3	3	c	4.08906	7.60469	1.88437	1.88437	SP2163	NA	L4440	NA	NA	15	20	RNAi	NA	NA	NA	NA	1	17.2444	0.0833333	0.0833333	NA	NA	0	NA	NA	Automated Analysis	Lifespan Machine	NA	NA	NA	L4440	Bespin_c::3	17.2444	none	none	none	none	sym-1	TRUE	Nematode-specific matrisome-associated
177	164	190621_B_ECM	Bespin	190621_B_ECM	Bespin_c::3	SP2163::L4440::15::RNAi	c::3	3	c	4.08906	7.60469	1.88437	1.88437	SP2163	NA	L4440	NA	NA	15	20	RNAi	NA	NA	NA	NA	1	18.5778	0.833333	0.0833333	17.7444	24.4111	0	NA	NA	Automated Analysis	Lifespan Machine	NA	NA	NA	L4440	Bespin_c::3	18.5778	none	none	none	none	sym-1	TRUE	Nematode-specific matrisome-associated
178	165	190621_B_ECM	Bespin	190621_B_ECM	Bespin_c::3	SP2163::L4440::15::RNAi	c::3	3	c	4.08906	7.60469	1.88437	1.88437	SP2163	NA	L4440	NA	NA	15	20	RNAi	NA	NA	NA	NA	1	18.7444	7.08333	0.0833333	NA	NA	0	NA	NA	Automated Analysis	Lifespan Machine	NA	NA	NA	L4440	Bespin_c::3	18.7444	none	none	none	none	sym-1	TRUE	Nematode-specific matrisome-associated
179	166	190621_B_ECM	Bespin	190621_B_ECM	Bespin_c::3	SP2163::L4440::15::RNAi	c::3	3	c	4.08906	7.60469	1.88437	1.88437	SP2163	NA	L4440	NA	NA	15	20	RNAi	NA	NA	NA	NA	1	18.9111	5.91667	0.0833333	17.5778	20.2444	0	NA	NA	Automated Analysis	Lifespan Machine	NA	NA	NA	L4440	Bespin_c::3	18.9111	none	none	none	none	sym-1	TRUE	Nematode-specific matrisome-associated
180	167	190621_B_ECM	Bespin	190621_B_ECM	Bespin_c::3	SP2163::L4440::15::RNAi	c::3	3	c	4.08906	7.60469	1.88437	1.88437	SP2163	NA	L4440	NA	NA	15	20	RNAi	NA	NA	NA	NA	1	19.5778	1.66667	0.0833333	NA	NA	0	NA	NA	Automated Analysis	Lifespan Machine	NA	NA	NA	L4440	Bespin_c::3	19.5778	none	none	none	none	sym-1	TRUE	Nematode-specific matrisome-associated
181	168	190621_B_ECM	Bespin	190621_B_ECM	Bespin_c::3	SP2163::L4440::15::RNAi	c::3	3	c	4.08906	7.60469	1.88437	1.88437	SP2163	NA	L4440	NA	NA	15	20	RNAi	NA	NA	NA	NA	1	20.9111	2	0.0833333	NA	NA	0	NA	NA	Automated Analysis	Lifespan Machine	NA	NA	NA	L4440	Bespin_c::3	20.9111	none	none	none	none	sym-1	TRUE	Nematode-specific matrisome-associated
182	169	190621_B_ECM	Bespin	190621_B_ECM	Bespin_c::3	SP2163::L4440::15::RNAi	c::3	3	c	4.08906	7.60469	1.88437	1.88437	SP2163	NA	L4440	NA	NA	15	20	RNAi	NA	NA	NA	NA	1	21.1611	5.83333	0.0833333	20.0778	24.7444	0	NA	NA	Automated Analysis	Lifespan Machine	NA	NA	NA	L4440	Bespin_c::3	21.1611	none	none	none	none	sym-1	TRUE	Nematode-specific matrisome-associated
183	170	190621_B_ECM	Bespin	190621_B_ECM	Bespin_c::3	SP2163::L4440::15::RNAi	c::3	3	c	4.08906	7.60469	1.88437	1.88437	SP2163	NA	L4440	NA	NA	15	20	RNAi	NA	NA	NA	NA	1	23.0778	1.5	0.0833333	26.9111	29.1611	0	NA	NA	Automated Analysis	Lifespan Machine	NA	NA	NA	L4440	Bespin_c::3	23.0778	none	none	none	none	sym-1	TRUE	Nematode-specific matrisome-associated
184	171	190621_B_ECM	Bespin	190621_B_ECM	Bespin_c::3	SP2163::L4440::15::RNAi	c::3	3	c	4.08906	7.60469	1.88437	1.88437	SP2163	NA	L4440	NA	NA	15	20	RNAi	NA	NA	NA	NA	1	23.3278	6.33333	0.0833333	23.4944	26.3278	0	NA	NA	Automated Analysis	Lifespan Machine	NA	NA	NA	L4440	Bespin_c::3	23.3278	none	none	none	none	sym-1	TRUE	Nematode-specific matrisome-associated
185	172	190621_B_ECM	Bespin	190621_B_ECM	Bespin_c::3	SP2163::L4440::15::RNAi	c::3	3	c	4.08906	7.60469	1.88437	1.88437	SP2163	NA	L4440	NA	NA	15	20	RNAi	NA	NA	NA	NA	1	23.6611	7.08333	0.0833333	24.8278	29.1611	0	NA	NA	Automated Analysis	Lifespan Machine	NA	NA	NA	L4440	Bespin_c::3	23.6611	none	none	none	none	sym-1	TRUE	Nematode-specific matrisome-associated
186	173	190621_B_ECM	Bespin	190621_B_ECM	Bespin_c::3	SP2163::L4440::15::RNAi	c::3	3	c	4.08906	7.60469	1.88437	1.88437	SP2163	NA	L4440	NA	NA	15	20	RNAi	NA	NA	NA	NA	1	26.0778	6.25	0.0833333	NA	NA	0	NA	NA	Automated Analysis	Lifespan Machine	NA	NA	NA	L4440	Bespin_c::3	26.0778	none	none	none	none	sym-1	TRUE	Nematode-specific matrisome-associated
187	174	190621_B_ECM	Bespin	190621_B_ECM	Bespin_b::1	SP2163::L4440::15::RNAi	b::1	1	b	3.00625	4.12656	1.8875	1.88437	SP2163	NA	L4440	NA	NA	15	20	RNAi	NA	NA	NA	NA	1	11.2236	0.333333	0.0833333	10.8903	11.8069	0	NA	NA	Automated Analysis	Lifespan Machine	NA	NA	NA	L4440	Bespin_b::1	11.2236	none	none	none	none	sym-1	TRUE	Nematode-specific matrisome-associated
188	175	190621_B_ECM	Bespin	190621_B_ECM	Bespin_b::1	SP2163::L4440::15::RNAi	b::1	1	b	3.00625	4.12656	1.8875	1.88437	SP2163	NA	L4440	NA	NA	15	20	RNAi	NA	NA	NA	NA	1	11.8903	2.83333	0.0833333	NA	NA	0	NA	NA	Automated Analysis	Lifespan Machine	NA	NA	NA	L4440	Bespin_b::1	11.8903	none	none	none	none	sym-1	TRUE	Nematode-specific matrisome-associated
189	176	190621_B_ECM	Bespin	190621_B_ECM	Bespin_b::1	SP2163::L4440::15::RNAi	b::1	1	b	3.00625	4.12656	1.8875	1.88437	SP2163	NA	L4440	NA	NA	15	20	RNAi	NA	NA	NA	NA	1	11.9736	0.0833333	0.0833333	NA	NA	0	NA	NA	Automated Analysis	Lifespan Machine	NA	NA	NA	L4440	Bespin_b::1	11.9736	none	none	none	none	sym-1	TRUE	Nematode-specific matrisome-associated
190	177	190621_B_ECM	Bespin	190621_B_ECM	Bespin_b::1	SP2163::L4440::15::RNAi	b::1	1	b	3.00625	4.12656	1.8875	1.88437	SP2163	NA	L4440	NA	NA	15	20	RNAi	NA	NA	NA	NA	1	13.2236	2.58333	0.0833333	NA	NA	0	NA	NA	Automated Analysis	Lifespan Machine	NA	NA	NA	L4440	Bespin_b::1	13.2236	none	none	none	none	sym-1	TRUE	Nematode-specific matrisome-associated
191	178	190621_B_ECM	Bespin	190621_B_ECM	Bespin_b::1	SP2163::L4440::15::RNAi	b::1	1	b	3.00625	4.12656	1.8875	1.88437	SP2163	NA	L4440	NA	NA	15	20	RNAi	NA	NA	NA	NA	1	14.3903	2.41667	0.0833333	NA	NA	0	NA	NA	Automated Analysis	Lifespan Machine	NA	NA	NA	L4440	Bespin_b::1	14.3903	none	none	none	none	sym-1	TRUE	Nematode-specific matrisome-associated
192	179	190621_B_ECM	Bespin	190621_B_ECM	Bespin_b::1	SP2163::L4440::15::RNAi	b::1	1	b	3.00625	4.12656	1.8875	1.88437	SP2163	NA	L4440	NA	NA	15	20	RNAi	NA	NA	NA	NA	1	14.8069	3.66667	0.0833333	NA	NA	0	NA	NA	Automated Analysis	Lifespan Machine	NA	NA	NA	L4440	Bespin_b::1	14.8069	none	none	none	none	sym-1	TRUE	Nematode-specific matrisome-associated
193	180	190621_B_ECM	Bespin	190621_B_ECM	Bespin_b::1	SP2163::L4440::15::RNAi	b::1	1	b	3.00625	4.12656	1.8875	1.88437	SP2163	NA	L4440	NA	NA	15	20	RNAi	NA	NA	NA	NA	1	14.8903	4.5	0.0833333	17.2236	17.9736	0	NA	NA	Automated Analysis	Lifespan Machine	NA	NA	NA	L4440	Bespin_b::1	14.8903	none	none	none	none	sym-1	TRUE	Nematode-specific matrisome-associated
194	181	190621_B_ECM	Bespin	190621_B_ECM	Bespin_b::1	SP2163::L4440::15::RNAi	b::1	1	b	3.00625	4.12656	1.8875	1.88437	SP2163	NA	L4440	NA	NA	15	20	RNAi	NA	NA	NA	NA	1	15.1403	4.25	0.0833333	NA	NA	0	NA	NA	Automated Analysis	Lifespan Machine	NA	NA	NA	L4440	Bespin_b::1	15.1403	none	none	none	none	sym-1	TRUE	Nematode-specific matrisome-associated
195	182	190621_B_ECM	Bespin	190621_B_ECM	Bespin_b::1	SP2163::L4440::15::RNAi	b::1	1	b	3.00625	4.12656	1.8875	1.88437	SP2163	NA	L4440	NA	NA	15	20	RNAi	NA	NA	NA	NA	1	15.5569	3.58333	0.0833333	NA	NA	0	NA	NA	Automated Analysis	Lifespan Machine	NA	NA	NA	L4440	Bespin_b::1	15.5569	none	none	none	none	sym-1	TRUE	Nematode-specific matrisome-associated
196	183	190621_B_ECM	Bespin	190621_B_ECM	Bespin_b::1	SP2163::L4440::15::RNAi	b::1	1	b	3.00625	4.12656	1.8875	1.88437	SP2163	NA	L4440	NA	NA	15	20	RNAi	NA	NA	NA	NA	1	15.8069	4.66667	0.0833333	NA	NA	0	NA	NA	Automated Analysis	Lifespan Machine	NA	NA	NA	L4440	Bespin_b::1	15.8069	none	none	none	none	sym-1	TRUE	Nematode-specific matrisome-associated
197	184	190621_B_ECM	Bespin	190621_B_ECM	Bespin_b::1	SP2163::L4440::15::RNAi	b::1	1	b	3.00625	4.12656	1.8875	1.88437	SP2163	NA	L4440	NA	NA	15	20	RNAi	NA	NA	NA	NA	1	16.1403	4.08333	0.0833333	NA	NA	0	NA	NA	Automated Analysis	Lifespan Machine	NA	NA	NA	L4440	Bespin_b::1	16.1403	none	none	none	none	sym-1	TRUE	Nematode-specific matrisome-associated
198	185	190621_B_ECM	Bespin	190621_B_ECM	Bespin_b::1	SP2163::L4440::15::RNAi	b::1	1	b	3.00625	4.12656	1.8875	1.88437	SP2163	NA	L4440	NA	NA	15	20	RNAi	NA	NA	NA	NA	1	17.8903	3.91667	0.0833333	NA	NA	0	NA	NA	Automated Analysis	Lifespan Machine	NA	NA	NA	L4440	Bespin_b::1	17.8903	none	none	none	none	sym-1	TRUE	Nematode-specific matrisome-associated
199	186	190621_B_ECM	Bespin	190621_B_ECM	Bespin_b::1	SP2163::L4440::15::RNAi	b::1	1	b	3.00625	4.12656	1.8875	1.88437	SP2163	NA	L4440	NA	NA	15	20	RNAi	NA	NA	NA	NA	1	17.8903	1.41667	0.0833333	NA	NA	0	NA	NA	Automated Analysis	Lifespan Machine	NA	NA	NA	L4440	Bespin_b::1	17.8903	none	none	none	none	sym-1	TRUE	Nematode-specific matrisome-associated
200	187	190621_B_ECM	Bespin	190621_B_ECM	Bespin_b::1	SP2163::L4440::15::RNAi	b::1	1	b	3.00625	4.12656	1.8875	1.88437	SP2163	NA	L4440	NA	NA	15	20	RNAi	NA	NA	NA	NA	1	19.8069	4.33333	0.0833333	21.6403	24.2236	0	NA	NA	Automated Analysis	Lifespan Machine	NA	NA	NA	L4440	Bespin_b::1	19.8069	none	none	none	none	sym-1	TRUE	Nematode-specific matrisome-associated
201	188	190621_B_ECM	Bespin	190621_B_ECM	Bespin_b::1	SP2163::L4440::15::RNAi	b::1	1	b	3.00625	4.12656	1.8875	1.88437	SP2163	NA	L4440	NA	NA	15	20	RNAi	NA	NA	NA	NA	1	20.7236	0.333333	0.0833333	NA	NA	0	NA	NA	Automated Analysis	Lifespan Machine	NA	NA	NA	L4440	Bespin_b::1	20.7236	none	none	none	none	sym-1	TRUE	Nematode-specific matrisome-associated
202	189	190621_B_ECM	Bespin	190621_B_ECM	Bespin_b::1	SP2163::L4440::15::RNAi	b::1	1	b	3.00625	4.12656	1.8875	1.88437	SP2163	NA	L4440	NA	NA	15	20	RNAi	NA	NA	NA	NA	1	20.9736	4.75	0.0833333	NA	NA	0	NA	NA	Automated Analysis	Lifespan Machine	NA	NA	NA	L4440	Bespin_b::1	20.9736	none	none	none	none	sym-1	TRUE	Nematode-specific matrisome-associated
203	190	190621_B_ECM	Bespin	190621_B_ECM	Bespin_b::1	SP2163::L4440::15::RNAi	b::1	1	b	3.00625	4.12656	1.8875	1.88437	SP2163	NA	L4440	NA	NA	15	20	RNAi	NA	NA	NA	NA	1	21.5569	4.41667	0.0833333	22.3903	24.7236	0	NA	NA	Automated Analysis	Lifespan Machine	NA	NA	NA	L4440	Bespin_b::1	21.5569	none	none	none	none	sym-1	TRUE	Nematode-specific matrisome-associated
204	191	190621_B_ECM	Bespin	190621_B_ECM	Bespin_b::1	SP2163::L4440::15::RNAi	b::1	1	b	3.00625	4.12656	1.8875	1.88437	SP2163	NA	L4440	NA	NA	15	20	RNAi	NA	NA	NA	NA	1	22.8069	9.08333	0.0833333	22.7236	25.4736	0	NA	NA	Automated Analysis	Lifespan Machine	NA	NA	NA	L4440	Bespin_b::1	22.8069	none	none	none	none	sym-1	TRUE	Nematode-specific matrisome-associated
205	192	190621_B_ECM	Bespin	190621_B_ECM	Bespin_b::1	SP2163::L4440::15::RNAi	b::1	1	b	3.00625	4.12656	1.8875	1.88437	SP2163	NA	L4440	NA	NA	15	20	RNAi	NA	NA	NA	NA	1	22.8903	0.0833333	0.0833333	22.8069	30.1403	0	NA	NA	Automated Analysis	Lifespan Machine	NA	NA	NA	L4440	Bespin_b::1	22.8903	none	none	none	none	sym-1	TRUE	Nematode-specific matrisome-associated
206	193	190621_B_ECM	Bespin	190621_B_ECM	Bespin_b::1	SP2163::L4440::15::RNAi	b::1	1	b	3.00625	4.12656	1.8875	1.88437	SP2163	NA	L4440	NA	NA	15	20	RNAi	NA	NA	NA	NA	1	23.6403	0.0833333	0.0833333	NA	NA	0	NA	NA	Automated Analysis	Lifespan Machine	NA	NA	NA	L4440	Bespin_b::1	23.6403	none	none	none	none	sym-1	TRUE	Nematode-specific matrisome-associated
207	194	190621_B_ECM	Bespin	190621_B_ECM	Bespin_b::1	SP2163::L4440::15::RNAi	b::1	1	b	3.00625	4.12656	1.8875	1.88437	SP2163	NA	L4440	NA	NA	15	20	RNAi	NA	NA	NA	NA	1	25.0569	2.66667	0.0833333	27.8903	31.1403	0	NA	NA	Automated Analysis	Lifespan Machine	NA	NA	NA	L4440	Bespin_b::1	25.0569	none	none	none	none	sym-1	TRUE	Nematode-specific matrisome-associated
208	195	190621_B_ECM	Bespin	190621_B_ECM	Bespin_b::1	SP2163::L4440::15::RNAi	b::1	1	b	3.00625	4.12656	1.8875	1.88437	SP2163	NA	L4440	NA	NA	15	20	RNAi	NA	NA	NA	NA	1	25.6403	6.75	0.0833333	NA	NA	0	NA	NA	Automated Analysis	Lifespan Machine	NA	NA	NA	L4440	Bespin_b::1	25.6403	none	none	none	none	sym-1	TRUE	Nematode-specific matrisome-associated
209	196	190621_B_ECM	Bespin	190621_B_ECM	Bespin_b::1	SP2163::L4440::15::RNAi	b::1	1	b	3.00625	4.12656	1.8875	1.88437	SP2163	NA	L4440	NA	NA	15	20	RNAi	NA	NA	NA	NA	1	26.5569	0.0833333	0.0833333	NA	NA	0	NA	NA	Automated Analysis	Lifespan Machine	NA	NA	NA	L4440	Bespin_b::1	26.5569	none	none	none	none	sym-1	TRUE	Nematode-specific matrisome-associated
210	197	190621_B_ECM	Bespin	190621_B_ECM	Bespin_b::1	SP2163::L4440::15::RNAi	b::1	1	b	3.00625	4.12656	1.8875	1.88437	SP2163	NA	L4440	NA	NA	15	20	RNAi	NA	NA	NA	NA	1	27.3903	4.25	0.0833333	27.5569	30.8903	0	NA	NA	Automated Analysis	Lifespan Machine	NA	NA	NA	L4440	Bespin_b::1	27.3903	none	none	none	none	sym-1	TRUE	Nematode-specific matrisome-associated
211	198	190621_B_ECM	Bespin	190621_B_ECM	Bespin_b::1	SP2163::L4440::15::RNAi	b::1	1	b	3.00625	4.12656	1.8875	1.88437	SP2163	NA	L4440	NA	NA	15	20	RNAi	NA	NA	NA	NA	1	31.3903	5.16667	0.0833333	NA	NA	0	NA	NA	Automated Analysis	Lifespan Machine	NA	NA	NA	L4440	Bespin_b::1	31.3903	none	none	none	none	sym-1	TRUE	Nematode-specific matrisome-associated
212	199	190621_B_ECM	Bespin	190621_B_ECM	Bespin_b::2	N2::daf2::15::RNAi	b::2	2	b	3.00781	6.24219	1.88437	1.88437	N2	NA	daf2	NA	NA	15	20	RNAi	NA	NA	NA	NA	1	10.9736	2	0.0833333	10.8069	12.8069	0	NA	NA	Automated Analysis	Lifespan Machine	NA	NA	NA	daf-2	Bespin_b::2	10.9736	none	none	none	none	N2	FALSE	control
213	200	190621_B_ECM	Bespin	190621_B_ECM	Bespin_b::2	N2::daf2::15::RNAi	b::2	2	b	3.00781	6.24219	1.88437	1.88437	N2	NA	daf2	NA	NA	15	20	RNAi	NA	NA	NA	NA	1	12.3069	1.83333	0.0833333	NA	NA	0	NA	NA	Automated Analysis	Lifespan Machine	NA	NA	NA	daf-2	Bespin_b::2	12.3069	none	none	none	none	N2	FALSE	control
214	201	190621_B_ECM	Bespin	190621_B_ECM	Bespin_b::2	N2::daf2::15::RNAi	b::2	2	b	3.00781	6.24219	1.88437	1.88437	N2	NA	daf2	NA	NA	15	20	RNAi	NA	NA	NA	NA	1	20.0569	3.75	0.0833333	33.1403	43.8069	0	NA	NA	Automated Analysis	Lifespan Machine	NA	NA	NA	daf-2	Bespin_b::2	20.0569	none	none	none	none	N2	FALSE	control
215	202	190621_B_ECM	Bespin	190621_B_ECM	Bespin_b::2	N2::daf2::15::RNAi	b::2	2	b	3.00781	6.24219	1.88437	1.88437	N2	NA	daf2	NA	NA	15	20	RNAi	NA	NA	NA	NA	1	20.8903	0.0833333	0.0833333	NA	NA	0	NA	NA	Automated Analysis	Lifespan Machine	NA	NA	NA	daf-2	Bespin_b::2	20.8903	none	none	none	none	N2	FALSE	control
216	203	190621_B_ECM	Bespin	190621_B_ECM	Bespin_b::2	N2::daf2::15::RNAi	b::2	2	b	3.00781	6.24219	1.88437	1.88437	N2	NA	daf2	NA	NA	15	20	RNAi	NA	NA	NA	NA	1	26.1403	1.66667	0.0833333	NA	NA	0	NA	NA	Automated Analysis	Lifespan Machine	NA	NA	NA	daf-2	Bespin_b::2	26.1403	none	none	none	none	N2	FALSE	control
217	204	190621_B_ECM	Bespin	190621_B_ECM	Bespin_b::2	N2::daf2::15::RNAi	b::2	2	b	3.00781	6.24219	1.88437	1.88437	N2	NA	daf2	NA	NA	15	20	RNAi	NA	NA	NA	NA	1	37.3903	1.5	0.0833333	38.4736	40.6403	0	NA	NA	Automated Analysis	Lifespan Machine	NA	NA	NA	daf-2	Bespin_b::2	37.3903	none	none	none	none	N2	FALSE	control
218	205	190621_B_ECM	Bespin	190621_B_ECM	Bespin_b::2	N2::daf2::15::RNAi	b::2	2	b	3.00781	6.24219	1.88437	1.88437	N2	NA	daf2	NA	NA	15	20	RNAi	NA	NA	NA	NA	1	41.8069	8.5	0	NA	NA	0	NA	NA	Storyboard Annotation	Lifespan Machine	NA	NA	NA	daf-2	Bespin_b::2	41.8069	none	none	none	none	N2	FALSE	control
219	206	190621_B_ECM	Bespin	190621_B_ECM	Bespin_b::2	N2::daf2::15::RNAi	b::2	2	b	3.00781	6.24219	1.88437	1.88437	N2	NA	daf2	NA	NA	15	20	RNAi	NA	NA	NA	NA	1	43.3069	1.75	0	NA	NA	0	NA	NA	Storyboard Annotation	Lifespan Machine	NA	NA	NA	daf-2	Bespin_b::2	43.3069	none	none	none	none	N2	FALSE	control
220	207	190621_B_ECM	Bespin	190621_B_ECM	Bespin_b::2	N2::daf2::15::RNAi	b::2	2	b	3.00781	6.24219	1.88437	1.88437	N2	NA	daf2	NA	NA	15	20	RNAi	NA	NA	NA	NA	1	44.3903	7.08333	0	NA	NA	0	NA	NA	Storyboard Annotation	Lifespan Machine	NA	NA	NA	daf-2	Bespin_b::2	44.3903	none	none	none	none	N2	FALSE	control
221	208	190621_B_ECM	Bespin	190621_B_ECM	Bespin_b::2	N2::daf2::15::RNAi	b::2	2	b	3.00781	6.24219	1.88437	1.88437	N2	NA	daf2	NA	NA	15	20	RNAi	NA	NA	NA	NA	1	46.1403	0.0833333	0.0833333	NA	NA	0	NA	NA	Automated Analysis	Lifespan Machine	NA	NA	NA	daf-2	Bespin_b::2	46.1403	none	none	none	none	N2	FALSE	control
222	209	190621_B_ECM	Bespin	190621_B_ECM	Bespin_b::2	N2::daf2::15::RNAi	b::2	2	b	3.00781	6.24219	1.88437	1.88437	N2	NA	daf2	NA	NA	15	20	RNAi	NA	NA	NA	NA	1	53.8903	11.0833	0	NA	NA	0	NA	NA	Storyboard Annotation	Lifespan Machine	NA	NA	NA	daf-2	Bespin_b::2	53.8903	none	none	none	none	N2	FALSE	control
223	210	190621_B_ECM	Bespin	190621_B_ECM	Bespin_b::3	N2::L4440::15::RNAi	b::3	3	b	2.96406	8.43906	1.88437	1.83438	N2	NA	L4440	NA	NA	15	20	RNAi	NA	NA	NA	NA	1	8.97359	4.625	0.0833333	14.6403	17.2236	0	NA	NA	Automated Analysis	Lifespan Machine	NA	NA	NA	L4440	Bespin_b::3	8.97359	none	none	none	none	N2	FALSE	control
224	211	190621_B_ECM	Bespin	190621_B_ECM	Bespin_b::3	N2::L4440::15::RNAi	b::3	3	b	2.96406	8.43906	1.88437	1.83438	N2	NA	L4440	NA	NA	15	20	RNAi	NA	NA	NA	NA	1	10.2236	0.0833333	0.0833333	NA	NA	0	NA	NA	Automated Analysis	Lifespan Machine	NA	NA	NA	L4440	Bespin_b::3	10.2236	none	none	none	none	N2	FALSE	control
225	212	190621_B_ECM	Bespin	190621_B_ECM	Bespin_b::3	N2::L4440::15::RNAi	b::3	3	b	2.96406	8.43906	1.88437	1.83438	N2	NA	L4440	NA	NA	15	20	RNAi	NA	NA	NA	NA	1	11.4736	0.0833333	0.0833333	NA	NA	0	NA	NA	Automated Analysis	Lifespan Machine	NA	NA	NA	L4440	Bespin_b::3	11.4736	none	none	none	none	N2	FALSE	control
226	213	190621_B_ECM	Bespin	190621_B_ECM	Bespin_b::3	N2::L4440::15::RNAi	b::3	3	b	2.96406	8.43906	1.88437	1.83438	N2	NA	L4440	NA	NA	15	20	RNAi	NA	NA	NA	NA	1	12.2236	4.41667	0.0833333	NA	NA	0	NA	NA	Automated Analysis	Lifespan Machine	NA	NA	NA	L4440	Bespin_b::3	12.2236	none	none	none	none	N2	FALSE	control
227	214	190621_B_ECM	Bespin	190621_B_ECM	Bespin_b::3	N2::L4440::15::RNAi	b::3	3	b	2.96406	8.43906	1.88437	1.83438	N2	NA	L4440	NA	NA	15	20	RNAi	NA	NA	NA	NA	1	13.3903	0.416667	0.0833333	12.9736	13.5569	0	NA	NA	Automated Analysis	Lifespan Machine	NA	NA	NA	L4440	Bespin_b::3	13.3903	none	none	none	none	N2	FALSE	control
228	215	190621_B_ECM	Bespin	190621_B_ECM	Bespin_b::3	N2::L4440::15::RNAi	b::3	3	b	2.96406	8.43906	1.88437	1.83438	N2	NA	L4440	NA	NA	15	20	RNAi	NA	NA	NA	NA	1	13.8903	3	0.0833333	NA	NA	0	NA	NA	Automated Analysis	Lifespan Machine	NA	NA	NA	L4440	Bespin_b::3	13.8903	none	none	none	none	N2	FALSE	control
229	216	190621_B_ECM	Bespin	190621_B_ECM	Bespin_b::3	N2::L4440::15::RNAi	b::3	3	b	2.96406	8.43906	1.88437	1.83438	N2	NA	L4440	NA	NA	15	20	RNAi	NA	NA	NA	NA	1	14.0569	2.58333	0.0833333	NA	NA	0	NA	NA	Automated Analysis	Lifespan Machine	NA	NA	NA	L4440	Bespin_b::3	14.0569	none	none	none	none	N2	FALSE	control
230	217	190621_B_ECM	Bespin	190621_B_ECM	Bespin_b::3	N2::L4440::15::RNAi	b::3	3	b	2.96406	8.43906	1.88437	1.83438	N2	NA	L4440	NA	NA	15	20	RNAi	NA	NA	NA	NA	1	16.2236	1.33333	0.0833333	NA	NA	0	NA	NA	Automated Analysis	Lifespan Machine	NA	NA	NA	L4440	Bespin_b::3	16.2236	none	none	none	none	N2	FALSE	control
231	218	190621_B_ECM	Bespin	190621_B_ECM	Bespin_b::3	N2::L4440::15::RNAi	b::3	3	b	2.96406	8.43906	1.88437	1.83438	N2	NA	L4440	NA	NA	15	20	RNAi	NA	NA	NA	NA	1	17.2236	1.33333	0.0833333	NA	NA	0	NA	NA	Automated Analysis	Lifespan Machine	NA	NA	NA	L4440	Bespin_b::3	17.2236	none	none	none	none	N2	FALSE	control
232	219	190621_B_ECM	Bespin	190621_B_ECM	Bespin_b::3	N2::L4440::15::RNAi	b::3	3	b	2.96406	8.43906	1.88437	1.83438	N2	NA	L4440	NA	NA	15	20	RNAi	NA	NA	NA	NA	1	21.7236	1.5	0.0833333	NA	NA	0	NA	NA	Automated Analysis	Lifespan Machine	NA	NA	NA	L4440	Bespin_b::3	21.7236	none	none	none	none	N2	FALSE	control
233	220	190621_B_ECM	Bespin	190621_B_ECM	Bespin_b::3	N2::L4440::15::RNAi	b::3	3	b	2.96406	8.43906	1.88437	1.83438	N2	NA	L4440	NA	NA	15	20	RNAi	NA	NA	NA	NA	1	21.8903	1.5	0.0833333	NA	NA	0	NA	NA	Automated Analysis	Lifespan Machine	NA	NA	NA	L4440	Bespin_b::3	21.8903	none	none	none	none	N2	FALSE	control
234	221	190621_B_ECM	Bespin	190621_B_ECM	Bespin_b::3	N2::L4440::15::RNAi	b::3	3	b	2.96406	8.43906	1.88437	1.83438	N2	NA	L4440	NA	NA	15	20	RNAi	NA	NA	NA	NA	1	23.0569	0.0833333	0.0833333	NA	NA	0	NA	NA	Automated Analysis	Lifespan Machine	NA	NA	NA	L4440	Bespin_b::3	23.0569	none	none	none	none	N2	FALSE	control
235	222	190621_B_ECM	Bespin	190621_B_ECM	Bespin_b::3	N2::L4440::15::RNAi	b::3	3	b	2.96406	8.43906	1.88437	1.83438	N2	NA	L4440	NA	NA	15	20	RNAi	NA	NA	NA	NA	1	26.5569	3	0.0833333	NA	NA	0	NA	NA	Automated Analysis	Lifespan Machine	NA	NA	NA	L4440	Bespin_b::3	26.5569	none	none	none	none	N2	FALSE	control
236	223	190621_B_ECM	Bespin	190621_B_ECM	Bespin_b::3	N2::L4440::15::RNAi	b::3	3	b	2.96406	8.43906	1.88437	1.83438	N2	NA	L4440	NA	NA	15	20	RNAi	NA	NA	NA	NA	1	28.2236	4.08333	0.0833333	28.7236	32.9736	0	NA	NA	Automated Analysis	Lifespan Machine	NA	NA	NA	L4440	Bespin_b::3	28.2236	none	none	none	none	N2	FALSE	control
237	224	190621_B_ECM	Bespin	190621_B_ECM	Bespin_d::1	N2::L4440::15::RNAi	d::1	1	d	6.08125	4.24219	1.86875	1.88437	N2	NA	L4440	NA	NA	15	20	RNAi	NA	NA	NA	NA	1	8.09859	1.66667	0.0833333	NA	NA	0	NA	NA	Automated Analysis	Lifespan Machine	NA	NA	NA	L4440	Bespin_d::1	8.09859	none	none	none	none	N2	FALSE	control
238	225	190621_B_ECM	Bespin	190621_B_ECM	Bespin_d::1	N2::L4440::15::RNAi	d::1	1	d	6.08125	4.24219	1.86875	1.88437	N2	NA	L4440	NA	NA	15	20	RNAi	NA	NA	NA	NA	1	10.0986	0.0833333	0.0833333	NA	NA	0	NA	NA	Automated Analysis	Lifespan Machine	NA	NA	NA	L4440	Bespin_d::1	10.0986	none	none	none	none	N2	FALSE	control
239	226	190621_B_ECM	Bespin	190621_B_ECM	Bespin_d::1	N2::L4440::15::RNAi	d::1	1	d	6.08125	4.24219	1.86875	1.88437	N2	NA	L4440	NA	NA	15	20	RNAi	NA	NA	NA	NA	1	10.1819	2.41667	0.0833333	NA	NA	0	NA	NA	Automated Analysis	Lifespan Machine	NA	NA	NA	L4440	Bespin_d::1	10.1819	none	none	none	none	N2	FALSE	control
240	227	190621_B_ECM	Bespin	190621_B_ECM	Bespin_d::1	N2::L4440::15::RNAi	d::1	1	d	6.08125	4.24219	1.86875	1.88437	N2	NA	L4440	NA	NA	15	20	RNAi	NA	NA	NA	NA	1	11.0986	0.75	0.0833333	NA	NA	0	NA	NA	Automated Analysis	Lifespan Machine	NA	NA	NA	L4440	Bespin_d::1	11.0986	none	none	none	none	N2	FALSE	control
241	228	190621_B_ECM	Bespin	190621_B_ECM	Bespin_d::1	N2::L4440::15::RNAi	d::1	1	d	6.08125	4.24219	1.86875	1.88437	N2	NA	L4440	NA	NA	15	20	RNAi	NA	NA	NA	NA	1	11.2653	0.583333	0.0833333	18.2653	20.7653	0	NA	NA	Automated Analysis	Lifespan Machine	NA	NA	NA	L4440	Bespin_d::1	11.2653	none	none	none	none	N2	FALSE	control
242	229	190621_B_ECM	Bespin	190621_B_ECM	Bespin_d::1	N2::L4440::15::RNAi	d::1	1	d	6.08125	4.24219	1.86875	1.88437	N2	NA	L4440	NA	NA	15	20	RNAi	NA	NA	NA	NA	1	12.8486	2.33333	0.0833333	NA	NA	0	NA	NA	Automated Analysis	Lifespan Machine	NA	NA	NA	L4440	Bespin_d::1	12.8486	none	none	none	none	N2	FALSE	control
243	230	190621_B_ECM	Bespin	190621_B_ECM	Bespin_d::1	N2::L4440::15::RNAi	d::1	1	d	6.08125	4.24219	1.86875	1.88437	N2	NA	L4440	NA	NA	15	20	RNAi	NA	NA	NA	NA	1	12.9319	1.41667	0.0833333	NA	NA	0	NA	NA	Automated Analysis	Lifespan Machine	NA	NA	NA	L4440	Bespin_d::1	12.9319	none	none	none	none	N2	FALSE	control
244	231	190621_B_ECM	Bespin	190621_B_ECM	Bespin_d::1	N2::L4440::15::RNAi	d::1	1	d	6.08125	4.24219	1.86875	1.88437	N2	NA	L4440	NA	NA	15	20	RNAi	NA	NA	NA	NA	1	13.9319	3.41667	0.0833333	NA	NA	0	NA	NA	Automated Analysis	Lifespan Machine	NA	NA	NA	L4440	Bespin_d::1	13.9319	none	none	none	none	N2	FALSE	control
245	232	190621_B_ECM	Bespin	190621_B_ECM	Bespin_d::1	N2::L4440::15::RNAi	d::1	1	d	6.08125	4.24219	1.86875	1.88437	N2	NA	L4440	NA	NA	15	20	RNAi	NA	NA	NA	NA	1	14.0986	4.16667	0.0833333	NA	NA	0	NA	NA	Automated Analysis	Lifespan Machine	NA	NA	NA	L4440	Bespin_d::1	14.0986	none	none	none	none	N2	FALSE	control
246	233	190621_B_ECM	Bespin	190621_B_ECM	Bespin_d::1	N2::L4440::15::RNAi	d::1	1	d	6.08125	4.24219	1.86875	1.88437	N2	NA	L4440	NA	NA	15	20	RNAi	NA	NA	NA	NA	1	14.6819	1.16667	0.0833333	NA	NA	0	NA	NA	Automated Analysis	Lifespan Machine	NA	NA	NA	L4440	Bespin_d::1	14.6819	none	none	none	none	N2	FALSE	control
247	234	190621_B_ECM	Bespin	190621_B_ECM	Bespin_d::1	N2::L4440::15::RNAi	d::1	1	d	6.08125	4.24219	1.86875	1.88437	N2	NA	L4440	NA	NA	15	20	RNAi	NA	NA	NA	NA	1	15.4319	0.25	0.0833333	14.5153	15.7653	0	NA	NA	Automated Analysis	Lifespan Machine	NA	NA	NA	L4440	Bespin_d::1	15.4319	none	none	none	none	N2	FALSE	control
248	235	190621_B_ECM	Bespin	190621_B_ECM	Bespin_d::1	N2::L4440::15::RNAi	d::1	1	d	6.08125	4.24219	1.86875	1.88437	N2	NA	L4440	NA	NA	15	20	RNAi	NA	NA	NA	NA	1	15.4319	1.25	0.0833333	NA	NA	0	NA	NA	Automated Analysis	Lifespan Machine	NA	NA	NA	L4440	Bespin_d::1	15.4319	none	none	none	none	N2	FALSE	control
249	236	190621_B_ECM	Bespin	190621_B_ECM	Bespin_d::1	N2::L4440::15::RNAi	d::1	1	d	6.08125	4.24219	1.86875	1.88437	N2	NA	L4440	NA	NA	15	20	RNAi	NA	NA	NA	NA	1	15.5153	0.25	0.0833333	14.6819	17.1819	0	NA	NA	Automated Analysis	Lifespan Machine	NA	NA	NA	L4440	Bespin_d::1	15.5153	none	none	none	none	N2	FALSE	control
250	237	190621_B_ECM	Bespin	190621_B_ECM	Bespin_d::1	N2::L4440::15::RNAi	d::1	1	d	6.08125	4.24219	1.86875	1.88437	N2	NA	L4440	NA	NA	15	20	RNAi	NA	NA	NA	NA	1	15.8486	0.333333	0.0833333	15.5153	17.3486	0	NA	NA	Automated Analysis	Lifespan Machine	NA	NA	NA	L4440	Bespin_d::1	15.8486	none	none	none	none	N2	FALSE	control
251	238	190621_B_ECM	Bespin	190621_B_ECM	Bespin_d::1	N2::L4440::15::RNAi	d::1	1	d	6.08125	4.24219	1.86875	1.88437	N2	NA	L4440	NA	NA	15	20	RNAi	NA	NA	NA	NA	1	15.8486	1.75	0.0833333	19.1819	21.7653	0	NA	NA	Automated Analysis	Lifespan Machine	NA	NA	NA	L4440	Bespin_d::1	15.8486	none	none	none	none	N2	FALSE	control
252	239	190621_B_ECM	Bespin	190621_B_ECM	Bespin_d::1	N2::L4440::15::RNAi	d::1	1	d	6.08125	4.24219	1.86875	1.88437	N2	NA	L4440	NA	NA	15	20	RNAi	NA	NA	NA	NA	1	16.0986	0.75	0.0833333	NA	NA	0	NA	NA	Automated Analysis	Lifespan Machine	NA	NA	NA	L4440	Bespin_d::1	16.0986	none	none	none	none	N2	FALSE	control
253	240	190621_B_ECM	Bespin	190621_B_ECM	Bespin_d::1	N2::L4440::15::RNAi	d::1	1	d	6.08125	4.24219	1.86875	1.88437	N2	NA	L4440	NA	NA	15	20	RNAi	NA	NA	NA	NA	1	16.0986	3.08333	0.0833333	NA	NA	0	NA	NA	Automated Analysis	Lifespan Machine	NA	NA	NA	L4440	Bespin_d::1	16.0986	none	none	none	none	N2	FALSE	control
254	241	190621_B_ECM	Bespin	190621_B_ECM	Bespin_d::1	N2::L4440::15::RNAi	d::1	1	d	6.08125	4.24219	1.86875	1.88437	N2	NA	L4440	NA	NA	15	20	RNAi	NA	NA	NA	NA	1	16.8486	0.0833333	0.0833333	16.7653	18.0153	0	NA	NA	Automated Analysis	Lifespan Machine	NA	NA	NA	L4440	Bespin_d::1	16.8486	none	none	none	none	N2	FALSE	control
255	242	190621_B_ECM	Bespin	190621_B_ECM	Bespin_d::1	N2::L4440::15::RNAi	d::1	1	d	6.08125	4.24219	1.86875	1.88437	N2	NA	L4440	NA	NA	15	20	RNAi	NA	NA	NA	NA	1	16.8486	0.166667	0.0833333	16.0986	17.9319	0	NA	NA	Automated Analysis	Lifespan Machine	NA	NA	NA	L4440	Bespin_d::1	16.8486	none	none	none	none	N2	FALSE	control
256	243	190621_B_ECM	Bespin	190621_B_ECM	Bespin_d::1	N2::L4440::15::RNAi	d::1	1	d	6.08125	4.24219	1.86875	1.88437	N2	NA	L4440	NA	NA	15	20	RNAi	NA	NA	NA	NA	1	22.2653	0.0833333	0.0833333	NA	NA	0	NA	NA	Automated Analysis	Lifespan Machine	NA	NA	NA	L4440	Bespin_d::1	22.2653	none	none	none	none	N2	FALSE	control
257	244	190621_B_ECM	Bespin	190621_B_ECM	Bespin_d::1	N2::L4440::15::RNAi	d::1	1	d	6.08125	4.24219	1.86875	1.88437	N2	NA	L4440	NA	NA	15	20	RNAi	NA	NA	NA	NA	1	26.0986	1	0.0833333	28.5153	30.6819	0	NA	NA	Automated Analysis	Lifespan Machine	NA	NA	NA	L4440	Bespin_d::1	26.0986	none	none	none	none	N2	FALSE	control
258	245	190621_B_ECM	Bespin	190621_B_ECM	Bespin_d::1	N2::L4440::15::RNAi	d::1	1	d	6.08125	4.24219	1.86875	1.88437	N2	NA	L4440	NA	NA	15	20	RNAi	NA	NA	NA	NA	1	26.2653	6.58333	0.0833333	25.0153	27.2653	0	NA	NA	Automated Analysis	Lifespan Machine	NA	NA	NA	L4440	Bespin_d::1	26.2653	none	none	none	none	N2	FALSE	control
259	246	190621_B_ECM	Bespin	190621_B_ECM	Bespin_d::1	N2::L4440::15::RNAi	d::1	1	d	6.08125	4.24219	1.86875	1.88437	N2	NA	L4440	NA	NA	15	20	RNAi	NA	NA	NA	NA	1	34.0986	5.41667	0.0833333	35.5986	39.8486	0	NA	NA	Automated Analysis	Lifespan Machine	NA	NA	NA	L4440	Bespin_d::1	34.0986	none	none	none	none	N2	FALSE	control
260	247	190621_B_ECM	Bespin	190621_B_ECM	Bespin_d::1	N2::L4440::15::RNAi	d::1	1	d	6.08125	4.24219	1.86875	1.88437	N2	NA	L4440	NA	NA	15	20	RNAi	NA	NA	NA	NA	1	37.5986	8.08333	0.0833333	NA	NA	0	NA	NA	Automated Analysis	Lifespan Machine	NA	NA	NA	L4440	Bespin_d::1	37.5986	none	none	none	none	N2	FALSE	control
261	248	190621_B_ECM	Bespin	190621_B_ECM	Bespin_d::2	N2::daf2::15::RNAi	d::2	2	d	6.04531	6.375	1.88437	1.8875	N2	NA	daf2	NA	NA	15	20	RNAi	NA	NA	NA	NA	1	10.5153	3	0.0833333	NA	NA	0	NA	NA	Automated Analysis	Lifespan Machine	NA	NA	NA	daf-2	Bespin_d::2	10.5153	none	none	none	none	N2	FALSE	control
262	249	190621_B_ECM	Bespin	190621_B_ECM	Bespin_d::2	N2::daf2::15::RNAi	d::2	2	d	6.04531	6.375	1.88437	1.8875	N2	NA	daf2	NA	NA	15	20	RNAi	NA	NA	NA	NA	1	11.0153	2.41667	0.0833333	NA	NA	0	NA	NA	Automated Analysis	Lifespan Machine	NA	NA	NA	daf-2	Bespin_d::2	11.0153	none	none	none	none	N2	FALSE	control
263	250	190621_B_ECM	Bespin	190621_B_ECM	Bespin_d::2	N2::daf2::15::RNAi	d::2	2	d	6.04531	6.375	1.88437	1.8875	N2	NA	daf2	NA	NA	15	20	RNAi	NA	NA	NA	NA	1	11.4319	0.0833333	0.0833333	NA	NA	0	NA	NA	Automated Analysis	Lifespan Machine	NA	NA	NA	daf-2	Bespin_d::2	11.4319	none	none	none	none	N2	FALSE	control
264	251	190621_B_ECM	Bespin	190621_B_ECM	Bespin_d::2	N2::daf2::15::RNAi	d::2	2	d	6.04531	6.375	1.88437	1.8875	N2	NA	daf2	NA	NA	15	20	RNAi	NA	NA	NA	NA	1	14.1819	2.25	0.0833333	NA	NA	0	NA	NA	Automated Analysis	Lifespan Machine	NA	NA	NA	daf-2	Bespin_d::2	14.1819	none	none	none	none	N2	FALSE	control
265	252	190621_B_ECM	Bespin	190621_B_ECM	Bespin_d::2	N2::daf2::15::RNAi	d::2	2	d	6.04531	6.375	1.88437	1.8875	N2	NA	daf2	NA	NA	15	20	RNAi	NA	NA	NA	NA	1	14.1819	0.333333	0.0833333	13.8486	15.1819	0	NA	NA	Automated Analysis	Lifespan Machine	NA	NA	NA	daf-2	Bespin_d::2	14.1819	none	none	none	none	N2	FALSE	control
266	253	190621_B_ECM	Bespin	190621_B_ECM	Bespin_d::2	N2::daf2::15::RNAi	d::2	2	d	6.04531	6.375	1.88437	1.8875	N2	NA	daf2	NA	NA	15	20	RNAi	NA	NA	NA	NA	1	15.3486	0.0833333	0.0833333	NA	NA	0	NA	NA	Automated Analysis	Lifespan Machine	NA	NA	NA	daf-2	Bespin_d::2	15.3486	none	none	none	none	N2	FALSE	control
267	254	190621_B_ECM	Bespin	190621_B_ECM	Bespin_d::2	N2::daf2::15::RNAi	d::2	2	d	6.04531	6.375	1.88437	1.8875	N2	NA	daf2	NA	NA	15	20	RNAi	NA	NA	NA	NA	1	15.4319	0.0833333	0.0833333	NA	NA	0	NA	NA	Automated Analysis	Lifespan Machine	NA	NA	NA	daf-2	Bespin_d::2	15.4319	none	none	none	none	N2	FALSE	control
268	255	190621_B_ECM	Bespin	190621_B_ECM	Bespin_d::2	N2::daf2::15::RNAi	d::2	2	d	6.04531	6.375	1.88437	1.8875	N2	NA	daf2	NA	NA	15	20	RNAi	NA	NA	NA	NA	1	18.6819	8.25	0	NA	NA	0	NA	NA	Storyboard Annotation	Lifespan Machine	NA	NA	NA	daf-2	Bespin_d::2	18.6819	none	none	none	none	N2	FALSE	control
269	256	190621_B_ECM	Bespin	190621_B_ECM	Bespin_d::2	N2::daf2::15::RNAi	d::2	2	d	6.04531	6.375	1.88437	1.8875	N2	NA	daf2	NA	NA	15	20	RNAi	NA	NA	NA	NA	1	20.3486	0.5	0.0833333	19.8486	22.8486	0	NA	NA	Automated Analysis	Lifespan Machine	NA	NA	NA	daf-2	Bespin_d::2	20.3486	none	none	none	none	N2	FALSE	control
270	257	190621_B_ECM	Bespin	190621_B_ECM	Bespin_d::2	N2::daf2::15::RNAi	d::2	2	d	6.04531	6.375	1.88437	1.8875	N2	NA	daf2	NA	NA	15	20	RNAi	NA	NA	NA	NA	1	20.6819	0.0833333	0.0833333	20.5986	21.7653	0	NA	NA	Automated Analysis	Lifespan Machine	NA	NA	NA	daf-2	Bespin_d::2	20.6819	none	none	none	none	N2	FALSE	control
271	258	190621_B_ECM	Bespin	190621_B_ECM	Bespin_d::2	N2::daf2::15::RNAi	d::2	2	d	6.04531	6.375	1.88437	1.8875	N2	NA	daf2	NA	NA	15	20	RNAi	NA	NA	NA	NA	1	20.8486	0.416667	0.0833333	19.8486	21.0153	0	NA	NA	Automated Analysis	Lifespan Machine	NA	NA	NA	daf-2	Bespin_d::2	20.8486	none	none	none	none	N2	FALSE	control
272	259	190621_B_ECM	Bespin	190621_B_ECM	Bespin_d::2	N2::daf2::15::RNAi	d::2	2	d	6.04531	6.375	1.88437	1.8875	N2	NA	daf2	NA	NA	15	20	RNAi	NA	NA	NA	NA	1	21.3486	0.25	0.0833333	20.5153	21.6819	0	NA	NA	Automated Analysis	Lifespan Machine	NA	NA	NA	daf-2	Bespin_d::2	21.3486	none	none	none	none	N2	FALSE	control
273	260	190621_B_ECM	Bespin	190621_B_ECM	Bespin_d::2	N2::daf2::15::RNAi	d::2	2	d	6.04531	6.375	1.88437	1.8875	N2	NA	daf2	NA	NA	15	20	RNAi	NA	NA	NA	NA	1	22.1819	0.25	0.0833333	21.3486	22.5153	0	NA	NA	Automated Analysis	Lifespan Machine	NA	NA	NA	daf-2	Bespin_d::2	22.1819	none	none	none	none	N2	FALSE	control
274	261	190621_B_ECM	Bespin	190621_B_ECM	Bespin_d::2	N2::daf2::15::RNAi	d::2	2	d	6.04531	6.375	1.88437	1.8875	N2	NA	daf2	NA	NA	15	20	RNAi	NA	NA	NA	NA	1	22.2653	9.25	0.0833333	24.8486	25.7653	0	NA	NA	Automated Analysis	Lifespan Machine	NA	NA	NA	daf-2	Bespin_d::2	22.2653	none	none	none	none	N2	FALSE	control
275	262	190621_B_ECM	Bespin	190621_B_ECM	Bespin_d::2	N2::daf2::15::RNAi	d::2	2	d	6.04531	6.375	1.88437	1.8875	N2	NA	daf2	NA	NA	15	20	RNAi	NA	NA	NA	NA	1	22.2653	0.0833333	0.0833333	22.1819	22.7653	0	NA	NA	Automated Analysis	Lifespan Machine	NA	NA	NA	daf-2	Bespin_d::2	22.2653	none	none	none	none	N2	FALSE	control
276	263	190621_B_ECM	Bespin	190621_B_ECM	Bespin_d::2	N2::daf2::15::RNAi	d::2	2	d	6.04531	6.375	1.88437	1.8875	N2	NA	daf2	NA	NA	15	20	RNAi	NA	NA	NA	NA	1	22.3486	0.166667	0.0833333	22.1819	22.7653	0	NA	NA	Automated Analysis	Lifespan Machine	NA	NA	NA	daf-2	Bespin_d::2	22.3486	none	none	none	none	N2	FALSE	control
277	264	190621_B_ECM	Bespin	190621_B_ECM	Bespin_d::2	N2::daf2::15::RNAi	d::2	2	d	6.04531	6.375	1.88437	1.8875	N2	NA	daf2	NA	NA	15	20	RNAi	NA	NA	NA	NA	1	22.7653	0.666667	0.0833333	NA	NA	0	NA	NA	Automated Analysis	Lifespan Machine	NA	NA	NA	daf-2	Bespin_d::2	22.7653	none	none	none	none	N2	FALSE	control
278	265	190621_B_ECM	Bespin	190621_B_ECM	Bespin_d::2	N2::daf2::15::RNAi	d::2	2	d	6.04531	6.375	1.88437	1.8875	N2	NA	daf2	NA	NA	15	20	RNAi	NA	NA	NA	NA	1	23.1819	0.25	0.0833333	22.3486	23.5153	0	NA	NA	Automated Analysis	Lifespan Machine	NA	NA	NA	daf-2	Bespin_d::2	23.1819	none	none	none	none	N2	FALSE	control
279	266	190621_B_ECM	Bespin	190621_B_ECM	Bespin_d::2	N2::daf2::15::RNAi	d::2	2	d	6.04531	6.375	1.88437	1.8875	N2	NA	daf2	NA	NA	15	20	RNAi	NA	NA	NA	NA	1	24.4319	0.75	0.0833333	25.9319	31.6819	0	NA	NA	Automated Analysis	Lifespan Machine	NA	NA	NA	daf-2	Bespin_d::2	24.4319	none	none	none	none	N2	FALSE	control
280	267	190621_B_ECM	Bespin	190621_B_ECM	Bespin_d::2	N2::daf2::15::RNAi	d::2	2	d	6.04531	6.375	1.88437	1.8875	N2	NA	daf2	NA	NA	15	20	RNAi	NA	NA	NA	NA	1	25.9319	0.833333	0.0833333	25.0986	30.2653	0	NA	NA	Automated Analysis	Lifespan Machine	NA	NA	NA	daf-2	Bespin_d::2	25.9319	none	none	none	none	N2	FALSE	control
281	268	190621_B_ECM	Bespin	190621_B_ECM	Bespin_a::0	N2::daf2::15::RNAi	a::0	0	a	0.976563	1.02031	1.88437	1.88437	N2	NA	daf2	NA	NA	15	20	RNAi	NA	NA	NA	NA	1	10.2028	2.5	0.0833333	NA	NA	0	NA	NA	Automated Analysis	Lifespan Machine	NA	NA	NA	daf-2	Bespin_a::0	10.2028	none	none	none	none	N2	FALSE	control
282	269	190621_B_ECM	Bespin	190621_B_ECM	Bespin_a::0	N2::daf2::15::RNAi	a::0	0	a	0.976563	1.02031	1.88437	1.88437	N2	NA	daf2	NA	NA	15	20	RNAi	NA	NA	NA	NA	1	11.9528	4	0.0833333	NA	NA	0	NA	NA	Automated Analysis	Lifespan Machine	NA	NA	NA	daf-2	Bespin_a::0	11.9528	none	none	none	none	N2	FALSE	control
283	270	190621_B_ECM	Bespin	190621_B_ECM	Bespin_a::0	N2::daf2::15::RNAi	a::0	0	a	0.976563	1.02031	1.88437	1.88437	N2	NA	daf2	NA	NA	15	20	RNAi	NA	NA	NA	NA	1	12.0361	1	0.0833333	NA	NA	0	NA	NA	Automated Analysis	Lifespan Machine	NA	NA	NA	daf-2	Bespin_a::0	12.0361	none	none	none	none	N2	FALSE	control
284	271	190621_B_ECM	Bespin	190621_B_ECM	Bespin_a::0	N2::daf2::15::RNAi	a::0	0	a	0.976563	1.02031	1.88437	1.88437	N2	NA	daf2	NA	NA	15	20	RNAi	NA	NA	NA	NA	1	14.6194	0.0833333	0.0833333	NA	NA	0	NA	NA	Automated Analysis	Lifespan Machine	NA	NA	NA	daf-2	Bespin_a::0	14.6194	none	none	none	none	N2	FALSE	control
285	272	190621_B_ECM	Bespin	190621_B_ECM	Bespin_a::0	N2::daf2::15::RNAi	a::0	0	a	0.976563	1.02031	1.88437	1.88437	N2	NA	daf2	NA	NA	15	20	RNAi	NA	NA	NA	NA	1	16.3694	1.08333	0.0833333	NA	NA	0	NA	NA	Automated Analysis	Lifespan Machine	NA	NA	NA	daf-2	Bespin_a::0	16.3694	none	none	none	none	N2	FALSE	control
286	273	190621_B_ECM	Bespin	190621_B_ECM	Bespin_a::0	N2::daf2::15::RNAi	a::0	0	a	0.976563	1.02031	1.88437	1.88437	N2	NA	daf2	NA	NA	15	20	RNAi	NA	NA	NA	NA	1	16.7861	0.0833333	0.0833333	16.7028	17.8694	0	NA	NA	Automated Analysis	Lifespan Machine	NA	NA	NA	daf-2	Bespin_a::0	16.7861	none	none	none	none	N2	FALSE	control
287	274	190621_B_ECM	Bespin	190621_B_ECM	Bespin_a::0	N2::daf2::15::RNAi	a::0	0	a	0.976563	1.02031	1.88437	1.88437	N2	NA	daf2	NA	NA	15	20	RNAi	NA	NA	NA	NA	1	17.5361	0.0833333	0.0833333	16.8694	19.1194	0	NA	NA	Automated Analysis	Lifespan Machine	NA	NA	NA	daf-2	Bespin_a::0	17.5361	none	none	none	none	N2	FALSE	control
288	275	190621_B_ECM	Bespin	190621_B_ECM	Bespin_a::0	N2::daf2::15::RNAi	a::0	0	a	0.976563	1.02031	1.88437	1.88437	N2	NA	daf2	NA	NA	15	20	RNAi	NA	NA	NA	NA	1	17.7861	0.75	0.0833333	NA	NA	0	NA	NA	Automated Analysis	Lifespan Machine	NA	NA	NA	daf-2	Bespin_a::0	17.7861	none	none	none	none	N2	FALSE	control
289	276	190621_B_ECM	Bespin	190621_B_ECM	Bespin_a::0	N2::daf2::15::RNAi	a::0	0	a	0.976563	1.02031	1.88437	1.88437	N2	NA	daf2	NA	NA	15	20	RNAi	NA	NA	NA	NA	1	18.0361	0.5	0.0833333	16.9528	18.4528	0	NA	NA	Automated Analysis	Lifespan Machine	NA	NA	NA	daf-2	Bespin_a::0	18.0361	none	none	none	none	N2	FALSE	control
290	277	190621_B_ECM	Bespin	190621_B_ECM	Bespin_a::0	N2::daf2::15::RNAi	a::0	0	a	0.976563	1.02031	1.88437	1.88437	N2	NA	daf2	NA	NA	15	20	RNAi	NA	NA	NA	NA	1	18.3694	1.33333	0.0833333	NA	NA	0	NA	NA	Automated Analysis	Lifespan Machine	NA	NA	NA	daf-2	Bespin_a::0	18.3694	none	none	none	none	N2	FALSE	control
291	278	190621_B_ECM	Bespin	190621_B_ECM	Bespin_a::0	N2::daf2::15::RNAi	a::0	0	a	0.976563	1.02031	1.88437	1.88437	N2	NA	daf2	NA	NA	15	20	RNAi	NA	NA	NA	NA	1	18.5361	0.0833333	0.0833333	17.8694	19.2028	0	NA	NA	Automated Analysis	Lifespan Machine	NA	NA	NA	daf-2	Bespin_a::0	18.5361	none	none	none	none	N2	FALSE	control
292	279	190621_B_ECM	Bespin	190621_B_ECM	Bespin_a::0	N2::daf2::15::RNAi	a::0	0	a	0.976563	1.02031	1.88437	1.88437	N2	NA	daf2	NA	NA	15	20	RNAi	NA	NA	NA	NA	1	18.5361	0.0833333	0.0833333	17.8694	18.8694	0	NA	NA	Automated Analysis	Lifespan Machine	NA	NA	NA	daf-2	Bespin_a::0	18.5361	none	none	none	none	N2	FALSE	control
293	280	190621_B_ECM	Bespin	190621_B_ECM	Bespin_a::0	N2::daf2::15::RNAi	a::0	0	a	0.976563	1.02031	1.88437	1.88437	N2	NA	daf2	NA	NA	15	20	RNAi	NA	NA	NA	NA	1	27.0361	2.91667	0.0833333	45.5361	47.8694	0	NA	NA	Automated Analysis	Lifespan Machine	NA	NA	NA	daf-2	Bespin_a::0	27.0361	none	none	none	none	N2	FALSE	control
294	281	190621_B_ECM	Bespin	190621_B_ECM	Bespin_a::0	N2::daf2::15::RNAi	a::0	0	a	0.976563	1.02031	1.88437	1.88437	N2	NA	daf2	NA	NA	15	20	RNAi	NA	NA	NA	NA	1	28.5361	0.916667	0.0833333	NA	NA	0	NA	NA	Automated Analysis	Lifespan Machine	NA	NA	NA	daf-2	Bespin_a::0	28.5361	none	none	none	none	N2	FALSE	control
295	282	190621_B_ECM	Bespin	190621_B_ECM	Bespin_a::0	N2::daf2::15::RNAi	a::0	0	a	0.976563	1.02031	1.88437	1.88437	N2	NA	daf2	NA	NA	15	20	RNAi	NA	NA	NA	NA	1	29.3694	0.833333	0.0833333	29.6194	30.2861	0	NA	NA	Automated Analysis	Lifespan Machine	NA	NA	NA	daf-2	Bespin_a::0	29.3694	none	none	none	none	N2	FALSE	control
296	283	190621_B_ECM	Bespin	190621_B_ECM	Bespin_a::0	N2::daf2::15::RNAi	a::0	0	a	0.976563	1.02031	1.88437	1.88437	N2	NA	daf2	NA	NA	15	20	RNAi	NA	NA	NA	NA	1	29.7028	2.91667	0.0833333	33.2861	34.1194	0	NA	NA	Automated Analysis	Lifespan Machine	NA	NA	NA	daf-2	Bespin_a::0	29.7028	none	none	none	none	N2	FALSE	control
297	284	190621_B_ECM	Bespin	190621_B_ECM	Bespin_a::0	N2::daf2::15::RNAi	a::0	0	a	0.976563	1.02031	1.88437	1.88437	N2	NA	daf2	NA	NA	15	20	RNAi	NA	NA	NA	NA	1	31.3694	3.08333	0.0833333	NA	NA	0	NA	NA	Automated Analysis	Lifespan Machine	NA	NA	NA	daf-2	Bespin_a::0	31.3694	none	none	none	none	N2	FALSE	control
298	285	190621_B_ECM	Bespin	190621_B_ECM	Bespin_a::0	N2::daf2::15::RNAi	a::0	0	a	0.976563	1.02031	1.88437	1.88437	N2	NA	daf2	NA	NA	15	20	RNAi	NA	NA	NA	NA	1	32.3694	0.166667	0.0833333	32.2028	33.3694	0	NA	NA	Automated Analysis	Lifespan Machine	NA	NA	NA	daf-2	Bespin_a::0	32.3694	none	none	none	none	N2	FALSE	control
299	286	190621_B_ECM	Bespin	190621_B_ECM	Bespin_a::0	N2::daf2::15::RNAi	a::0	0	a	0.976563	1.02031	1.88437	1.88437	N2	NA	daf2	NA	NA	15	20	RNAi	NA	NA	NA	NA	1	33.2028	0.75	0.0833333	31.8694	33.7861	0	NA	NA	Automated Analysis	Lifespan Machine	NA	NA	NA	daf-2	Bespin_a::0	33.2028	none	none	none	none	N2	FALSE	control
300	287	190621_B_ECM	Bespin	190621_B_ECM	Bespin_a::0	N2::daf2::15::RNAi	a::0	0	a	0.976563	1.02031	1.88437	1.88437	N2	NA	daf2	NA	NA	15	20	RNAi	NA	NA	NA	NA	1	37.1194	2.83333	0.0833333	NA	NA	0	NA	NA	Automated Analysis	Lifespan Machine	NA	NA	NA	daf-2	Bespin_a::0	37.1194	none	none	none	none	N2	FALSE	control
301	288	190621_B_ECM	Bespin	190621_B_ECM	Bespin_a::0	N2::daf2::15::RNAi	a::0	0	a	0.976563	1.02031	1.88437	1.88437	N2	NA	daf2	NA	NA	15	20	RNAi	NA	NA	NA	NA	1	42.7028	13.25	0	NA	NA	0	NA	NA	Storyboard Annotation	Lifespan Machine	NA	NA	NA	daf-2	Bespin_a::0	42.7028	none	none	none	none	N2	FALSE	control
302	289	190621_B_ECM	Bespin	190621_B_ECM	Bespin_a::0	N2::daf2::15::RNAi	a::0	0	a	0.976563	1.02031	1.88437	1.88437	N2	NA	daf2	NA	NA	15	20	RNAi	NA	NA	NA	NA	1	47.2028	3.58333	0	NA	NA	0	NA	NA	Storyboard Annotation	Lifespan Machine	NA	NA	NA	daf-2	Bespin_a::0	47.2028	none	none	none	none	N2	FALSE	control
303	290	190621_B_ECM	Bespin	190621_B_ECM	Bespin_a::0	N2::daf2::15::RNAi	a::0	0	a	0.976563	1.02031	1.88437	1.88437	N2	NA	daf2	NA	NA	15	20	RNAi	NA	NA	NA	NA	1	52.4528	8.91667	0.0833333	NA	NA	0	NA	NA	Automated Analysis	Lifespan Machine	NA	NA	NA	daf-2	Bespin_a::0	52.4528	none	none	none	none	N2	FALSE	control
304	291	190621_B_ECM	Bespin	190621_B_ECM	Bespin_a::0	N2::daf2::15::RNAi	a::0	0	a	0.976563	1.02031	1.88437	1.88437	N2	NA	daf2	NA	NA	15	20	RNAi	NA	NA	NA	NA	1	52.6194	2.91667	0.0833333	52.9528	59.2028	0	NA	NA	Automated Analysis	Lifespan Machine	NA	NA	NA	daf-2	Bespin_a::0	52.6194	none	none	none	none	N2	FALSE	control
305	292	190621_B_ECM	Bespin	190621_B_ECM	Bespin_a::2	SP2163::L4440::15::RNAi	a::2	2	a	1.02969	5.25781	1.88437	1.88437	SP2163	NA	L4440	NA	NA	15	20	RNAi	NA	NA	NA	NA	1	11.0361	1.75	0.0833333	NA	NA	0	NA	NA	Automated Analysis	Lifespan Machine	NA	NA	NA	L4440	Bespin_a::2	11.0361	none	none	none	none	sym-1	TRUE	Nematode-specific matrisome-associated
306	293	190621_B_ECM	Bespin	190621_B_ECM	Bespin_a::2	SP2163::L4440::15::RNAi	a::2	2	a	1.02969	5.25781	1.88437	1.88437	SP2163	NA	L4440	NA	NA	15	20	RNAi	NA	NA	NA	NA	1	11.4528	4.41667	0.0833333	13.6194	15.1194	0	NA	NA	Automated Analysis	Lifespan Machine	NA	NA	NA	L4440	Bespin_a::2	11.4528	none	none	none	none	sym-1	TRUE	Nematode-specific matrisome-associated
307	294	190621_B_ECM	Bespin	190621_B_ECM	Bespin_a::2	SP2163::L4440::15::RNAi	a::2	2	a	1.02969	5.25781	1.88437	1.88437	SP2163	NA	L4440	NA	NA	15	20	RNAi	NA	NA	NA	NA	1	12.1194	0.5	0.0833333	NA	NA	0	NA	NA	Automated Analysis	Lifespan Machine	NA	NA	NA	L4440	Bespin_a::2	12.1194	none	none	none	none	sym-1	TRUE	Nematode-specific matrisome-associated
308	295	190621_B_ECM	Bespin	190621_B_ECM	Bespin_a::2	SP2163::L4440::15::RNAi	a::2	2	a	1.02969	5.25781	1.88437	1.88437	SP2163	NA	L4440	NA	NA	15	20	RNAi	NA	NA	NA	NA	1	12.2028	5.83333	0.0833333	NA	NA	0	NA	NA	Automated Analysis	Lifespan Machine	NA	NA	NA	L4440	Bespin_a::2	12.2028	none	none	none	none	sym-1	TRUE	Nematode-specific matrisome-associated
309	296	190621_B_ECM	Bespin	190621_B_ECM	Bespin_a::2	SP2163::L4440::15::RNAi	a::2	2	a	1.02969	5.25781	1.88437	1.88437	SP2163	NA	L4440	NA	NA	15	20	RNAi	NA	NA	NA	NA	1	12.3694	0.916667	0.0833333	12.7861	15.7861	0	NA	NA	Automated Analysis	Lifespan Machine	NA	NA	NA	L4440	Bespin_a::2	12.3694	none	none	none	none	sym-1	TRUE	Nematode-specific matrisome-associated
310	297	190621_B_ECM	Bespin	190621_B_ECM	Bespin_a::2	SP2163::L4440::15::RNAi	a::2	2	a	1.02969	5.25781	1.88437	1.88437	SP2163	NA	L4440	NA	NA	15	20	RNAi	NA	NA	NA	NA	1	12.4528	1.75	0.0833333	NA	NA	0	NA	NA	Automated Analysis	Lifespan Machine	NA	NA	NA	L4440	Bespin_a::2	12.4528	none	none	none	none	sym-1	TRUE	Nematode-specific matrisome-associated
311	298	190621_B_ECM	Bespin	190621_B_ECM	Bespin_a::2	SP2163::L4440::15::RNAi	a::2	2	a	1.02969	5.25781	1.88437	1.88437	SP2163	NA	L4440	NA	NA	15	20	RNAi	NA	NA	NA	NA	1	12.7028	6.41667	0.0833333	NA	NA	0	NA	NA	Automated Analysis	Lifespan Machine	NA	NA	NA	L4440	Bespin_a::2	12.7028	none	none	none	none	sym-1	TRUE	Nematode-specific matrisome-associated
312	299	190621_B_ECM	Bespin	190621_B_ECM	Bespin_a::2	SP2163::L4440::15::RNAi	a::2	2	a	1.02969	5.25781	1.88437	1.88437	SP2163	NA	L4440	NA	NA	15	20	RNAi	NA	NA	NA	NA	1	12.7861	2.91667	0.0833333	22.2028	23.0361	0	NA	NA	Automated Analysis	Lifespan Machine	NA	NA	NA	L4440	Bespin_a::2	12.7861	none	none	none	none	sym-1	TRUE	Nematode-specific matrisome-associated
313	300	190621_B_ECM	Bespin	190621_B_ECM	Bespin_a::2	SP2163::L4440::15::RNAi	a::2	2	a	1.02969	5.25781	1.88437	1.88437	SP2163	NA	L4440	NA	NA	15	20	RNAi	NA	NA	NA	NA	1	13.0361	2.66667	0.0833333	NA	NA	0	NA	NA	Automated Analysis	Lifespan Machine	NA	NA	NA	L4440	Bespin_a::2	13.0361	none	none	none	none	sym-1	TRUE	Nematode-specific matrisome-associated
314	301	190621_B_ECM	Bespin	190621_B_ECM	Bespin_a::2	SP2163::L4440::15::RNAi	a::2	2	a	1.02969	5.25781	1.88437	1.88437	SP2163	NA	L4440	NA	NA	15	20	RNAi	NA	NA	NA	NA	1	13.1194	3.16667	0.0833333	18.7028	19.7028	0	NA	NA	Automated Analysis	Lifespan Machine	NA	NA	NA	L4440	Bespin_a::2	13.1194	none	none	none	none	sym-1	TRUE	Nematode-specific matrisome-associated
315	302	190621_B_ECM	Bespin	190621_B_ECM	Bespin_a::2	SP2163::L4440::15::RNAi	a::2	2	a	1.02969	5.25781	1.88437	1.88437	SP2163	NA	L4440	NA	NA	15	20	RNAi	NA	NA	NA	NA	1	14.2028	0.166667	0.0833333	NA	NA	0	NA	NA	Automated Analysis	Lifespan Machine	NA	NA	NA	L4440	Bespin_a::2	14.2028	none	none	none	none	sym-1	TRUE	Nematode-specific matrisome-associated
316	303	190621_B_ECM	Bespin	190621_B_ECM	Bespin_a::2	SP2163::L4440::15::RNAi	a::2	2	a	1.02969	5.25781	1.88437	1.88437	SP2163	NA	L4440	NA	NA	15	20	RNAi	NA	NA	NA	NA	1	14.2028	2.75	0.0833333	NA	NA	0	NA	NA	Automated Analysis	Lifespan Machine	NA	NA	NA	L4440	Bespin_a::2	14.2028	none	none	none	none	sym-1	TRUE	Nematode-specific matrisome-associated
317	304	190621_B_ECM	Bespin	190621_B_ECM	Bespin_a::2	SP2163::L4440::15::RNAi	a::2	2	a	1.02969	5.25781	1.88437	1.88437	SP2163	NA	L4440	NA	NA	15	20	RNAi	NA	NA	NA	NA	1	14.2861	3.75	0.0833333	NA	NA	0	NA	NA	Automated Analysis	Lifespan Machine	NA	NA	NA	L4440	Bespin_a::2	14.2861	none	none	none	none	sym-1	TRUE	Nematode-specific matrisome-associated
318	305	190621_B_ECM	Bespin	190621_B_ECM	Bespin_a::2	SP2163::L4440::15::RNAi	a::2	2	a	1.02969	5.25781	1.88437	1.88437	SP2163	NA	L4440	NA	NA	15	20	RNAi	NA	NA	NA	NA	1	14.3694	1.66667	0.0833333	NA	NA	0	NA	NA	Automated Analysis	Lifespan Machine	NA	NA	NA	L4440	Bespin_a::2	14.3694	none	none	none	none	sym-1	TRUE	Nematode-specific matrisome-associated
319	306	190621_B_ECM	Bespin	190621_B_ECM	Bespin_a::2	SP2163::L4440::15::RNAi	a::2	2	a	1.02969	5.25781	1.88437	1.88437	SP2163	NA	L4440	NA	NA	15	20	RNAi	NA	NA	NA	NA	1	14.4528	1.91667	0.0833333	NA	NA	0	NA	NA	Automated Analysis	Lifespan Machine	NA	NA	NA	L4440	Bespin_a::2	14.4528	none	none	none	none	sym-1	TRUE	Nematode-specific matrisome-associated
320	307	190621_B_ECM	Bespin	190621_B_ECM	Bespin_a::2	SP2163::L4440::15::RNAi	a::2	2	a	1.02969	5.25781	1.88437	1.88437	SP2163	NA	L4440	NA	NA	15	20	RNAi	NA	NA	NA	NA	1	15.1194	2.5	0.0833333	15.0361	16.5361	0	NA	NA	Automated Analysis	Lifespan Machine	NA	NA	NA	L4440	Bespin_a::2	15.1194	none	none	none	none	sym-1	TRUE	Nematode-specific matrisome-associated
321	308	190621_B_ECM	Bespin	190621_B_ECM	Bespin_a::2	SP2163::L4440::15::RNAi	a::2	2	a	1.02969	5.25781	1.88437	1.88437	SP2163	NA	L4440	NA	NA	15	20	RNAi	NA	NA	NA	NA	1	15.6194	3.08333	0.0833333	NA	NA	0	NA	NA	Automated Analysis	Lifespan Machine	NA	NA	NA	L4440	Bespin_a::2	15.6194	none	none	none	none	sym-1	TRUE	Nematode-specific matrisome-associated
322	309	190621_B_ECM	Bespin	190621_B_ECM	Bespin_a::2	SP2163::L4440::15::RNAi	a::2	2	a	1.02969	5.25781	1.88437	1.88437	SP2163	NA	L4440	NA	NA	15	20	RNAi	NA	NA	NA	NA	1	15.7861	3.25	0.0833333	15.6194	17.8694	0	NA	NA	Automated Analysis	Lifespan Machine	NA	NA	NA	L4440	Bespin_a::2	15.7861	none	none	none	none	sym-1	TRUE	Nematode-specific matrisome-associated
323	310	190621_B_ECM	Bespin	190621_B_ECM	Bespin_a::2	SP2163::L4440::15::RNAi	a::2	2	a	1.02969	5.25781	1.88437	1.88437	SP2163	NA	L4440	NA	NA	15	20	RNAi	NA	NA	NA	NA	1	15.8694	4.41667	0.0833333	NA	NA	0	NA	NA	Automated Analysis	Lifespan Machine	NA	NA	NA	L4440	Bespin_a::2	15.8694	none	none	none	none	sym-1	TRUE	Nematode-specific matrisome-associated
324	311	190621_B_ECM	Bespin	190621_B_ECM	Bespin_a::2	SP2163::L4440::15::RNAi	a::2	2	a	1.02969	5.25781	1.88437	1.88437	SP2163	NA	L4440	NA	NA	15	20	RNAi	NA	NA	NA	NA	1	15.9528	3.41667	0.0833333	NA	NA	0	NA	NA	Automated Analysis	Lifespan Machine	NA	NA	NA	L4440	Bespin_a::2	15.9528	none	none	none	none	sym-1	TRUE	Nematode-specific matrisome-associated
325	312	190621_B_ECM	Bespin	190621_B_ECM	Bespin_a::2	SP2163::L4440::15::RNAi	a::2	2	a	1.02969	5.25781	1.88437	1.88437	SP2163	NA	L4440	NA	NA	15	20	RNAi	NA	NA	NA	NA	1	16.0361	3	0.0833333	NA	NA	0	NA	NA	Automated Analysis	Lifespan Machine	NA	NA	NA	L4440	Bespin_a::2	16.0361	none	none	none	none	sym-1	TRUE	Nematode-specific matrisome-associated
326	313	190621_B_ECM	Bespin	190621_B_ECM	Bespin_a::2	SP2163::L4440::15::RNAi	a::2	2	a	1.02969	5.25781	1.88437	1.88437	SP2163	NA	L4440	NA	NA	15	20	RNAi	NA	NA	NA	NA	1	16.0361	3.91667	0.0833333	16.4528	18.2028	0	NA	NA	Automated Analysis	Lifespan Machine	NA	NA	NA	L4440	Bespin_a::2	16.0361	none	none	none	none	sym-1	TRUE	Nematode-specific matrisome-associated
327	314	190621_B_ECM	Bespin	190621_B_ECM	Bespin_a::2	SP2163::L4440::15::RNAi	a::2	2	a	1.02969	5.25781	1.88437	1.88437	SP2163	NA	L4440	NA	NA	15	20	RNAi	NA	NA	NA	NA	1	16.6194	0.833333	0.0833333	NA	NA	0	NA	NA	Automated Analysis	Lifespan Machine	NA	NA	NA	L4440	Bespin_a::2	16.6194	none	none	none	none	sym-1	TRUE	Nematode-specific matrisome-associated
328	315	190621_B_ECM	Bespin	190621_B_ECM	Bespin_a::2	SP2163::L4440::15::RNAi	a::2	2	a	1.02969	5.25781	1.88437	1.88437	SP2163	NA	L4440	NA	NA	15	20	RNAi	NA	NA	NA	NA	1	17.4528	5.08333	0.0833333	25.9528	26.7861	0	NA	NA	Automated Analysis	Lifespan Machine	NA	NA	NA	L4440	Bespin_a::2	17.4528	none	none	none	none	sym-1	TRUE	Nematode-specific matrisome-associated
329	316	190621_B_ECM	Bespin	190621_B_ECM	Bespin_a::2	SP2163::L4440::15::RNAi	a::2	2	a	1.02969	5.25781	1.88437	1.88437	SP2163	NA	L4440	NA	NA	15	20	RNAi	NA	NA	NA	NA	1	17.4528	4.91667	0.0833333	16.2861	19.2861	0	NA	NA	Automated Analysis	Lifespan Machine	NA	NA	NA	L4440	Bespin_a::2	17.4528	none	none	none	none	sym-1	TRUE	Nematode-specific matrisome-associated
330	317	190621_B_ECM	Bespin	190621_B_ECM	Bespin_a::2	SP2163::L4440::15::RNAi	a::2	2	a	1.02969	5.25781	1.88437	1.88437	SP2163	NA	L4440	NA	NA	15	20	RNAi	NA	NA	NA	NA	1	17.6194	0.0833333	0.0833333	17.3694	19.0361	0	NA	NA	Automated Analysis	Lifespan Machine	NA	NA	NA	L4440	Bespin_a::2	17.6194	none	none	none	none	sym-1	TRUE	Nematode-specific matrisome-associated
331	318	190621_B_ECM	Bespin	190621_B_ECM	Bespin_a::2	SP2163::L4440::15::RNAi	a::2	2	a	1.02969	5.25781	1.88437	1.88437	SP2163	NA	L4440	NA	NA	15	20	RNAi	NA	NA	NA	NA	1	17.8694	2.41667	0.0833333	17.5361	19.9528	0	NA	NA	Automated Analysis	Lifespan Machine	NA	NA	NA	L4440	Bespin_a::2	17.8694	none	none	none	none	sym-1	TRUE	Nematode-specific matrisome-associated
332	319	190621_B_ECM	Bespin	190621_B_ECM	Bespin_a::2	SP2163::L4440::15::RNAi	a::2	2	a	1.02969	5.25781	1.88437	1.88437	SP2163	NA	L4440	NA	NA	15	20	RNAi	NA	NA	NA	NA	1	20.2028	5.83333	0.0833333	20.6194	22.2861	0	NA	NA	Automated Analysis	Lifespan Machine	NA	NA	NA	L4440	Bespin_a::2	20.2028	none	none	none	none	sym-1	TRUE	Nematode-specific matrisome-associated
333	320	190621_B_ECM	Bespin	190621_B_ECM	Bespin_a::2	SP2163::L4440::15::RNAi	a::2	2	a	1.02969	5.25781	1.88437	1.88437	SP2163	NA	L4440	NA	NA	15	20	RNAi	NA	NA	NA	NA	1	21.0361	4.75	0.0833333	19.7861	22.4528	0	NA	NA	Automated Analysis	Lifespan Machine	NA	NA	NA	L4440	Bespin_a::2	21.0361	none	none	none	none	sym-1	TRUE	Nematode-specific matrisome-associated
334	321	190621_B_ECM	Bespin	190621_B_ECM	Bespin_a::2	SP2163::L4440::15::RNAi	a::2	2	a	1.02969	5.25781	1.88437	1.88437	SP2163	NA	L4440	NA	NA	15	20	RNAi	NA	NA	NA	NA	1	22.1194	3.91667	0.0833333	NA	NA	0	NA	NA	Automated Analysis	Lifespan Machine	NA	NA	NA	L4440	Bespin_a::2	22.1194	none	none	none	none	sym-1	TRUE	Nematode-specific matrisome-associated
335	322	190621_B_ECM	Bespin	190621_B_ECM	Bespin_a::2	SP2163::L4440::15::RNAi	a::2	2	a	1.02969	5.25781	1.88437	1.88437	SP2163	NA	L4440	NA	NA	15	20	RNAi	NA	NA	NA	NA	1	23.0361	6.16667	0.0833333	30.5361	34.9528	0	NA	NA	Automated Analysis	Lifespan Machine	NA	NA	NA	L4440	Bespin_a::2	23.0361	none	none	none	none	sym-1	TRUE	Nematode-specific matrisome-associated
336	323	190621_B_ECM	Bespin	190621_B_ECM	Bespin_a::2	SP2163::L4440::15::RNAi	a::2	2	a	1.02969	5.25781	1.88437	1.88437	SP2163	NA	L4440	NA	NA	15	20	RNAi	NA	NA	NA	NA	1	24.9528	1.08333	0.0833333	25.9528	29.2028	0	NA	NA	Automated Analysis	Lifespan Machine	NA	NA	NA	L4440	Bespin_a::2	24.9528	none	none	none	none	sym-1	TRUE	Nematode-specific matrisome-associated
337	324	190621_B_ECM	Bespin	190621_B_ECM	Bespin_a::2	SP2163::L4440::15::RNAi	a::2	2	a	1.02969	5.25781	1.88437	1.88437	SP2163	NA	L4440	NA	NA	15	20	RNAi	NA	NA	NA	NA	1	25.9528	4.75	0.0833333	NA	NA	0	NA	NA	Automated Analysis	Lifespan Machine	NA	NA	NA	L4440	Bespin_a::2	25.9528	none	none	none	none	sym-1	TRUE	Nematode-specific matrisome-associated
338	325	190621_B_ECM	Bespin	190621_B_ECM	Bespin_a::2	SP2163::L4440::15::RNAi	a::2	2	a	1.02969	5.25781	1.88437	1.88437	SP2163	NA	L4440	NA	NA	15	20	RNAi	NA	NA	NA	NA	1	27.1194	8.33333	0.0833333	27.5361	32.0361	0	NA	NA	Automated Analysis	Lifespan Machine	NA	NA	NA	L4440	Bespin_a::2	27.1194	none	none	none	none	sym-1	TRUE	Nematode-specific matrisome-associated
339	326	190621_B_ECM	Bespin	190621_B_ECM	Bespin_a::2	SP2163::L4440::15::RNAi	a::2	2	a	1.02969	5.25781	1.88437	1.88437	SP2163	NA	L4440	NA	NA	15	20	RNAi	NA	NA	NA	NA	1	29.1194	2.66667	0.0833333	NA	NA	0	NA	NA	Automated Analysis	Lifespan Machine	NA	NA	NA	L4440	Bespin_a::2	29.1194	none	none	none	none	sym-1	TRUE	Nematode-specific matrisome-associated
340	327	190621_B_ECM	Bespin	190621_B_ECM	Bespin_a::2	SP2163::L4440::15::RNAi	a::2	2	a	1.02969	5.25781	1.88437	1.88437	SP2163	NA	L4440	NA	NA	15	20	RNAi	NA	NA	NA	NA	1	29.6194	3.75	0.0833333	30.0361	32.7028	0	NA	NA	Automated Analysis	Lifespan Machine	NA	NA	NA	L4440	Bespin_a::2	29.6194	none	none	none	none	sym-1	TRUE	Nematode-specific matrisome-associated
341	328	190621_B_ECM	Bespin	190621_B_ECM	Bespin_a::2	SP2163::L4440::15::RNAi	a::2	2	a	1.02969	5.25781	1.88437	1.88437	SP2163	NA	L4440	NA	NA	15	20	RNAi	NA	NA	NA	NA	1	31.8694	6.58333	0.0833333	31.3694	33.6194	0	NA	NA	Automated Analysis	Lifespan Machine	NA	NA	NA	L4440	Bespin_a::2	31.8694	none	none	none	none	sym-1	TRUE	Nematode-specific matrisome-associated
342	329	190621_B_ECM	Bespin	190621_B_ECM	Bespin_a::2	SP2163::L4440::15::RNAi	a::2	2	a	1.02969	5.25781	1.88437	1.88437	SP2163	NA	L4440	NA	NA	15	20	RNAi	NA	NA	NA	NA	1	32.3694	13.75	0.0833333	33.0361	35.7028	0	NA	NA	Automated Analysis	Lifespan Machine	NA	NA	NA	L4440	Bespin_a::2	32.3694	none	none	none	none	sym-1	TRUE	Nematode-specific matrisome-associated
343	330	190621_B_ECM	Bespin	190621_B_ECM	Bespin_a::2	SP2163::L4440::15::RNAi	a::2	2	a	1.02969	5.25781	1.88437	1.88437	SP2163	NA	L4440	NA	NA	15	20	RNAi	NA	NA	NA	NA	1	35.3694	9.58333	0.0833333	34.9528	41.8694	0	NA	NA	Automated Analysis	Lifespan Machine	NA	NA	NA	L4440	Bespin_a::2	35.3694	none	none	none	none	sym-1	TRUE	Nematode-specific matrisome-associated
344	331	190621_B_ECM	Bespin	190621_B_ECM	Bespin_a::3	N2::L4440::15::RNAi	a::3	3	a	1.02031	7.36406	1.88437	1.88437	N2	NA	L4440	NA	NA	15	20	RNAi	NA	NA	NA	NA	1	8.95275	0.166667	0.0833333	NA	NA	0	NA	NA	Automated Analysis	Lifespan Machine	NA	NA	NA	L4440	Bespin_a::3	8.95275	none	none	none	none	N2	FALSE	control
345	332	190621_B_ECM	Bespin	190621_B_ECM	Bespin_a::3	N2::L4440::15::RNAi	a::3	3	a	1.02031	7.36406	1.88437	1.88437	N2	NA	L4440	NA	NA	15	20	RNAi	NA	NA	NA	NA	1	11.0361	1.83333	0.0833333	NA	NA	0	NA	NA	Automated Analysis	Lifespan Machine	NA	NA	NA	L4440	Bespin_a::3	11.0361	none	none	none	none	N2	FALSE	control
346	333	190621_B_ECM	Bespin	190621_B_ECM	Bespin_a::3	N2::L4440::15::RNAi	a::3	3	a	1.02031	7.36406	1.88437	1.88437	N2	NA	L4440	NA	NA	15	20	RNAi	NA	NA	NA	NA	1	11.0361	0.25	0.0833333	NA	NA	0	NA	NA	Automated Analysis	Lifespan Machine	NA	NA	NA	L4440	Bespin_a::3	11.0361	none	none	none	none	N2	FALSE	control
347	334	190621_B_ECM	Bespin	190621_B_ECM	Bespin_a::3	N2::L4440::15::RNAi	a::3	3	a	1.02031	7.36406	1.88437	1.88437	N2	NA	L4440	NA	NA	15	20	RNAi	NA	NA	NA	NA	1	13.2028	1.41667	0.0833333	NA	NA	0	NA	NA	Automated Analysis	Lifespan Machine	NA	NA	NA	L4440	Bespin_a::3	13.2028	none	none	none	none	N2	FALSE	control
348	335	190621_B_ECM	Bespin	190621_B_ECM	Bespin_a::3	N2::L4440::15::RNAi	a::3	3	a	1.02031	7.36406	1.88437	1.88437	N2	NA	L4440	NA	NA	15	20	RNAi	NA	NA	NA	NA	1	13.7861	2	0.0833333	NA	NA	0	NA	NA	Automated Analysis	Lifespan Machine	NA	NA	NA	L4440	Bespin_a::3	13.7861	none	none	none	none	N2	FALSE	control
349	336	190621_B_ECM	Bespin	190621_B_ECM	Bespin_a::3	N2::L4440::15::RNAi	a::3	3	a	1.02031	7.36406	1.88437	1.88437	N2	NA	L4440	NA	NA	15	20	RNAi	NA	NA	NA	NA	1	13.7861	1.33333	0.0833333	17.2028	18.2861	0	NA	NA	Automated Analysis	Lifespan Machine	NA	NA	NA	L4440	Bespin_a::3	13.7861	none	none	none	none	N2	FALSE	control
350	337	190621_B_ECM	Bespin	190621_B_ECM	Bespin_a::3	N2::L4440::15::RNAi	a::3	3	a	1.02031	7.36406	1.88437	1.88437	N2	NA	L4440	NA	NA	15	20	RNAi	NA	NA	NA	NA	1	13.9528	1	0.0833333	14.3694	17.2861	0	NA	NA	Automated Analysis	Lifespan Machine	NA	NA	NA	L4440	Bespin_a::3	13.9528	none	none	none	none	N2	FALSE	control
351	338	190621_B_ECM	Bespin	190621_B_ECM	Bespin_a::3	N2::L4440::15::RNAi	a::3	3	a	1.02031	7.36406	1.88437	1.88437	N2	NA	L4440	NA	NA	15	20	RNAi	NA	NA	NA	NA	1	14.2028	1.25	0.0833333	14.1194	16.6194	0	NA	NA	Automated Analysis	Lifespan Machine	NA	NA	NA	L4440	Bespin_a::3	14.2028	none	none	none	none	N2	FALSE	control
352	339	190621_B_ECM	Bespin	190621_B_ECM	Bespin_a::3	N2::L4440::15::RNAi	a::3	3	a	1.02031	7.36406	1.88437	1.88437	N2	NA	L4440	NA	NA	15	20	RNAi	NA	NA	NA	NA	1	14.2861	2.33333	0.0833333	NA	NA	0	NA	NA	Automated Analysis	Lifespan Machine	NA	NA	NA	L4440	Bespin_a::3	14.2861	none	none	none	none	N2	FALSE	control
353	340	190621_B_ECM	Bespin	190621_B_ECM	Bespin_a::3	N2::L4440::15::RNAi	a::3	3	a	1.02031	7.36406	1.88437	1.88437	N2	NA	L4440	NA	NA	15	20	RNAi	NA	NA	NA	NA	1	14.4528	1.66667	0.0833333	NA	NA	0	NA	NA	Automated Analysis	Lifespan Machine	NA	NA	NA	L4440	Bespin_a::3	14.4528	none	none	none	none	N2	FALSE	control
354	341	190621_B_ECM	Bespin	190621_B_ECM	Bespin_a::3	N2::L4440::15::RNAi	a::3	3	a	1.02031	7.36406	1.88437	1.88437	N2	NA	L4440	NA	NA	15	20	RNAi	NA	NA	NA	NA	1	14.6194	5.5	0.0833333	23.8694	26.9528	0	NA	NA	Automated Analysis	Lifespan Machine	NA	NA	NA	L4440	Bespin_a::3	14.6194	none	none	none	none	N2	FALSE	control
355	342	190621_B_ECM	Bespin	190621_B_ECM	Bespin_a::3	N2::L4440::15::RNAi	a::3	3	a	1.02031	7.36406	1.88437	1.88437	N2	NA	L4440	NA	NA	15	20	RNAi	NA	NA	NA	NA	1	16.2861	0.916667	0.0833333	NA	NA	0	NA	NA	Automated Analysis	Lifespan Machine	NA	NA	NA	L4440	Bespin_a::3	16.2861	none	none	none	none	N2	FALSE	control
356	343	190621_B_ECM	Bespin	190621_B_ECM	Bespin_a::3	N2::L4440::15::RNAi	a::3	3	a	1.02031	7.36406	1.88437	1.88437	N2	NA	L4440	NA	NA	15	20	RNAi	NA	NA	NA	NA	1	18.1194	1.91667	0.0833333	NA	NA	0	NA	NA	Automated Analysis	Lifespan Machine	NA	NA	NA	L4440	Bespin_a::3	18.1194	none	none	none	none	N2	FALSE	control
357	344	190621_B_ECM	Bespin	190621_B_ECM	Bespin_a::3	N2::L4440::15::RNAi	a::3	3	a	1.02031	7.36406	1.88437	1.88437	N2	NA	L4440	NA	NA	15	20	RNAi	NA	NA	NA	NA	1	19.7028	4	0.0833333	18.7861	22.1194	0	NA	NA	Automated Analysis	Lifespan Machine	NA	NA	NA	L4440	Bespin_a::3	19.7028	none	none	none	none	N2	FALSE	control
358	345	190621_B_ECM	Bespin	190621_B_ECM	Bespin_a::3	N2::L4440::15::RNAi	a::3	3	a	1.02031	7.36406	1.88437	1.88437	N2	NA	L4440	NA	NA	15	20	RNAi	NA	NA	NA	NA	1	21.1194	3	0.0833333	NA	NA	0	NA	NA	Automated Analysis	Lifespan Machine	NA	NA	NA	L4440	Bespin_a::3	21.1194	none	none	none	none	N2	FALSE	control
359	346	190621_B_ECM	Bespin	190621_B_ECM	Bespin_a::3	N2::L4440::15::RNAi	a::3	3	a	1.02031	7.36406	1.88437	1.88437	N2	NA	L4440	NA	NA	15	20	RNAi	NA	NA	NA	NA	1	22.2861	0.916667	0.0833333	24.0361	25.9528	0	NA	NA	Automated Analysis	Lifespan Machine	NA	NA	NA	L4440	Bespin_a::3	22.2861	none	none	none	none	N2	FALSE	control
360	347	190621_B_ECM	Bespin	190621_B_ECM	Bespin_a::3	N2::L4440::15::RNAi	a::3	3	a	1.02031	7.36406	1.88437	1.88437	N2	NA	L4440	NA	NA	15	20	RNAi	NA	NA	NA	NA	1	23.7861	2.5	0.0833333	NA	NA	0	NA	NA	Automated Analysis	Lifespan Machine	NA	NA	NA	L4440	Bespin_a::3	23.7861	none	none	none	none	N2	FALSE	control
361	348	190621_B_ECM	Bespin	190621_B_ECM	Bespin_a::3	N2::L4440::15::RNAi	a::3	3	a	1.02031	7.36406	1.88437	1.88437	N2	NA	L4440	NA	NA	15	20	RNAi	NA	NA	NA	NA	1	24.1194	3.66667	0	NA	NA	0	NA	NA	Storyboard Annotation	Lifespan Machine	NA	NA	NA	L4440	Bespin_a::3	24.1194	none	none	none	none	N2	FALSE	control
362	349	190621_B_ECM	Bespin	190621_B_ECM	Bespin_a::3	N2::L4440::15::RNAi	a::3	3	a	1.02031	7.36406	1.88437	1.88437	N2	NA	L4440	NA	NA	15	20	RNAi	NA	NA	NA	NA	1	24.3694	3.91667	0.0833333	25.3694	28.4528	0	NA	NA	Automated Analysis	Lifespan Machine	NA	NA	NA	L4440	Bespin_a::3	24.3694	none	none	none	none	N2	FALSE	control
363	350	190621_B_ECM	Bespin	190621_B_ECM	Bespin_a::3	N2::L4440::15::RNAi	a::3	3	a	1.02031	7.36406	1.88437	1.88437	N2	NA	L4440	NA	NA	15	20	RNAi	NA	NA	NA	NA	1	24.7861	4.41667	0.0833333	NA	NA	0	NA	NA	Automated Analysis	Lifespan Machine	NA	NA	NA	L4440	Bespin_a::3	24.7861	none	none	none	none	N2	FALSE	control
364	351	190621_B_ECM	Bespin	190621_B_ECM	Bespin_a::3	N2::L4440::15::RNAi	a::3	3	a	1.02031	7.36406	1.88437	1.88437	N2	NA	L4440	NA	NA	15	20	RNAi	NA	NA	NA	NA	1	25.8694	3.91667	0.0833333	NA	NA	0	NA	NA	Automated Analysis	Lifespan Machine	NA	NA	NA	L4440	Bespin_a::3	25.8694	none	none	none	none	N2	FALSE	control
365	352	190621_B_ECM	Bespin	190621_B_ECM	Bespin_a::3	N2::L4440::15::RNAi	a::3	3	a	1.02031	7.36406	1.88437	1.88437	N2	NA	L4440	NA	NA	15	20	RNAi	NA	NA	NA	NA	1	27.7028	3.16667	0.0833333	NA	NA	0	NA	NA	Automated Analysis	Lifespan Machine	NA	NA	NA	L4440	Bespin_a::3	27.7028	none	none	none	none	N2	FALSE	control
366	353	190703_SV_ECM	Vega	190703_SV_ECM	Vega_d::1	RB2035::L4440::15::RNAi	d::1	1	d	6.02344	4.13906	1.88437	1.88437	RB2035	NA	L4440	NA	NA	15	20	RNAi	NA	NA	NA	NA	1	10.7367	0.833333	0.0833333	NA	NA	0	NA	NA	Automated Analysis	Lifespan Machine	NA	NA	NA	L4440	Vega_d::1	10.7367	none	none	none	none	asp-4	FALSE	Matrisome-associated
367	354	190703_SV_ECM	Vega	190703_SV_ECM	Vega_d::1	RB2035::L4440::15::RNAi	d::1	1	d	6.02344	4.13906	1.88437	1.88437	RB2035	NA	L4440	NA	NA	15	20	RNAi	NA	NA	NA	NA	1	11.9867	3	0.0833333	10.6534	13.7367	0	NA	NA	Automated Analysis	Lifespan Machine	NA	NA	NA	L4440	Vega_d::1	11.9867	none	none	none	none	asp-4	FALSE	Matrisome-associated
368	355	190703_SV_ECM	Vega	190703_SV_ECM	Vega_d::1	RB2035::L4440::15::RNAi	d::1	1	d	6.02344	4.13906	1.88437	1.88437	RB2035	NA	L4440	NA	NA	15	20	RNAi	NA	NA	NA	NA	1	12.1534	1.16667	0.0833333	10.82	12.4867	0	NA	NA	Automated Analysis	Lifespan Machine	NA	NA	NA	L4440	Vega_d::1	12.1534	none	none	none	none	asp-4	FALSE	Matrisome-associated
369	356	190703_SV_ECM	Vega	190703_SV_ECM	Vega_d::1	RB2035::L4440::15::RNAi	d::1	1	d	6.02344	4.13906	1.88437	1.88437	RB2035	NA	L4440	NA	NA	15	20	RNAi	NA	NA	NA	NA	1	12.7367	2.08333	0.0833333	NA	NA	0	NA	NA	Automated Analysis	Lifespan Machine	NA	NA	NA	L4440	Vega_d::1	12.7367	none	none	none	none	asp-4	FALSE	Matrisome-associated
370	357	190703_SV_ECM	Vega	190703_SV_ECM	Vega_d::1	RB2035::L4440::15::RNAi	d::1	1	d	6.02344	4.13906	1.88437	1.88437	RB2035	NA	L4440	NA	NA	15	20	RNAi	NA	NA	NA	NA	1	12.7367	3.08333	0.0833333	16.57	17.9867	0	NA	NA	Automated Analysis	Lifespan Machine	NA	NA	NA	L4440	Vega_d::1	12.7367	none	none	none	none	asp-4	FALSE	Matrisome-associated
371	358	190703_SV_ECM	Vega	190703_SV_ECM	Vega_d::1	RB2035::L4440::15::RNAi	d::1	1	d	6.02344	4.13906	1.88437	1.88437	RB2035	NA	L4440	NA	NA	15	20	RNAi	NA	NA	NA	NA	1	13.2367	4.16667	0.0833333	NA	NA	0	NA	NA	Automated Analysis	Lifespan Machine	NA	NA	NA	L4440	Vega_d::1	13.2367	none	none	none	none	asp-4	FALSE	Matrisome-associated
372	359	190703_SV_ECM	Vega	190703_SV_ECM	Vega_d::1	RB2035::L4440::15::RNAi	d::1	1	d	6.02344	4.13906	1.88437	1.88437	RB2035	NA	L4440	NA	NA	15	20	RNAi	NA	NA	NA	NA	1	13.4867	1.91667	0.0833333	14.1534	16.1534	0	NA	NA	Automated Analysis	Lifespan Machine	NA	NA	NA	L4440	Vega_d::1	13.4867	none	none	none	none	asp-4	FALSE	Matrisome-associated
373	360	190703_SV_ECM	Vega	190703_SV_ECM	Vega_d::1	RB2035::L4440::15::RNAi	d::1	1	d	6.02344	4.13906	1.88437	1.88437	RB2035	NA	L4440	NA	NA	15	20	RNAi	NA	NA	NA	NA	1	13.57	0.583333	0.0833333	NA	NA	0	NA	NA	Automated Analysis	Lifespan Machine	NA	NA	NA	L4440	Vega_d::1	13.57	none	none	none	none	asp-4	FALSE	Matrisome-associated
374	361	190703_SV_ECM	Vega	190703_SV_ECM	Vega_d::1	RB2035::L4440::15::RNAi	d::1	1	d	6.02344	4.13906	1.88437	1.88437	RB2035	NA	L4440	NA	NA	15	20	RNAi	NA	NA	NA	NA	1	13.57	1.08333	0.0833333	NA	NA	0	NA	NA	Automated Analysis	Lifespan Machine	NA	NA	NA	L4440	Vega_d::1	13.57	none	none	none	none	asp-4	FALSE	Matrisome-associated
375	362	190703_SV_ECM	Vega	190703_SV_ECM	Vega_d::1	RB2035::L4440::15::RNAi	d::1	1	d	6.02344	4.13906	1.88437	1.88437	RB2035	NA	L4440	NA	NA	15	20	RNAi	NA	NA	NA	NA	1	13.6534	2.75	0.0833333	NA	NA	0	NA	NA	Automated Analysis	Lifespan Machine	NA	NA	NA	L4440	Vega_d::1	13.6534	none	none	none	none	asp-4	FALSE	Matrisome-associated
376	363	190703_SV_ECM	Vega	190703_SV_ECM	Vega_d::1	RB2035::L4440::15::RNAi	d::1	1	d	6.02344	4.13906	1.88437	1.88437	RB2035	NA	L4440	NA	NA	15	20	RNAi	NA	NA	NA	NA	1	13.6534	2.5	0.0833333	NA	NA	0	NA	NA	Automated Analysis	Lifespan Machine	NA	NA	NA	L4440	Vega_d::1	13.6534	none	none	none	none	asp-4	FALSE	Matrisome-associated
377	364	190703_SV_ECM	Vega	190703_SV_ECM	Vega_d::1	RB2035::L4440::15::RNAi	d::1	1	d	6.02344	4.13906	1.88437	1.88437	RB2035	NA	L4440	NA	NA	15	20	RNAi	NA	NA	NA	NA	1	13.7367	1.08333	0.0833333	NA	NA	0	NA	NA	Automated Analysis	Lifespan Machine	NA	NA	NA	L4440	Vega_d::1	13.7367	none	none	none	none	asp-4	FALSE	Matrisome-associated
378	365	190703_SV_ECM	Vega	190703_SV_ECM	Vega_d::1	RB2035::L4440::15::RNAi	d::1	1	d	6.02344	4.13906	1.88437	1.88437	RB2035	NA	L4440	NA	NA	15	20	RNAi	NA	NA	NA	NA	1	13.82	2.25	0.0833333	21.82	23.4034	0	NA	NA	Automated Analysis	Lifespan Machine	NA	NA	NA	L4440	Vega_d::1	13.82	none	none	none	none	asp-4	FALSE	Matrisome-associated
379	366	190703_SV_ECM	Vega	190703_SV_ECM	Vega_d::1	RB2035::L4440::15::RNAi	d::1	1	d	6.02344	4.13906	1.88437	1.88437	RB2035	NA	L4440	NA	NA	15	20	RNAi	NA	NA	NA	NA	1	13.82	2.91667	0.0833333	NA	NA	0	NA	NA	Automated Analysis	Lifespan Machine	NA	NA	NA	L4440	Vega_d::1	13.82	none	none	none	none	asp-4	FALSE	Matrisome-associated
380	367	190703_SV_ECM	Vega	190703_SV_ECM	Vega_d::1	RB2035::L4440::15::RNAi	d::1	1	d	6.02344	4.13906	1.88437	1.88437	RB2035	NA	L4440	NA	NA	15	20	RNAi	NA	NA	NA	NA	1	13.9034	4.25	0.0833333	NA	NA	0	NA	NA	Automated Analysis	Lifespan Machine	NA	NA	NA	L4440	Vega_d::1	13.9034	none	none	none	none	asp-4	FALSE	Matrisome-associated
381	368	190703_SV_ECM	Vega	190703_SV_ECM	Vega_d::1	RB2035::L4440::15::RNAi	d::1	1	d	6.02344	4.13906	1.88437	1.88437	RB2035	NA	L4440	NA	NA	15	20	RNAi	NA	NA	NA	NA	1	14.07	2.83333	0.0833333	NA	NA	0	NA	NA	Automated Analysis	Lifespan Machine	NA	NA	NA	L4440	Vega_d::1	14.07	none	none	none	none	asp-4	FALSE	Matrisome-associated
382	369	190703_SV_ECM	Vega	190703_SV_ECM	Vega_d::1	RB2035::L4440::15::RNAi	d::1	1	d	6.02344	4.13906	1.88437	1.88437	RB2035	NA	L4440	NA	NA	15	20	RNAi	NA	NA	NA	NA	1	14.07	0.75	0.0833333	NA	NA	0	NA	NA	Automated Analysis	Lifespan Machine	NA	NA	NA	L4440	Vega_d::1	14.07	none	none	none	none	asp-4	FALSE	Matrisome-associated
383	370	190703_SV_ECM	Vega	190703_SV_ECM	Vega_d::1	RB2035::L4440::15::RNAi	d::1	1	d	6.02344	4.13906	1.88437	1.88437	RB2035	NA	L4440	NA	NA	15	20	RNAi	NA	NA	NA	NA	1	14.07	3.91667	0.0833333	NA	NA	0	NA	NA	Automated Analysis	Lifespan Machine	NA	NA	NA	L4440	Vega_d::1	14.07	none	none	none	none	asp-4	FALSE	Matrisome-associated
384	371	190703_SV_ECM	Vega	190703_SV_ECM	Vega_d::1	RB2035::L4440::15::RNAi	d::1	1	d	6.02344	4.13906	1.88437	1.88437	RB2035	NA	L4440	NA	NA	15	20	RNAi	NA	NA	NA	NA	1	14.1534	0.833333	0.0833333	NA	NA	0	NA	NA	Automated Analysis	Lifespan Machine	NA	NA	NA	L4440	Vega_d::1	14.1534	none	none	none	none	asp-4	FALSE	Matrisome-associated
385	372	190703_SV_ECM	Vega	190703_SV_ECM	Vega_d::1	RB2035::L4440::15::RNAi	d::1	1	d	6.02344	4.13906	1.88437	1.88437	RB2035	NA	L4440	NA	NA	15	20	RNAi	NA	NA	NA	NA	1	14.1534	2.5	0.0833333	NA	NA	0	NA	NA	Automated Analysis	Lifespan Machine	NA	NA	NA	L4440	Vega_d::1	14.1534	none	none	none	none	asp-4	FALSE	Matrisome-associated
386	373	190703_SV_ECM	Vega	190703_SV_ECM	Vega_d::1	RB2035::L4440::15::RNAi	d::1	1	d	6.02344	4.13906	1.88437	1.88437	RB2035	NA	L4440	NA	NA	15	20	RNAi	NA	NA	NA	NA	1	14.32	1.91667	0.0833333	NA	NA	0	NA	NA	Automated Analysis	Lifespan Machine	NA	NA	NA	L4440	Vega_d::1	14.32	none	none	none	none	asp-4	FALSE	Matrisome-associated
387	374	190703_SV_ECM	Vega	190703_SV_ECM	Vega_d::1	RB2035::L4440::15::RNAi	d::1	1	d	6.02344	4.13906	1.88437	1.88437	RB2035	NA	L4440	NA	NA	15	20	RNAi	NA	NA	NA	NA	1	14.32	3.66667	0.0833333	NA	NA	0	NA	NA	Automated Analysis	Lifespan Machine	NA	NA	NA	L4440	Vega_d::1	14.32	none	none	none	none	asp-4	FALSE	Matrisome-associated
388	375	190703_SV_ECM	Vega	190703_SV_ECM	Vega_d::1	RB2035::L4440::15::RNAi	d::1	1	d	6.02344	4.13906	1.88437	1.88437	RB2035	NA	L4440	NA	NA	15	20	RNAi	NA	NA	NA	NA	1	14.4867	1.66667	0.0833333	NA	NA	0	NA	NA	Automated Analysis	Lifespan Machine	NA	NA	NA	L4440	Vega_d::1	14.4867	none	none	none	none	asp-4	FALSE	Matrisome-associated
389	376	190703_SV_ECM	Vega	190703_SV_ECM	Vega_d::1	RB2035::L4440::15::RNAi	d::1	1	d	6.02344	4.13906	1.88437	1.88437	RB2035	NA	L4440	NA	NA	15	20	RNAi	NA	NA	NA	NA	1	14.57	2.66667	0.0833333	NA	NA	0	NA	NA	Automated Analysis	Lifespan Machine	NA	NA	NA	L4440	Vega_d::1	14.57	none	none	none	none	asp-4	FALSE	Matrisome-associated
390	377	190703_SV_ECM	Vega	190703_SV_ECM	Vega_d::1	RB2035::L4440::15::RNAi	d::1	1	d	6.02344	4.13906	1.88437	1.88437	RB2035	NA	L4440	NA	NA	15	20	RNAi	NA	NA	NA	NA	1	14.6534	1.83333	0.0833333	NA	NA	0	NA	NA	Automated Analysis	Lifespan Machine	NA	NA	NA	L4440	Vega_d::1	14.6534	none	none	none	none	asp-4	FALSE	Matrisome-associated
391	378	190703_SV_ECM	Vega	190703_SV_ECM	Vega_d::1	RB2035::L4440::15::RNAi	d::1	1	d	6.02344	4.13906	1.88437	1.88437	RB2035	NA	L4440	NA	NA	15	20	RNAi	NA	NA	NA	NA	1	14.6534	1.33333	0.0833333	NA	NA	0	NA	NA	Automated Analysis	Lifespan Machine	NA	NA	NA	L4440	Vega_d::1	14.6534	none	none	none	none	asp-4	FALSE	Matrisome-associated
392	379	190703_SV_ECM	Vega	190703_SV_ECM	Vega_d::1	RB2035::L4440::15::RNAi	d::1	1	d	6.02344	4.13906	1.88437	1.88437	RB2035	NA	L4440	NA	NA	15	20	RNAi	NA	NA	NA	NA	1	14.7367	1.41667	0.0833333	NA	NA	0	NA	NA	Automated Analysis	Lifespan Machine	NA	NA	NA	L4440	Vega_d::1	14.7367	none	none	none	none	asp-4	FALSE	Matrisome-associated
393	380	190703_SV_ECM	Vega	190703_SV_ECM	Vega_d::1	RB2035::L4440::15::RNAi	d::1	1	d	6.02344	4.13906	1.88437	1.88437	RB2035	NA	L4440	NA	NA	15	20	RNAi	NA	NA	NA	NA	1	14.9034	5.16667	0.0833333	NA	NA	0	NA	NA	Automated Analysis	Lifespan Machine	NA	NA	NA	L4440	Vega_d::1	14.9034	none	none	none	none	asp-4	FALSE	Matrisome-associated
394	381	190703_SV_ECM	Vega	190703_SV_ECM	Vega_d::1	RB2035::L4440::15::RNAi	d::1	1	d	6.02344	4.13906	1.88437	1.88437	RB2035	NA	L4440	NA	NA	15	20	RNAi	NA	NA	NA	NA	1	14.9867	4.25	0.0833333	NA	NA	0	NA	NA	Automated Analysis	Lifespan Machine	NA	NA	NA	L4440	Vega_d::1	14.9867	none	none	none	none	asp-4	FALSE	Matrisome-associated
395	382	190703_SV_ECM	Vega	190703_SV_ECM	Vega_d::1	RB2035::L4440::15::RNAi	d::1	1	d	6.02344	4.13906	1.88437	1.88437	RB2035	NA	L4440	NA	NA	15	20	RNAi	NA	NA	NA	NA	1	15.07	1.75	0.0833333	NA	NA	0	NA	NA	Automated Analysis	Lifespan Machine	NA	NA	NA	L4440	Vega_d::1	15.07	none	none	none	none	asp-4	FALSE	Matrisome-associated
396	383	190703_SV_ECM	Vega	190703_SV_ECM	Vega_d::1	RB2035::L4440::15::RNAi	d::1	1	d	6.02344	4.13906	1.88437	1.88437	RB2035	NA	L4440	NA	NA	15	20	RNAi	NA	NA	NA	NA	1	15.07	1.66667	0.0833333	NA	NA	0	NA	NA	Automated Analysis	Lifespan Machine	NA	NA	NA	L4440	Vega_d::1	15.07	none	none	none	none	asp-4	FALSE	Matrisome-associated
397	384	190703_SV_ECM	Vega	190703_SV_ECM	Vega_d::1	RB2035::L4440::15::RNAi	d::1	1	d	6.02344	4.13906	1.88437	1.88437	RB2035	NA	L4440	NA	NA	15	20	RNAi	NA	NA	NA	NA	1	15.2367	2.33333	0.0833333	21.57	22.32	0	NA	NA	Automated Analysis	Lifespan Machine	NA	NA	NA	L4440	Vega_d::1	15.2367	none	none	none	none	asp-4	FALSE	Matrisome-associated
398	385	190703_SV_ECM	Vega	190703_SV_ECM	Vega_d::1	RB2035::L4440::15::RNAi	d::1	1	d	6.02344	4.13906	1.88437	1.88437	RB2035	NA	L4440	NA	NA	15	20	RNAi	NA	NA	NA	NA	1	15.32	2	0.0833333	NA	NA	0	NA	NA	Automated Analysis	Lifespan Machine	NA	NA	NA	L4440	Vega_d::1	15.32	none	none	none	none	asp-4	FALSE	Matrisome-associated
399	386	190703_SV_ECM	Vega	190703_SV_ECM	Vega_d::1	RB2035::L4440::15::RNAi	d::1	1	d	6.02344	4.13906	1.88437	1.88437	RB2035	NA	L4440	NA	NA	15	20	RNAi	NA	NA	NA	NA	1	15.4034	1.25	0.0833333	NA	NA	0	NA	NA	Automated Analysis	Lifespan Machine	NA	NA	NA	L4440	Vega_d::1	15.4034	none	none	none	none	asp-4	FALSE	Matrisome-associated
400	387	190703_SV_ECM	Vega	190703_SV_ECM	Vega_d::1	RB2035::L4440::15::RNAi	d::1	1	d	6.02344	4.13906	1.88437	1.88437	RB2035	NA	L4440	NA	NA	15	20	RNAi	NA	NA	NA	NA	1	15.4034	2.08333	0.0833333	NA	NA	0	NA	NA	Automated Analysis	Lifespan Machine	NA	NA	NA	L4440	Vega_d::1	15.4034	none	none	none	none	asp-4	FALSE	Matrisome-associated
401	388	190703_SV_ECM	Vega	190703_SV_ECM	Vega_d::1	RB2035::L4440::15::RNAi	d::1	1	d	6.02344	4.13906	1.88437	1.88437	RB2035	NA	L4440	NA	NA	15	20	RNAi	NA	NA	NA	NA	1	15.4867	1.5	0.0833333	NA	NA	0	NA	NA	Automated Analysis	Lifespan Machine	NA	NA	NA	L4440	Vega_d::1	15.4867	none	none	none	none	asp-4	FALSE	Matrisome-associated
402	389	190703_SV_ECM	Vega	190703_SV_ECM	Vega_d::1	RB2035::L4440::15::RNAi	d::1	1	d	6.02344	4.13906	1.88437	1.88437	RB2035	NA	L4440	NA	NA	15	20	RNAi	NA	NA	NA	NA	1	15.4867	2.25	0.0833333	NA	NA	0	NA	NA	Automated Analysis	Lifespan Machine	NA	NA	NA	L4440	Vega_d::1	15.4867	none	none	none	none	asp-4	FALSE	Matrisome-associated
403	390	190703_SV_ECM	Vega	190703_SV_ECM	Vega_d::1	RB2035::L4440::15::RNAi	d::1	1	d	6.02344	4.13906	1.88437	1.88437	RB2035	NA	L4440	NA	NA	15	20	RNAi	NA	NA	NA	NA	1	15.4867	5.25	0.0833333	NA	NA	0	NA	NA	Automated Analysis	Lifespan Machine	NA	NA	NA	L4440	Vega_d::1	15.4867	none	none	none	none	asp-4	FALSE	Matrisome-associated
404	391	190703_SV_ECM	Vega	190703_SV_ECM	Vega_d::1	RB2035::L4440::15::RNAi	d::1	1	d	6.02344	4.13906	1.88437	1.88437	RB2035	NA	L4440	NA	NA	15	20	RNAi	NA	NA	NA	NA	1	15.57	5.41667	0.0833333	16.32	18.32	0	NA	NA	Automated Analysis	Lifespan Machine	NA	NA	NA	L4440	Vega_d::1	15.57	none	none	none	none	asp-4	FALSE	Matrisome-associated
405	392	190703_SV_ECM	Vega	190703_SV_ECM	Vega_d::1	RB2035::L4440::15::RNAi	d::1	1	d	6.02344	4.13906	1.88437	1.88437	RB2035	NA	L4440	NA	NA	15	20	RNAi	NA	NA	NA	NA	1	15.57	6.75	0.0833333	15.4034	16.32	0	NA	NA	Automated Analysis	Lifespan Machine	NA	NA	NA	L4440	Vega_d::1	15.57	none	none	none	none	asp-4	FALSE	Matrisome-associated
406	393	190703_SV_ECM	Vega	190703_SV_ECM	Vega_d::1	RB2035::L4440::15::RNAi	d::1	1	d	6.02344	4.13906	1.88437	1.88437	RB2035	NA	L4440	NA	NA	15	20	RNAi	NA	NA	NA	NA	1	15.57	5.75	0.0833333	NA	NA	0	NA	NA	Automated Analysis	Lifespan Machine	NA	NA	NA	L4440	Vega_d::1	15.57	none	none	none	none	asp-4	FALSE	Matrisome-associated
407	394	190703_SV_ECM	Vega	190703_SV_ECM	Vega_d::1	RB2035::L4440::15::RNAi	d::1	1	d	6.02344	4.13906	1.88437	1.88437	RB2035	NA	L4440	NA	NA	15	20	RNAi	NA	NA	NA	NA	1	15.6534	2.41667	0.0833333	NA	NA	0	NA	NA	Automated Analysis	Lifespan Machine	NA	NA	NA	L4440	Vega_d::1	15.6534	none	none	none	none	asp-4	FALSE	Matrisome-associated
408	395	190703_SV_ECM	Vega	190703_SV_ECM	Vega_d::1	RB2035::L4440::15::RNAi	d::1	1	d	6.02344	4.13906	1.88437	1.88437	RB2035	NA	L4440	NA	NA	15	20	RNAi	NA	NA	NA	NA	1	15.7367	0.916667	0.0833333	14.82	17.2367	0	NA	NA	Automated Analysis	Lifespan Machine	NA	NA	NA	L4440	Vega_d::1	15.7367	none	none	none	none	asp-4	FALSE	Matrisome-associated
409	396	190703_SV_ECM	Vega	190703_SV_ECM	Vega_d::1	RB2035::L4440::15::RNAi	d::1	1	d	6.02344	4.13906	1.88437	1.88437	RB2035	NA	L4440	NA	NA	15	20	RNAi	NA	NA	NA	NA	1	15.7367	0.5	0.0833333	14.6534	16.9867	0	NA	NA	Automated Analysis	Lifespan Machine	NA	NA	NA	L4440	Vega_d::1	15.7367	none	none	none	none	asp-4	FALSE	Matrisome-associated
410	397	190703_SV_ECM	Vega	190703_SV_ECM	Vega_d::1	RB2035::L4440::15::RNAi	d::1	1	d	6.02344	4.13906	1.88437	1.88437	RB2035	NA	L4440	NA	NA	15	20	RNAi	NA	NA	NA	NA	1	15.7367	2.41667	0.0833333	NA	NA	0	NA	NA	Automated Analysis	Lifespan Machine	NA	NA	NA	L4440	Vega_d::1	15.7367	none	none	none	none	asp-4	FALSE	Matrisome-associated
411	398	190703_SV_ECM	Vega	190703_SV_ECM	Vega_d::1	RB2035::L4440::15::RNAi	d::1	1	d	6.02344	4.13906	1.88437	1.88437	RB2035	NA	L4440	NA	NA	15	20	RNAi	NA	NA	NA	NA	1	15.7367	6.58333	0.0833333	NA	NA	0	NA	NA	Automated Analysis	Lifespan Machine	NA	NA	NA	L4440	Vega_d::1	15.7367	none	none	none	none	asp-4	FALSE	Matrisome-associated
412	399	190703_SV_ECM	Vega	190703_SV_ECM	Vega_d::1	RB2035::L4440::15::RNAi	d::1	1	d	6.02344	4.13906	1.88437	1.88437	RB2035	NA	L4440	NA	NA	15	20	RNAi	NA	NA	NA	NA	1	15.82	2.08333	0.0833333	NA	NA	0	NA	NA	Automated Analysis	Lifespan Machine	NA	NA	NA	L4440	Vega_d::1	15.82	none	none	none	none	asp-4	FALSE	Matrisome-associated
413	400	190703_SV_ECM	Vega	190703_SV_ECM	Vega_d::1	RB2035::L4440::15::RNAi	d::1	1	d	6.02344	4.13906	1.88437	1.88437	RB2035	NA	L4440	NA	NA	15	20	RNAi	NA	NA	NA	NA	1	15.82	3.16667	0.0833333	NA	NA	0	NA	NA	Automated Analysis	Lifespan Machine	NA	NA	NA	L4440	Vega_d::1	15.82	none	none	none	none	asp-4	FALSE	Matrisome-associated
414	401	190703_SV_ECM	Vega	190703_SV_ECM	Vega_d::1	RB2035::L4440::15::RNAi	d::1	1	d	6.02344	4.13906	1.88437	1.88437	RB2035	NA	L4440	NA	NA	15	20	RNAi	NA	NA	NA	NA	1	15.9034	2.58333	0.0833333	NA	NA	0	NA	NA	Automated Analysis	Lifespan Machine	NA	NA	NA	L4440	Vega_d::1	15.9034	none	none	none	none	asp-4	FALSE	Matrisome-associated
415	402	190703_SV_ECM	Vega	190703_SV_ECM	Vega_d::1	RB2035::L4440::15::RNAi	d::1	1	d	6.02344	4.13906	1.88437	1.88437	RB2035	NA	L4440	NA	NA	15	20	RNAi	NA	NA	NA	NA	1	16.07	4.33333	0.0833333	NA	NA	0	NA	NA	Automated Analysis	Lifespan Machine	NA	NA	NA	L4440	Vega_d::1	16.07	none	none	none	none	asp-4	FALSE	Matrisome-associated
416	403	190703_SV_ECM	Vega	190703_SV_ECM	Vega_d::1	RB2035::L4440::15::RNAi	d::1	1	d	6.02344	4.13906	1.88437	1.88437	RB2035	NA	L4440	NA	NA	15	20	RNAi	NA	NA	NA	NA	1	16.1534	3.16667	0.0833333	NA	NA	0	NA	NA	Automated Analysis	Lifespan Machine	NA	NA	NA	L4440	Vega_d::1	16.1534	none	none	none	none	asp-4	FALSE	Matrisome-associated
417	404	190703_SV_ECM	Vega	190703_SV_ECM	Vega_d::1	RB2035::L4440::15::RNAi	d::1	1	d	6.02344	4.13906	1.88437	1.88437	RB2035	NA	L4440	NA	NA	15	20	RNAi	NA	NA	NA	NA	1	16.1534	4	0.0833333	NA	NA	0	NA	NA	Automated Analysis	Lifespan Machine	NA	NA	NA	L4440	Vega_d::1	16.1534	none	none	none	none	asp-4	FALSE	Matrisome-associated
418	405	190703_SV_ECM	Vega	190703_SV_ECM	Vega_d::1	RB2035::L4440::15::RNAi	d::1	1	d	6.02344	4.13906	1.88437	1.88437	RB2035	NA	L4440	NA	NA	15	20	RNAi	NA	NA	NA	NA	1	16.1534	4.66667	0.0833333	NA	NA	0	NA	NA	Automated Analysis	Lifespan Machine	NA	NA	NA	L4440	Vega_d::1	16.1534	none	none	none	none	asp-4	FALSE	Matrisome-associated
419	406	190703_SV_ECM	Vega	190703_SV_ECM	Vega_d::1	RB2035::L4440::15::RNAi	d::1	1	d	6.02344	4.13906	1.88437	1.88437	RB2035	NA	L4440	NA	NA	15	20	RNAi	NA	NA	NA	NA	1	16.2367	2.5	0.0833333	14.57	19.07	0	NA	NA	Automated Analysis	Lifespan Machine	NA	NA	NA	L4440	Vega_d::1	16.2367	none	none	none	none	asp-4	FALSE	Matrisome-associated
420	407	190703_SV_ECM	Vega	190703_SV_ECM	Vega_d::1	RB2035::L4440::15::RNAi	d::1	1	d	6.02344	4.13906	1.88437	1.88437	RB2035	NA	L4440	NA	NA	15	20	RNAi	NA	NA	NA	NA	1	16.32	5.66667	0.0833333	NA	NA	0	NA	NA	Automated Analysis	Lifespan Machine	NA	NA	NA	L4440	Vega_d::1	16.32	none	none	none	none	asp-4	FALSE	Matrisome-associated
421	408	190703_SV_ECM	Vega	190703_SV_ECM	Vega_d::1	RB2035::L4440::15::RNAi	d::1	1	d	6.02344	4.13906	1.88437	1.88437	RB2035	NA	L4440	NA	NA	15	20	RNAi	NA	NA	NA	NA	1	16.32	2.5	0.0833333	NA	NA	0	NA	NA	Automated Analysis	Lifespan Machine	NA	NA	NA	L4440	Vega_d::1	16.32	none	none	none	none	asp-4	FALSE	Matrisome-associated
422	409	190703_SV_ECM	Vega	190703_SV_ECM	Vega_d::1	RB2035::L4440::15::RNAi	d::1	1	d	6.02344	4.13906	1.88437	1.88437	RB2035	NA	L4440	NA	NA	15	20	RNAi	NA	NA	NA	NA	1	16.4867	3.16667	0.0833333	19.82	20.9867	0	NA	NA	Automated Analysis	Lifespan Machine	NA	NA	NA	L4440	Vega_d::1	16.4867	none	none	none	none	asp-4	FALSE	Matrisome-associated
423	410	190703_SV_ECM	Vega	190703_SV_ECM	Vega_d::1	RB2035::L4440::15::RNAi	d::1	1	d	6.02344	4.13906	1.88437	1.88437	RB2035	NA	L4440	NA	NA	15	20	RNAi	NA	NA	NA	NA	1	16.57	3.25	0.0833333	NA	NA	0	NA	NA	Automated Analysis	Lifespan Machine	NA	NA	NA	L4440	Vega_d::1	16.57	none	none	none	none	asp-4	FALSE	Matrisome-associated
424	411	190703_SV_ECM	Vega	190703_SV_ECM	Vega_d::1	RB2035::L4440::15::RNAi	d::1	1	d	6.02344	4.13906	1.88437	1.88437	RB2035	NA	L4440	NA	NA	15	20	RNAi	NA	NA	NA	NA	1	16.57	3.16667	0.0833333	NA	NA	0	NA	NA	Automated Analysis	Lifespan Machine	NA	NA	NA	L4440	Vega_d::1	16.57	none	none	none	none	asp-4	FALSE	Matrisome-associated
425	412	190703_SV_ECM	Vega	190703_SV_ECM	Vega_d::1	RB2035::L4440::15::RNAi	d::1	1	d	6.02344	4.13906	1.88437	1.88437	RB2035	NA	L4440	NA	NA	15	20	RNAi	NA	NA	NA	NA	1	16.6534	5.33333	0.0833333	NA	NA	0	NA	NA	Automated Analysis	Lifespan Machine	NA	NA	NA	L4440	Vega_d::1	16.6534	none	none	none	none	asp-4	FALSE	Matrisome-associated
426	413	190703_SV_ECM	Vega	190703_SV_ECM	Vega_d::1	RB2035::L4440::15::RNAi	d::1	1	d	6.02344	4.13906	1.88437	1.88437	RB2035	NA	L4440	NA	NA	15	20	RNAi	NA	NA	NA	NA	1	16.7367	3.25	0.0833333	15.2367	18.9034	0	NA	NA	Automated Analysis	Lifespan Machine	NA	NA	NA	L4440	Vega_d::1	16.7367	none	none	none	none	asp-4	FALSE	Matrisome-associated
427	414	190703_SV_ECM	Vega	190703_SV_ECM	Vega_d::1	RB2035::L4440::15::RNAi	d::1	1	d	6.02344	4.13906	1.88437	1.88437	RB2035	NA	L4440	NA	NA	15	20	RNAi	NA	NA	NA	NA	1	16.7367	3.75	0.0833333	NA	NA	0	NA	NA	Automated Analysis	Lifespan Machine	NA	NA	NA	L4440	Vega_d::1	16.7367	none	none	none	none	asp-4	FALSE	Matrisome-associated
428	415	190703_SV_ECM	Vega	190703_SV_ECM	Vega_d::1	RB2035::L4440::15::RNAi	d::1	1	d	6.02344	4.13906	1.88437	1.88437	RB2035	NA	L4440	NA	NA	15	20	RNAi	NA	NA	NA	NA	1	16.82	4.66667	0.0833333	NA	NA	0	NA	NA	Automated Analysis	Lifespan Machine	NA	NA	NA	L4440	Vega_d::1	16.82	none	none	none	none	asp-4	FALSE	Matrisome-associated
429	416	190703_SV_ECM	Vega	190703_SV_ECM	Vega_d::1	RB2035::L4440::15::RNAi	d::1	1	d	6.02344	4.13906	1.88437	1.88437	RB2035	NA	L4440	NA	NA	15	20	RNAi	NA	NA	NA	NA	1	16.82	3.5	0.0833333	NA	NA	0	NA	NA	Automated Analysis	Lifespan Machine	NA	NA	NA	L4440	Vega_d::1	16.82	none	none	none	none	asp-4	FALSE	Matrisome-associated
430	417	190703_SV_ECM	Vega	190703_SV_ECM	Vega_d::1	RB2035::L4440::15::RNAi	d::1	1	d	6.02344	4.13906	1.88437	1.88437	RB2035	NA	L4440	NA	NA	15	20	RNAi	NA	NA	NA	NA	1	16.9034	3.58333	0.0833333	NA	NA	0	NA	NA	Automated Analysis	Lifespan Machine	NA	NA	NA	L4440	Vega_d::1	16.9034	none	none	none	none	asp-4	FALSE	Matrisome-associated
431	418	190703_SV_ECM	Vega	190703_SV_ECM	Vega_d::1	RB2035::L4440::15::RNAi	d::1	1	d	6.02344	4.13906	1.88437	1.88437	RB2035	NA	L4440	NA	NA	15	20	RNAi	NA	NA	NA	NA	1	16.9034	4.75	0.0833333	NA	NA	0	NA	NA	Automated Analysis	Lifespan Machine	NA	NA	NA	L4440	Vega_d::1	16.9034	none	none	none	none	asp-4	FALSE	Matrisome-associated
432	419	190703_SV_ECM	Vega	190703_SV_ECM	Vega_d::1	RB2035::L4440::15::RNAi	d::1	1	d	6.02344	4.13906	1.88437	1.88437	RB2035	NA	L4440	NA	NA	15	20	RNAi	NA	NA	NA	NA	1	16.9867	3.66667	0.0833333	NA	NA	0	NA	NA	Automated Analysis	Lifespan Machine	NA	NA	NA	L4440	Vega_d::1	16.9867	none	none	none	none	asp-4	FALSE	Matrisome-associated
433	420	190703_SV_ECM	Vega	190703_SV_ECM	Vega_d::1	RB2035::L4440::15::RNAi	d::1	1	d	6.02344	4.13906	1.88437	1.88437	RB2035	NA	L4440	NA	NA	15	20	RNAi	NA	NA	NA	NA	1	17.07	1.83333	0.0833333	NA	NA	0	NA	NA	Automated Analysis	Lifespan Machine	NA	NA	NA	L4440	Vega_d::1	17.07	none	none	none	none	asp-4	FALSE	Matrisome-associated
434	421	190703_SV_ECM	Vega	190703_SV_ECM	Vega_d::1	RB2035::L4440::15::RNAi	d::1	1	d	6.02344	4.13906	1.88437	1.88437	RB2035	NA	L4440	NA	NA	15	20	RNAi	NA	NA	NA	NA	1	17.07	6.08333	0.0833333	NA	NA	0	NA	NA	Automated Analysis	Lifespan Machine	NA	NA	NA	L4440	Vega_d::1	17.07	none	none	none	none	asp-4	FALSE	Matrisome-associated
435	422	190703_SV_ECM	Vega	190703_SV_ECM	Vega_d::1	RB2035::L4440::15::RNAi	d::1	1	d	6.02344	4.13906	1.88437	1.88437	RB2035	NA	L4440	NA	NA	15	20	RNAi	NA	NA	NA	NA	1	17.1534	4.5	0.0833333	NA	NA	0	NA	NA	Automated Analysis	Lifespan Machine	NA	NA	NA	L4440	Vega_d::1	17.1534	none	none	none	none	asp-4	FALSE	Matrisome-associated
436	423	190703_SV_ECM	Vega	190703_SV_ECM	Vega_d::1	RB2035::L4440::15::RNAi	d::1	1	d	6.02344	4.13906	1.88437	1.88437	RB2035	NA	L4440	NA	NA	15	20	RNAi	NA	NA	NA	NA	1	17.1534	10.5833	0.0833333	NA	NA	0	NA	NA	Automated Analysis	Lifespan Machine	NA	NA	NA	L4440	Vega_d::1	17.1534	none	none	none	none	asp-4	FALSE	Matrisome-associated
437	424	190703_SV_ECM	Vega	190703_SV_ECM	Vega_d::1	RB2035::L4440::15::RNAi	d::1	1	d	6.02344	4.13906	1.88437	1.88437	RB2035	NA	L4440	NA	NA	15	20	RNAi	NA	NA	NA	NA	1	17.1534	5.83333	0.0833333	NA	NA	0	NA	NA	Automated Analysis	Lifespan Machine	NA	NA	NA	L4440	Vega_d::1	17.1534	none	none	none	none	asp-4	FALSE	Matrisome-associated
438	425	190703_SV_ECM	Vega	190703_SV_ECM	Vega_d::1	RB2035::L4440::15::RNAi	d::1	1	d	6.02344	4.13906	1.88437	1.88437	RB2035	NA	L4440	NA	NA	15	20	RNAi	NA	NA	NA	NA	1	17.4034	0.916667	0.0833333	16.4867	18.4034	0	NA	NA	Automated Analysis	Lifespan Machine	NA	NA	NA	L4440	Vega_d::1	17.4034	none	none	none	none	asp-4	FALSE	Matrisome-associated
439	426	190703_SV_ECM	Vega	190703_SV_ECM	Vega_d::1	RB2035::L4440::15::RNAi	d::1	1	d	6.02344	4.13906	1.88437	1.88437	RB2035	NA	L4440	NA	NA	15	20	RNAi	NA	NA	NA	NA	1	17.4034	3	0.0833333	NA	NA	0	NA	NA	Automated Analysis	Lifespan Machine	NA	NA	NA	L4440	Vega_d::1	17.4034	none	none	none	none	asp-4	FALSE	Matrisome-associated
440	427	190703_SV_ECM	Vega	190703_SV_ECM	Vega_d::1	RB2035::L4440::15::RNAi	d::1	1	d	6.02344	4.13906	1.88437	1.88437	RB2035	NA	L4440	NA	NA	15	20	RNAi	NA	NA	NA	NA	1	17.9034	1.16667	0.0833333	NA	NA	0	NA	NA	Automated Analysis	Lifespan Machine	NA	NA	NA	L4440	Vega_d::1	17.9034	none	none	none	none	asp-4	FALSE	Matrisome-associated
441	428	190703_SV_ECM	Vega	190703_SV_ECM	Vega_d::1	RB2035::L4440::15::RNAi	d::1	1	d	6.02344	4.13906	1.88437	1.88437	RB2035	NA	L4440	NA	NA	15	20	RNAi	NA	NA	NA	NA	1	18.07	2.25	0.0833333	22.6534	25.1534	0	NA	NA	Automated Analysis	Lifespan Machine	NA	NA	NA	L4440	Vega_d::1	18.07	none	none	none	none	asp-4	FALSE	Matrisome-associated
442	429	190703_SV_ECM	Vega	190703_SV_ECM	Vega_d::1	RB2035::L4440::15::RNAi	d::1	1	d	6.02344	4.13906	1.88437	1.88437	RB2035	NA	L4440	NA	NA	15	20	RNAi	NA	NA	NA	NA	1	18.1534	4.16667	0.0833333	NA	NA	0	NA	NA	Automated Analysis	Lifespan Machine	NA	NA	NA	L4440	Vega_d::1	18.1534	none	none	none	none	asp-4	FALSE	Matrisome-associated
443	430	190703_SV_ECM	Vega	190703_SV_ECM	Vega_d::1	RB2035::L4440::15::RNAi	d::1	1	d	6.02344	4.13906	1.88437	1.88437	RB2035	NA	L4440	NA	NA	15	20	RNAi	NA	NA	NA	NA	1	18.2367	2.33333	0.0833333	NA	NA	0	NA	NA	Automated Analysis	Lifespan Machine	NA	NA	NA	L4440	Vega_d::1	18.2367	none	none	none	none	asp-4	FALSE	Matrisome-associated
444	431	190703_SV_ECM	Vega	190703_SV_ECM	Vega_d::1	RB2035::L4440::15::RNAi	d::1	1	d	6.02344	4.13906	1.88437	1.88437	RB2035	NA	L4440	NA	NA	15	20	RNAi	NA	NA	NA	NA	1	18.4034	4.83333	0.0833333	NA	NA	0	NA	NA	Automated Analysis	Lifespan Machine	NA	NA	NA	L4440	Vega_d::1	18.4034	none	none	none	none	asp-4	FALSE	Matrisome-associated
445	432	190703_SV_ECM	Vega	190703_SV_ECM	Vega_d::1	RB2035::L4440::15::RNAi	d::1	1	d	6.02344	4.13906	1.88437	1.88437	RB2035	NA	L4440	NA	NA	15	20	RNAi	NA	NA	NA	NA	1	18.6534	3.91667	0.0833333	NA	NA	0	NA	NA	Automated Analysis	Lifespan Machine	NA	NA	NA	L4440	Vega_d::1	18.6534	none	none	none	none	asp-4	FALSE	Matrisome-associated
446	433	190703_SV_ECM	Vega	190703_SV_ECM	Vega_d::1	RB2035::L4440::15::RNAi	d::1	1	d	6.02344	4.13906	1.88437	1.88437	RB2035	NA	L4440	NA	NA	15	20	RNAi	NA	NA	NA	NA	1	18.6534	1	0.0833333	NA	NA	0	NA	NA	Automated Analysis	Lifespan Machine	NA	NA	NA	L4440	Vega_d::1	18.6534	none	none	none	none	asp-4	FALSE	Matrisome-associated
447	434	190703_SV_ECM	Vega	190703_SV_ECM	Vega_d::1	RB2035::L4440::15::RNAi	d::1	1	d	6.02344	4.13906	1.88437	1.88437	RB2035	NA	L4440	NA	NA	15	20	RNAi	NA	NA	NA	NA	1	19.4034	10.25	0.0833333	NA	NA	0	NA	NA	Automated Analysis	Lifespan Machine	NA	NA	NA	L4440	Vega_d::1	19.4034	none	none	none	none	asp-4	FALSE	Matrisome-associated
448	435	190703_SV_ECM	Vega	190703_SV_ECM	Vega_d::1	RB2035::L4440::15::RNAi	d::1	1	d	6.02344	4.13906	1.88437	1.88437	RB2035	NA	L4440	NA	NA	15	20	RNAi	NA	NA	NA	NA	1	19.57	4	0.0833333	NA	NA	0	NA	NA	Automated Analysis	Lifespan Machine	NA	NA	NA	L4440	Vega_d::1	19.57	none	none	none	none	asp-4	FALSE	Matrisome-associated
449	436	190703_SV_ECM	Vega	190703_SV_ECM	Vega_d::1	RB2035::L4440::15::RNAi	d::1	1	d	6.02344	4.13906	1.88437	1.88437	RB2035	NA	L4440	NA	NA	15	20	RNAi	NA	NA	NA	NA	1	19.7367	6.41667	0.0833333	NA	NA	0	NA	NA	Automated Analysis	Lifespan Machine	NA	NA	NA	L4440	Vega_d::1	19.7367	none	none	none	none	asp-4	FALSE	Matrisome-associated
450	437	190703_SV_ECM	Vega	190703_SV_ECM	Vega_d::1	RB2035::L4440::15::RNAi	d::1	1	d	6.02344	4.13906	1.88437	1.88437	RB2035	NA	L4440	NA	NA	15	20	RNAi	NA	NA	NA	NA	1	19.82	2.66667	0.0833333	19.9867	22.6534	0	NA	NA	Automated Analysis	Lifespan Machine	NA	NA	NA	L4440	Vega_d::1	19.82	none	none	none	none	asp-4	FALSE	Matrisome-associated
451	438	190703_SV_ECM	Vega	190703_SV_ECM	Vega_d::1	RB2035::L4440::15::RNAi	d::1	1	d	6.02344	4.13906	1.88437	1.88437	RB2035	NA	L4440	NA	NA	15	20	RNAi	NA	NA	NA	NA	1	19.82	2.5	0.0833333	NA	NA	0	NA	NA	Automated Analysis	Lifespan Machine	NA	NA	NA	L4440	Vega_d::1	19.82	none	none	none	none	asp-4	FALSE	Matrisome-associated
452	439	190703_SV_ECM	Vega	190703_SV_ECM	Vega_d::1	RB2035::L4440::15::RNAi	d::1	1	d	6.02344	4.13906	1.88437	1.88437	RB2035	NA	L4440	NA	NA	15	20	RNAi	NA	NA	NA	NA	1	20.2367	1.5	0.0833333	NA	NA	0	NA	NA	Automated Analysis	Lifespan Machine	NA	NA	NA	L4440	Vega_d::1	20.2367	none	none	none	none	asp-4	FALSE	Matrisome-associated
453	440	190703_SV_ECM	Vega	190703_SV_ECM	Vega_d::1	RB2035::L4440::15::RNAi	d::1	1	d	6.02344	4.13906	1.88437	1.88437	RB2035	NA	L4440	NA	NA	15	20	RNAi	NA	NA	NA	NA	1	20.4034	1.08333	0.0833333	NA	NA	0	NA	NA	Automated Analysis	Lifespan Machine	NA	NA	NA	L4440	Vega_d::1	20.4034	none	none	none	none	asp-4	FALSE	Matrisome-associated
454	441	190703_SV_ECM	Vega	190703_SV_ECM	Vega_d::1	RB2035::L4440::15::RNAi	d::1	1	d	6.02344	4.13906	1.88437	1.88437	RB2035	NA	L4440	NA	NA	15	20	RNAi	NA	NA	NA	NA	1	20.82	2.75	0.0833333	NA	NA	0	NA	NA	Automated Analysis	Lifespan Machine	NA	NA	NA	L4440	Vega_d::1	20.82	none	none	none	none	asp-4	FALSE	Matrisome-associated
455	442	190703_SV_ECM	Vega	190703_SV_ECM	Vega_d::1	RB2035::L4440::15::RNAi	d::1	1	d	6.02344	4.13906	1.88437	1.88437	RB2035	NA	L4440	NA	NA	15	20	RNAi	NA	NA	NA	NA	1	22.6534	4	0.0833333	24.32	26.32	0	NA	NA	Automated Analysis	Lifespan Machine	NA	NA	NA	L4440	Vega_d::1	22.6534	none	none	none	none	asp-4	FALSE	Matrisome-associated
456	443	190703_SV_ECM	Vega	190703_SV_ECM	Vega_d::1	RB2035::L4440::15::RNAi	d::1	1	d	6.02344	4.13906	1.88437	1.88437	RB2035	NA	L4440	NA	NA	15	20	RNAi	NA	NA	NA	NA	1	25.4867	4.58333	0.0833333	NA	NA	0	NA	NA	Automated Analysis	Lifespan Machine	NA	NA	NA	L4440	Vega_d::1	25.4867	none	none	none	none	asp-4	FALSE	Matrisome-associated
457	444	190703_SV_ECM	Vega	190703_SV_ECM	Vega_d::1	RB2035::L4440::15::RNAi	d::1	1	d	6.02344	4.13906	1.88437	1.88437	RB2035	NA	L4440	NA	NA	15	20	RNAi	NA	NA	NA	NA	1	25.57	5.08333	0.0833333	NA	NA	0	NA	NA	Automated Analysis	Lifespan Machine	NA	NA	NA	L4440	Vega_d::1	25.57	none	none	none	none	asp-4	FALSE	Matrisome-associated
458	445	190703_SV_ECM	Vega	190703_SV_ECM	Vega_d::1	RB2035::L4440::15::RNAi	d::1	1	d	6.02344	4.13906	1.88437	1.88437	RB2035	NA	L4440	NA	NA	15	20	RNAi	NA	NA	NA	NA	1	26.82	2.66667	0.0833333	27.4034	31.1534	0	NA	NA	Automated Analysis	Lifespan Machine	NA	NA	NA	L4440	Vega_d::1	26.82	none	none	none	none	asp-4	FALSE	Matrisome-associated
459	446	190703_SV_ECM	Vega	190703_SV_ECM	Vega_d::1	RB2035::L4440::15::RNAi	d::1	1	d	6.02344	4.13906	1.88437	1.88437	RB2035	NA	L4440	NA	NA	15	20	RNAi	NA	NA	NA	NA	1	27.6534	4	0.0833333	NA	NA	0	NA	NA	Automated Analysis	Lifespan Machine	NA	NA	NA	L4440	Vega_d::1	27.6534	none	none	none	none	asp-4	FALSE	Matrisome-associated
460	447	190703_SV_ECM	Vega	190703_SV_ECM	Vega_d::1	RB2035::L4440::15::RNAi	d::1	1	d	6.02344	4.13906	1.88437	1.88437	RB2035	NA	L4440	NA	NA	15	20	RNAi	NA	NA	NA	NA	1	29.82	0.0833333	0.0833333	NA	NA	0	NA	NA	Automated Analysis	Lifespan Machine	NA	NA	NA	L4440	Vega_d::1	29.82	none	none	none	none	asp-4	FALSE	Matrisome-associated
461	448	190703_SV_ECM	Vega	190703_SV_ECM	Vega_d::1	RB2035::L4440::15::RNAi	d::1	1	d	6.02344	4.13906	1.88437	1.88437	RB2035	NA	L4440	NA	NA	15	20	RNAi	NA	NA	NA	NA	1	31.7367	0.0833333	0.0833333	NA	NA	0	NA	NA	Automated Analysis	Lifespan Machine	NA	NA	NA	L4440	Vega_d::1	31.7367	none	none	none	none	asp-4	FALSE	Matrisome-associated
462	449	190703_SV_ECM	Vega	190703_SV_ECM	Vega_d::1	RB2035::L4440::15::RNAi	d::1	1	d	6.02344	4.13906	1.88437	1.88437	RB2035	NA	L4440	NA	NA	15	20	RNAi	NA	NA	NA	NA	1	37.7367	0.0833333	0.0833333	NA	NA	0	NA	NA	Automated Analysis	Lifespan Machine	NA	NA	NA	L4440	Vega_d::1	37.7367	none	none	none	none	asp-4	FALSE	Matrisome-associated
463	450	190703_SV_ECM	Vega	190703_SV_ECM	Vega_d::2	RB2035::daf2::15::RNAi	d::2	2	d	5.99844	6.24219	1.88437	1.88437	RB2035	NA	daf2	NA	NA	15	20	RNAi	NA	NA	NA	NA	1	13.7367	5.16667	0.0833333	NA	NA	0	NA	NA	Automated Analysis	Lifespan Machine	NA	NA	NA	daf-2	Vega_d::2	13.7367	none	none	none	none	asp-4	FALSE	Matrisome-associated
464	451	190703_SV_ECM	Vega	190703_SV_ECM	Vega_d::2	RB2035::daf2::15::RNAi	d::2	2	d	5.99844	6.24219	1.88437	1.88437	RB2035	NA	daf2	NA	NA	15	20	RNAi	NA	NA	NA	NA	1	14.32	2.83333	0.0833333	NA	NA	0	NA	NA	Automated Analysis	Lifespan Machine	NA	NA	NA	daf-2	Vega_d::2	14.32	none	none	none	none	asp-4	FALSE	Matrisome-associated
465	452	190703_SV_ECM	Vega	190703_SV_ECM	Vega_d::2	RB2035::daf2::15::RNAi	d::2	2	d	5.99844	6.24219	1.88437	1.88437	RB2035	NA	daf2	NA	NA	15	20	RNAi	NA	NA	NA	NA	1	14.4867	2.08333	0.0833333	23.4867	24.2367	0	NA	NA	Automated Analysis	Lifespan Machine	NA	NA	NA	daf-2	Vega_d::2	14.4867	none	none	none	none	asp-4	FALSE	Matrisome-associated
466	453	190703_SV_ECM	Vega	190703_SV_ECM	Vega_d::2	RB2035::daf2::15::RNAi	d::2	2	d	5.99844	6.24219	1.88437	1.88437	RB2035	NA	daf2	NA	NA	15	20	RNAi	NA	NA	NA	NA	1	14.6534	1.33333	0.0833333	37.07	38.9034	0	NA	NA	Automated Analysis	Lifespan Machine	NA	NA	NA	daf-2	Vega_d::2	14.6534	none	none	none	none	asp-4	FALSE	Matrisome-associated
467	454	190703_SV_ECM	Vega	190703_SV_ECM	Vega_d::2	RB2035::daf2::15::RNAi	d::2	2	d	5.99844	6.24219	1.88437	1.88437	RB2035	NA	daf2	NA	NA	15	20	RNAi	NA	NA	NA	NA	1	14.6534	3.83333	0.0833333	23.9034	24.9034	0	NA	NA	Automated Analysis	Lifespan Machine	NA	NA	NA	daf-2	Vega_d::2	14.6534	none	none	none	none	asp-4	FALSE	Matrisome-associated
468	455	190703_SV_ECM	Vega	190703_SV_ECM	Vega_d::2	RB2035::daf2::15::RNAi	d::2	2	d	5.99844	6.24219	1.88437	1.88437	RB2035	NA	daf2	NA	NA	15	20	RNAi	NA	NA	NA	NA	1	14.7367	1.58333	0.0833333	23.1534	24.2367	0	NA	NA	Automated Analysis	Lifespan Machine	NA	NA	NA	daf-2	Vega_d::2	14.7367	none	none	none	none	asp-4	FALSE	Matrisome-associated
469	456	190703_SV_ECM	Vega	190703_SV_ECM	Vega_d::2	RB2035::daf2::15::RNAi	d::2	2	d	5.99844	6.24219	1.88437	1.88437	RB2035	NA	daf2	NA	NA	15	20	RNAi	NA	NA	NA	NA	1	15.7367	5.41667	0.0833333	23.6534	25.4034	0	NA	NA	Automated Analysis	Lifespan Machine	NA	NA	NA	daf-2	Vega_d::2	15.7367	none	none	none	none	asp-4	FALSE	Matrisome-associated
470	457	190703_SV_ECM	Vega	190703_SV_ECM	Vega_d::2	RB2035::daf2::15::RNAi	d::2	2	d	5.99844	6.24219	1.88437	1.88437	RB2035	NA	daf2	NA	NA	15	20	RNAi	NA	NA	NA	NA	1	16.1534	3.66667	0.0833333	30.07	31.82	0	NA	NA	Automated Analysis	Lifespan Machine	NA	NA	NA	daf-2	Vega_d::2	16.1534	none	none	none	none	asp-4	FALSE	Matrisome-associated
471	458	190703_SV_ECM	Vega	190703_SV_ECM	Vega_d::2	RB2035::daf2::15::RNAi	d::2	2	d	5.99844	6.24219	1.88437	1.88437	RB2035	NA	daf2	NA	NA	15	20	RNAi	NA	NA	NA	NA	1	16.32	2	0.0833333	NA	NA	0	NA	NA	Automated Analysis	Lifespan Machine	NA	NA	NA	daf-2	Vega_d::2	16.32	none	none	none	none	asp-4	FALSE	Matrisome-associated
472	459	190703_SV_ECM	Vega	190703_SV_ECM	Vega_d::2	RB2035::daf2::15::RNAi	d::2	2	d	5.99844	6.24219	1.88437	1.88437	RB2035	NA	daf2	NA	NA	15	20	RNAi	NA	NA	NA	NA	1	16.4034	1.75	0.0833333	NA	NA	0	NA	NA	Automated Analysis	Lifespan Machine	NA	NA	NA	daf-2	Vega_d::2	16.4034	none	none	none	none	asp-4	FALSE	Matrisome-associated
473	460	190703_SV_ECM	Vega	190703_SV_ECM	Vega_d::2	RB2035::daf2::15::RNAi	d::2	2	d	5.99844	6.24219	1.88437	1.88437	RB2035	NA	daf2	NA	NA	15	20	RNAi	NA	NA	NA	NA	1	16.9034	6.83333	0.0833333	23.07	24.32	0	NA	NA	Automated Analysis	Lifespan Machine	NA	NA	NA	daf-2	Vega_d::2	16.9034	none	none	none	none	asp-4	FALSE	Matrisome-associated
474	461	190703_SV_ECM	Vega	190703_SV_ECM	Vega_d::2	RB2035::daf2::15::RNAi	d::2	2	d	5.99844	6.24219	1.88437	1.88437	RB2035	NA	daf2	NA	NA	15	20	RNAi	NA	NA	NA	NA	1	16.9034	2.83333	0.0833333	25.57	26.57	0	NA	NA	Automated Analysis	Lifespan Machine	NA	NA	NA	daf-2	Vega_d::2	16.9034	none	none	none	none	asp-4	FALSE	Matrisome-associated
475	462	190703_SV_ECM	Vega	190703_SV_ECM	Vega_d::2	RB2035::daf2::15::RNAi	d::2	2	d	5.99844	6.24219	1.88437	1.88437	RB2035	NA	daf2	NA	NA	15	20	RNAi	NA	NA	NA	NA	1	16.9034	5.83333	0.0833333	NA	NA	0	NA	NA	Automated Analysis	Lifespan Machine	NA	NA	NA	daf-2	Vega_d::2	16.9034	none	none	none	none	asp-4	FALSE	Matrisome-associated
476	463	190703_SV_ECM	Vega	190703_SV_ECM	Vega_d::2	RB2035::daf2::15::RNAi	d::2	2	d	5.99844	6.24219	1.88437	1.88437	RB2035	NA	daf2	NA	NA	15	20	RNAi	NA	NA	NA	NA	1	17.07	2.41667	0.0833333	35.32	36.2367	0	NA	NA	Automated Analysis	Lifespan Machine	NA	NA	NA	daf-2	Vega_d::2	17.07	none	none	none	none	asp-4	FALSE	Matrisome-associated
477	464	190703_SV_ECM	Vega	190703_SV_ECM	Vega_d::2	RB2035::daf2::15::RNAi	d::2	2	d	5.99844	6.24219	1.88437	1.88437	RB2035	NA	daf2	NA	NA	15	20	RNAi	NA	NA	NA	NA	1	17.1534	9	0.0833333	NA	NA	0	NA	NA	Automated Analysis	Lifespan Machine	NA	NA	NA	daf-2	Vega_d::2	17.1534	none	none	none	none	asp-4	FALSE	Matrisome-associated
478	465	190703_SV_ECM	Vega	190703_SV_ECM	Vega_d::2	RB2035::daf2::15::RNAi	d::2	2	d	5.99844	6.24219	1.88437	1.88437	RB2035	NA	daf2	NA	NA	15	20	RNAi	NA	NA	NA	NA	1	17.32	2.16667	0.0833333	NA	NA	0	NA	NA	Automated Analysis	Lifespan Machine	NA	NA	NA	daf-2	Vega_d::2	17.32	none	none	none	none	asp-4	FALSE	Matrisome-associated
479	466	190703_SV_ECM	Vega	190703_SV_ECM	Vega_d::2	RB2035::daf2::15::RNAi	d::2	2	d	5.99844	6.24219	1.88437	1.88437	RB2035	NA	daf2	NA	NA	15	20	RNAi	NA	NA	NA	NA	1	17.32	3	0.0833333	NA	NA	0	NA	NA	Automated Analysis	Lifespan Machine	NA	NA	NA	daf-2	Vega_d::2	17.32	none	none	none	none	asp-4	FALSE	Matrisome-associated
480	467	190703_SV_ECM	Vega	190703_SV_ECM	Vega_d::2	RB2035::daf2::15::RNAi	d::2	2	d	5.99844	6.24219	1.88437	1.88437	RB2035	NA	daf2	NA	NA	15	20	RNAi	NA	NA	NA	NA	1	17.4034	0.0833333	0.0833333	NA	NA	0	NA	NA	Automated Analysis	Lifespan Machine	NA	NA	NA	daf-2	Vega_d::2	17.4034	none	none	none	none	asp-4	FALSE	Matrisome-associated
481	468	190703_SV_ECM	Vega	190703_SV_ECM	Vega_d::2	RB2035::daf2::15::RNAi	d::2	2	d	5.99844	6.24219	1.88437	1.88437	RB2035	NA	daf2	NA	NA	15	20	RNAi	NA	NA	NA	NA	1	17.9867	1.83333	0.0833333	NA	NA	0	NA	NA	Automated Analysis	Lifespan Machine	NA	NA	NA	daf-2	Vega_d::2	17.9867	none	none	none	none	asp-4	FALSE	Matrisome-associated
482	469	190703_SV_ECM	Vega	190703_SV_ECM	Vega_d::2	RB2035::daf2::15::RNAi	d::2	2	d	5.99844	6.24219	1.88437	1.88437	RB2035	NA	daf2	NA	NA	15	20	RNAi	NA	NA	NA	NA	1	18.07	2.58333	0.0833333	NA	NA	0	NA	NA	Automated Analysis	Lifespan Machine	NA	NA	NA	daf-2	Vega_d::2	18.07	none	none	none	none	asp-4	FALSE	Matrisome-associated
483	470	190703_SV_ECM	Vega	190703_SV_ECM	Vega_d::2	RB2035::daf2::15::RNAi	d::2	2	d	5.99844	6.24219	1.88437	1.88437	RB2035	NA	daf2	NA	NA	15	20	RNAi	NA	NA	NA	NA	1	18.1534	1.66667	0.0833333	NA	NA	0	NA	NA	Automated Analysis	Lifespan Machine	NA	NA	NA	daf-2	Vega_d::2	18.1534	none	none	none	none	asp-4	FALSE	Matrisome-associated
484	471	190703_SV_ECM	Vega	190703_SV_ECM	Vega_d::2	RB2035::daf2::15::RNAi	d::2	2	d	5.99844	6.24219	1.88437	1.88437	RB2035	NA	daf2	NA	NA	15	20	RNAi	NA	NA	NA	NA	1	18.2367	6.41667	0.0833333	28.32	29.32	0	NA	NA	Automated Analysis	Lifespan Machine	NA	NA	NA	daf-2	Vega_d::2	18.2367	none	none	none	none	asp-4	FALSE	Matrisome-associated
485	472	190703_SV_ECM	Vega	190703_SV_ECM	Vega_d::2	RB2035::daf2::15::RNAi	d::2	2	d	5.99844	6.24219	1.88437	1.88437	RB2035	NA	daf2	NA	NA	15	20	RNAi	NA	NA	NA	NA	1	18.2367	3.83333	0.0833333	NA	NA	0	NA	NA	Automated Analysis	Lifespan Machine	NA	NA	NA	daf-2	Vega_d::2	18.2367	none	none	none	none	asp-4	FALSE	Matrisome-associated
486	473	190703_SV_ECM	Vega	190703_SV_ECM	Vega_d::2	RB2035::daf2::15::RNAi	d::2	2	d	5.99844	6.24219	1.88437	1.88437	RB2035	NA	daf2	NA	NA	15	20	RNAi	NA	NA	NA	NA	1	18.4034	1.75	0.0833333	NA	NA	0	NA	NA	Automated Analysis	Lifespan Machine	NA	NA	NA	daf-2	Vega_d::2	18.4034	none	none	none	none	asp-4	FALSE	Matrisome-associated
487	474	190703_SV_ECM	Vega	190703_SV_ECM	Vega_d::2	RB2035::daf2::15::RNAi	d::2	2	d	5.99844	6.24219	1.88437	1.88437	RB2035	NA	daf2	NA	NA	15	20	RNAi	NA	NA	NA	NA	1	18.7367	10.75	0.0833333	NA	NA	0	NA	NA	Automated Analysis	Lifespan Machine	NA	NA	NA	daf-2	Vega_d::2	18.7367	none	none	none	none	asp-4	FALSE	Matrisome-associated
488	475	190703_SV_ECM	Vega	190703_SV_ECM	Vega_d::2	RB2035::daf2::15::RNAi	d::2	2	d	5.99844	6.24219	1.88437	1.88437	RB2035	NA	daf2	NA	NA	15	20	RNAi	NA	NA	NA	NA	1	18.82	6.58333	0.0833333	NA	NA	0	NA	NA	Automated Analysis	Lifespan Machine	NA	NA	NA	daf-2	Vega_d::2	18.82	none	none	none	none	asp-4	FALSE	Matrisome-associated
489	476	190703_SV_ECM	Vega	190703_SV_ECM	Vega_d::2	RB2035::daf2::15::RNAi	d::2	2	d	5.99844	6.24219	1.88437	1.88437	RB2035	NA	daf2	NA	NA	15	20	RNAi	NA	NA	NA	NA	1	18.9034	5.75	0.0833333	NA	NA	0	NA	NA	Automated Analysis	Lifespan Machine	NA	NA	NA	daf-2	Vega_d::2	18.9034	none	none	none	none	asp-4	FALSE	Matrisome-associated
490	477	190703_SV_ECM	Vega	190703_SV_ECM	Vega_d::2	RB2035::daf2::15::RNAi	d::2	2	d	5.99844	6.24219	1.88437	1.88437	RB2035	NA	daf2	NA	NA	15	20	RNAi	NA	NA	NA	NA	1	19.07	5.58333	0.0833333	41.82	43.1534	0	NA	NA	Automated Analysis	Lifespan Machine	NA	NA	NA	daf-2	Vega_d::2	19.07	none	none	none	none	asp-4	FALSE	Matrisome-associated
491	478	190703_SV_ECM	Vega	190703_SV_ECM	Vega_d::2	RB2035::daf2::15::RNAi	d::2	2	d	5.99844	6.24219	1.88437	1.88437	RB2035	NA	daf2	NA	NA	15	20	RNAi	NA	NA	NA	NA	1	19.1534	4.66667	0.0833333	NA	NA	0	NA	NA	Automated Analysis	Lifespan Machine	NA	NA	NA	daf-2	Vega_d::2	19.1534	none	none	none	none	asp-4	FALSE	Matrisome-associated
492	479	190703_SV_ECM	Vega	190703_SV_ECM	Vega_d::2	RB2035::daf2::15::RNAi	d::2	2	d	5.99844	6.24219	1.88437	1.88437	RB2035	NA	daf2	NA	NA	15	20	RNAi	NA	NA	NA	NA	1	19.1534	6.58333	0.0833333	NA	NA	0	NA	NA	Automated Analysis	Lifespan Machine	NA	NA	NA	daf-2	Vega_d::2	19.1534	none	none	none	none	asp-4	FALSE	Matrisome-associated
493	480	190703_SV_ECM	Vega	190703_SV_ECM	Vega_d::2	RB2035::daf2::15::RNAi	d::2	2	d	5.99844	6.24219	1.88437	1.88437	RB2035	NA	daf2	NA	NA	15	20	RNAi	NA	NA	NA	NA	1	19.57	1.16667	0.0833333	25.82	26.82	0	NA	NA	Automated Analysis	Lifespan Machine	NA	NA	NA	daf-2	Vega_d::2	19.57	none	none	none	none	asp-4	FALSE	Matrisome-associated
494	481	190703_SV_ECM	Vega	190703_SV_ECM	Vega_d::2	RB2035::daf2::15::RNAi	d::2	2	d	5.99844	6.24219	1.88437	1.88437	RB2035	NA	daf2	NA	NA	15	20	RNAi	NA	NA	NA	NA	1	19.57	5	0.0833333	21.6534	22.2367	0	NA	NA	Automated Analysis	Lifespan Machine	NA	NA	NA	daf-2	Vega_d::2	19.57	none	none	none	none	asp-4	FALSE	Matrisome-associated
495	482	190703_SV_ECM	Vega	190703_SV_ECM	Vega_d::2	RB2035::daf2::15::RNAi	d::2	2	d	5.99844	6.24219	1.88437	1.88437	RB2035	NA	daf2	NA	NA	15	20	RNAi	NA	NA	NA	NA	1	19.7367	1.41667	0.0833333	20.7367	22.07	0	NA	NA	Automated Analysis	Lifespan Machine	NA	NA	NA	daf-2	Vega_d::2	19.7367	none	none	none	none	asp-4	FALSE	Matrisome-associated
496	483	190703_SV_ECM	Vega	190703_SV_ECM	Vega_d::2	RB2035::daf2::15::RNAi	d::2	2	d	5.99844	6.24219	1.88437	1.88437	RB2035	NA	daf2	NA	NA	15	20	RNAi	NA	NA	NA	NA	1	19.9034	13.625	0.0833333	NA	NA	0	NA	NA	Automated Analysis	Lifespan Machine	NA	NA	NA	daf-2	Vega_d::2	19.9034	none	none	none	none	asp-4	FALSE	Matrisome-associated
497	484	190703_SV_ECM	Vega	190703_SV_ECM	Vega_d::2	RB2035::daf2::15::RNAi	d::2	2	d	5.99844	6.24219	1.88437	1.88437	RB2035	NA	daf2	NA	NA	15	20	RNAi	NA	NA	NA	NA	1	19.9867	4.83333	0.0833333	NA	NA	0	NA	NA	Automated Analysis	Lifespan Machine	NA	NA	NA	daf-2	Vega_d::2	19.9867	none	none	none	none	asp-4	FALSE	Matrisome-associated
498	485	190703_SV_ECM	Vega	190703_SV_ECM	Vega_d::2	RB2035::daf2::15::RNAi	d::2	2	d	5.99844	6.24219	1.88437	1.88437	RB2035	NA	daf2	NA	NA	15	20	RNAi	NA	NA	NA	NA	1	20.07	7	0.0833333	20.4034	21.1534	0	NA	NA	Automated Analysis	Lifespan Machine	NA	NA	NA	daf-2	Vega_d::2	20.07	none	none	none	none	asp-4	FALSE	Matrisome-associated
499	486	190703_SV_ECM	Vega	190703_SV_ECM	Vega_d::2	RB2035::daf2::15::RNAi	d::2	2	d	5.99844	6.24219	1.88437	1.88437	RB2035	NA	daf2	NA	NA	15	20	RNAi	NA	NA	NA	NA	1	20.07	6.58333	0.0833333	NA	NA	0	NA	NA	Automated Analysis	Lifespan Machine	NA	NA	NA	daf-2	Vega_d::2	20.07	none	none	none	none	asp-4	FALSE	Matrisome-associated
500	487	190703_SV_ECM	Vega	190703_SV_ECM	Vega_d::2	RB2035::daf2::15::RNAi	d::2	2	d	5.99844	6.24219	1.88437	1.88437	RB2035	NA	daf2	NA	NA	15	20	RNAi	NA	NA	NA	NA	1	20.2367	5.91667	0.0833333	NA	NA	0	NA	NA	Automated Analysis	Lifespan Machine	NA	NA	NA	daf-2	Vega_d::2	20.2367	none	none	none	none	asp-4	FALSE	Matrisome-associated
501	488	190703_SV_ECM	Vega	190703_SV_ECM	Vega_d::2	RB2035::daf2::15::RNAi	d::2	2	d	5.99844	6.24219	1.88437	1.88437	RB2035	NA	daf2	NA	NA	15	20	RNAi	NA	NA	NA	NA	1	20.2367	8	0.0833333	32.6534	34.4034	0	NA	NA	Automated Analysis	Lifespan Machine	NA	NA	NA	daf-2	Vega_d::2	20.2367	none	none	none	none	asp-4	FALSE	Matrisome-associated
502	489	190703_SV_ECM	Vega	190703_SV_ECM	Vega_d::2	RB2035::daf2::15::RNAi	d::2	2	d	5.99844	6.24219	1.88437	1.88437	RB2035	NA	daf2	NA	NA	15	20	RNAi	NA	NA	NA	NA	1	20.4034	0.75	0.0833333	35.4034	37.6534	0	NA	NA	Automated Analysis	Lifespan Machine	NA	NA	NA	daf-2	Vega_d::2	20.4034	none	none	none	none	asp-4	FALSE	Matrisome-associated
503	490	190703_SV_ECM	Vega	190703_SV_ECM	Vega_d::2	RB2035::daf2::15::RNAi	d::2	2	d	5.99844	6.24219	1.88437	1.88437	RB2035	NA	daf2	NA	NA	15	20	RNAi	NA	NA	NA	NA	1	20.7367	7.66667	0.0833333	NA	NA	0	NA	NA	Automated Analysis	Lifespan Machine	NA	NA	NA	daf-2	Vega_d::2	20.7367	none	none	none	none	asp-4	FALSE	Matrisome-associated
504	491	190703_SV_ECM	Vega	190703_SV_ECM	Vega_d::2	RB2035::daf2::15::RNAi	d::2	2	d	5.99844	6.24219	1.88437	1.88437	RB2035	NA	daf2	NA	NA	15	20	RNAi	NA	NA	NA	NA	1	21.32	2.16667	0.0833333	35.57	36.57	0	NA	NA	Automated Analysis	Lifespan Machine	NA	NA	NA	daf-2	Vega_d::2	21.32	none	none	none	none	asp-4	FALSE	Matrisome-associated
505	492	190703_SV_ECM	Vega	190703_SV_ECM	Vega_d::2	RB2035::daf2::15::RNAi	d::2	2	d	5.99844	6.24219	1.88437	1.88437	RB2035	NA	daf2	NA	NA	15	20	RNAi	NA	NA	NA	NA	1	21.4034	0.916667	0.0833333	24.9867	25.9034	0	NA	NA	Automated Analysis	Lifespan Machine	NA	NA	NA	daf-2	Vega_d::2	21.4034	none	none	none	none	asp-4	FALSE	Matrisome-associated
506	493	190703_SV_ECM	Vega	190703_SV_ECM	Vega_d::2	RB2035::daf2::15::RNAi	d::2	2	d	5.99844	6.24219	1.88437	1.88437	RB2035	NA	daf2	NA	NA	15	20	RNAi	NA	NA	NA	NA	1	21.4867	6	0.0833333	NA	NA	0	NA	NA	Automated Analysis	Lifespan Machine	NA	NA	NA	daf-2	Vega_d::2	21.4867	none	none	none	none	asp-4	FALSE	Matrisome-associated
507	494	190703_SV_ECM	Vega	190703_SV_ECM	Vega_d::2	RB2035::daf2::15::RNAi	d::2	2	d	5.99844	6.24219	1.88437	1.88437	RB2035	NA	daf2	NA	NA	15	20	RNAi	NA	NA	NA	NA	1	21.4867	4.41667	0.0833333	NA	NA	0	NA	NA	Automated Analysis	Lifespan Machine	NA	NA	NA	daf-2	Vega_d::2	21.4867	none	none	none	none	asp-4	FALSE	Matrisome-associated
508	495	190703_SV_ECM	Vega	190703_SV_ECM	Vega_d::2	RB2035::daf2::15::RNAi	d::2	2	d	5.99844	6.24219	1.88437	1.88437	RB2035	NA	daf2	NA	NA	15	20	RNAi	NA	NA	NA	NA	1	21.57	7	0.0833333	22.6534	23.4867	0	NA	NA	Automated Analysis	Lifespan Machine	NA	NA	NA	daf-2	Vega_d::2	21.57	none	none	none	none	asp-4	FALSE	Matrisome-associated
509	496	190703_SV_ECM	Vega	190703_SV_ECM	Vega_d::2	RB2035::daf2::15::RNAi	d::2	2	d	5.99844	6.24219	1.88437	1.88437	RB2035	NA	daf2	NA	NA	15	20	RNAi	NA	NA	NA	NA	1	21.6534	4.83333	0.0833333	25.4034	27.2367	0	NA	NA	Automated Analysis	Lifespan Machine	NA	NA	NA	daf-2	Vega_d::2	21.6534	none	none	none	none	asp-4	FALSE	Matrisome-associated
510	497	190703_SV_ECM	Vega	190703_SV_ECM	Vega_d::2	RB2035::daf2::15::RNAi	d::2	2	d	5.99844	6.24219	1.88437	1.88437	RB2035	NA	daf2	NA	NA	15	20	RNAi	NA	NA	NA	NA	1	21.9867	6.16667	0.0833333	NA	NA	0	NA	NA	Automated Analysis	Lifespan Machine	NA	NA	NA	daf-2	Vega_d::2	21.9867	none	none	none	none	asp-4	FALSE	Matrisome-associated
511	498	190703_SV_ECM	Vega	190703_SV_ECM	Vega_d::2	RB2035::daf2::15::RNAi	d::2	2	d	5.99844	6.24219	1.88437	1.88437	RB2035	NA	daf2	NA	NA	15	20	RNAi	NA	NA	NA	NA	1	22.1534	7.08333	0.0833333	NA	NA	0	NA	NA	Automated Analysis	Lifespan Machine	NA	NA	NA	daf-2	Vega_d::2	22.1534	none	none	none	none	asp-4	FALSE	Matrisome-associated
512	499	190703_SV_ECM	Vega	190703_SV_ECM	Vega_d::2	RB2035::daf2::15::RNAi	d::2	2	d	5.99844	6.24219	1.88437	1.88437	RB2035	NA	daf2	NA	NA	15	20	RNAi	NA	NA	NA	NA	1	22.2367	1.25	0.0833333	NA	NA	0	NA	NA	Automated Analysis	Lifespan Machine	NA	NA	NA	daf-2	Vega_d::2	22.2367	none	none	none	none	asp-4	FALSE	Matrisome-associated
513	500	190703_SV_ECM	Vega	190703_SV_ECM	Vega_d::2	RB2035::daf2::15::RNAi	d::2	2	d	5.99844	6.24219	1.88437	1.88437	RB2035	NA	daf2	NA	NA	15	20	RNAi	NA	NA	NA	NA	1	22.2367	8.25	0.0833333	28.9867	30.1534	0	NA	NA	Automated Analysis	Lifespan Machine	NA	NA	NA	daf-2	Vega_d::2	22.2367	none	none	none	none	asp-4	FALSE	Matrisome-associated
514	501	190703_SV_ECM	Vega	190703_SV_ECM	Vega_d::2	RB2035::daf2::15::RNAi	d::2	2	d	5.99844	6.24219	1.88437	1.88437	RB2035	NA	daf2	NA	NA	15	20	RNAi	NA	NA	NA	NA	1	22.32	3.91667	0.0833333	NA	NA	0	NA	NA	Automated Analysis	Lifespan Machine	NA	NA	NA	daf-2	Vega_d::2	22.32	none	none	none	none	asp-4	FALSE	Matrisome-associated
515	502	190703_SV_ECM	Vega	190703_SV_ECM	Vega_d::2	RB2035::daf2::15::RNAi	d::2	2	d	5.99844	6.24219	1.88437	1.88437	RB2035	NA	daf2	NA	NA	15	20	RNAi	NA	NA	NA	NA	1	22.32	8.25	0.0833333	NA	NA	0	NA	NA	Automated Analysis	Lifespan Machine	NA	NA	NA	daf-2	Vega_d::2	22.32	none	none	none	none	asp-4	FALSE	Matrisome-associated
516	503	190703_SV_ECM	Vega	190703_SV_ECM	Vega_d::2	RB2035::daf2::15::RNAi	d::2	2	d	5.99844	6.24219	1.88437	1.88437	RB2035	NA	daf2	NA	NA	15	20	RNAi	NA	NA	NA	NA	1	22.6534	0.5	0.0833333	NA	NA	0	NA	NA	Automated Analysis	Lifespan Machine	NA	NA	NA	daf-2	Vega_d::2	22.6534	none	none	none	none	asp-4	FALSE	Matrisome-associated
517	504	190703_SV_ECM	Vega	190703_SV_ECM	Vega_d::2	RB2035::daf2::15::RNAi	d::2	2	d	5.99844	6.24219	1.88437	1.88437	RB2035	NA	daf2	NA	NA	15	20	RNAi	NA	NA	NA	NA	1	22.7367	4.91667	0.0833333	39.9867	41.4034	0	NA	NA	Automated Analysis	Lifespan Machine	NA	NA	NA	daf-2	Vega_d::2	22.7367	none	none	none	none	asp-4	FALSE	Matrisome-associated
518	505	190703_SV_ECM	Vega	190703_SV_ECM	Vega_d::2	RB2035::daf2::15::RNAi	d::2	2	d	5.99844	6.24219	1.88437	1.88437	RB2035	NA	daf2	NA	NA	15	20	RNAi	NA	NA	NA	NA	1	22.7367	1.83333	0.0833333	NA	NA	0	NA	NA	Automated Analysis	Lifespan Machine	NA	NA	NA	daf-2	Vega_d::2	22.7367	none	none	none	none	asp-4	FALSE	Matrisome-associated
519	506	190703_SV_ECM	Vega	190703_SV_ECM	Vega_d::2	RB2035::daf2::15::RNAi	d::2	2	d	5.99844	6.24219	1.88437	1.88437	RB2035	NA	daf2	NA	NA	15	20	RNAi	NA	NA	NA	NA	1	22.82	7.16667	0.0833333	25.7367	26.82	0	NA	NA	Automated Analysis	Lifespan Machine	NA	NA	NA	daf-2	Vega_d::2	22.82	none	none	none	none	asp-4	FALSE	Matrisome-associated
520	507	190703_SV_ECM	Vega	190703_SV_ECM	Vega_d::2	RB2035::daf2::15::RNAi	d::2	2	d	5.99844	6.24219	1.88437	1.88437	RB2035	NA	daf2	NA	NA	15	20	RNAi	NA	NA	NA	NA	1	22.82	5	0.0833333	NA	NA	0	NA	NA	Automated Analysis	Lifespan Machine	NA	NA	NA	daf-2	Vega_d::2	22.82	none	none	none	none	asp-4	FALSE	Matrisome-associated
521	508	190703_SV_ECM	Vega	190703_SV_ECM	Vega_d::2	RB2035::daf2::15::RNAi	d::2	2	d	5.99844	6.24219	1.88437	1.88437	RB2035	NA	daf2	NA	NA	15	20	RNAi	NA	NA	NA	NA	1	22.82	9.58333	0.0833333	NA	NA	0	NA	NA	Automated Analysis	Lifespan Machine	NA	NA	NA	daf-2	Vega_d::2	22.82	none	none	none	none	asp-4	FALSE	Matrisome-associated
522	509	190703_SV_ECM	Vega	190703_SV_ECM	Vega_d::2	RB2035::daf2::15::RNAi	d::2	2	d	5.99844	6.24219	1.88437	1.88437	RB2035	NA	daf2	NA	NA	15	20	RNAi	NA	NA	NA	NA	1	22.9034	5.91667	0.0833333	28.32	29.4867	0	NA	NA	Automated Analysis	Lifespan Machine	NA	NA	NA	daf-2	Vega_d::2	22.9034	none	none	none	none	asp-4	FALSE	Matrisome-associated
523	510	190703_SV_ECM	Vega	190703_SV_ECM	Vega_d::2	RB2035::daf2::15::RNAi	d::2	2	d	5.99844	6.24219	1.88437	1.88437	RB2035	NA	daf2	NA	NA	15	20	RNAi	NA	NA	NA	NA	1	22.9034	5.33333	0.0833333	NA	NA	0	NA	NA	Automated Analysis	Lifespan Machine	NA	NA	NA	daf-2	Vega_d::2	22.9034	none	none	none	none	asp-4	FALSE	Matrisome-associated
524	511	190703_SV_ECM	Vega	190703_SV_ECM	Vega_d::2	RB2035::daf2::15::RNAi	d::2	2	d	5.99844	6.24219	1.88437	1.88437	RB2035	NA	daf2	NA	NA	15	20	RNAi	NA	NA	NA	NA	1	22.9867	3.41667	0.0833333	43.07	46.7367	0	NA	NA	Automated Analysis	Lifespan Machine	NA	NA	NA	daf-2	Vega_d::2	22.9867	none	none	none	none	asp-4	FALSE	Matrisome-associated
525	512	190703_SV_ECM	Vega	190703_SV_ECM	Vega_d::2	RB2035::daf2::15::RNAi	d::2	2	d	5.99844	6.24219	1.88437	1.88437	RB2035	NA	daf2	NA	NA	15	20	RNAi	NA	NA	NA	NA	1	22.9867	4.75	0.0833333	NA	NA	0	NA	NA	Automated Analysis	Lifespan Machine	NA	NA	NA	daf-2	Vega_d::2	22.9867	none	none	none	none	asp-4	FALSE	Matrisome-associated
526	513	190703_SV_ECM	Vega	190703_SV_ECM	Vega_d::2	RB2035::daf2::15::RNAi	d::2	2	d	5.99844	6.24219	1.88437	1.88437	RB2035	NA	daf2	NA	NA	15	20	RNAi	NA	NA	NA	NA	1	22.9867	8.75	0.0833333	NA	NA	0	NA	NA	Automated Analysis	Lifespan Machine	NA	NA	NA	daf-2	Vega_d::2	22.9867	none	none	none	none	asp-4	FALSE	Matrisome-associated
527	514	190703_SV_ECM	Vega	190703_SV_ECM	Vega_d::2	RB2035::daf2::15::RNAi	d::2	2	d	5.99844	6.24219	1.88437	1.88437	RB2035	NA	daf2	NA	NA	15	20	RNAi	NA	NA	NA	NA	1	23.57	6.83333	0.0833333	NA	NA	0	NA	NA	Automated Analysis	Lifespan Machine	NA	NA	NA	daf-2	Vega_d::2	23.57	none	none	none	none	asp-4	FALSE	Matrisome-associated
528	515	190703_SV_ECM	Vega	190703_SV_ECM	Vega_d::2	RB2035::daf2::15::RNAi	d::2	2	d	5.99844	6.24219	1.88437	1.88437	RB2035	NA	daf2	NA	NA	15	20	RNAi	NA	NA	NA	NA	1	23.7367	4.91667	0.0833333	31.4034	33.57	0	NA	NA	Automated Analysis	Lifespan Machine	NA	NA	NA	daf-2	Vega_d::2	23.7367	none	none	none	none	asp-4	FALSE	Matrisome-associated
529	516	190703_SV_ECM	Vega	190703_SV_ECM	Vega_d::2	RB2035::daf2::15::RNAi	d::2	2	d	5.99844	6.24219	1.88437	1.88437	RB2035	NA	daf2	NA	NA	15	20	RNAi	NA	NA	NA	NA	1	23.7367	3.75	0.0833333	22.6534	24.9034	0	NA	NA	Automated Analysis	Lifespan Machine	NA	NA	NA	daf-2	Vega_d::2	23.7367	none	none	none	none	asp-4	FALSE	Matrisome-associated
530	517	190703_SV_ECM	Vega	190703_SV_ECM	Vega_d::2	RB2035::daf2::15::RNAi	d::2	2	d	5.99844	6.24219	1.88437	1.88437	RB2035	NA	daf2	NA	NA	15	20	RNAi	NA	NA	NA	NA	1	24.1534	6.33333	0.0833333	NA	NA	0	NA	NA	Automated Analysis	Lifespan Machine	NA	NA	NA	daf-2	Vega_d::2	24.1534	none	none	none	none	asp-4	FALSE	Matrisome-associated
531	518	190703_SV_ECM	Vega	190703_SV_ECM	Vega_d::2	RB2035::daf2::15::RNAi	d::2	2	d	5.99844	6.24219	1.88437	1.88437	RB2035	NA	daf2	NA	NA	15	20	RNAi	NA	NA	NA	NA	1	24.9867	2.91667	0.0833333	NA	NA	0	NA	NA	Automated Analysis	Lifespan Machine	NA	NA	NA	daf-2	Vega_d::2	24.9867	none	none	none	none	asp-4	FALSE	Matrisome-associated
532	519	190703_SV_ECM	Vega	190703_SV_ECM	Vega_d::2	RB2035::daf2::15::RNAi	d::2	2	d	5.99844	6.24219	1.88437	1.88437	RB2035	NA	daf2	NA	NA	15	20	RNAi	NA	NA	NA	NA	1	25.4867	2.41667	0.0833333	NA	NA	0	NA	NA	Automated Analysis	Lifespan Machine	NA	NA	NA	daf-2	Vega_d::2	25.4867	none	none	none	none	asp-4	FALSE	Matrisome-associated
533	520	190703_SV_ECM	Vega	190703_SV_ECM	Vega_d::2	RB2035::daf2::15::RNAi	d::2	2	d	5.99844	6.24219	1.88437	1.88437	RB2035	NA	daf2	NA	NA	15	20	RNAi	NA	NA	NA	NA	35	25.9034	0.0833333	0.0833333	NA	NA	1	Escaped machine detection	NA	Automated Analysis	Lifespan Machine	NA	NA	NA	daf-2	Vega_d::2	25.9034	none	none	none	none	asp-4	FALSE	Matrisome-associated
534	520	190703_SV_ECM	Vega	190703_SV_ECM	Vega_d::2	RB2035::daf2::15::RNAi	d::2	2	d	5.99844	6.24219	1.88437	1.88437	RB2035	NA	daf2	NA	NA	15	20	RNAi	NA	NA	NA	NA	35	25.9034	0.0833333	0.0833333	NA	NA	1	Escaped machine detection	NA	Automated Analysis	Lifespan Machine	NA	NA	NA	daf-2	Vega_d::2	25.9034	none	none	none	none	asp-4	FALSE	Matrisome-associated
535	520	190703_SV_ECM	Vega	190703_SV_ECM	Vega_d::2	RB2035::daf2::15::RNAi	d::2	2	d	5.99844	6.24219	1.88437	1.88437	RB2035	NA	daf2	NA	NA	15	20	RNAi	NA	NA	NA	NA	35	25.9034	0.0833333	0.0833333	NA	NA	1	Escaped machine detection	NA	Automated Analysis	Lifespan Machine	NA	NA	NA	daf-2	Vega_d::2	25.9034	none	none	none	none	asp-4	FALSE	Matrisome-associated
536	520	190703_SV_ECM	Vega	190703_SV_ECM	Vega_d::2	RB2035::daf2::15::RNAi	d::2	2	d	5.99844	6.24219	1.88437	1.88437	RB2035	NA	daf2	NA	NA	15	20	RNAi	NA	NA	NA	NA	35	25.9034	0.0833333	0.0833333	NA	NA	1	Escaped machine detection	NA	Automated Analysis	Lifespan Machine	NA	NA	NA	daf-2	Vega_d::2	25.9034	none	none	none	none	asp-4	FALSE	Matrisome-associated
537	520	190703_SV_ECM	Vega	190703_SV_ECM	Vega_d::2	RB2035::daf2::15::RNAi	d::2	2	d	5.99844	6.24219	1.88437	1.88437	RB2035	NA	daf2	NA	NA	15	20	RNAi	NA	NA	NA	NA	35	25.9034	0.0833333	0.0833333	NA	NA	1	Escaped machine detection	NA	Automated Analysis	Lifespan Machine	NA	NA	NA	daf-2	Vega_d::2	25.9034	none	none	none	none	asp-4	FALSE	Matrisome-associated
538	520	190703_SV_ECM	Vega	190703_SV_ECM	Vega_d::2	RB2035::daf2::15::RNAi	d::2	2	d	5.99844	6.24219	1.88437	1.88437	RB2035	NA	daf2	NA	NA	15	20	RNAi	NA	NA	NA	NA	35	25.9034	0.0833333	0.0833333	NA	NA	1	Escaped machine detection	NA	Automated Analysis	Lifespan Machine	NA	NA	NA	daf-2	Vega_d::2	25.9034	none	none	none	none	asp-4	FALSE	Matrisome-associated
539	520	190703_SV_ECM	Vega	190703_SV_ECM	Vega_d::2	RB2035::daf2::15::RNAi	d::2	2	d	5.99844	6.24219	1.88437	1.88437	RB2035	NA	daf2	NA	NA	15	20	RNAi	NA	NA	NA	NA	35	25.9034	0.0833333	0.0833333	NA	NA	1	Escaped machine detection	NA	Automated Analysis	Lifespan Machine	NA	NA	NA	daf-2	Vega_d::2	25.9034	none	none	none	none	asp-4	FALSE	Matrisome-associated
540	520	190703_SV_ECM	Vega	190703_SV_ECM	Vega_d::2	RB2035::daf2::15::RNAi	d::2	2	d	5.99844	6.24219	1.88437	1.88437	RB2035	NA	daf2	NA	NA	15	20	RNAi	NA	NA	NA	NA	35	25.9034	0.0833333	0.0833333	NA	NA	1	Escaped machine detection	NA	Automated Analysis	Lifespan Machine	NA	NA	NA	daf-2	Vega_d::2	25.9034	none	none	none	none	asp-4	FALSE	Matrisome-associated
541	520	190703_SV_ECM	Vega	190703_SV_ECM	Vega_d::2	RB2035::daf2::15::RNAi	d::2	2	d	5.99844	6.24219	1.88437	1.88437	RB2035	NA	daf2	NA	NA	15	20	RNAi	NA	NA	NA	NA	35	25.9034	0.0833333	0.0833333	NA	NA	1	Escaped machine detection	NA	Automated Analysis	Lifespan Machine	NA	NA	NA	daf-2	Vega_d::2	25.9034	none	none	none	none	asp-4	FALSE	Matrisome-associated
542	520	190703_SV_ECM	Vega	190703_SV_ECM	Vega_d::2	RB2035::daf2::15::RNAi	d::2	2	d	5.99844	6.24219	1.88437	1.88437	RB2035	NA	daf2	NA	NA	15	20	RNAi	NA	NA	NA	NA	35	25.9034	0.0833333	0.0833333	NA	NA	1	Escaped machine detection	NA	Automated Analysis	Lifespan Machine	NA	NA	NA	daf-2	Vega_d::2	25.9034	none	none	none	none	asp-4	FALSE	Matrisome-associated
543	520	190703_SV_ECM	Vega	190703_SV_ECM	Vega_d::2	RB2035::daf2::15::RNAi	d::2	2	d	5.99844	6.24219	1.88437	1.88437	RB2035	NA	daf2	NA	NA	15	20	RNAi	NA	NA	NA	NA	35	25.9034	0.0833333	0.0833333	NA	NA	1	Escaped machine detection	NA	Automated Analysis	Lifespan Machine	NA	NA	NA	daf-2	Vega_d::2	25.9034	none	none	none	none	asp-4	FALSE	Matrisome-associated
544	520	190703_SV_ECM	Vega	190703_SV_ECM	Vega_d::2	RB2035::daf2::15::RNAi	d::2	2	d	5.99844	6.24219	1.88437	1.88437	RB2035	NA	daf2	NA	NA	15	20	RNAi	NA	NA	NA	NA	35	25.9034	0.0833333	0.0833333	NA	NA	1	Escaped machine detection	NA	Automated Analysis	Lifespan Machine	NA	NA	NA	daf-2	Vega_d::2	25.9034	none	none	none	none	asp-4	FALSE	Matrisome-associated
545	520	190703_SV_ECM	Vega	190703_SV_ECM	Vega_d::2	RB2035::daf2::15::RNAi	d::2	2	d	5.99844	6.24219	1.88437	1.88437	RB2035	NA	daf2	NA	NA	15	20	RNAi	NA	NA	NA	NA	35	25.9034	0.0833333	0.0833333	NA	NA	1	Escaped machine detection	NA	Automated Analysis	Lifespan Machine	NA	NA	NA	daf-2	Vega_d::2	25.9034	none	none	none	none	asp-4	FALSE	Matrisome-associated
546	520	190703_SV_ECM	Vega	190703_SV_ECM	Vega_d::2	RB2035::daf2::15::RNAi	d::2	2	d	5.99844	6.24219	1.88437	1.88437	RB2035	NA	daf2	NA	NA	15	20	RNAi	NA	NA	NA	NA	35	25.9034	0.0833333	0.0833333	NA	NA	1	Escaped machine detection	NA	Automated Analysis	Lifespan Machine	NA	NA	NA	daf-2	Vega_d::2	25.9034	none	none	none	none	asp-4	FALSE	Matrisome-associated
547	520	190703_SV_ECM	Vega	190703_SV_ECM	Vega_d::2	RB2035::daf2::15::RNAi	d::2	2	d	5.99844	6.24219	1.88437	1.88437	RB2035	NA	daf2	NA	NA	15	20	RNAi	NA	NA	NA	NA	35	25.9034	0.0833333	0.0833333	NA	NA	1	Escaped machine detection	NA	Automated Analysis	Lifespan Machine	NA	NA	NA	daf-2	Vega_d::2	25.9034	none	none	none	none	asp-4	FALSE	Matrisome-associated
548	520	190703_SV_ECM	Vega	190703_SV_ECM	Vega_d::2	RB2035::daf2::15::RNAi	d::2	2	d	5.99844	6.24219	1.88437	1.88437	RB2035	NA	daf2	NA	NA	15	20	RNAi	NA	NA	NA	NA	35	25.9034	0.0833333	0.0833333	NA	NA	1	Escaped machine detection	NA	Automated Analysis	Lifespan Machine	NA	NA	NA	daf-2	Vega_d::2	25.9034	none	none	none	none	asp-4	FALSE	Matrisome-associated
549	520	190703_SV_ECM	Vega	190703_SV_ECM	Vega_d::2	RB2035::daf2::15::RNAi	d::2	2	d	5.99844	6.24219	1.88437	1.88437	RB2035	NA	daf2	NA	NA	15	20	RNAi	NA	NA	NA	NA	35	25.9034	0.0833333	0.0833333	NA	NA	1	Escaped machine detection	NA	Automated Analysis	Lifespan Machine	NA	NA	NA	daf-2	Vega_d::2	25.9034	none	none	none	none	asp-4	FALSE	Matrisome-associated
550	520	190703_SV_ECM	Vega	190703_SV_ECM	Vega_d::2	RB2035::daf2::15::RNAi	d::2	2	d	5.99844	6.24219	1.88437	1.88437	RB2035	NA	daf2	NA	NA	15	20	RNAi	NA	NA	NA	NA	35	25.9034	0.0833333	0.0833333	NA	NA	1	Escaped machine detection	NA	Automated Analysis	Lifespan Machine	NA	NA	NA	daf-2	Vega_d::2	25.9034	none	none	none	none	asp-4	FALSE	Matrisome-associated
551	520	190703_SV_ECM	Vega	190703_SV_ECM	Vega_d::2	RB2035::daf2::15::RNAi	d::2	2	d	5.99844	6.24219	1.88437	1.88437	RB2035	NA	daf2	NA	NA	15	20	RNAi	NA	NA	NA	NA	35	25.9034	0.0833333	0.0833333	NA	NA	1	Escaped machine detection	NA	Automated Analysis	Lifespan Machine	NA	NA	NA	daf-2	Vega_d::2	25.9034	none	none	none	none	asp-4	FALSE	Matrisome-associated
552	520	190703_SV_ECM	Vega	190703_SV_ECM	Vega_d::2	RB2035::daf2::15::RNAi	d::2	2	d	5.99844	6.24219	1.88437	1.88437	RB2035	NA	daf2	NA	NA	15	20	RNAi	NA	NA	NA	NA	35	25.9034	0.0833333	0.0833333	NA	NA	1	Escaped machine detection	NA	Automated Analysis	Lifespan Machine	NA	NA	NA	daf-2	Vega_d::2	25.9034	none	none	none	none	asp-4	FALSE	Matrisome-associated
553	520	190703_SV_ECM	Vega	190703_SV_ECM	Vega_d::2	RB2035::daf2::15::RNAi	d::2	2	d	5.99844	6.24219	1.88437	1.88437	RB2035	NA	daf2	NA	NA	15	20	RNAi	NA	NA	NA	NA	35	25.9034	0.0833333	0.0833333	NA	NA	1	Escaped machine detection	NA	Automated Analysis	Lifespan Machine	NA	NA	NA	daf-2	Vega_d::2	25.9034	none	none	none	none	asp-4	FALSE	Matrisome-associated
554	520	190703_SV_ECM	Vega	190703_SV_ECM	Vega_d::2	RB2035::daf2::15::RNAi	d::2	2	d	5.99844	6.24219	1.88437	1.88437	RB2035	NA	daf2	NA	NA	15	20	RNAi	NA	NA	NA	NA	35	25.9034	0.0833333	0.0833333	NA	NA	1	Escaped machine detection	NA	Automated Analysis	Lifespan Machine	NA	NA	NA	daf-2	Vega_d::2	25.9034	none	none	none	none	asp-4	FALSE	Matrisome-associated
555	520	190703_SV_ECM	Vega	190703_SV_ECM	Vega_d::2	RB2035::daf2::15::RNAi	d::2	2	d	5.99844	6.24219	1.88437	1.88437	RB2035	NA	daf2	NA	NA	15	20	RNAi	NA	NA	NA	NA	35	25.9034	0.0833333	0.0833333	NA	NA	1	Escaped machine detection	NA	Automated Analysis	Lifespan Machine	NA	NA	NA	daf-2	Vega_d::2	25.9034	none	none	none	none	asp-4	FALSE	Matrisome-associated
556	520	190703_SV_ECM	Vega	190703_SV_ECM	Vega_d::2	RB2035::daf2::15::RNAi	d::2	2	d	5.99844	6.24219	1.88437	1.88437	RB2035	NA	daf2	NA	NA	15	20	RNAi	NA	NA	NA	NA	35	25.9034	0.0833333	0.0833333	NA	NA	1	Escaped machine detection	NA	Automated Analysis	Lifespan Machine	NA	NA	NA	daf-2	Vega_d::2	25.9034	none	none	none	none	asp-4	FALSE	Matrisome-associated
557	520	190703_SV_ECM	Vega	190703_SV_ECM	Vega_d::2	RB2035::daf2::15::RNAi	d::2	2	d	5.99844	6.24219	1.88437	1.88437	RB2035	NA	daf2	NA	NA	15	20	RNAi	NA	NA	NA	NA	35	25.9034	0.0833333	0.0833333	NA	NA	1	Escaped machine detection	NA	Automated Analysis	Lifespan Machine	NA	NA	NA	daf-2	Vega_d::2	25.9034	none	none	none	none	asp-4	FALSE	Matrisome-associated
558	520	190703_SV_ECM	Vega	190703_SV_ECM	Vega_d::2	RB2035::daf2::15::RNAi	d::2	2	d	5.99844	6.24219	1.88437	1.88437	RB2035	NA	daf2	NA	NA	15	20	RNAi	NA	NA	NA	NA	35	25.9034	0.0833333	0.0833333	NA	NA	1	Escaped machine detection	NA	Automated Analysis	Lifespan Machine	NA	NA	NA	daf-2	Vega_d::2	25.9034	none	none	none	none	asp-4	FALSE	Matrisome-associated
559	520	190703_SV_ECM	Vega	190703_SV_ECM	Vega_d::2	RB2035::daf2::15::RNAi	d::2	2	d	5.99844	6.24219	1.88437	1.88437	RB2035	NA	daf2	NA	NA	15	20	RNAi	NA	NA	NA	NA	35	25.9034	0.0833333	0.0833333	NA	NA	1	Escaped machine detection	NA	Automated Analysis	Lifespan Machine	NA	NA	NA	daf-2	Vega_d::2	25.9034	none	none	none	none	asp-4	FALSE	Matrisome-associated
560	520	190703_SV_ECM	Vega	190703_SV_ECM	Vega_d::2	RB2035::daf2::15::RNAi	d::2	2	d	5.99844	6.24219	1.88437	1.88437	RB2035	NA	daf2	NA	NA	15	20	RNAi	NA	NA	NA	NA	35	25.9034	0.0833333	0.0833333	NA	NA	1	Escaped machine detection	NA	Automated Analysis	Lifespan Machine	NA	NA	NA	daf-2	Vega_d::2	25.9034	none	none	none	none	asp-4	FALSE	Matrisome-associated
561	520	190703_SV_ECM	Vega	190703_SV_ECM	Vega_d::2	RB2035::daf2::15::RNAi	d::2	2	d	5.99844	6.24219	1.88437	1.88437	RB2035	NA	daf2	NA	NA	15	20	RNAi	NA	NA	NA	NA	35	25.9034	0.0833333	0.0833333	NA	NA	1	Escaped machine detection	NA	Automated Analysis	Lifespan Machine	NA	NA	NA	daf-2	Vega_d::2	25.9034	none	none	none	none	asp-4	FALSE	Matrisome-associated
562	520	190703_SV_ECM	Vega	190703_SV_ECM	Vega_d::2	RB2035::daf2::15::RNAi	d::2	2	d	5.99844	6.24219	1.88437	1.88437	RB2035	NA	daf2	NA	NA	15	20	RNAi	NA	NA	NA	NA	35	25.9034	0.0833333	0.0833333	NA	NA	1	Escaped machine detection	NA	Automated Analysis	Lifespan Machine	NA	NA	NA	daf-2	Vega_d::2	25.9034	none	none	none	none	asp-4	FALSE	Matrisome-associated
563	520	190703_SV_ECM	Vega	190703_SV_ECM	Vega_d::2	RB2035::daf2::15::RNAi	d::2	2	d	5.99844	6.24219	1.88437	1.88437	RB2035	NA	daf2	NA	NA	15	20	RNAi	NA	NA	NA	NA	35	25.9034	0.0833333	0.0833333	NA	NA	1	Escaped machine detection	NA	Automated Analysis	Lifespan Machine	NA	NA	NA	daf-2	Vega_d::2	25.9034	none	none	none	none	asp-4	FALSE	Matrisome-associated
564	520	190703_SV_ECM	Vega	190703_SV_ECM	Vega_d::2	RB2035::daf2::15::RNAi	d::2	2	d	5.99844	6.24219	1.88437	1.88437	RB2035	NA	daf2	NA	NA	15	20	RNAi	NA	NA	NA	NA	35	25.9034	0.0833333	0.0833333	NA	NA	1	Escaped machine detection	NA	Automated Analysis	Lifespan Machine	NA	NA	NA	daf-2	Vega_d::2	25.9034	none	none	none	none	asp-4	FALSE	Matrisome-associated
565	520	190703_SV_ECM	Vega	190703_SV_ECM	Vega_d::2	RB2035::daf2::15::RNAi	d::2	2	d	5.99844	6.24219	1.88437	1.88437	RB2035	NA	daf2	NA	NA	15	20	RNAi	NA	NA	NA	NA	35	25.9034	0.0833333	0.0833333	NA	NA	1	Escaped machine detection	NA	Automated Analysis	Lifespan Machine	NA	NA	NA	daf-2	Vega_d::2	25.9034	none	none	none	none	asp-4	FALSE	Matrisome-associated
566	520	190703_SV_ECM	Vega	190703_SV_ECM	Vega_d::2	RB2035::daf2::15::RNAi	d::2	2	d	5.99844	6.24219	1.88437	1.88437	RB2035	NA	daf2	NA	NA	15	20	RNAi	NA	NA	NA	NA	35	25.9034	0.0833333	0.0833333	NA	NA	1	Escaped machine detection	NA	Automated Analysis	Lifespan Machine	NA	NA	NA	daf-2	Vega_d::2	25.9034	none	none	none	none	asp-4	FALSE	Matrisome-associated
567	520	190703_SV_ECM	Vega	190703_SV_ECM	Vega_d::2	RB2035::daf2::15::RNAi	d::2	2	d	5.99844	6.24219	1.88437	1.88437	RB2035	NA	daf2	NA	NA	15	20	RNAi	NA	NA	NA	NA	35	25.9034	0.0833333	0.0833333	NA	NA	1	Escaped machine detection	NA	Automated Analysis	Lifespan Machine	NA	NA	NA	daf-2	Vega_d::2	25.9034	none	none	none	none	asp-4	FALSE	Matrisome-associated
568	521	190703_SV_ECM	Vega	190703_SV_ECM	Vega_d::2	RB2035::daf2::15::RNAi	d::2	2	d	5.99844	6.24219	1.88437	1.88437	RB2035	NA	daf2	NA	NA	15	20	RNAi	NA	NA	NA	NA	1	25.9034	1.16667	0.0833333	25.9867	27.6534	0	NA	NA	Automated Analysis	Lifespan Machine	NA	NA	NA	daf-2	Vega_d::2	25.9034	none	none	none	none	asp-4	FALSE	Matrisome-associated
569	522	190703_SV_ECM	Vega	190703_SV_ECM	Vega_d::2	RB2035::daf2::15::RNAi	d::2	2	d	5.99844	6.24219	1.88437	1.88437	RB2035	NA	daf2	NA	NA	15	20	RNAi	NA	NA	NA	NA	1	26.82	10.4167	0.0833333	31.9034	33.57	0	NA	NA	Automated Analysis	Lifespan Machine	NA	NA	NA	daf-2	Vega_d::2	26.82	none	none	none	none	asp-4	FALSE	Matrisome-associated
570	523	190703_SV_ECM	Vega	190703_SV_ECM	Vega_d::2	RB2035::daf2::15::RNAi	d::2	2	d	5.99844	6.24219	1.88437	1.88437	RB2035	NA	daf2	NA	NA	15	20	RNAi	NA	NA	NA	NA	1	26.9867	2.08333	0.0833333	NA	NA	0	NA	NA	Automated Analysis	Lifespan Machine	NA	NA	NA	daf-2	Vega_d::2	26.9867	none	none	none	none	asp-4	FALSE	Matrisome-associated
571	524	190703_SV_ECM	Vega	190703_SV_ECM	Vega_d::2	RB2035::daf2::15::RNAi	d::2	2	d	5.99844	6.24219	1.88437	1.88437	RB2035	NA	daf2	NA	NA	15	20	RNAi	NA	NA	NA	NA	1	28.9034	1.83333	0.0833333	NA	NA	0	NA	NA	Automated Analysis	Lifespan Machine	NA	NA	NA	daf-2	Vega_d::2	28.9034	none	none	none	none	asp-4	FALSE	Matrisome-associated
572	525	190703_SV_ECM	Vega	190703_SV_ECM	Vega_d::2	RB2035::daf2::15::RNAi	d::2	2	d	5.99844	6.24219	1.88437	1.88437	RB2035	NA	daf2	NA	NA	15	20	RNAi	NA	NA	NA	NA	1	29.4034	0.833333	0.0833333	28.57	31.7367	0	NA	NA	Automated Analysis	Lifespan Machine	NA	NA	NA	daf-2	Vega_d::2	29.4034	none	none	none	none	asp-4	FALSE	Matrisome-associated
573	526	190703_SV_ECM	Vega	190703_SV_ECM	Vega_d::2	RB2035::daf2::15::RNAi	d::2	2	d	5.99844	6.24219	1.88437	1.88437	RB2035	NA	daf2	NA	NA	15	20	RNAi	NA	NA	NA	NA	1	30.57	0.916667	0.0833333	NA	NA	0	NA	NA	Automated Analysis	Lifespan Machine	NA	NA	NA	daf-2	Vega_d::2	30.57	none	none	none	none	asp-4	FALSE	Matrisome-associated
574	527	190703_SV_ECM	Vega	190703_SV_ECM	Vega_d::2	RB2035::daf2::15::RNAi	d::2	2	d	5.99844	6.24219	1.88437	1.88437	RB2035	NA	daf2	NA	NA	15	20	RNAi	NA	NA	NA	NA	1	30.6534	1.25	0.0833333	NA	NA	0	NA	NA	Automated Analysis	Lifespan Machine	NA	NA	NA	daf-2	Vega_d::2	30.6534	none	none	none	none	asp-4	FALSE	Matrisome-associated
575	528	190703_SV_ECM	Vega	190703_SV_ECM	Vega_d::2	RB2035::daf2::15::RNAi	d::2	2	d	5.99844	6.24219	1.88437	1.88437	RB2035	NA	daf2	NA	NA	15	20	RNAi	NA	NA	NA	NA	1	31.4867	0.666667	0.0833333	38.7367	40.57	0	NA	NA	Automated Analysis	Lifespan Machine	NA	NA	NA	daf-2	Vega_d::2	31.4867	none	none	none	none	asp-4	FALSE	Matrisome-associated
576	529	190703_SV_ECM	Vega	190703_SV_ECM	Vega_d::2	RB2035::daf2::15::RNAi	d::2	2	d	5.99844	6.24219	1.88437	1.88437	RB2035	NA	daf2	NA	NA	15	20	RNAi	NA	NA	NA	NA	1	31.7367	0.916667	0.0833333	NA	NA	0	NA	NA	Automated Analysis	Lifespan Machine	NA	NA	NA	daf-2	Vega_d::2	31.7367	none	none	none	none	asp-4	FALSE	Matrisome-associated
577	530	190703_SV_ECM	Vega	190703_SV_ECM	Vega_d::2	RB2035::daf2::15::RNAi	d::2	2	d	5.99844	6.24219	1.88437	1.88437	RB2035	NA	daf2	NA	NA	15	20	RNAi	NA	NA	NA	NA	1	31.9034	0.833333	0.0833333	NA	NA	0	NA	NA	Automated Analysis	Lifespan Machine	NA	NA	NA	daf-2	Vega_d::2	31.9034	none	none	none	none	asp-4	FALSE	Matrisome-associated
578	531	190703_SV_ECM	Vega	190703_SV_ECM	Vega_d::2	RB2035::daf2::15::RNAi	d::2	2	d	5.99844	6.24219	1.88437	1.88437	RB2035	NA	daf2	NA	NA	15	20	RNAi	NA	NA	NA	NA	1	32.1534	0.916667	0.0833333	NA	NA	0	NA	NA	Automated Analysis	Lifespan Machine	NA	NA	NA	daf-2	Vega_d::2	32.1534	none	none	none	none	asp-4	FALSE	Matrisome-associated
579	532	190703_SV_ECM	Vega	190703_SV_ECM	Vega_d::2	RB2035::daf2::15::RNAi	d::2	2	d	5.99844	6.24219	1.88437	1.88437	RB2035	NA	daf2	NA	NA	15	20	RNAi	NA	NA	NA	NA	1	32.4867	0.416667	0.0833333	32.07	38.32	0	NA	NA	Automated Analysis	Lifespan Machine	NA	NA	NA	daf-2	Vega_d::2	32.4867	none	none	none	none	asp-4	FALSE	Matrisome-associated
580	533	190703_SV_ECM	Vega	190703_SV_ECM	Vega_d::2	RB2035::daf2::15::RNAi	d::2	2	d	5.99844	6.24219	1.88437	1.88437	RB2035	NA	daf2	NA	NA	15	20	RNAi	NA	NA	NA	NA	1	32.4867	1.08333	0.0833333	NA	NA	0	NA	NA	Automated Analysis	Lifespan Machine	NA	NA	NA	daf-2	Vega_d::2	32.4867	none	none	none	none	asp-4	FALSE	Matrisome-associated
581	534	190703_SV_ECM	Vega	190703_SV_ECM	Vega_d::2	RB2035::daf2::15::RNAi	d::2	2	d	5.99844	6.24219	1.88437	1.88437	RB2035	NA	daf2	NA	NA	15	20	RNAi	NA	NA	NA	NA	1	32.9867	2.75	0.0833333	36.07	37.2367	0	NA	NA	Automated Analysis	Lifespan Machine	NA	NA	NA	daf-2	Vega_d::2	32.9867	none	none	none	none	asp-4	FALSE	Matrisome-associated
582	535	190703_SV_ECM	Vega	190703_SV_ECM	Vega_d::2	RB2035::daf2::15::RNAi	d::2	2	d	5.99844	6.24219	1.88437	1.88437	RB2035	NA	daf2	NA	NA	15	20	RNAi	NA	NA	NA	NA	1	33.07	0.666667	0.0833333	NA	NA	0	NA	NA	Automated Analysis	Lifespan Machine	NA	NA	NA	daf-2	Vega_d::2	33.07	none	none	none	none	asp-4	FALSE	Matrisome-associated
583	536	190703_SV_ECM	Vega	190703_SV_ECM	Vega_d::2	RB2035::daf2::15::RNAi	d::2	2	d	5.99844	6.24219	1.88437	1.88437	RB2035	NA	daf2	NA	NA	15	20	RNAi	NA	NA	NA	NA	1	33.1534	4.25	0.0833333	NA	NA	0	NA	NA	Automated Analysis	Lifespan Machine	NA	NA	NA	daf-2	Vega_d::2	33.1534	none	none	none	none	asp-4	FALSE	Matrisome-associated
584	537	190703_SV_ECM	Vega	190703_SV_ECM	Vega_d::2	RB2035::daf2::15::RNAi	d::2	2	d	5.99844	6.24219	1.88437	1.88437	RB2035	NA	daf2	NA	NA	15	20	RNAi	NA	NA	NA	NA	1	33.32	1.08333	0.0833333	NA	NA	0	NA	NA	Automated Analysis	Lifespan Machine	NA	NA	NA	daf-2	Vega_d::2	33.32	none	none	none	none	asp-4	FALSE	Matrisome-associated
585	538	190703_SV_ECM	Vega	190703_SV_ECM	Vega_d::2	RB2035::daf2::15::RNAi	d::2	2	d	5.99844	6.24219	1.88437	1.88437	RB2035	NA	daf2	NA	NA	15	20	RNAi	NA	NA	NA	NA	1	33.4867	4.66667	0.0833333	NA	NA	0	NA	NA	Automated Analysis	Lifespan Machine	NA	NA	NA	daf-2	Vega_d::2	33.4867	none	none	none	none	asp-4	FALSE	Matrisome-associated
586	539	190703_SV_ECM	Vega	190703_SV_ECM	Vega_d::2	RB2035::daf2::15::RNAi	d::2	2	d	5.99844	6.24219	1.88437	1.88437	RB2035	NA	daf2	NA	NA	15	20	RNAi	NA	NA	NA	NA	1	33.57	1.58333	0.0833333	NA	NA	0	NA	NA	Automated Analysis	Lifespan Machine	NA	NA	NA	daf-2	Vega_d::2	33.57	none	none	none	none	asp-4	FALSE	Matrisome-associated
587	540	190703_SV_ECM	Vega	190703_SV_ECM	Vega_d::2	RB2035::daf2::15::RNAi	d::2	2	d	5.99844	6.24219	1.88437	1.88437	RB2035	NA	daf2	NA	NA	15	20	RNAi	NA	NA	NA	NA	1	33.7367	1.25	0.0833333	NA	NA	0	NA	NA	Automated Analysis	Lifespan Machine	NA	NA	NA	daf-2	Vega_d::2	33.7367	none	none	none	none	asp-4	FALSE	Matrisome-associated
588	541	190703_SV_ECM	Vega	190703_SV_ECM	Vega_d::2	RB2035::daf2::15::RNAi	d::2	2	d	5.99844	6.24219	1.88437	1.88437	RB2035	NA	daf2	NA	NA	15	20	RNAi	NA	NA	NA	NA	1	34.32	9.66667	0.0833333	NA	NA	0	NA	NA	Automated Analysis	Lifespan Machine	NA	NA	NA	daf-2	Vega_d::2	34.32	none	none	none	none	asp-4	FALSE	Matrisome-associated
589	542	190703_SV_ECM	Vega	190703_SV_ECM	Vega_d::2	RB2035::daf2::15::RNAi	d::2	2	d	5.99844	6.24219	1.88437	1.88437	RB2035	NA	daf2	NA	NA	15	20	RNAi	NA	NA	NA	NA	1	34.57	0.833333	0.0833333	NA	NA	0	NA	NA	Automated Analysis	Lifespan Machine	NA	NA	NA	daf-2	Vega_d::2	34.57	none	none	none	none	asp-4	FALSE	Matrisome-associated
590	543	190703_SV_ECM	Vega	190703_SV_ECM	Vega_d::2	RB2035::daf2::15::RNAi	d::2	2	d	5.99844	6.24219	1.88437	1.88437	RB2035	NA	daf2	NA	NA	15	20	RNAi	NA	NA	NA	NA	1	34.9867	0.0833333	0.0833333	NA	NA	0	NA	NA	Automated Analysis	Lifespan Machine	NA	NA	NA	daf-2	Vega_d::2	34.9867	none	none	none	none	asp-4	FALSE	Matrisome-associated
591	544	190703_SV_ECM	Vega	190703_SV_ECM	Vega_d::2	RB2035::daf2::15::RNAi	d::2	2	d	5.99844	6.24219	1.88437	1.88437	RB2035	NA	daf2	NA	NA	15	20	RNAi	NA	NA	NA	NA	1	35.07	0.916667	0.0833333	NA	NA	0	NA	NA	Automated Analysis	Lifespan Machine	NA	NA	NA	daf-2	Vega_d::2	35.07	none	none	none	none	asp-4	FALSE	Matrisome-associated
592	545	190703_SV_ECM	Vega	190703_SV_ECM	Vega_d::2	RB2035::daf2::15::RNAi	d::2	2	d	5.99844	6.24219	1.88437	1.88437	RB2035	NA	daf2	NA	NA	15	20	RNAi	NA	NA	NA	NA	1	35.1534	6.91667	0.0833333	NA	NA	0	NA	NA	Automated Analysis	Lifespan Machine	NA	NA	NA	daf-2	Vega_d::2	35.1534	none	none	none	none	asp-4	FALSE	Matrisome-associated
593	546	190703_SV_ECM	Vega	190703_SV_ECM	Vega_d::2	RB2035::daf2::15::RNAi	d::2	2	d	5.99844	6.24219	1.88437	1.88437	RB2035	NA	daf2	NA	NA	15	20	RNAi	NA	NA	NA	NA	1	35.6534	0.0833333	0.0833333	NA	NA	0	NA	NA	Automated Analysis	Lifespan Machine	NA	NA	NA	daf-2	Vega_d::2	35.6534	none	none	none	none	asp-4	FALSE	Matrisome-associated
594	547	190703_SV_ECM	Vega	190703_SV_ECM	Vega_d::2	RB2035::daf2::15::RNAi	d::2	2	d	5.99844	6.24219	1.88437	1.88437	RB2035	NA	daf2	NA	NA	15	20	RNAi	NA	NA	NA	NA	1	35.7367	3.08333	0.0833333	36.07	38.2367	0	NA	NA	Automated Analysis	Lifespan Machine	NA	NA	NA	daf-2	Vega_d::2	35.7367	none	none	none	none	asp-4	FALSE	Matrisome-associated
595	548	190703_SV_ECM	Vega	190703_SV_ECM	Vega_d::2	RB2035::daf2::15::RNAi	d::2	2	d	5.99844	6.24219	1.88437	1.88437	RB2035	NA	daf2	NA	NA	15	20	RNAi	NA	NA	NA	NA	1	36.57	1	0.0833333	NA	NA	0	NA	NA	Automated Analysis	Lifespan Machine	NA	NA	NA	daf-2	Vega_d::2	36.57	none	none	none	none	asp-4	FALSE	Matrisome-associated
596	549	190703_SV_ECM	Vega	190703_SV_ECM	Vega_d::2	RB2035::daf2::15::RNAi	d::2	2	d	5.99844	6.24219	1.88437	1.88437	RB2035	NA	daf2	NA	NA	15	20	RNAi	NA	NA	NA	NA	1	36.82	2.33333	0.0833333	NA	NA	0	NA	NA	Automated Analysis	Lifespan Machine	NA	NA	NA	daf-2	Vega_d::2	36.82	none	none	none	none	asp-4	FALSE	Matrisome-associated
597	550	190703_SV_ECM	Vega	190703_SV_ECM	Vega_d::2	RB2035::daf2::15::RNAi	d::2	2	d	5.99844	6.24219	1.88437	1.88437	RB2035	NA	daf2	NA	NA	15	20	RNAi	NA	NA	NA	NA	1	37.32	2.08333	0.0833333	NA	NA	0	NA	NA	Automated Analysis	Lifespan Machine	NA	NA	NA	daf-2	Vega_d::2	37.32	none	none	none	none	asp-4	FALSE	Matrisome-associated
598	551	190703_SV_ECM	Vega	190703_SV_ECM	Vega_d::2	RB2035::daf2::15::RNAi	d::2	2	d	5.99844	6.24219	1.88437	1.88437	RB2035	NA	daf2	NA	NA	15	20	RNAi	NA	NA	NA	NA	1	37.7367	1.66667	0.0833333	NA	NA	0	NA	NA	Automated Analysis	Lifespan Machine	NA	NA	NA	daf-2	Vega_d::2	37.7367	none	none	none	none	asp-4	FALSE	Matrisome-associated
599	552	190703_SV_ECM	Vega	190703_SV_ECM	Vega_d::2	RB2035::daf2::15::RNAi	d::2	2	d	5.99844	6.24219	1.88437	1.88437	RB2035	NA	daf2	NA	NA	15	20	RNAi	NA	NA	NA	NA	1	38.7367	2.08333	0.0833333	NA	NA	0	NA	NA	Automated Analysis	Lifespan Machine	NA	NA	NA	daf-2	Vega_d::2	38.7367	none	none	none	none	asp-4	FALSE	Matrisome-associated
600	553	190703_SV_ECM	Vega	190703_SV_ECM	Vega_d::2	RB2035::daf2::15::RNAi	d::2	2	d	5.99844	6.24219	1.88437	1.88437	RB2035	NA	daf2	NA	NA	15	20	RNAi	NA	NA	NA	NA	1	39.9867	0.916667	0.0833333	NA	NA	0	NA	NA	Automated Analysis	Lifespan Machine	NA	NA	NA	daf-2	Vega_d::2	39.9867	none	none	none	none	asp-4	FALSE	Matrisome-associated
601	554	190703_SV_ECM	Vega	190703_SV_ECM	Vega_d::2	RB2035::daf2::15::RNAi	d::2	2	d	5.99844	6.24219	1.88437	1.88437	RB2035	NA	daf2	NA	NA	15	20	RNAi	NA	NA	NA	NA	1	41.2367	0.833333	0.0833333	NA	NA	0	NA	NA	Automated Analysis	Lifespan Machine	NA	NA	NA	daf-2	Vega_d::2	41.2367	none	none	none	none	asp-4	FALSE	Matrisome-associated
602	555	190703_SV_ECM	Vega	190703_SV_ECM	Vega_d::2	RB2035::daf2::15::RNAi	d::2	2	d	5.99844	6.24219	1.88437	1.88437	RB2035	NA	daf2	NA	NA	15	20	RNAi	NA	NA	NA	NA	1	41.7367	2	0.0833333	NA	NA	0	NA	NA	Automated Analysis	Lifespan Machine	NA	NA	NA	daf-2	Vega_d::2	41.7367	none	none	none	none	asp-4	FALSE	Matrisome-associated
603	556	190703_SV_ECM	Vega	190703_SV_ECM	Vega_d::2	RB2035::daf2::15::RNAi	d::2	2	d	5.99844	6.24219	1.88437	1.88437	RB2035	NA	daf2	NA	NA	15	20	RNAi	NA	NA	NA	NA	1	41.82	2.25	0.0833333	41.4034	43.82	0	NA	NA	Automated Analysis	Lifespan Machine	NA	NA	NA	daf-2	Vega_d::2	41.82	none	none	none	none	asp-4	FALSE	Matrisome-associated
604	557	190703_SV_ECM	Vega	190703_SV_ECM	Vega_d::2	RB2035::daf2::15::RNAi	d::2	2	d	5.99844	6.24219	1.88437	1.88437	RB2035	NA	daf2	NA	NA	15	20	RNAi	NA	NA	NA	NA	1	43.4867	0.0833333	0.0833333	NA	NA	0	NA	NA	Automated Analysis	Lifespan Machine	NA	NA	NA	daf-2	Vega_d::2	43.4867	none	none	none	none	asp-4	FALSE	Matrisome-associated
605	558	190703_SV_ECM	Vega	190703_SV_ECM	Vega_d::2	RB2035::daf2::15::RNAi	d::2	2	d	5.99844	6.24219	1.88437	1.88437	RB2035	NA	daf2	NA	NA	15	20	RNAi	NA	NA	NA	NA	1	43.7367	2.5	0.0833333	NA	NA	0	NA	NA	Automated Analysis	Lifespan Machine	NA	NA	NA	daf-2	Vega_d::2	43.7367	none	none	none	none	asp-4	FALSE	Matrisome-associated
606	559	190703_SV_ECM	Vega	190703_SV_ECM	Vega_d::2	RB2035::daf2::15::RNAi	d::2	2	d	5.99844	6.24219	1.88437	1.88437	RB2035	NA	daf2	NA	NA	15	20	RNAi	NA	NA	NA	NA	1	44.07	2.16667	0.0833333	NA	NA	0	NA	NA	Automated Analysis	Lifespan Machine	NA	NA	NA	daf-2	Vega_d::2	44.07	none	none	none	none	asp-4	FALSE	Matrisome-associated
607	560	190703_SV_ECM	Vega	190703_SV_ECM	Vega_d::2	RB2035::daf2::15::RNAi	d::2	2	d	5.99844	6.24219	1.88437	1.88437	RB2035	NA	daf2	NA	NA	15	20	RNAi	NA	NA	NA	NA	1	45.07	2.83333	0.0833333	NA	NA	0	NA	NA	Automated Analysis	Lifespan Machine	NA	NA	NA	daf-2	Vega_d::2	45.07	none	none	none	none	asp-4	FALSE	Matrisome-associated
608	561	190703_SV_ECM	Vega	190703_SV_ECM	Vega_d::2	RB2035::daf2::15::RNAi	d::2	2	d	5.99844	6.24219	1.88437	1.88437	RB2035	NA	daf2	NA	NA	15	20	RNAi	NA	NA	NA	NA	1	45.57	1.08333	0.0833333	NA	NA	0	NA	NA	Automated Analysis	Lifespan Machine	NA	NA	NA	daf-2	Vega_d::2	45.57	none	none	none	none	asp-4	FALSE	Matrisome-associated
609	562	190703_SV_ECM	Vega	190703_SV_ECM	Vega_d::2	RB2035::daf2::15::RNAi	d::2	2	d	5.99844	6.24219	1.88437	1.88437	RB2035	NA	daf2	NA	NA	15	20	RNAi	NA	NA	NA	NA	1	45.7367	1.5	0.0833333	NA	NA	0	NA	NA	Automated Analysis	Lifespan Machine	NA	NA	NA	daf-2	Vega_d::2	45.7367	none	none	none	none	asp-4	FALSE	Matrisome-associated
610	563	190703_SV_ECM	Vega	190703_SV_ECM	Vega_d::2	RB2035::daf2::15::RNAi	d::2	2	d	5.99844	6.24219	1.88437	1.88437	RB2035	NA	daf2	NA	NA	15	20	RNAi	NA	NA	NA	NA	1	46.4034	2	0.166667	NA	NA	0	NA	NA	Automated Analysis	Lifespan Machine	NA	NA	NA	daf-2	Vega_d::2	46.4034	none	none	none	none	asp-4	FALSE	Matrisome-associated
611	564	190703_SV_ECM	Vega	190703_SV_ECM	Vega_d::2	RB2035::daf2::15::RNAi	d::2	2	d	5.99844	6.24219	1.88437	1.88437	RB2035	NA	daf2	NA	NA	15	20	RNAi	NA	NA	NA	NA	1	46.4034	3	0.166667	NA	NA	0	NA	NA	Automated Analysis	Lifespan Machine	NA	NA	NA	daf-2	Vega_d::2	46.4034	none	none	none	none	asp-4	FALSE	Matrisome-associated
612	565	190703_SV_ECM	Vega	190703_SV_ECM	Vega_d::2	RB2035::daf2::15::RNAi	d::2	2	d	5.99844	6.24219	1.88437	1.88437	RB2035	NA	daf2	NA	NA	15	20	RNAi	NA	NA	NA	NA	1	48.7367	6.25	0.166667	NA	NA	0	NA	NA	Automated Analysis	Lifespan Machine	NA	NA	NA	daf-2	Vega_d::2	48.7367	none	none	none	none	asp-4	FALSE	Matrisome-associated
613	566	190703_SV_ECM	Vega	190703_SV_ECM	Vega_d::2	RB2035::daf2::15::RNAi	d::2	2	d	5.99844	6.24219	1.88437	1.88437	RB2035	NA	daf2	NA	NA	15	20	RNAi	NA	NA	NA	NA	1	49.7367	1.08333	0.333333	NA	NA	0	NA	NA	Automated Analysis	Lifespan Machine	NA	NA	NA	daf-2	Vega_d::2	49.7367	none	none	none	none	asp-4	FALSE	Matrisome-associated
614	567	190703_SV_ECM	Vega	190703_SV_ECM	Vega_d::2	RB2035::daf2::15::RNAi	d::2	2	d	5.99844	6.24219	1.88437	1.88437	RB2035	NA	daf2	NA	NA	15	20	RNAi	NA	NA	NA	NA	1	51.4867	3.25	0.333333	57.6534	59.1534	0	NA	NA	Automated Analysis	Lifespan Machine	NA	NA	NA	daf-2	Vega_d::2	51.4867	none	none	none	none	asp-4	FALSE	Matrisome-associated
615	568	190703_SV_ECM	Vega	190703_SV_ECM	Vega_d::2	RB2035::daf2::15::RNAi	d::2	2	d	5.99844	6.24219	1.88437	1.88437	RB2035	NA	daf2	NA	NA	15	20	RNAi	NA	NA	NA	NA	1	52.7367	1	0.0833333	55.9034	57.9034	0	NA	NA	Automated Analysis	Lifespan Machine	NA	NA	NA	daf-2	Vega_d::2	52.7367	none	none	none	none	asp-4	FALSE	Matrisome-associated
616	569	190703_SV_ECM	Vega	190703_SV_ECM	Vega_d::2	RB2035::daf2::15::RNAi	d::2	2	d	5.99844	6.24219	1.88437	1.88437	RB2035	NA	daf2	NA	NA	15	20	RNAi	NA	NA	NA	NA	1	56.7367	7.08333	0.333333	58.9867	60.4034	0	NA	NA	Automated Analysis	Lifespan Machine	NA	NA	NA	daf-2	Vega_d::2	56.7367	none	none	none	none	asp-4	FALSE	Matrisome-associated
617	570	190703_SV_ECM	Vega	190703_SV_ECM	Vega_d::3	RB2035::L4440::15::RNAi	d::3	3	d	6.05469	8.31719	1.88437	1.88437	RB2035	NA	L4440	NA	NA	15	20	RNAi	NA	NA	NA	NA	1	14.07	7	0.0833333	16.1534	17.4034	0	NA	NA	Automated Analysis	Lifespan Machine	NA	NA	NA	L4440	Vega_d::3	14.07	none	none	none	none	asp-4	FALSE	Matrisome-associated
618	571	190703_SV_ECM	Vega	190703_SV_ECM	Vega_d::3	RB2035::L4440::15::RNAi	d::3	3	d	6.05469	8.31719	1.88437	1.88437	RB2035	NA	L4440	NA	NA	15	20	RNAi	NA	NA	NA	NA	1	14.1534	1.16667	0.0833333	14.1534	15.9034	0	NA	NA	Automated Analysis	Lifespan Machine	NA	NA	NA	L4440	Vega_d::3	14.1534	none	none	none	none	asp-4	FALSE	Matrisome-associated
619	572	190703_SV_ECM	Vega	190703_SV_ECM	Vega_d::3	RB2035::L4440::15::RNAi	d::3	3	d	6.05469	8.31719	1.88437	1.88437	RB2035	NA	L4440	NA	NA	15	20	RNAi	NA	NA	NA	NA	1	14.7367	4.66667	0.0833333	NA	NA	0	NA	NA	Automated Analysis	Lifespan Machine	NA	NA	NA	L4440	Vega_d::3	14.7367	none	none	none	none	asp-4	FALSE	Matrisome-associated
620	573	190703_SV_ECM	Vega	190703_SV_ECM	Vega_d::3	RB2035::L4440::15::RNAi	d::3	3	d	6.05469	8.31719	1.88437	1.88437	RB2035	NA	L4440	NA	NA	15	20	RNAi	NA	NA	NA	NA	1	14.82	1.16667	0.0833333	18.2367	23.32	0	NA	NA	Automated Analysis	Lifespan Machine	NA	NA	NA	L4440	Vega_d::3	14.82	none	none	none	none	asp-4	FALSE	Matrisome-associated
621	574	190703_SV_ECM	Vega	190703_SV_ECM	Vega_d::3	RB2035::L4440::15::RNAi	d::3	3	d	6.05469	8.31719	1.88437	1.88437	RB2035	NA	L4440	NA	NA	15	20	RNAi	NA	NA	NA	NA	1	14.9034	6.16667	0.0833333	21.7367	22.6534	0	NA	NA	Automated Analysis	Lifespan Machine	NA	NA	NA	L4440	Vega_d::3	14.9034	none	none	none	none	asp-4	FALSE	Matrisome-associated
622	575	190703_SV_ECM	Vega	190703_SV_ECM	Vega_d::3	RB2035::L4440::15::RNAi	d::3	3	d	6.05469	8.31719	1.88437	1.88437	RB2035	NA	L4440	NA	NA	15	20	RNAi	NA	NA	NA	NA	1	14.9034	7.16667	0.0833333	NA	NA	0	NA	NA	Automated Analysis	Lifespan Machine	NA	NA	NA	L4440	Vega_d::3	14.9034	none	none	none	none	asp-4	FALSE	Matrisome-associated
623	576	190703_SV_ECM	Vega	190703_SV_ECM	Vega_d::3	RB2035::L4440::15::RNAi	d::3	3	d	6.05469	8.31719	1.88437	1.88437	RB2035	NA	L4440	NA	NA	15	20	RNAi	NA	NA	NA	NA	1	14.9867	3.41667	0.0833333	15.57	20.9034	0	NA	NA	Automated Analysis	Lifespan Machine	NA	NA	NA	L4440	Vega_d::3	14.9867	none	none	none	none	asp-4	FALSE	Matrisome-associated
624	577	190703_SV_ECM	Vega	190703_SV_ECM	Vega_d::3	RB2035::L4440::15::RNAi	d::3	3	d	6.05469	8.31719	1.88437	1.88437	RB2035	NA	L4440	NA	NA	15	20	RNAi	NA	NA	NA	NA	1	15.07	3.58333	0.0833333	NA	NA	0	NA	NA	Automated Analysis	Lifespan Machine	NA	NA	NA	L4440	Vega_d::3	15.07	none	none	none	none	asp-4	FALSE	Matrisome-associated
625	578	190703_SV_ECM	Vega	190703_SV_ECM	Vega_d::3	RB2035::L4440::15::RNAi	d::3	3	d	6.05469	8.31719	1.88437	1.88437	RB2035	NA	L4440	NA	NA	15	20	RNAi	NA	NA	NA	NA	1	15.1534	2.5	0.0833333	15.9034	17.07	0	NA	NA	Automated Analysis	Lifespan Machine	NA	NA	NA	L4440	Vega_d::3	15.1534	none	none	none	none	asp-4	FALSE	Matrisome-associated
626	579	190703_SV_ECM	Vega	190703_SV_ECM	Vega_d::3	RB2035::L4440::15::RNAi	d::3	3	d	6.05469	8.31719	1.88437	1.88437	RB2035	NA	L4440	NA	NA	15	20	RNAi	NA	NA	NA	NA	1	15.2367	3.58333	0.0833333	NA	NA	0	NA	NA	Automated Analysis	Lifespan Machine	NA	NA	NA	L4440	Vega_d::3	15.2367	none	none	none	none	asp-4	FALSE	Matrisome-associated
627	580	190703_SV_ECM	Vega	190703_SV_ECM	Vega_d::3	RB2035::L4440::15::RNAi	d::3	3	d	6.05469	8.31719	1.88437	1.88437	RB2035	NA	L4440	NA	NA	15	20	RNAi	NA	NA	NA	NA	1	15.2367	0.0833333	0.0833333	NA	NA	0	NA	NA	Automated Analysis	Lifespan Machine	NA	NA	NA	L4440	Vega_d::3	15.2367	none	none	none	none	asp-4	FALSE	Matrisome-associated
628	581	190703_SV_ECM	Vega	190703_SV_ECM	Vega_d::3	RB2035::L4440::15::RNAi	d::3	3	d	6.05469	8.31719	1.88437	1.88437	RB2035	NA	L4440	NA	NA	15	20	RNAi	NA	NA	NA	NA	1	15.32	2.08333	0.0833333	16.6534	18.07	0	NA	NA	Automated Analysis	Lifespan Machine	NA	NA	NA	L4440	Vega_d::3	15.32	none	none	none	none	asp-4	FALSE	Matrisome-associated
629	582	190703_SV_ECM	Vega	190703_SV_ECM	Vega_d::3	RB2035::L4440::15::RNAi	d::3	3	d	6.05469	8.31719	1.88437	1.88437	RB2035	NA	L4440	NA	NA	15	20	RNAi	NA	NA	NA	NA	1	15.32	0.0833333	0.0833333	15.2367	15.82	0	NA	NA	Automated Analysis	Lifespan Machine	NA	NA	NA	L4440	Vega_d::3	15.32	none	none	none	none	asp-4	FALSE	Matrisome-associated
630	583	190703_SV_ECM	Vega	190703_SV_ECM	Vega_d::3	RB2035::L4440::15::RNAi	d::3	3	d	6.05469	8.31719	1.88437	1.88437	RB2035	NA	L4440	NA	NA	15	20	RNAi	NA	NA	NA	NA	1	15.4867	1.58333	0.0833333	NA	NA	0	NA	NA	Automated Analysis	Lifespan Machine	NA	NA	NA	L4440	Vega_d::3	15.4867	none	none	none	none	asp-4	FALSE	Matrisome-associated
631	584	190703_SV_ECM	Vega	190703_SV_ECM	Vega_d::3	RB2035::L4440::15::RNAi	d::3	3	d	6.05469	8.31719	1.88437	1.88437	RB2035	NA	L4440	NA	NA	15	20	RNAi	NA	NA	NA	NA	1	15.4867	3.75	0.0833333	NA	NA	0	NA	NA	Automated Analysis	Lifespan Machine	NA	NA	NA	L4440	Vega_d::3	15.4867	none	none	none	none	asp-4	FALSE	Matrisome-associated
632	585	190703_SV_ECM	Vega	190703_SV_ECM	Vega_d::3	RB2035::L4440::15::RNAi	d::3	3	d	6.05469	8.31719	1.88437	1.88437	RB2035	NA	L4440	NA	NA	15	20	RNAi	NA	NA	NA	NA	1	15.6534	5.33333	0.0833333	16.6534	17.9867	0	NA	NA	Automated Analysis	Lifespan Machine	NA	NA	NA	L4440	Vega_d::3	15.6534	none	none	none	none	asp-4	FALSE	Matrisome-associated
633	586	190703_SV_ECM	Vega	190703_SV_ECM	Vega_d::3	RB2035::L4440::15::RNAi	d::3	3	d	6.05469	8.31719	1.88437	1.88437	RB2035	NA	L4440	NA	NA	15	20	RNAi	NA	NA	NA	NA	1	15.6534	4.75	0.0833333	NA	NA	0	NA	NA	Automated Analysis	Lifespan Machine	NA	NA	NA	L4440	Vega_d::3	15.6534	none	none	none	none	asp-4	FALSE	Matrisome-associated
634	587	190703_SV_ECM	Vega	190703_SV_ECM	Vega_d::3	RB2035::L4440::15::RNAi	d::3	3	d	6.05469	8.31719	1.88437	1.88437	RB2035	NA	L4440	NA	NA	15	20	RNAi	NA	NA	NA	NA	1	15.6534	7.83333	0.0833333	NA	NA	0	NA	NA	Automated Analysis	Lifespan Machine	NA	NA	NA	L4440	Vega_d::3	15.6534	none	none	none	none	asp-4	FALSE	Matrisome-associated
635	588	190703_SV_ECM	Vega	190703_SV_ECM	Vega_d::3	RB2035::L4440::15::RNAi	d::3	3	d	6.05469	8.31719	1.88437	1.88437	RB2035	NA	L4440	NA	NA	15	20	RNAi	NA	NA	NA	NA	1	15.82	5.75	0.0833333	NA	NA	0	NA	NA	Automated Analysis	Lifespan Machine	NA	NA	NA	L4440	Vega_d::3	15.82	none	none	none	none	asp-4	FALSE	Matrisome-associated
636	589	190703_SV_ECM	Vega	190703_SV_ECM	Vega_d::3	RB2035::L4440::15::RNAi	d::3	3	d	6.05469	8.31719	1.88437	1.88437	RB2035	NA	L4440	NA	NA	15	20	RNAi	NA	NA	NA	NA	1	15.82	0.0833333	0.0833333	NA	NA	0	NA	NA	Automated Analysis	Lifespan Machine	NA	NA	NA	L4440	Vega_d::3	15.82	none	none	none	none	asp-4	FALSE	Matrisome-associated
637	590	190703_SV_ECM	Vega	190703_SV_ECM	Vega_d::3	RB2035::L4440::15::RNAi	d::3	3	d	6.05469	8.31719	1.88437	1.88437	RB2035	NA	L4440	NA	NA	15	20	RNAi	NA	NA	NA	NA	1	15.9034	1.75	0.0833333	NA	NA	0	NA	NA	Automated Analysis	Lifespan Machine	NA	NA	NA	L4440	Vega_d::3	15.9034	none	none	none	none	asp-4	FALSE	Matrisome-associated
638	591	190703_SV_ECM	Vega	190703_SV_ECM	Vega_d::3	RB2035::L4440::15::RNAi	d::3	3	d	6.05469	8.31719	1.88437	1.88437	RB2035	NA	L4440	NA	NA	15	20	RNAi	NA	NA	NA	NA	1	15.9034	2	0.0833333	NA	NA	0	NA	NA	Automated Analysis	Lifespan Machine	NA	NA	NA	L4440	Vega_d::3	15.9034	none	none	none	none	asp-4	FALSE	Matrisome-associated
639	592	190703_SV_ECM	Vega	190703_SV_ECM	Vega_d::3	RB2035::L4440::15::RNAi	d::3	3	d	6.05469	8.31719	1.88437	1.88437	RB2035	NA	L4440	NA	NA	15	20	RNAi	NA	NA	NA	NA	1	15.9034	1.91667	0.0833333	NA	NA	0	NA	NA	Automated Analysis	Lifespan Machine	NA	NA	NA	L4440	Vega_d::3	15.9034	none	none	none	none	asp-4	FALSE	Matrisome-associated
640	593	190703_SV_ECM	Vega	190703_SV_ECM	Vega_d::3	RB2035::L4440::15::RNAi	d::3	3	d	6.05469	8.31719	1.88437	1.88437	RB2035	NA	L4440	NA	NA	15	20	RNAi	NA	NA	NA	NA	1	15.9867	3.16667	0.0833333	16.57	18.4867	0	NA	NA	Automated Analysis	Lifespan Machine	NA	NA	NA	L4440	Vega_d::3	15.9867	none	none	none	none	asp-4	FALSE	Matrisome-associated
641	594	190703_SV_ECM	Vega	190703_SV_ECM	Vega_d::3	RB2035::L4440::15::RNAi	d::3	3	d	6.05469	8.31719	1.88437	1.88437	RB2035	NA	L4440	NA	NA	15	20	RNAi	NA	NA	NA	NA	1	15.9867	2	0.0833333	NA	NA	0	NA	NA	Automated Analysis	Lifespan Machine	NA	NA	NA	L4440	Vega_d::3	15.9867	none	none	none	none	asp-4	FALSE	Matrisome-associated
642	595	190703_SV_ECM	Vega	190703_SV_ECM	Vega_d::3	RB2035::L4440::15::RNAi	d::3	3	d	6.05469	8.31719	1.88437	1.88437	RB2035	NA	L4440	NA	NA	15	20	RNAi	NA	NA	NA	NA	1	15.9867	4.33333	0.0833333	NA	NA	0	NA	NA	Automated Analysis	Lifespan Machine	NA	NA	NA	L4440	Vega_d::3	15.9867	none	none	none	none	asp-4	FALSE	Matrisome-associated
643	596	190703_SV_ECM	Vega	190703_SV_ECM	Vega_d::3	RB2035::L4440::15::RNAi	d::3	3	d	6.05469	8.31719	1.88437	1.88437	RB2035	NA	L4440	NA	NA	15	20	RNAi	NA	NA	NA	NA	1	15.9867	8.41667	0.0833333	NA	NA	0	NA	NA	Automated Analysis	Lifespan Machine	NA	NA	NA	L4440	Vega_d::3	15.9867	none	none	none	none	asp-4	FALSE	Matrisome-associated
644	597	190703_SV_ECM	Vega	190703_SV_ECM	Vega_d::3	RB2035::L4440::15::RNAi	d::3	3	d	6.05469	8.31719	1.88437	1.88437	RB2035	NA	L4440	NA	NA	15	20	RNAi	NA	NA	NA	NA	1	16.07	1.83333	0.0833333	15.4867	17.57	0	NA	NA	Automated Analysis	Lifespan Machine	NA	NA	NA	L4440	Vega_d::3	16.07	none	none	none	none	asp-4	FALSE	Matrisome-associated
645	598	190703_SV_ECM	Vega	190703_SV_ECM	Vega_d::3	RB2035::L4440::15::RNAi	d::3	3	d	6.05469	8.31719	1.88437	1.88437	RB2035	NA	L4440	NA	NA	15	20	RNAi	NA	NA	NA	NA	1	16.07	0.583333	0.0833333	NA	NA	0	NA	NA	Automated Analysis	Lifespan Machine	NA	NA	NA	L4440	Vega_d::3	16.07	none	none	none	none	asp-4	FALSE	Matrisome-associated
646	599	190703_SV_ECM	Vega	190703_SV_ECM	Vega_d::3	RB2035::L4440::15::RNAi	d::3	3	d	6.05469	8.31719	1.88437	1.88437	RB2035	NA	L4440	NA	NA	15	20	RNAi	NA	NA	NA	NA	1	16.07	3	0.0833333	16.1534	18.07	0	NA	NA	Automated Analysis	Lifespan Machine	NA	NA	NA	L4440	Vega_d::3	16.07	none	none	none	none	asp-4	FALSE	Matrisome-associated
647	600	190703_SV_ECM	Vega	190703_SV_ECM	Vega_d::3	RB2035::L4440::15::RNAi	d::3	3	d	6.05469	8.31719	1.88437	1.88437	RB2035	NA	L4440	NA	NA	15	20	RNAi	NA	NA	NA	NA	1	16.1534	6.66667	0.0833333	NA	NA	0	NA	NA	Automated Analysis	Lifespan Machine	NA	NA	NA	L4440	Vega_d::3	16.1534	none	none	none	none	asp-4	FALSE	Matrisome-associated
648	601	190703_SV_ECM	Vega	190703_SV_ECM	Vega_d::3	RB2035::L4440::15::RNAi	d::3	3	d	6.05469	8.31719	1.88437	1.88437	RB2035	NA	L4440	NA	NA	15	20	RNAi	NA	NA	NA	NA	1	16.1534	4.16667	0.0833333	16.57	18.07	0	NA	NA	Automated Analysis	Lifespan Machine	NA	NA	NA	L4440	Vega_d::3	16.1534	none	none	none	none	asp-4	FALSE	Matrisome-associated
649	602	190703_SV_ECM	Vega	190703_SV_ECM	Vega_d::3	RB2035::L4440::15::RNAi	d::3	3	d	6.05469	8.31719	1.88437	1.88437	RB2035	NA	L4440	NA	NA	15	20	RNAi	NA	NA	NA	NA	1	16.2367	3.5	0.0833333	NA	NA	0	NA	NA	Automated Analysis	Lifespan Machine	NA	NA	NA	L4440	Vega_d::3	16.2367	none	none	none	none	asp-4	FALSE	Matrisome-associated
650	603	190703_SV_ECM	Vega	190703_SV_ECM	Vega_d::3	RB2035::L4440::15::RNAi	d::3	3	d	6.05469	8.31719	1.88437	1.88437	RB2035	NA	L4440	NA	NA	15	20	RNAi	NA	NA	NA	NA	1	16.2367	4.16667	0.0833333	NA	NA	0	NA	NA	Automated Analysis	Lifespan Machine	NA	NA	NA	L4440	Vega_d::3	16.2367	none	none	none	none	asp-4	FALSE	Matrisome-associated
651	604	190703_SV_ECM	Vega	190703_SV_ECM	Vega_d::3	RB2035::L4440::15::RNAi	d::3	3	d	6.05469	8.31719	1.88437	1.88437	RB2035	NA	L4440	NA	NA	15	20	RNAi	NA	NA	NA	NA	1	16.4034	4.41667	0.0833333	NA	NA	0	NA	NA	Automated Analysis	Lifespan Machine	NA	NA	NA	L4440	Vega_d::3	16.4034	none	none	none	none	asp-4	FALSE	Matrisome-associated
652	605	190703_SV_ECM	Vega	190703_SV_ECM	Vega_d::3	RB2035::L4440::15::RNAi	d::3	3	d	6.05469	8.31719	1.88437	1.88437	RB2035	NA	L4440	NA	NA	15	20	RNAi	NA	NA	NA	NA	1	16.4034	4.08333	0.0833333	NA	NA	0	NA	NA	Automated Analysis	Lifespan Machine	NA	NA	NA	L4440	Vega_d::3	16.4034	none	none	none	none	asp-4	FALSE	Matrisome-associated
653	606	190703_SV_ECM	Vega	190703_SV_ECM	Vega_d::3	RB2035::L4440::15::RNAi	d::3	3	d	6.05469	8.31719	1.88437	1.88437	RB2035	NA	L4440	NA	NA	15	20	RNAi	NA	NA	NA	NA	1	16.57	3.91667	0.0833333	22.4034	23.6534	0	NA	NA	Automated Analysis	Lifespan Machine	NA	NA	NA	L4440	Vega_d::3	16.57	none	none	none	none	asp-4	FALSE	Matrisome-associated
654	607	190703_SV_ECM	Vega	190703_SV_ECM	Vega_d::3	RB2035::L4440::15::RNAi	d::3	3	d	6.05469	8.31719	1.88437	1.88437	RB2035	NA	L4440	NA	NA	15	20	RNAi	NA	NA	NA	NA	1	16.82	4.25	0.0833333	NA	NA	0	NA	NA	Automated Analysis	Lifespan Machine	NA	NA	NA	L4440	Vega_d::3	16.82	none	none	none	none	asp-4	FALSE	Matrisome-associated
655	608	190703_SV_ECM	Vega	190703_SV_ECM	Vega_d::3	RB2035::L4440::15::RNAi	d::3	3	d	6.05469	8.31719	1.88437	1.88437	RB2035	NA	L4440	NA	NA	15	20	RNAi	NA	NA	NA	NA	1	16.82	4.83333	0.0833333	NA	NA	0	NA	NA	Automated Analysis	Lifespan Machine	NA	NA	NA	L4440	Vega_d::3	16.82	none	none	none	none	asp-4	FALSE	Matrisome-associated
656	609	190703_SV_ECM	Vega	190703_SV_ECM	Vega_d::3	RB2035::L4440::15::RNAi	d::3	3	d	6.05469	8.31719	1.88437	1.88437	RB2035	NA	L4440	NA	NA	15	20	RNAi	NA	NA	NA	NA	1	17.07	4.08333	0.0833333	NA	NA	0	NA	NA	Automated Analysis	Lifespan Machine	NA	NA	NA	L4440	Vega_d::3	17.07	none	none	none	none	asp-4	FALSE	Matrisome-associated
657	610	190703_SV_ECM	Vega	190703_SV_ECM	Vega_d::3	RB2035::L4440::15::RNAi	d::3	3	d	6.05469	8.31719	1.88437	1.88437	RB2035	NA	L4440	NA	NA	15	20	RNAi	NA	NA	NA	NA	1	17.07	0.333333	0.0833333	NA	NA	0	NA	NA	Automated Analysis	Lifespan Machine	NA	NA	NA	L4440	Vega_d::3	17.07	none	none	none	none	asp-4	FALSE	Matrisome-associated
658	611	190703_SV_ECM	Vega	190703_SV_ECM	Vega_d::3	RB2035::L4440::15::RNAi	d::3	3	d	6.05469	8.31719	1.88437	1.88437	RB2035	NA	L4440	NA	NA	15	20	RNAi	NA	NA	NA	NA	1	17.07	0.0833333	0.0833333	NA	NA	0	NA	NA	Automated Analysis	Lifespan Machine	NA	NA	NA	L4440	Vega_d::3	17.07	none	none	none	none	asp-4	FALSE	Matrisome-associated
659	612	190703_SV_ECM	Vega	190703_SV_ECM	Vega_d::3	RB2035::L4440::15::RNAi	d::3	3	d	6.05469	8.31719	1.88437	1.88437	RB2035	NA	L4440	NA	NA	15	20	RNAi	NA	NA	NA	NA	1	17.1534	3.66667	0.0833333	16.9867	18.82	0	NA	NA	Automated Analysis	Lifespan Machine	NA	NA	NA	L4440	Vega_d::3	17.1534	none	none	none	none	asp-4	FALSE	Matrisome-associated
660	613	190703_SV_ECM	Vega	190703_SV_ECM	Vega_d::3	RB2035::L4440::15::RNAi	d::3	3	d	6.05469	8.31719	1.88437	1.88437	RB2035	NA	L4440	NA	NA	15	20	RNAi	NA	NA	NA	NA	1	17.1534	3.66667	0.0833333	NA	NA	0	NA	NA	Automated Analysis	Lifespan Machine	NA	NA	NA	L4440	Vega_d::3	17.1534	none	none	none	none	asp-4	FALSE	Matrisome-associated
661	614	190703_SV_ECM	Vega	190703_SV_ECM	Vega_d::3	RB2035::L4440::15::RNAi	d::3	3	d	6.05469	8.31719	1.88437	1.88437	RB2035	NA	L4440	NA	NA	15	20	RNAi	NA	NA	NA	NA	1	17.2367	3.5	0.0833333	NA	NA	0	NA	NA	Automated Analysis	Lifespan Machine	NA	NA	NA	L4440	Vega_d::3	17.2367	none	none	none	none	asp-4	FALSE	Matrisome-associated
662	615	190703_SV_ECM	Vega	190703_SV_ECM	Vega_d::3	RB2035::L4440::15::RNAi	d::3	3	d	6.05469	8.31719	1.88437	1.88437	RB2035	NA	L4440	NA	NA	15	20	RNAi	NA	NA	NA	NA	1	17.2367	3.16667	0.0833333	16.4867	19.6534	0	NA	NA	Automated Analysis	Lifespan Machine	NA	NA	NA	L4440	Vega_d::3	17.2367	none	none	none	none	asp-4	FALSE	Matrisome-associated
663	616	190703_SV_ECM	Vega	190703_SV_ECM	Vega_d::3	RB2035::L4440::15::RNAi	d::3	3	d	6.05469	8.31719	1.88437	1.88437	RB2035	NA	L4440	NA	NA	15	20	RNAi	NA	NA	NA	NA	1	17.2367	4	0.0833333	NA	NA	0	NA	NA	Automated Analysis	Lifespan Machine	NA	NA	NA	L4440	Vega_d::3	17.2367	none	none	none	none	asp-4	FALSE	Matrisome-associated
664	617	190703_SV_ECM	Vega	190703_SV_ECM	Vega_d::3	RB2035::L4440::15::RNAi	d::3	3	d	6.05469	8.31719	1.88437	1.88437	RB2035	NA	L4440	NA	NA	15	20	RNAi	NA	NA	NA	NA	1	17.2367	9.5	0.0833333	NA	NA	0	NA	NA	Automated Analysis	Lifespan Machine	NA	NA	NA	L4440	Vega_d::3	17.2367	none	none	none	none	asp-4	FALSE	Matrisome-associated
665	618	190703_SV_ECM	Vega	190703_SV_ECM	Vega_d::3	RB2035::L4440::15::RNAi	d::3	3	d	6.05469	8.31719	1.88437	1.88437	RB2035	NA	L4440	NA	NA	15	20	RNAi	NA	NA	NA	NA	1	17.2367	1.75	0.0833333	NA	NA	0	NA	NA	Automated Analysis	Lifespan Machine	NA	NA	NA	L4440	Vega_d::3	17.2367	none	none	none	none	asp-4	FALSE	Matrisome-associated
666	619	190703_SV_ECM	Vega	190703_SV_ECM	Vega_d::3	RB2035::L4440::15::RNAi	d::3	3	d	6.05469	8.31719	1.88437	1.88437	RB2035	NA	L4440	NA	NA	15	20	RNAi	NA	NA	NA	NA	1	17.32	2.25	0.0833333	NA	NA	0	NA	NA	Automated Analysis	Lifespan Machine	NA	NA	NA	L4440	Vega_d::3	17.32	none	none	none	none	asp-4	FALSE	Matrisome-associated
667	620	190703_SV_ECM	Vega	190703_SV_ECM	Vega_d::3	RB2035::L4440::15::RNAi	d::3	3	d	6.05469	8.31719	1.88437	1.88437	RB2035	NA	L4440	NA	NA	15	20	RNAi	NA	NA	NA	NA	1	17.32	3.33333	0.0833333	17.32	19.32	0	NA	NA	Automated Analysis	Lifespan Machine	NA	NA	NA	L4440	Vega_d::3	17.32	none	none	none	none	asp-4	FALSE	Matrisome-associated
668	621	190703_SV_ECM	Vega	190703_SV_ECM	Vega_d::3	RB2035::L4440::15::RNAi	d::3	3	d	6.05469	8.31719	1.88437	1.88437	RB2035	NA	L4440	NA	NA	15	20	RNAi	NA	NA	NA	NA	1	17.4034	3.75	0.0833333	NA	NA	0	NA	NA	Automated Analysis	Lifespan Machine	NA	NA	NA	L4440	Vega_d::3	17.4034	none	none	none	none	asp-4	FALSE	Matrisome-associated
669	622	190703_SV_ECM	Vega	190703_SV_ECM	Vega_d::3	RB2035::L4440::15::RNAi	d::3	3	d	6.05469	8.31719	1.88437	1.88437	RB2035	NA	L4440	NA	NA	15	20	RNAi	NA	NA	NA	NA	1	17.4034	4.66667	0.0833333	NA	NA	0	NA	NA	Automated Analysis	Lifespan Machine	NA	NA	NA	L4440	Vega_d::3	17.4034	none	none	none	none	asp-4	FALSE	Matrisome-associated
670	623	190703_SV_ECM	Vega	190703_SV_ECM	Vega_d::3	RB2035::L4440::15::RNAi	d::3	3	d	6.05469	8.31719	1.88437	1.88437	RB2035	NA	L4440	NA	NA	15	20	RNAi	NA	NA	NA	NA	1	17.4867	3.75	0.0833333	21.4867	22.57	0	NA	NA	Automated Analysis	Lifespan Machine	NA	NA	NA	L4440	Vega_d::3	17.4867	none	none	none	none	asp-4	FALSE	Matrisome-associated
671	624	190703_SV_ECM	Vega	190703_SV_ECM	Vega_d::3	RB2035::L4440::15::RNAi	d::3	3	d	6.05469	8.31719	1.88437	1.88437	RB2035	NA	L4440	NA	NA	15	20	RNAi	NA	NA	NA	NA	1	17.4867	4.41667	0.0833333	NA	NA	0	NA	NA	Automated Analysis	Lifespan Machine	NA	NA	NA	L4440	Vega_d::3	17.4867	none	none	none	none	asp-4	FALSE	Matrisome-associated
672	625	190703_SV_ECM	Vega	190703_SV_ECM	Vega_d::3	RB2035::L4440::15::RNAi	d::3	3	d	6.05469	8.31719	1.88437	1.88437	RB2035	NA	L4440	NA	NA	15	20	RNAi	NA	NA	NA	NA	1	17.4867	7.83333	0.0833333	NA	NA	0	NA	NA	Automated Analysis	Lifespan Machine	NA	NA	NA	L4440	Vega_d::3	17.4867	none	none	none	none	asp-4	FALSE	Matrisome-associated
673	626	190703_SV_ECM	Vega	190703_SV_ECM	Vega_d::3	RB2035::L4440::15::RNAi	d::3	3	d	6.05469	8.31719	1.88437	1.88437	RB2035	NA	L4440	NA	NA	15	20	RNAi	NA	NA	NA	NA	1	17.57	3.41667	0.0833333	NA	NA	0	NA	NA	Automated Analysis	Lifespan Machine	NA	NA	NA	L4440	Vega_d::3	17.57	none	none	none	none	asp-4	FALSE	Matrisome-associated
674	627	190703_SV_ECM	Vega	190703_SV_ECM	Vega_d::3	RB2035::L4440::15::RNAi	d::3	3	d	6.05469	8.31719	1.88437	1.88437	RB2035	NA	L4440	NA	NA	15	20	RNAi	NA	NA	NA	NA	1	17.57	7.33333	0.0833333	NA	NA	0	NA	NA	Automated Analysis	Lifespan Machine	NA	NA	NA	L4440	Vega_d::3	17.57	none	none	none	none	asp-4	FALSE	Matrisome-associated
675	628	190703_SV_ECM	Vega	190703_SV_ECM	Vega_d::3	RB2035::L4440::15::RNAi	d::3	3	d	6.05469	8.31719	1.88437	1.88437	RB2035	NA	L4440	NA	NA	15	20	RNAi	NA	NA	NA	NA	1	17.57	5	0.0833333	NA	NA	0	NA	NA	Automated Analysis	Lifespan Machine	NA	NA	NA	L4440	Vega_d::3	17.57	none	none	none	none	asp-4	FALSE	Matrisome-associated
676	629	190703_SV_ECM	Vega	190703_SV_ECM	Vega_d::3	RB2035::L4440::15::RNAi	d::3	3	d	6.05469	8.31719	1.88437	1.88437	RB2035	NA	L4440	NA	NA	15	20	RNAi	NA	NA	NA	NA	1	17.57	3.5	0.0833333	NA	NA	0	NA	NA	Automated Analysis	Lifespan Machine	NA	NA	NA	L4440	Vega_d::3	17.57	none	none	none	none	asp-4	FALSE	Matrisome-associated
677	630	190703_SV_ECM	Vega	190703_SV_ECM	Vega_d::3	RB2035::L4440::15::RNAi	d::3	3	d	6.05469	8.31719	1.88437	1.88437	RB2035	NA	L4440	NA	NA	15	20	RNAi	NA	NA	NA	NA	1	17.6534	2	0.0833333	19.57	20.7367	0	NA	NA	Automated Analysis	Lifespan Machine	NA	NA	NA	L4440	Vega_d::3	17.6534	none	none	none	none	asp-4	FALSE	Matrisome-associated
678	631	190703_SV_ECM	Vega	190703_SV_ECM	Vega_d::3	RB2035::L4440::15::RNAi	d::3	3	d	6.05469	8.31719	1.88437	1.88437	RB2035	NA	L4440	NA	NA	15	20	RNAi	NA	NA	NA	NA	1	17.6534	3.66667	0.0833333	NA	NA	0	NA	NA	Automated Analysis	Lifespan Machine	NA	NA	NA	L4440	Vega_d::3	17.6534	none	none	none	none	asp-4	FALSE	Matrisome-associated
679	632	190703_SV_ECM	Vega	190703_SV_ECM	Vega_d::3	RB2035::L4440::15::RNAi	d::3	3	d	6.05469	8.31719	1.88437	1.88437	RB2035	NA	L4440	NA	NA	15	20	RNAi	NA	NA	NA	NA	1	17.6534	3.41667	0.0833333	NA	NA	0	NA	NA	Automated Analysis	Lifespan Machine	NA	NA	NA	L4440	Vega_d::3	17.6534	none	none	none	none	asp-4	FALSE	Matrisome-associated
680	633	190703_SV_ECM	Vega	190703_SV_ECM	Vega_d::3	RB2035::L4440::15::RNAi	d::3	3	d	6.05469	8.31719	1.88437	1.88437	RB2035	NA	L4440	NA	NA	15	20	RNAi	NA	NA	NA	NA	1	17.6534	4	0.0833333	19.57	20.9034	0	NA	NA	Automated Analysis	Lifespan Machine	NA	NA	NA	L4440	Vega_d::3	17.6534	none	none	none	none	asp-4	FALSE	Matrisome-associated
681	634	190703_SV_ECM	Vega	190703_SV_ECM	Vega_d::3	RB2035::L4440::15::RNAi	d::3	3	d	6.05469	8.31719	1.88437	1.88437	RB2035	NA	L4440	NA	NA	15	20	RNAi	NA	NA	NA	NA	1	17.7367	3.66667	0.0833333	NA	NA	0	NA	NA	Automated Analysis	Lifespan Machine	NA	NA	NA	L4440	Vega_d::3	17.7367	none	none	none	none	asp-4	FALSE	Matrisome-associated
682	635	190703_SV_ECM	Vega	190703_SV_ECM	Vega_d::3	RB2035::L4440::15::RNAi	d::3	3	d	6.05469	8.31719	1.88437	1.88437	RB2035	NA	L4440	NA	NA	15	20	RNAi	NA	NA	NA	NA	1	17.82	4.66667	0.0833333	NA	NA	0	NA	NA	Automated Analysis	Lifespan Machine	NA	NA	NA	L4440	Vega_d::3	17.82	none	none	none	none	asp-4	FALSE	Matrisome-associated
683	636	190703_SV_ECM	Vega	190703_SV_ECM	Vega_d::3	RB2035::L4440::15::RNAi	d::3	3	d	6.05469	8.31719	1.88437	1.88437	RB2035	NA	L4440	NA	NA	15	20	RNAi	NA	NA	NA	NA	1	17.82	3.58333	0.0833333	NA	NA	0	NA	NA	Automated Analysis	Lifespan Machine	NA	NA	NA	L4440	Vega_d::3	17.82	none	none	none	none	asp-4	FALSE	Matrisome-associated
684	637	190703_SV_ECM	Vega	190703_SV_ECM	Vega_d::3	RB2035::L4440::15::RNAi	d::3	3	d	6.05469	8.31719	1.88437	1.88437	RB2035	NA	L4440	NA	NA	15	20	RNAi	NA	NA	NA	NA	1	17.9034	2.16667	0.0833333	NA	NA	0	NA	NA	Automated Analysis	Lifespan Machine	NA	NA	NA	L4440	Vega_d::3	17.9034	none	none	none	none	asp-4	FALSE	Matrisome-associated
685	638	190703_SV_ECM	Vega	190703_SV_ECM	Vega_d::3	RB2035::L4440::15::RNAi	d::3	3	d	6.05469	8.31719	1.88437	1.88437	RB2035	NA	L4440	NA	NA	15	20	RNAi	NA	NA	NA	NA	1	17.9867	4	0.0833333	NA	NA	0	NA	NA	Automated Analysis	Lifespan Machine	NA	NA	NA	L4440	Vega_d::3	17.9867	none	none	none	none	asp-4	FALSE	Matrisome-associated
686	639	190703_SV_ECM	Vega	190703_SV_ECM	Vega_d::3	RB2035::L4440::15::RNAi	d::3	3	d	6.05469	8.31719	1.88437	1.88437	RB2035	NA	L4440	NA	NA	15	20	RNAi	NA	NA	NA	NA	1	17.9867	2.33333	0.0833333	NA	NA	0	NA	NA	Automated Analysis	Lifespan Machine	NA	NA	NA	L4440	Vega_d::3	17.9867	none	none	none	none	asp-4	FALSE	Matrisome-associated
687	640	190703_SV_ECM	Vega	190703_SV_ECM	Vega_d::3	RB2035::L4440::15::RNAi	d::3	3	d	6.05469	8.31719	1.88437	1.88437	RB2035	NA	L4440	NA	NA	15	20	RNAi	NA	NA	NA	NA	1	17.9867	3.91667	0.0833333	16.6534	20.82	0	NA	NA	Automated Analysis	Lifespan Machine	NA	NA	NA	L4440	Vega_d::3	17.9867	none	none	none	none	asp-4	FALSE	Matrisome-associated
688	641	190703_SV_ECM	Vega	190703_SV_ECM	Vega_d::3	RB2035::L4440::15::RNAi	d::3	3	d	6.05469	8.31719	1.88437	1.88437	RB2035	NA	L4440	NA	NA	15	20	RNAi	NA	NA	NA	NA	1	18.07	2.08333	0.0833333	17.32	19.4034	0	NA	NA	Automated Analysis	Lifespan Machine	NA	NA	NA	L4440	Vega_d::3	18.07	none	none	none	none	asp-4	FALSE	Matrisome-associated
689	642	190703_SV_ECM	Vega	190703_SV_ECM	Vega_d::3	RB2035::L4440::15::RNAi	d::3	3	d	6.05469	8.31719	1.88437	1.88437	RB2035	NA	L4440	NA	NA	15	20	RNAi	NA	NA	NA	NA	1	18.07	8.91667	0.0833333	NA	NA	0	NA	NA	Automated Analysis	Lifespan Machine	NA	NA	NA	L4440	Vega_d::3	18.07	none	none	none	none	asp-4	FALSE	Matrisome-associated
690	643	190703_SV_ECM	Vega	190703_SV_ECM	Vega_d::3	RB2035::L4440::15::RNAi	d::3	3	d	6.05469	8.31719	1.88437	1.88437	RB2035	NA	L4440	NA	NA	15	20	RNAi	NA	NA	NA	NA	1	18.32	0.5	0.0833333	NA	NA	0	NA	NA	Automated Analysis	Lifespan Machine	NA	NA	NA	L4440	Vega_d::3	18.32	none	none	none	none	asp-4	FALSE	Matrisome-associated
691	644	190703_SV_ECM	Vega	190703_SV_ECM	Vega_d::3	RB2035::L4440::15::RNAi	d::3	3	d	6.05469	8.31719	1.88437	1.88437	RB2035	NA	L4440	NA	NA	15	20	RNAi	NA	NA	NA	NA	1	18.32	4.41667	0.0833333	NA	NA	0	NA	NA	Automated Analysis	Lifespan Machine	NA	NA	NA	L4440	Vega_d::3	18.32	none	none	none	none	asp-4	FALSE	Matrisome-associated
692	645	190703_SV_ECM	Vega	190703_SV_ECM	Vega_d::3	RB2035::L4440::15::RNAi	d::3	3	d	6.05469	8.31719	1.88437	1.88437	RB2035	NA	L4440	NA	NA	15	20	RNAi	NA	NA	NA	NA	1	18.4034	4.16667	0.0833333	18.57	20.32	0	NA	NA	Automated Analysis	Lifespan Machine	NA	NA	NA	L4440	Vega_d::3	18.4034	none	none	none	none	asp-4	FALSE	Matrisome-associated
693	646	190703_SV_ECM	Vega	190703_SV_ECM	Vega_d::3	RB2035::L4440::15::RNAi	d::3	3	d	6.05469	8.31719	1.88437	1.88437	RB2035	NA	L4440	NA	NA	15	20	RNAi	NA	NA	NA	NA	1	18.7367	6.58333	0.0833333	19.1534	20.4034	0	NA	NA	Automated Analysis	Lifespan Machine	NA	NA	NA	L4440	Vega_d::3	18.7367	none	none	none	none	asp-4	FALSE	Matrisome-associated
694	647	190703_SV_ECM	Vega	190703_SV_ECM	Vega_d::3	RB2035::L4440::15::RNAi	d::3	3	d	6.05469	8.31719	1.88437	1.88437	RB2035	NA	L4440	NA	NA	15	20	RNAi	NA	NA	NA	NA	1	18.7367	1.91667	0.0833333	21.9034	24.07	0	NA	NA	Automated Analysis	Lifespan Machine	NA	NA	NA	L4440	Vega_d::3	18.7367	none	none	none	none	asp-4	FALSE	Matrisome-associated
695	648	190703_SV_ECM	Vega	190703_SV_ECM	Vega_d::3	RB2035::L4440::15::RNAi	d::3	3	d	6.05469	8.31719	1.88437	1.88437	RB2035	NA	L4440	NA	NA	15	20	RNAi	NA	NA	NA	NA	1	18.82	1.5	0.0833333	24.9867	26.07	0	NA	NA	Automated Analysis	Lifespan Machine	NA	NA	NA	L4440	Vega_d::3	18.82	none	none	none	none	asp-4	FALSE	Matrisome-associated
696	649	190703_SV_ECM	Vega	190703_SV_ECM	Vega_d::3	RB2035::L4440::15::RNAi	d::3	3	d	6.05469	8.31719	1.88437	1.88437	RB2035	NA	L4440	NA	NA	15	20	RNAi	NA	NA	NA	NA	1	19.07	5.08333	0.0833333	NA	NA	0	NA	NA	Automated Analysis	Lifespan Machine	NA	NA	NA	L4440	Vega_d::3	19.07	none	none	none	none	asp-4	FALSE	Matrisome-associated
697	650	190703_SV_ECM	Vega	190703_SV_ECM	Vega_d::3	RB2035::L4440::15::RNAi	d::3	3	d	6.05469	8.31719	1.88437	1.88437	RB2035	NA	L4440	NA	NA	15	20	RNAi	NA	NA	NA	NA	1	19.4034	3.16667	0.0833333	18.32	20.4034	0	NA	NA	Automated Analysis	Lifespan Machine	NA	NA	NA	L4440	Vega_d::3	19.4034	none	none	none	none	asp-4	FALSE	Matrisome-associated
698	651	190703_SV_ECM	Vega	190703_SV_ECM	Vega_d::3	RB2035::L4440::15::RNAi	d::3	3	d	6.05469	8.31719	1.88437	1.88437	RB2035	NA	L4440	NA	NA	15	20	RNAi	NA	NA	NA	NA	1	19.4034	4.83333	0.0833333	NA	NA	0	NA	NA	Automated Analysis	Lifespan Machine	NA	NA	NA	L4440	Vega_d::3	19.4034	none	none	none	none	asp-4	FALSE	Matrisome-associated
699	652	190703_SV_ECM	Vega	190703_SV_ECM	Vega_d::3	RB2035::L4440::15::RNAi	d::3	3	d	6.05469	8.31719	1.88437	1.88437	RB2035	NA	L4440	NA	NA	15	20	RNAi	NA	NA	NA	NA	1	19.6534	5.66667	0.0833333	21.1534	22.2367	0	NA	NA	Automated Analysis	Lifespan Machine	NA	NA	NA	L4440	Vega_d::3	19.6534	none	none	none	none	asp-4	FALSE	Matrisome-associated
700	653	190703_SV_ECM	Vega	190703_SV_ECM	Vega_d::3	RB2035::L4440::15::RNAi	d::3	3	d	6.05469	8.31719	1.88437	1.88437	RB2035	NA	L4440	NA	NA	15	20	RNAi	NA	NA	NA	NA	1	19.82	2.16667	0.0833333	19.9867	21.57	0	NA	NA	Automated Analysis	Lifespan Machine	NA	NA	NA	L4440	Vega_d::3	19.82	none	none	none	none	asp-4	FALSE	Matrisome-associated
701	654	190703_SV_ECM	Vega	190703_SV_ECM	Vega_d::3	RB2035::L4440::15::RNAi	d::3	3	d	6.05469	8.31719	1.88437	1.88437	RB2035	NA	L4440	NA	NA	15	20	RNAi	NA	NA	NA	NA	1	19.9034	4	0.0833333	20.4034	22.57	0	NA	NA	Automated Analysis	Lifespan Machine	NA	NA	NA	L4440	Vega_d::3	19.9034	none	none	none	none	asp-4	FALSE	Matrisome-associated
702	655	190703_SV_ECM	Vega	190703_SV_ECM	Vega_d::3	RB2035::L4440::15::RNAi	d::3	3	d	6.05469	8.31719	1.88437	1.88437	RB2035	NA	L4440	NA	NA	15	20	RNAi	NA	NA	NA	NA	1	19.9867	4.16667	0.0833333	NA	NA	0	NA	NA	Automated Analysis	Lifespan Machine	NA	NA	NA	L4440	Vega_d::3	19.9867	none	none	none	none	asp-4	FALSE	Matrisome-associated
703	656	190703_SV_ECM	Vega	190703_SV_ECM	Vega_d::3	RB2035::L4440::15::RNAi	d::3	3	d	6.05469	8.31719	1.88437	1.88437	RB2035	NA	L4440	NA	NA	15	20	RNAi	NA	NA	NA	NA	1	20.07	4	0.0833333	NA	NA	0	NA	NA	Automated Analysis	Lifespan Machine	NA	NA	NA	L4440	Vega_d::3	20.07	none	none	none	none	asp-4	FALSE	Matrisome-associated
704	657	190703_SV_ECM	Vega	190703_SV_ECM	Vega_d::3	RB2035::L4440::15::RNAi	d::3	3	d	6.05469	8.31719	1.88437	1.88437	RB2035	NA	L4440	NA	NA	15	20	RNAi	NA	NA	NA	NA	1	20.4034	0.833333	0.0833333	52.9867	65.6534	0	NA	NA	Automated Analysis	Lifespan Machine	NA	NA	NA	L4440	Vega_d::3	20.4034	none	none	none	none	asp-4	FALSE	Matrisome-associated
705	658	190703_SV_ECM	Vega	190703_SV_ECM	Vega_d::3	RB2035::L4440::15::RNAi	d::3	3	d	6.05469	8.31719	1.88437	1.88437	RB2035	NA	L4440	NA	NA	15	20	RNAi	NA	NA	NA	NA	1	20.4034	4.66667	0.0833333	NA	NA	0	NA	NA	Automated Analysis	Lifespan Machine	NA	NA	NA	L4440	Vega_d::3	20.4034	none	none	none	none	asp-4	FALSE	Matrisome-associated
706	659	190703_SV_ECM	Vega	190703_SV_ECM	Vega_d::3	RB2035::L4440::15::RNAi	d::3	3	d	6.05469	8.31719	1.88437	1.88437	RB2035	NA	L4440	NA	NA	15	20	RNAi	NA	NA	NA	NA	1	20.4867	6.5	0.0833333	NA	NA	0	NA	NA	Automated Analysis	Lifespan Machine	NA	NA	NA	L4440	Vega_d::3	20.4867	none	none	none	none	asp-4	FALSE	Matrisome-associated
707	660	190703_SV_ECM	Vega	190703_SV_ECM	Vega_d::3	RB2035::L4440::15::RNAi	d::3	3	d	6.05469	8.31719	1.88437	1.88437	RB2035	NA	L4440	NA	NA	15	20	RNAi	NA	NA	NA	NA	1	20.7367	5.83333	0.0833333	NA	NA	0	NA	NA	Automated Analysis	Lifespan Machine	NA	NA	NA	L4440	Vega_d::3	20.7367	none	none	none	none	asp-4	FALSE	Matrisome-associated
708	661	190703_SV_ECM	Vega	190703_SV_ECM	Vega_d::3	RB2035::L4440::15::RNAi	d::3	3	d	6.05469	8.31719	1.88437	1.88437	RB2035	NA	L4440	NA	NA	15	20	RNAi	NA	NA	NA	NA	1	20.82	5.75	0.0833333	NA	NA	0	NA	NA	Automated Analysis	Lifespan Machine	NA	NA	NA	L4440	Vega_d::3	20.82	none	none	none	none	asp-4	FALSE	Matrisome-associated
709	662	190703_SV_ECM	Vega	190703_SV_ECM	Vega_d::3	RB2035::L4440::15::RNAi	d::3	3	d	6.05469	8.31719	1.88437	1.88437	RB2035	NA	L4440	NA	NA	15	20	RNAi	NA	NA	NA	NA	1	21.07	0.0833333	0.0833333	NA	NA	0	NA	NA	Automated Analysis	Lifespan Machine	NA	NA	NA	L4440	Vega_d::3	21.07	none	none	none	none	asp-4	FALSE	Matrisome-associated
710	663	190703_SV_ECM	Vega	190703_SV_ECM	Vega_d::3	RB2035::L4440::15::RNAi	d::3	3	d	6.05469	8.31719	1.88437	1.88437	RB2035	NA	L4440	NA	NA	15	20	RNAi	NA	NA	NA	NA	1	21.07	5.58333	0.0833333	NA	NA	0	NA	NA	Automated Analysis	Lifespan Machine	NA	NA	NA	L4440	Vega_d::3	21.07	none	none	none	none	asp-4	FALSE	Matrisome-associated
711	664	190703_SV_ECM	Vega	190703_SV_ECM	Vega_d::3	RB2035::L4440::15::RNAi	d::3	3	d	6.05469	8.31719	1.88437	1.88437	RB2035	NA	L4440	NA	NA	15	20	RNAi	NA	NA	NA	NA	1	21.32	1.41667	0.0833333	NA	NA	0	NA	NA	Automated Analysis	Lifespan Machine	NA	NA	NA	L4440	Vega_d::3	21.32	none	none	none	none	asp-4	FALSE	Matrisome-associated
712	665	190703_SV_ECM	Vega	190703_SV_ECM	Vega_d::3	RB2035::L4440::15::RNAi	d::3	3	d	6.05469	8.31719	1.88437	1.88437	RB2035	NA	L4440	NA	NA	15	20	RNAi	NA	NA	NA	NA	1	21.4034	3.91667	0.0833333	NA	NA	0	NA	NA	Automated Analysis	Lifespan Machine	NA	NA	NA	L4440	Vega_d::3	21.4034	none	none	none	none	asp-4	FALSE	Matrisome-associated
713	666	190703_SV_ECM	Vega	190703_SV_ECM	Vega_d::3	RB2035::L4440::15::RNAi	d::3	3	d	6.05469	8.31719	1.88437	1.88437	RB2035	NA	L4440	NA	NA	15	20	RNAi	NA	NA	NA	NA	1	22.1534	4.75	0.0833333	NA	NA	0	NA	NA	Automated Analysis	Lifespan Machine	NA	NA	NA	L4440	Vega_d::3	22.1534	none	none	none	none	asp-4	FALSE	Matrisome-associated
714	667	190703_SV_ECM	Vega	190703_SV_ECM	Vega_d::3	RB2035::L4440::15::RNAi	d::3	3	d	6.05469	8.31719	1.88437	1.88437	RB2035	NA	L4440	NA	NA	15	20	RNAi	NA	NA	NA	NA	1	22.2367	1.58333	0.0833333	NA	NA	0	NA	NA	Automated Analysis	Lifespan Machine	NA	NA	NA	L4440	Vega_d::3	22.2367	none	none	none	none	asp-4	FALSE	Matrisome-associated
715	668	190703_SV_ECM	Vega	190703_SV_ECM	Vega_d::3	RB2035::L4440::15::RNAi	d::3	3	d	6.05469	8.31719	1.88437	1.88437	RB2035	NA	L4440	NA	NA	15	20	RNAi	NA	NA	NA	NA	1	22.2367	5.41667	0.0833333	NA	NA	0	NA	NA	Automated Analysis	Lifespan Machine	NA	NA	NA	L4440	Vega_d::3	22.2367	none	none	none	none	asp-4	FALSE	Matrisome-associated
716	669	190703_SV_ECM	Vega	190703_SV_ECM	Vega_d::3	RB2035::L4440::15::RNAi	d::3	3	d	6.05469	8.31719	1.88437	1.88437	RB2035	NA	L4440	NA	NA	15	20	RNAi	NA	NA	NA	NA	1	22.4034	3	0.0833333	NA	NA	0	NA	NA	Automated Analysis	Lifespan Machine	NA	NA	NA	L4440	Vega_d::3	22.4034	none	none	none	none	asp-4	FALSE	Matrisome-associated
717	670	190703_SV_ECM	Vega	190703_SV_ECM	Vega_d::3	RB2035::L4440::15::RNAi	d::3	3	d	6.05469	8.31719	1.88437	1.88437	RB2035	NA	L4440	NA	NA	15	20	RNAi	NA	NA	NA	NA	1	22.82	1.08333	0.0833333	NA	NA	0	NA	NA	Automated Analysis	Lifespan Machine	NA	NA	NA	L4440	Vega_d::3	22.82	none	none	none	none	asp-4	FALSE	Matrisome-associated
718	671	190703_SV_ECM	Vega	190703_SV_ECM	Vega_d::3	RB2035::L4440::15::RNAi	d::3	3	d	6.05469	8.31719	1.88437	1.88437	RB2035	NA	L4440	NA	NA	15	20	RNAi	NA	NA	NA	NA	1	22.9034	1.91667	0.0833333	NA	NA	0	NA	NA	Automated Analysis	Lifespan Machine	NA	NA	NA	L4440	Vega_d::3	22.9034	none	none	none	none	asp-4	FALSE	Matrisome-associated
719	672	190703_SV_ECM	Vega	190703_SV_ECM	Vega_d::3	RB2035::L4440::15::RNAi	d::3	3	d	6.05469	8.31719	1.88437	1.88437	RB2035	NA	L4440	NA	NA	15	20	RNAi	NA	NA	NA	NA	1	23.1534	0.0833333	0.0833333	NA	NA	0	NA	NA	Automated Analysis	Lifespan Machine	NA	NA	NA	L4440	Vega_d::3	23.1534	none	none	none	none	asp-4	FALSE	Matrisome-associated
720	673	190703_SV_ECM	Vega	190703_SV_ECM	Vega_d::3	RB2035::L4440::15::RNAi	d::3	3	d	6.05469	8.31719	1.88437	1.88437	RB2035	NA	L4440	NA	NA	15	20	RNAi	NA	NA	NA	NA	1	23.2367	0.0833333	0.0833333	NA	NA	0	NA	NA	Automated Analysis	Lifespan Machine	NA	NA	NA	L4440	Vega_d::3	23.2367	none	none	none	none	asp-4	FALSE	Matrisome-associated
721	674	190703_SV_ECM	Vega	190703_SV_ECM	Vega_d::3	RB2035::L4440::15::RNAi	d::3	3	d	6.05469	8.31719	1.88437	1.88437	RB2035	NA	L4440	NA	NA	15	20	RNAi	NA	NA	NA	NA	1	25.1534	7.25	0.0833333	NA	NA	0	NA	NA	Automated Analysis	Lifespan Machine	NA	NA	NA	L4440	Vega_d::3	25.1534	none	none	none	none	asp-4	FALSE	Matrisome-associated
722	675	190703_SV_ECM	Vega	190703_SV_ECM	Vega_d::3	RB2035::L4440::15::RNAi	d::3	3	d	6.05469	8.31719	1.88437	1.88437	RB2035	NA	L4440	NA	NA	15	20	RNAi	NA	NA	NA	NA	1	25.4034	0.0833333	0.0833333	NA	NA	0	NA	NA	Automated Analysis	Lifespan Machine	NA	NA	NA	L4440	Vega_d::3	25.4034	none	none	none	none	asp-4	FALSE	Matrisome-associated
723	676	190703_SV_ECM	Vega	190703_SV_ECM	Vega_d::3	RB2035::L4440::15::RNAi	d::3	3	d	6.05469	8.31719	1.88437	1.88437	RB2035	NA	L4440	NA	NA	15	20	RNAi	NA	NA	NA	NA	1	25.6534	3	0.0833333	NA	NA	0	NA	NA	Automated Analysis	Lifespan Machine	NA	NA	NA	L4440	Vega_d::3	25.6534	none	none	none	none	asp-4	FALSE	Matrisome-associated
724	677	190703_SV_ECM	Vega	190703_SV_ECM	Vega_d::3	RB2035::L4440::15::RNAi	d::3	3	d	6.05469	8.31719	1.88437	1.88437	RB2035	NA	L4440	NA	NA	15	20	RNAi	NA	NA	NA	NA	1	26.32	2.91667	0.0833333	NA	NA	0	NA	NA	Automated Analysis	Lifespan Machine	NA	NA	NA	L4440	Vega_d::3	26.32	none	none	none	none	asp-4	FALSE	Matrisome-associated
725	678	190703_SV_ECM	Vega	190703_SV_ECM	Vega_d::3	RB2035::L4440::15::RNAi	d::3	3	d	6.05469	8.31719	1.88437	1.88437	RB2035	NA	L4440	NA	NA	15	20	RNAi	NA	NA	NA	NA	1	26.7367	0.0833333	0.0833333	NA	NA	0	NA	NA	Automated Analysis	Lifespan Machine	NA	NA	NA	L4440	Vega_d::3	26.7367	none	none	none	none	asp-4	FALSE	Matrisome-associated
726	679	190703_SV_ECM	Vega	190703_SV_ECM	Vega_d::3	RB2035::L4440::15::RNAi	d::3	3	d	6.05469	8.31719	1.88437	1.88437	RB2035	NA	L4440	NA	NA	15	20	RNAi	NA	NA	NA	NA	1	27.1534	0.5	0.0833333	NA	NA	0	NA	NA	Automated Analysis	Lifespan Machine	NA	NA	NA	L4440	Vega_d::3	27.1534	none	none	none	none	asp-4	FALSE	Matrisome-associated
727	680	190703_SV_ECM	Vega	190703_SV_ECM	Vega_d::3	RB2035::L4440::15::RNAi	d::3	3	d	6.05469	8.31719	1.88437	1.88437	RB2035	NA	L4440	NA	NA	15	20	RNAi	NA	NA	NA	NA	1	27.57	9.25	0.0833333	NA	NA	0	NA	NA	Automated Analysis	Lifespan Machine	NA	NA	NA	L4440	Vega_d::3	27.57	none	none	none	none	asp-4	FALSE	Matrisome-associated
728	681	190703_SV_ECM	Vega	190703_SV_ECM	Vega_d::3	RB2035::L4440::15::RNAi	d::3	3	d	6.05469	8.31719	1.88437	1.88437	RB2035	NA	L4440	NA	NA	15	20	RNAi	NA	NA	NA	NA	1	27.6534	3.66667	0.0833333	NA	NA	0	NA	NA	Automated Analysis	Lifespan Machine	NA	NA	NA	L4440	Vega_d::3	27.6534	none	none	none	none	asp-4	FALSE	Matrisome-associated
729	682	190703_SV_ECM	Vega	190703_SV_ECM	Vega_d::3	RB2035::L4440::15::RNAi	d::3	3	d	6.05469	8.31719	1.88437	1.88437	RB2035	NA	L4440	NA	NA	15	20	RNAi	NA	NA	NA	NA	1	27.9034	2.25	0.0833333	NA	NA	0	NA	NA	Automated Analysis	Lifespan Machine	NA	NA	NA	L4440	Vega_d::3	27.9034	none	none	none	none	asp-4	FALSE	Matrisome-associated
730	683	190703_SV_ECM	Vega	190703_SV_ECM	Vega_d::3	RB2035::L4440::15::RNAi	d::3	3	d	6.05469	8.31719	1.88437	1.88437	RB2035	NA	L4440	NA	NA	15	20	RNAi	NA	NA	NA	NA	1	28.4867	4.41667	0.0833333	27.9034	31.07	0	NA	NA	Automated Analysis	Lifespan Machine	NA	NA	NA	L4440	Vega_d::3	28.4867	none	none	none	none	asp-4	FALSE	Matrisome-associated
731	684	190703_SV_ECM	Vega	190703_SV_ECM	Vega_d::3	RB2035::L4440::15::RNAi	d::3	3	d	6.05469	8.31719	1.88437	1.88437	RB2035	NA	L4440	NA	NA	15	20	RNAi	NA	NA	NA	NA	1	28.7367	2.58333	0.0833333	NA	NA	0	NA	NA	Automated Analysis	Lifespan Machine	NA	NA	NA	L4440	Vega_d::3	28.7367	none	none	none	none	asp-4	FALSE	Matrisome-associated
732	685	190703_SV_ECM	Vega	190703_SV_ECM	Vega_d::3	RB2035::L4440::15::RNAi	d::3	3	d	6.05469	8.31719	1.88437	1.88437	RB2035	NA	L4440	NA	NA	15	20	RNAi	NA	NA	NA	NA	1	29.07	2.66667	0.0833333	NA	NA	0	NA	NA	Automated Analysis	Lifespan Machine	NA	NA	NA	L4440	Vega_d::3	29.07	none	none	none	none	asp-4	FALSE	Matrisome-associated
733	686	190703_SV_ECM	Vega	190703_SV_ECM	Vega_d::3	RB2035::L4440::15::RNAi	d::3	3	d	6.05469	8.31719	1.88437	1.88437	RB2035	NA	L4440	NA	NA	15	20	RNAi	NA	NA	NA	NA	1	29.1534	1.08333	0.0833333	27.4867	32.9034	0	NA	NA	Automated Analysis	Lifespan Machine	NA	NA	NA	L4440	Vega_d::3	29.1534	none	none	none	none	asp-4	FALSE	Matrisome-associated
734	687	190703_SV_ECM	Vega	190703_SV_ECM	Vega_d::3	RB2035::L4440::15::RNAi	d::3	3	d	6.05469	8.31719	1.88437	1.88437	RB2035	NA	L4440	NA	NA	15	20	RNAi	NA	NA	NA	NA	1	29.82	3.16667	0.0833333	NA	NA	0	NA	NA	Automated Analysis	Lifespan Machine	NA	NA	NA	L4440	Vega_d::3	29.82	none	none	none	none	asp-4	FALSE	Matrisome-associated
735	688	190703_SV_ECM	Vega	190703_SV_ECM	Vega_d::3	RB2035::L4440::15::RNAi	d::3	3	d	6.05469	8.31719	1.88437	1.88437	RB2035	NA	L4440	NA	NA	15	20	RNAi	NA	NA	NA	NA	1	30.1534	2.33333	0.0833333	NA	NA	0	NA	NA	Automated Analysis	Lifespan Machine	NA	NA	NA	L4440	Vega_d::3	30.1534	none	none	none	none	asp-4	FALSE	Matrisome-associated
736	689	190703_SV_ECM	Vega	190703_SV_ECM	Vega_d::3	RB2035::L4440::15::RNAi	d::3	3	d	6.05469	8.31719	1.88437	1.88437	RB2035	NA	L4440	NA	NA	15	20	RNAi	NA	NA	NA	NA	1	30.6534	1	0.0833333	31.32	35.4034	0	NA	NA	Automated Analysis	Lifespan Machine	NA	NA	NA	L4440	Vega_d::3	30.6534	none	none	none	none	asp-4	FALSE	Matrisome-associated
737	690	190703_SV_ECM	Vega	190703_SV_ECM	Vega_d::3	RB2035::L4440::15::RNAi	d::3	3	d	6.05469	8.31719	1.88437	1.88437	RB2035	NA	L4440	NA	NA	15	20	RNAi	NA	NA	NA	NA	1	30.9867	3.83333	0.0833333	NA	NA	0	NA	NA	Automated Analysis	Lifespan Machine	NA	NA	NA	L4440	Vega_d::3	30.9867	none	none	none	none	asp-4	FALSE	Matrisome-associated
738	691	190703_SV_ECM	Vega	190703_SV_ECM	Vega_d::3	RB2035::L4440::15::RNAi	d::3	3	d	6.05469	8.31719	1.88437	1.88437	RB2035	NA	L4440	NA	NA	15	20	RNAi	NA	NA	NA	NA	1	31.7367	4.33333	0.0833333	NA	NA	0	NA	NA	Automated Analysis	Lifespan Machine	NA	NA	NA	L4440	Vega_d::3	31.7367	none	none	none	none	asp-4	FALSE	Matrisome-associated
739	692	190703_SV_ECM	Vega	190703_SV_ECM	Vega_d::3	RB2035::L4440::15::RNAi	d::3	3	d	6.05469	8.31719	1.88437	1.88437	RB2035	NA	L4440	NA	NA	15	20	RNAi	NA	NA	NA	NA	1	34.32	0.0833333	0.0833333	NA	NA	0	NA	NA	Automated Analysis	Lifespan Machine	NA	NA	NA	L4440	Vega_d::3	34.32	none	none	none	none	asp-4	FALSE	Matrisome-associated
740	693	190703_SV_ECM	Vega	190703_SV_ECM	Vega_c::1	N2::L4440::15::RNAi	c::1	1	c	3.97656	3.12656	1.88437	1.88437	N2	NA	L4440	NA	NA	15	20	RNAi	NA	NA	NA	NA	1	7.13255	0.166667	0.0833333	11.7992	13.2992	0	NA	NA	Automated Analysis	Lifespan Machine	NA	NA	NA	L4440	Vega_c::1	7.13255	none	none	none	none	N2	FALSE	control
741	694	190703_SV_ECM	Vega	190703_SV_ECM	Vega_c::1	N2::L4440::15::RNAi	c::1	1	c	3.97656	3.12656	1.88437	1.88437	N2	NA	L4440	NA	NA	15	20	RNAi	NA	NA	NA	NA	1	12.7159	2.91667	0.0833333	NA	NA	0	NA	NA	Automated Analysis	Lifespan Machine	NA	NA	NA	L4440	Vega_c::1	12.7159	none	none	none	none	N2	FALSE	control
742	695	190703_SV_ECM	Vega	190703_SV_ECM	Vega_c::1	N2::L4440::15::RNAi	c::1	1	c	3.97656	3.12656	1.88437	1.88437	N2	NA	L4440	NA	NA	15	20	RNAi	NA	NA	NA	NA	1	13.4659	0.666667	0.0833333	NA	NA	0	NA	NA	Automated Analysis	Lifespan Machine	NA	NA	NA	L4440	Vega_c::1	13.4659	none	none	none	none	N2	FALSE	control
743	696	190703_SV_ECM	Vega	190703_SV_ECM	Vega_c::1	N2::L4440::15::RNAi	c::1	1	c	3.97656	3.12656	1.88437	1.88437	N2	NA	L4440	NA	NA	15	20	RNAi	NA	NA	NA	NA	1	14.8825	3.08333	0.0833333	15.0492	16.2159	0	NA	NA	Automated Analysis	Lifespan Machine	NA	NA	NA	L4440	Vega_c::1	14.8825	none	none	none	none	N2	FALSE	control
744	697	190703_SV_ECM	Vega	190703_SV_ECM	Vega_c::1	N2::L4440::15::RNAi	c::1	1	c	3.97656	3.12656	1.88437	1.88437	N2	NA	L4440	NA	NA	15	20	RNAi	NA	NA	NA	NA	1	15.9659	4.83333	0.0833333	NA	NA	0	NA	NA	Automated Analysis	Lifespan Machine	NA	NA	NA	L4440	Vega_c::1	15.9659	none	none	none	none	N2	FALSE	control
745	698	190703_SV_ECM	Vega	190703_SV_ECM	Vega_c::1	N2::L4440::15::RNAi	c::1	1	c	3.97656	3.12656	1.88437	1.88437	N2	NA	L4440	NA	NA	15	20	RNAi	NA	NA	NA	NA	1	15.9659	4.5	0.0833333	18.9659	20.8825	0	NA	NA	Automated Analysis	Lifespan Machine	NA	NA	NA	L4440	Vega_c::1	15.9659	none	none	none	none	N2	FALSE	control
746	699	190703_SV_ECM	Vega	190703_SV_ECM	Vega_c::1	N2::L4440::15::RNAi	c::1	1	c	3.97656	3.12656	1.88437	1.88437	N2	NA	L4440	NA	NA	15	20	RNAi	NA	NA	NA	NA	1	16.1325	1.58333	0.0833333	19.8825	20.7992	0	NA	NA	Automated Analysis	Lifespan Machine	NA	NA	NA	L4440	Vega_c::1	16.1325	none	none	none	none	N2	FALSE	control
747	700	190703_SV_ECM	Vega	190703_SV_ECM	Vega_c::1	N2::L4440::15::RNAi	c::1	1	c	3.97656	3.12656	1.88437	1.88437	N2	NA	L4440	NA	NA	15	20	RNAi	NA	NA	NA	NA	1	16.6325	3	0.0833333	NA	NA	0	NA	NA	Automated Analysis	Lifespan Machine	NA	NA	NA	L4440	Vega_c::1	16.6325	none	none	none	none	N2	FALSE	control
748	701	190703_SV_ECM	Vega	190703_SV_ECM	Vega_c::1	N2::L4440::15::RNAi	c::1	1	c	3.97656	3.12656	1.88437	1.88437	N2	NA	L4440	NA	NA	15	20	RNAi	NA	NA	NA	NA	1	17.1325	0.25	0.0833333	NA	NA	0	NA	NA	Automated Analysis	Lifespan Machine	NA	NA	NA	L4440	Vega_c::1	17.1325	none	none	none	none	N2	FALSE	control
749	702	190703_SV_ECM	Vega	190703_SV_ECM	Vega_c::1	N2::L4440::15::RNAi	c::1	1	c	3.97656	3.12656	1.88437	1.88437	N2	NA	L4440	NA	NA	15	20	RNAi	NA	NA	NA	NA	1	17.8825	9.08333	0.0833333	NA	NA	0	NA	NA	Automated Analysis	Lifespan Machine	NA	NA	NA	L4440	Vega_c::1	17.8825	none	none	none	none	N2	FALSE	control
750	703	190703_SV_ECM	Vega	190703_SV_ECM	Vega_c::1	N2::L4440::15::RNAi	c::1	1	c	3.97656	3.12656	1.88437	1.88437	N2	NA	L4440	NA	NA	15	20	RNAi	NA	NA	NA	NA	1	18.2159	0.583333	0.0833333	NA	NA	0	NA	NA	Automated Analysis	Lifespan Machine	NA	NA	NA	L4440	Vega_c::1	18.2159	none	none	none	none	N2	FALSE	control
751	704	190703_SV_ECM	Vega	190703_SV_ECM	Vega_c::1	N2::L4440::15::RNAi	c::1	1	c	3.97656	3.12656	1.88437	1.88437	N2	NA	L4440	NA	NA	15	20	RNAi	NA	NA	NA	NA	1	19.2992	1.91667	0.0833333	23.3825	24.0492	0	NA	NA	Automated Analysis	Lifespan Machine	NA	NA	NA	L4440	Vega_c::1	19.2992	none	none	none	none	N2	FALSE	control
752	705	190703_SV_ECM	Vega	190703_SV_ECM	Vega_c::1	N2::L4440::15::RNAi	c::1	1	c	3.97656	3.12656	1.88437	1.88437	N2	NA	L4440	NA	NA	15	20	RNAi	NA	NA	NA	NA	1	19.3825	1.16667	0.0833333	NA	NA	0	NA	NA	Automated Analysis	Lifespan Machine	NA	NA	NA	L4440	Vega_c::1	19.3825	none	none	none	none	N2	FALSE	control
753	706	190703_SV_ECM	Vega	190703_SV_ECM	Vega_c::1	N2::L4440::15::RNAi	c::1	1	c	3.97656	3.12656	1.88437	1.88437	N2	NA	L4440	NA	NA	15	20	RNAi	NA	NA	NA	NA	1	19.3825	0.0833333	0.0833333	NA	NA	0	NA	NA	Automated Analysis	Lifespan Machine	NA	NA	NA	L4440	Vega_c::1	19.3825	none	none	none	none	N2	FALSE	control
754	707	190703_SV_ECM	Vega	190703_SV_ECM	Vega_c::1	N2::L4440::15::RNAi	c::1	1	c	3.97656	3.12656	1.88437	1.88437	N2	NA	L4440	NA	NA	15	20	RNAi	NA	NA	NA	NA	1	19.6325	1.83333	0.0833333	19.8825	21.3825	0	NA	NA	Automated Analysis	Lifespan Machine	NA	NA	NA	L4440	Vega_c::1	19.6325	none	none	none	none	N2	FALSE	control
755	708	190703_SV_ECM	Vega	190703_SV_ECM	Vega_c::1	N2::L4440::15::RNAi	c::1	1	c	3.97656	3.12656	1.88437	1.88437	N2	NA	L4440	NA	NA	15	20	RNAi	NA	NA	NA	NA	1	19.6325	8.08333	0.0833333	19.0492	20.4659	0	NA	NA	Automated Analysis	Lifespan Machine	NA	NA	NA	L4440	Vega_c::1	19.6325	none	none	none	none	N2	FALSE	control
756	709	190703_SV_ECM	Vega	190703_SV_ECM	Vega_c::1	N2::L4440::15::RNAi	c::1	1	c	3.97656	3.12656	1.88437	1.88437	N2	NA	L4440	NA	NA	15	20	RNAi	NA	NA	NA	NA	1	19.7992	1.83333	0.0833333	19.9659	21.3825	0	NA	NA	Automated Analysis	Lifespan Machine	NA	NA	NA	L4440	Vega_c::1	19.7992	none	none	none	none	N2	FALSE	control
757	710	190703_SV_ECM	Vega	190703_SV_ECM	Vega_c::1	N2::L4440::15::RNAi	c::1	1	c	3.97656	3.12656	1.88437	1.88437	N2	NA	L4440	NA	NA	15	20	RNAi	NA	NA	NA	NA	1	20.0492	1.16667	0.0833333	NA	NA	0	NA	NA	Automated Analysis	Lifespan Machine	NA	NA	NA	L4440	Vega_c::1	20.0492	none	none	none	none	N2	FALSE	control
758	711	190703_SV_ECM	Vega	190703_SV_ECM	Vega_c::1	N2::L4440::15::RNAi	c::1	1	c	3.97656	3.12656	1.88437	1.88437	N2	NA	L4440	NA	NA	15	20	RNAi	NA	NA	NA	NA	1	20.1325	2.16667	0.0833333	18.6325	21.3825	0	NA	NA	Automated Analysis	Lifespan Machine	NA	NA	NA	L4440	Vega_c::1	20.1325	none	none	none	none	N2	FALSE	control
759	712	190703_SV_ECM	Vega	190703_SV_ECM	Vega_c::1	N2::L4440::15::RNAi	c::1	1	c	3.97656	3.12656	1.88437	1.88437	N2	NA	L4440	NA	NA	15	20	RNAi	NA	NA	NA	NA	1	20.2992	0.5	0.0833333	NA	NA	0	NA	NA	Automated Analysis	Lifespan Machine	NA	NA	NA	L4440	Vega_c::1	20.2992	none	none	none	none	N2	FALSE	control
760	713	190703_SV_ECM	Vega	190703_SV_ECM	Vega_c::1	N2::L4440::15::RNAi	c::1	1	c	3.97656	3.12656	1.88437	1.88437	N2	NA	L4440	NA	NA	15	20	RNAi	NA	NA	NA	NA	1	20.3825	3.83333	0.0833333	30.7992	31.6325	0	NA	NA	Automated Analysis	Lifespan Machine	NA	NA	NA	L4440	Vega_c::1	20.3825	none	none	none	none	N2	FALSE	control
761	714	190703_SV_ECM	Vega	190703_SV_ECM	Vega_c::1	N2::L4440::15::RNAi	c::1	1	c	3.97656	3.12656	1.88437	1.88437	N2	NA	L4440	NA	NA	15	20	RNAi	NA	NA	NA	NA	1	20.6325	1.16667	0.0833333	23.2159	24.7159	0	NA	NA	Automated Analysis	Lifespan Machine	NA	NA	NA	L4440	Vega_c::1	20.6325	none	none	none	none	N2	FALSE	control
762	715	190703_SV_ECM	Vega	190703_SV_ECM	Vega_c::1	N2::L4440::15::RNAi	c::1	1	c	3.97656	3.12656	1.88437	1.88437	N2	NA	L4440	NA	NA	15	20	RNAi	NA	NA	NA	NA	1	20.6325	7.58333	0.0833333	NA	NA	0	NA	NA	Automated Analysis	Lifespan Machine	NA	NA	NA	L4440	Vega_c::1	20.6325	none	none	none	none	N2	FALSE	control
763	716	190703_SV_ECM	Vega	190703_SV_ECM	Vega_c::1	N2::L4440::15::RNAi	c::1	1	c	3.97656	3.12656	1.88437	1.88437	N2	NA	L4440	NA	NA	15	20	RNAi	NA	NA	NA	NA	1	20.8825	6.5	0.0833333	20.0492	24.2159	0	NA	NA	Automated Analysis	Lifespan Machine	NA	NA	NA	L4440	Vega_c::1	20.8825	none	none	none	none	N2	FALSE	control
764	717	190703_SV_ECM	Vega	190703_SV_ECM	Vega_c::1	N2::L4440::15::RNAi	c::1	1	c	3.97656	3.12656	1.88437	1.88437	N2	NA	L4440	NA	NA	15	20	RNAi	NA	NA	NA	NA	1	21.4659	1.83333	0.0833333	24.7159	25.2992	0	NA	NA	Automated Analysis	Lifespan Machine	NA	NA	NA	L4440	Vega_c::1	21.4659	none	none	none	none	N2	FALSE	control
765	718	190703_SV_ECM	Vega	190703_SV_ECM	Vega_c::1	N2::L4440::15::RNAi	c::1	1	c	3.97656	3.12656	1.88437	1.88437	N2	NA	L4440	NA	NA	15	20	RNAi	NA	NA	NA	NA	1	21.7992	3.08333	0.0833333	19.9659	25.7992	0	NA	NA	Automated Analysis	Lifespan Machine	NA	NA	NA	L4440	Vega_c::1	21.7992	none	none	none	none	N2	FALSE	control
766	719	190703_SV_ECM	Vega	190703_SV_ECM	Vega_c::1	N2::L4440::15::RNAi	c::1	1	c	3.97656	3.12656	1.88437	1.88437	N2	NA	L4440	NA	NA	15	20	RNAi	NA	NA	NA	NA	1	22.2159	2.08333	0.0833333	NA	NA	0	NA	NA	Automated Analysis	Lifespan Machine	NA	NA	NA	L4440	Vega_c::1	22.2159	none	none	none	none	N2	FALSE	control
767	720	190703_SV_ECM	Vega	190703_SV_ECM	Vega_c::1	N2::L4440::15::RNAi	c::1	1	c	3.97656	3.12656	1.88437	1.88437	N2	NA	L4440	NA	NA	15	20	RNAi	NA	NA	NA	NA	1	22.4659	1.75	0.0833333	NA	NA	0	NA	NA	Automated Analysis	Lifespan Machine	NA	NA	NA	L4440	Vega_c::1	22.4659	none	none	none	none	N2	FALSE	control
768	721	190703_SV_ECM	Vega	190703_SV_ECM	Vega_c::1	N2::L4440::15::RNAi	c::1	1	c	3.97656	3.12656	1.88437	1.88437	N2	NA	L4440	NA	NA	15	20	RNAi	NA	NA	NA	NA	1	22.9659	5	0.0833333	NA	NA	0	NA	NA	Automated Analysis	Lifespan Machine	NA	NA	NA	L4440	Vega_c::1	22.9659	none	none	none	none	N2	FALSE	control
769	722	190703_SV_ECM	Vega	190703_SV_ECM	Vega_c::1	N2::L4440::15::RNAi	c::1	1	c	3.97656	3.12656	1.88437	1.88437	N2	NA	L4440	NA	NA	15	20	RNAi	NA	NA	NA	NA	1	23.2159	0.0833333	0.0833333	NA	NA	0	NA	NA	Automated Analysis	Lifespan Machine	NA	NA	NA	L4440	Vega_c::1	23.2159	none	none	none	none	N2	FALSE	control
770	723	190703_SV_ECM	Vega	190703_SV_ECM	Vega_c::1	N2::L4440::15::RNAi	c::1	1	c	3.97656	3.12656	1.88437	1.88437	N2	NA	L4440	NA	NA	15	20	RNAi	NA	NA	NA	NA	1	23.2992	1.75	0.0833333	NA	NA	0	NA	NA	Automated Analysis	Lifespan Machine	NA	NA	NA	L4440	Vega_c::1	23.2992	none	none	none	none	N2	FALSE	control
771	724	190703_SV_ECM	Vega	190703_SV_ECM	Vega_c::1	N2::L4440::15::RNAi	c::1	1	c	3.97656	3.12656	1.88437	1.88437	N2	NA	L4440	NA	NA	15	20	RNAi	NA	NA	NA	NA	1	23.4659	2	0.0833333	NA	NA	0	NA	NA	Automated Analysis	Lifespan Machine	NA	NA	NA	L4440	Vega_c::1	23.4659	none	none	none	none	N2	FALSE	control
772	725	190703_SV_ECM	Vega	190703_SV_ECM	Vega_c::1	N2::L4440::15::RNAi	c::1	1	c	3.97656	3.12656	1.88437	1.88437	N2	NA	L4440	NA	NA	15	20	RNAi	NA	NA	NA	NA	1	24.1325	1.41667	0.0833333	NA	NA	0	NA	NA	Automated Analysis	Lifespan Machine	NA	NA	NA	L4440	Vega_c::1	24.1325	none	none	none	none	N2	FALSE	control
773	726	190703_SV_ECM	Vega	190703_SV_ECM	Vega_c::1	N2::L4440::15::RNAi	c::1	1	c	3.97656	3.12656	1.88437	1.88437	N2	NA	L4440	NA	NA	15	20	RNAi	NA	NA	NA	NA	1	24.2992	2.5	0.0833333	23.3825	27.1325	0	NA	NA	Automated Analysis	Lifespan Machine	NA	NA	NA	L4440	Vega_c::1	24.2992	none	none	none	none	N2	FALSE	control
774	727	190703_SV_ECM	Vega	190703_SV_ECM	Vega_c::1	N2::L4440::15::RNAi	c::1	1	c	3.97656	3.12656	1.88437	1.88437	N2	NA	L4440	NA	NA	15	20	RNAi	NA	NA	NA	NA	1	24.3825	1	0.0833333	NA	NA	0	NA	NA	Automated Analysis	Lifespan Machine	NA	NA	NA	L4440	Vega_c::1	24.3825	none	none	none	none	N2	FALSE	control
775	728	190703_SV_ECM	Vega	190703_SV_ECM	Vega_c::1	N2::L4440::15::RNAi	c::1	1	c	3.97656	3.12656	1.88437	1.88437	N2	NA	L4440	NA	NA	15	20	RNAi	NA	NA	NA	NA	1	24.5492	2.33333	0.0833333	NA	NA	0	NA	NA	Automated Analysis	Lifespan Machine	NA	NA	NA	L4440	Vega_c::1	24.5492	none	none	none	none	N2	FALSE	control
776	729	190703_SV_ECM	Vega	190703_SV_ECM	Vega_c::1	N2::L4440::15::RNAi	c::1	1	c	3.97656	3.12656	1.88437	1.88437	N2	NA	L4440	NA	NA	15	20	RNAi	NA	NA	NA	NA	1	24.7992	1.41667	0.0833333	NA	NA	0	NA	NA	Automated Analysis	Lifespan Machine	NA	NA	NA	L4440	Vega_c::1	24.7992	none	none	none	none	N2	FALSE	control
777	730	190703_SV_ECM	Vega	190703_SV_ECM	Vega_c::1	N2::L4440::15::RNAi	c::1	1	c	3.97656	3.12656	1.88437	1.88437	N2	NA	L4440	NA	NA	15	20	RNAi	NA	NA	NA	NA	1	25.4659	0.666667	0.0833333	26.3825	32.7992	0	NA	NA	Automated Analysis	Lifespan Machine	NA	NA	NA	L4440	Vega_c::1	25.4659	none	none	none	none	N2	FALSE	control
778	731	190703_SV_ECM	Vega	190703_SV_ECM	Vega_c::1	N2::L4440::15::RNAi	c::1	1	c	3.97656	3.12656	1.88437	1.88437	N2	NA	L4440	NA	NA	15	20	RNAi	NA	NA	NA	NA	1	25.7159	7.33333	0.0833333	NA	NA	0	NA	NA	Automated Analysis	Lifespan Machine	NA	NA	NA	L4440	Vega_c::1	25.7159	none	none	none	none	N2	FALSE	control
779	732	190703_SV_ECM	Vega	190703_SV_ECM	Vega_c::1	N2::L4440::15::RNAi	c::1	1	c	3.97656	3.12656	1.88437	1.88437	N2	NA	L4440	NA	NA	15	20	RNAi	NA	NA	NA	NA	1	25.8825	1.41667	0.0833333	NA	NA	0	NA	NA	Automated Analysis	Lifespan Machine	NA	NA	NA	L4440	Vega_c::1	25.8825	none	none	none	none	N2	FALSE	control
780	733	190703_SV_ECM	Vega	190703_SV_ECM	Vega_c::1	N2::L4440::15::RNAi	c::1	1	c	3.97656	3.12656	1.88437	1.88437	N2	NA	L4440	NA	NA	15	20	RNAi	NA	NA	NA	NA	1	25.8825	0.0833333	0.0833333	25.1325	26.3825	0	NA	NA	Automated Analysis	Lifespan Machine	NA	NA	NA	L4440	Vega_c::1	25.8825	none	none	none	none	N2	FALSE	control
781	734	190703_SV_ECM	Vega	190703_SV_ECM	Vega_c::1	N2::L4440::15::RNAi	c::1	1	c	3.97656	3.12656	1.88437	1.88437	N2	NA	L4440	NA	NA	15	20	RNAi	NA	NA	NA	NA	1	26.4659	1.58333	0.0833333	NA	NA	0	NA	NA	Automated Analysis	Lifespan Machine	NA	NA	NA	L4440	Vega_c::1	26.4659	none	none	none	none	N2	FALSE	control
782	735	190703_SV_ECM	Vega	190703_SV_ECM	Vega_c::1	N2::L4440::15::RNAi	c::1	1	c	3.97656	3.12656	1.88437	1.88437	N2	NA	L4440	NA	NA	15	20	RNAi	NA	NA	NA	NA	1	26.5492	7.25	0.0833333	NA	NA	0	NA	NA	Automated Analysis	Lifespan Machine	NA	NA	NA	L4440	Vega_c::1	26.5492	none	none	none	none	N2	FALSE	control
783	736	190703_SV_ECM	Vega	190703_SV_ECM	Vega_c::1	N2::L4440::15::RNAi	c::1	1	c	3.97656	3.12656	1.88437	1.88437	N2	NA	L4440	NA	NA	15	20	RNAi	NA	NA	NA	NA	1	26.6325	3.08333	0.0833333	26.0492	29.6325	0	NA	NA	Automated Analysis	Lifespan Machine	NA	NA	NA	L4440	Vega_c::1	26.6325	none	none	none	none	N2	FALSE	control
784	737	190703_SV_ECM	Vega	190703_SV_ECM	Vega_c::1	N2::L4440::15::RNAi	c::1	1	c	3.97656	3.12656	1.88437	1.88437	N2	NA	L4440	NA	NA	15	20	RNAi	NA	NA	NA	NA	1	26.6325	2.33333	0.0833333	NA	NA	0	NA	NA	Automated Analysis	Lifespan Machine	NA	NA	NA	L4440	Vega_c::1	26.6325	none	none	none	none	N2	FALSE	control
785	738	190703_SV_ECM	Vega	190703_SV_ECM	Vega_c::1	N2::L4440::15::RNAi	c::1	1	c	3.97656	3.12656	1.88437	1.88437	N2	NA	L4440	NA	NA	15	20	RNAi	NA	NA	NA	NA	1	26.7992	1.75	0.0833333	NA	NA	0	NA	NA	Automated Analysis	Lifespan Machine	NA	NA	NA	L4440	Vega_c::1	26.7992	none	none	none	none	N2	FALSE	control
786	739	190703_SV_ECM	Vega	190703_SV_ECM	Vega_c::1	N2::L4440::15::RNAi	c::1	1	c	3.97656	3.12656	1.88437	1.88437	N2	NA	L4440	NA	NA	15	20	RNAi	NA	NA	NA	NA	1	26.8825	1.83333	0.0833333	NA	NA	0	NA	NA	Automated Analysis	Lifespan Machine	NA	NA	NA	L4440	Vega_c::1	26.8825	none	none	none	none	N2	FALSE	control
787	740	190703_SV_ECM	Vega	190703_SV_ECM	Vega_c::1	N2::L4440::15::RNAi	c::1	1	c	3.97656	3.12656	1.88437	1.88437	N2	NA	L4440	NA	NA	15	20	RNAi	NA	NA	NA	NA	1	27.0492	2.33333	0.0833333	NA	NA	0	NA	NA	Automated Analysis	Lifespan Machine	NA	NA	NA	L4440	Vega_c::1	27.0492	none	none	none	none	N2	FALSE	control
788	741	190703_SV_ECM	Vega	190703_SV_ECM	Vega_c::1	N2::L4440::15::RNAi	c::1	1	c	3.97656	3.12656	1.88437	1.88437	N2	NA	L4440	NA	NA	15	20	RNAi	NA	NA	NA	NA	1	27.2159	4.41667	0.0833333	NA	NA	0	NA	NA	Automated Analysis	Lifespan Machine	NA	NA	NA	L4440	Vega_c::1	27.2159	none	none	none	none	N2	FALSE	control
789	742	190703_SV_ECM	Vega	190703_SV_ECM	Vega_c::1	N2::L4440::15::RNAi	c::1	1	c	3.97656	3.12656	1.88437	1.88437	N2	NA	L4440	NA	NA	15	20	RNAi	NA	NA	NA	NA	1	27.2992	0.5	0.0833333	NA	NA	0	NA	NA	Automated Analysis	Lifespan Machine	NA	NA	NA	L4440	Vega_c::1	27.2992	none	none	none	none	N2	FALSE	control
790	743	190703_SV_ECM	Vega	190703_SV_ECM	Vega_c::1	N2::L4440::15::RNAi	c::1	1	c	3.97656	3.12656	1.88437	1.88437	N2	NA	L4440	NA	NA	15	20	RNAi	NA	NA	NA	NA	1	27.4659	8.33333	0.0833333	28.1325	31.9659	0	NA	NA	Automated Analysis	Lifespan Machine	NA	NA	NA	L4440	Vega_c::1	27.4659	none	none	none	none	N2	FALSE	control
791	744	190703_SV_ECM	Vega	190703_SV_ECM	Vega_c::1	N2::L4440::15::RNAi	c::1	1	c	3.97656	3.12656	1.88437	1.88437	N2	NA	L4440	NA	NA	15	20	RNAi	NA	NA	NA	NA	1	27.7159	0.0833333	0.0833333	NA	NA	0	NA	NA	Automated Analysis	Lifespan Machine	NA	NA	NA	L4440	Vega_c::1	27.7159	none	none	none	none	N2	FALSE	control
792	745	190703_SV_ECM	Vega	190703_SV_ECM	Vega_c::1	N2::L4440::15::RNAi	c::1	1	c	3.97656	3.12656	1.88437	1.88437	N2	NA	L4440	NA	NA	15	20	RNAi	NA	NA	NA	NA	1	27.7992	0.75	0.0833333	NA	NA	0	NA	NA	Automated Analysis	Lifespan Machine	NA	NA	NA	L4440	Vega_c::1	27.7992	none	none	none	none	N2	FALSE	control
793	746	190703_SV_ECM	Vega	190703_SV_ECM	Vega_c::1	N2::L4440::15::RNAi	c::1	1	c	3.97656	3.12656	1.88437	1.88437	N2	NA	L4440	NA	NA	15	20	RNAi	NA	NA	NA	NA	1	27.9659	5.33333	0.0833333	NA	NA	0	NA	NA	Automated Analysis	Lifespan Machine	NA	NA	NA	L4440	Vega_c::1	27.9659	none	none	none	none	N2	FALSE	control
794	747	190703_SV_ECM	Vega	190703_SV_ECM	Vega_c::1	N2::L4440::15::RNAi	c::1	1	c	3.97656	3.12656	1.88437	1.88437	N2	NA	L4440	NA	NA	15	20	RNAi	NA	NA	NA	NA	1	28.1325	5.91667	0.0833333	28.2992	29.3825	0	NA	NA	Automated Analysis	Lifespan Machine	NA	NA	NA	L4440	Vega_c::1	28.1325	none	none	none	none	N2	FALSE	control
795	748	190703_SV_ECM	Vega	190703_SV_ECM	Vega_c::1	N2::L4440::15::RNAi	c::1	1	c	3.97656	3.12656	1.88437	1.88437	N2	NA	L4440	NA	NA	15	20	RNAi	NA	NA	NA	NA	1	28.2992	1.5	0.0833333	29.9659	33.2992	0	NA	NA	Automated Analysis	Lifespan Machine	NA	NA	NA	L4440	Vega_c::1	28.2992	none	none	none	none	N2	FALSE	control
796	749	190703_SV_ECM	Vega	190703_SV_ECM	Vega_c::1	N2::L4440::15::RNAi	c::1	1	c	3.97656	3.12656	1.88437	1.88437	N2	NA	L4440	NA	NA	15	20	RNAi	NA	NA	NA	NA	1	29.2992	4.25	0.0833333	NA	NA	0	NA	NA	Automated Analysis	Lifespan Machine	NA	NA	NA	L4440	Vega_c::1	29.2992	none	none	none	none	N2	FALSE	control
797	750	190703_SV_ECM	Vega	190703_SV_ECM	Vega_c::1	N2::L4440::15::RNAi	c::1	1	c	3.97656	3.12656	1.88437	1.88437	N2	NA	L4440	NA	NA	15	20	RNAi	NA	NA	NA	NA	1	29.3825	4.75	0.0833333	NA	NA	0	NA	NA	Automated Analysis	Lifespan Machine	NA	NA	NA	L4440	Vega_c::1	29.3825	none	none	none	none	N2	FALSE	control
798	751	190703_SV_ECM	Vega	190703_SV_ECM	Vega_c::1	N2::L4440::15::RNAi	c::1	1	c	3.97656	3.12656	1.88437	1.88437	N2	NA	L4440	NA	NA	15	20	RNAi	NA	NA	NA	NA	1	29.3825	5.25	0.0833333	NA	NA	0	NA	NA	Automated Analysis	Lifespan Machine	NA	NA	NA	L4440	Vega_c::1	29.3825	none	none	none	none	N2	FALSE	control
799	752	190703_SV_ECM	Vega	190703_SV_ECM	Vega_c::1	N2::L4440::15::RNAi	c::1	1	c	3.97656	3.12656	1.88437	1.88437	N2	NA	L4440	NA	NA	15	20	RNAi	NA	NA	NA	NA	1	29.8825	3.66667	0.0833333	NA	NA	0	NA	NA	Automated Analysis	Lifespan Machine	NA	NA	NA	L4440	Vega_c::1	29.8825	none	none	none	none	N2	FALSE	control
800	753	190703_SV_ECM	Vega	190703_SV_ECM	Vega_c::1	N2::L4440::15::RNAi	c::1	1	c	3.97656	3.12656	1.88437	1.88437	N2	NA	L4440	NA	NA	15	20	RNAi	NA	NA	NA	NA	1	30.0492	6.91667	0.0833333	NA	NA	0	NA	NA	Automated Analysis	Lifespan Machine	NA	NA	NA	L4440	Vega_c::1	30.0492	none	none	none	none	N2	FALSE	control
801	754	190703_SV_ECM	Vega	190703_SV_ECM	Vega_c::1	N2::L4440::15::RNAi	c::1	1	c	3.97656	3.12656	1.88437	1.88437	N2	NA	L4440	NA	NA	15	20	RNAi	NA	NA	NA	NA	1	30.2992	7	0.0833333	37.4659	38.6325	0	NA	NA	Automated Analysis	Lifespan Machine	NA	NA	NA	L4440	Vega_c::1	30.2992	none	none	none	none	N2	FALSE	control
802	755	190703_SV_ECM	Vega	190703_SV_ECM	Vega_c::1	N2::L4440::15::RNAi	c::1	1	c	3.97656	3.12656	1.88437	1.88437	N2	NA	L4440	NA	NA	15	20	RNAi	NA	NA	NA	NA	1	30.6325	3.75	0.0833333	31.5492	35.1325	0	NA	NA	Automated Analysis	Lifespan Machine	NA	NA	NA	L4440	Vega_c::1	30.6325	none	none	none	none	N2	FALSE	control
803	756	190703_SV_ECM	Vega	190703_SV_ECM	Vega_c::1	N2::L4440::15::RNAi	c::1	1	c	3.97656	3.12656	1.88437	1.88437	N2	NA	L4440	NA	NA	15	20	RNAi	NA	NA	NA	NA	1	31.0492	5.25	0.0833333	32.0492	35.0492	0	NA	NA	Automated Analysis	Lifespan Machine	NA	NA	NA	L4440	Vega_c::1	31.0492	none	none	none	none	N2	FALSE	control
804	757	190703_SV_ECM	Vega	190703_SV_ECM	Vega_c::1	N2::L4440::15::RNAi	c::1	1	c	3.97656	3.12656	1.88437	1.88437	N2	NA	L4440	NA	NA	15	20	RNAi	NA	NA	NA	NA	1	31.1325	3.41667	0.0833333	32.5492	35.9659	0	NA	NA	Automated Analysis	Lifespan Machine	NA	NA	NA	L4440	Vega_c::1	31.1325	none	none	none	none	N2	FALSE	control
805	758	190703_SV_ECM	Vega	190703_SV_ECM	Vega_c::1	N2::L4440::15::RNAi	c::1	1	c	3.97656	3.12656	1.88437	1.88437	N2	NA	L4440	NA	NA	15	20	RNAi	NA	NA	NA	NA	1	32.2159	1.5	0.0833333	NA	NA	0	NA	NA	Automated Analysis	Lifespan Machine	NA	NA	NA	L4440	Vega_c::1	32.2159	none	none	none	none	N2	FALSE	control
806	759	190703_SV_ECM	Vega	190703_SV_ECM	Vega_c::1	N2::L4440::15::RNAi	c::1	1	c	3.97656	3.12656	1.88437	1.88437	N2	NA	L4440	NA	NA	15	20	RNAi	NA	NA	NA	NA	1	33.4659	3.5	0.0833333	NA	NA	0	NA	NA	Automated Analysis	Lifespan Machine	NA	NA	NA	L4440	Vega_c::1	33.4659	none	none	none	none	N2	FALSE	control
807	760	190703_SV_ECM	Vega	190703_SV_ECM	Vega_c::1	N2::L4440::15::RNAi	c::1	1	c	3.97656	3.12656	1.88437	1.88437	N2	NA	L4440	NA	NA	15	20	RNAi	NA	NA	NA	NA	1	33.8825	5.08333	0.0833333	35.1325	38.7992	0	NA	NA	Automated Analysis	Lifespan Machine	NA	NA	NA	L4440	Vega_c::1	33.8825	none	none	none	none	N2	FALSE	control
808	761	190703_SV_ECM	Vega	190703_SV_ECM	Vega_c::1	N2::L4440::15::RNAi	c::1	1	c	3.97656	3.12656	1.88437	1.88437	N2	NA	L4440	NA	NA	15	20	RNAi	NA	NA	NA	NA	1	35.2992	5.41667	0.0833333	NA	NA	0	NA	NA	Automated Analysis	Lifespan Machine	NA	NA	NA	L4440	Vega_c::1	35.2992	none	none	none	none	N2	FALSE	control
809	762	190703_SV_ECM	Vega	190703_SV_ECM	Vega_c::1	N2::L4440::15::RNAi	c::1	1	c	3.97656	3.12656	1.88437	1.88437	N2	NA	L4440	NA	NA	15	20	RNAi	NA	NA	NA	NA	1	35.8825	7.91667	0.0833333	NA	NA	0	NA	NA	Automated Analysis	Lifespan Machine	NA	NA	NA	L4440	Vega_c::1	35.8825	none	none	none	none	N2	FALSE	control
810	763	190703_SV_ECM	Vega	190703_SV_ECM	Vega_c::1	N2::L4440::15::RNAi	c::1	1	c	3.97656	3.12656	1.88437	1.88437	N2	NA	L4440	NA	NA	15	20	RNAi	NA	NA	NA	NA	1	36.4659	3.33333	0.0833333	NA	NA	0	NA	NA	Automated Analysis	Lifespan Machine	NA	NA	NA	L4440	Vega_c::1	36.4659	none	none	none	none	N2	FALSE	control
811	764	190703_SV_ECM	Vega	190703_SV_ECM	Vega_c::1	N2::L4440::15::RNAi	c::1	1	c	3.97656	3.12656	1.88437	1.88437	N2	NA	L4440	NA	NA	15	20	RNAi	NA	NA	NA	NA	1	38.2159	0.0833333	0.0833333	NA	NA	0	NA	NA	Automated Analysis	Lifespan Machine	NA	NA	NA	L4440	Vega_c::1	38.2159	none	none	none	none	N2	FALSE	control
812	765	190703_SV_ECM	Vega	190703_SV_ECM	Vega_c::1	N2::L4440::15::RNAi	c::1	1	c	3.97656	3.12656	1.88437	1.88437	N2	NA	L4440	NA	NA	15	20	RNAi	NA	NA	NA	NA	1	39.0492	0.333333	0.0833333	NA	NA	0	NA	NA	Automated Analysis	Lifespan Machine	NA	NA	NA	L4440	Vega_c::1	39.0492	none	none	none	none	N2	FALSE	control
813	766	190703_SV_ECM	Vega	190703_SV_ECM	Vega_c::1	N2::L4440::15::RNAi	c::1	1	c	3.97656	3.12656	1.88437	1.88437	N2	NA	L4440	NA	NA	15	20	RNAi	NA	NA	NA	NA	1	39.7992	0.0833333	0.0833333	NA	NA	0	NA	NA	Automated Analysis	Lifespan Machine	NA	NA	NA	L4440	Vega_c::1	39.7992	none	none	none	none	N2	FALSE	control
814	767	190703_SV_ECM	Vega	190703_SV_ECM	Vega_c::2	RB2035::daf2::15::RNAi	c::2	2	c	3.98281	5.21094	1.88437	1.88437	RB2035	NA	daf2	NA	NA	15	20	RNAi	NA	NA	NA	NA	1	7.79921	1.54167	0.0833333	13.9659	14.9659	0	NA	NA	Automated Analysis	Lifespan Machine	NA	NA	NA	daf-2	Vega_c::2	7.79921	none	none	none	none	asp-4	FALSE	Matrisome-associated
815	768	190703_SV_ECM	Vega	190703_SV_ECM	Vega_c::2	RB2035::daf2::15::RNAi	c::2	2	c	3.98281	5.21094	1.88437	1.88437	RB2035	NA	daf2	NA	NA	15	20	RNAi	NA	NA	NA	NA	1	10.8825	2.33333	0.0833333	18.0492	18.8825	0	NA	NA	Automated Analysis	Lifespan Machine	NA	NA	NA	daf-2	Vega_c::2	10.8825	none	none	none	none	asp-4	FALSE	Matrisome-associated
816	769	190703_SV_ECM	Vega	190703_SV_ECM	Vega_c::2	RB2035::daf2::15::RNAi	c::2	2	c	3.98281	5.21094	1.88437	1.88437	RB2035	NA	daf2	NA	NA	15	20	RNAi	NA	NA	NA	NA	1	13.2992	4.5	0.0833333	NA	NA	0	NA	NA	Automated Analysis	Lifespan Machine	NA	NA	NA	daf-2	Vega_c::2	13.2992	none	none	none	none	asp-4	FALSE	Matrisome-associated
817	770	190703_SV_ECM	Vega	190703_SV_ECM	Vega_c::2	RB2035::daf2::15::RNAi	c::2	2	c	3.98281	5.21094	1.88437	1.88437	RB2035	NA	daf2	NA	NA	15	20	RNAi	NA	NA	NA	NA	1	13.2992	0.25	0.0833333	12.4659	13.6325	0	NA	NA	Automated Analysis	Lifespan Machine	NA	NA	NA	daf-2	Vega_c::2	13.2992	none	none	none	none	asp-4	FALSE	Matrisome-associated
818	771	190703_SV_ECM	Vega	190703_SV_ECM	Vega_c::2	RB2035::daf2::15::RNAi	c::2	2	c	3.98281	5.21094	1.88437	1.88437	RB2035	NA	daf2	NA	NA	15	20	RNAi	NA	NA	NA	NA	1	13.4659	3.83333	0.0833333	NA	NA	0	NA	NA	Automated Analysis	Lifespan Machine	NA	NA	NA	daf-2	Vega_c::2	13.4659	none	none	none	none	asp-4	FALSE	Matrisome-associated
819	772	190703_SV_ECM	Vega	190703_SV_ECM	Vega_c::2	RB2035::daf2::15::RNAi	c::2	2	c	3.98281	5.21094	1.88437	1.88437	RB2035	NA	daf2	NA	NA	15	20	RNAi	NA	NA	NA	NA	1	14.2159	3.83333	0.0833333	NA	NA	0	NA	NA	Automated Analysis	Lifespan Machine	NA	NA	NA	daf-2	Vega_c::2	14.2159	none	none	none	none	asp-4	FALSE	Matrisome-associated
820	773	190703_SV_ECM	Vega	190703_SV_ECM	Vega_c::2	RB2035::daf2::15::RNAi	c::2	2	c	3.98281	5.21094	1.88437	1.88437	RB2035	NA	daf2	NA	NA	15	20	RNAi	NA	NA	NA	NA	1	14.2992	6.5	0.0833333	NA	NA	0	NA	NA	Automated Analysis	Lifespan Machine	NA	NA	NA	daf-2	Vega_c::2	14.2992	none	none	none	none	asp-4	FALSE	Matrisome-associated
821	774	190703_SV_ECM	Vega	190703_SV_ECM	Vega_c::2	RB2035::daf2::15::RNAi	c::2	2	c	3.98281	5.21094	1.88437	1.88437	RB2035	NA	daf2	NA	NA	15	20	RNAi	NA	NA	NA	NA	1	14.3825	0.0833333	0.0833333	NA	NA	0	NA	NA	Automated Analysis	Lifespan Machine	NA	NA	NA	daf-2	Vega_c::2	14.3825	none	none	none	none	asp-4	FALSE	Matrisome-associated
822	775	190703_SV_ECM	Vega	190703_SV_ECM	Vega_c::2	RB2035::daf2::15::RNAi	c::2	2	c	3.98281	5.21094	1.88437	1.88437	RB2035	NA	daf2	NA	NA	15	20	RNAi	NA	NA	NA	NA	1	14.5492	1.5	0.0833333	28.2159	29.7992	0	NA	NA	Automated Analysis	Lifespan Machine	NA	NA	NA	daf-2	Vega_c::2	14.5492	none	none	none	none	asp-4	FALSE	Matrisome-associated
823	776	190703_SV_ECM	Vega	190703_SV_ECM	Vega_c::2	RB2035::daf2::15::RNAi	c::2	2	c	3.98281	5.21094	1.88437	1.88437	RB2035	NA	daf2	NA	NA	15	20	RNAi	NA	NA	NA	NA	1	14.6325	2	0.0833333	17.7159	18.2159	0	NA	NA	Automated Analysis	Lifespan Machine	NA	NA	NA	daf-2	Vega_c::2	14.6325	none	none	none	none	asp-4	FALSE	Matrisome-associated
824	777	190703_SV_ECM	Vega	190703_SV_ECM	Vega_c::2	RB2035::daf2::15::RNAi	c::2	2	c	3.98281	5.21094	1.88437	1.88437	RB2035	NA	daf2	NA	NA	15	20	RNAi	NA	NA	NA	NA	1	14.8825	5.08333	0.0833333	NA	NA	0	NA	NA	Automated Analysis	Lifespan Machine	NA	NA	NA	daf-2	Vega_c::2	14.8825	none	none	none	none	asp-4	FALSE	Matrisome-associated
825	778	190703_SV_ECM	Vega	190703_SV_ECM	Vega_c::2	RB2035::daf2::15::RNAi	c::2	2	c	3.98281	5.21094	1.88437	1.88437	RB2035	NA	daf2	NA	NA	15	20	RNAi	NA	NA	NA	NA	1	15.0492	4.08333	0.0833333	34.6325	35.2992	0	NA	NA	Automated Analysis	Lifespan Machine	NA	NA	NA	daf-2	Vega_c::2	15.0492	none	none	none	none	asp-4	FALSE	Matrisome-associated
826	779	190703_SV_ECM	Vega	190703_SV_ECM	Vega_c::2	RB2035::daf2::15::RNAi	c::2	2	c	3.98281	5.21094	1.88437	1.88437	RB2035	NA	daf2	NA	NA	15	20	RNAi	NA	NA	NA	NA	1	15.1325	0.0833333	0.0833333	50.7992	52.4659	0	NA	NA	Automated Analysis	Lifespan Machine	NA	NA	NA	daf-2	Vega_c::2	15.1325	none	none	none	none	asp-4	FALSE	Matrisome-associated
827	780	190703_SV_ECM	Vega	190703_SV_ECM	Vega_c::2	RB2035::daf2::15::RNAi	c::2	2	c	3.98281	5.21094	1.88437	1.88437	RB2035	NA	daf2	NA	NA	15	20	RNAi	NA	NA	NA	NA	1	15.2159	3.25	0.0833333	NA	NA	0	NA	NA	Automated Analysis	Lifespan Machine	NA	NA	NA	daf-2	Vega_c::2	15.2159	none	none	none	none	asp-4	FALSE	Matrisome-associated
828	781	190703_SV_ECM	Vega	190703_SV_ECM	Vega_c::2	RB2035::daf2::15::RNAi	c::2	2	c	3.98281	5.21094	1.88437	1.88437	RB2035	NA	daf2	NA	NA	15	20	RNAi	NA	NA	NA	NA	1	15.3825	5.83333	0.0833333	15.4659	16.6325	0	NA	NA	Automated Analysis	Lifespan Machine	NA	NA	NA	daf-2	Vega_c::2	15.3825	none	none	none	none	asp-4	FALSE	Matrisome-associated
829	782	190703_SV_ECM	Vega	190703_SV_ECM	Vega_c::2	RB2035::daf2::15::RNAi	c::2	2	c	3.98281	5.21094	1.88437	1.88437	RB2035	NA	daf2	NA	NA	15	20	RNAi	NA	NA	NA	NA	1	15.6325	2.33333	0.0833333	22.8825	23.7159	0	NA	NA	Automated Analysis	Lifespan Machine	NA	NA	NA	daf-2	Vega_c::2	15.6325	none	none	none	none	asp-4	FALSE	Matrisome-associated
830	783	190703_SV_ECM	Vega	190703_SV_ECM	Vega_c::2	RB2035::daf2::15::RNAi	c::2	2	c	3.98281	5.21094	1.88437	1.88437	RB2035	NA	daf2	NA	NA	15	20	RNAi	NA	NA	NA	NA	1	15.7992	4.5	0.0833333	NA	NA	0	NA	NA	Automated Analysis	Lifespan Machine	NA	NA	NA	daf-2	Vega_c::2	15.7992	none	none	none	none	asp-4	FALSE	Matrisome-associated
831	784	190703_SV_ECM	Vega	190703_SV_ECM	Vega_c::2	RB2035::daf2::15::RNAi	c::2	2	c	3.98281	5.21094	1.88437	1.88437	RB2035	NA	daf2	NA	NA	15	20	RNAi	NA	NA	NA	NA	1	16.2159	3.25	0.0833333	20.1325	21.2159	0	NA	NA	Automated Analysis	Lifespan Machine	NA	NA	NA	daf-2	Vega_c::2	16.2159	none	none	none	none	asp-4	FALSE	Matrisome-associated
832	785	190703_SV_ECM	Vega	190703_SV_ECM	Vega_c::2	RB2035::daf2::15::RNAi	c::2	2	c	3.98281	5.21094	1.88437	1.88437	RB2035	NA	daf2	NA	NA	15	20	RNAi	NA	NA	NA	NA	1	16.2992	5.08333	0.0833333	NA	NA	0	NA	NA	Automated Analysis	Lifespan Machine	NA	NA	NA	daf-2	Vega_c::2	16.2992	none	none	none	none	asp-4	FALSE	Matrisome-associated
833	786	190703_SV_ECM	Vega	190703_SV_ECM	Vega_c::2	RB2035::daf2::15::RNAi	c::2	2	c	3.98281	5.21094	1.88437	1.88437	RB2035	NA	daf2	NA	NA	15	20	RNAi	NA	NA	NA	NA	1	16.7159	5.41667	0.0833333	NA	NA	0	NA	NA	Automated Analysis	Lifespan Machine	NA	NA	NA	daf-2	Vega_c::2	16.7159	none	none	none	none	asp-4	FALSE	Matrisome-associated
834	787	190703_SV_ECM	Vega	190703_SV_ECM	Vega_c::2	RB2035::daf2::15::RNAi	c::2	2	c	3.98281	5.21094	1.88437	1.88437	RB2035	NA	daf2	NA	NA	15	20	RNAi	NA	NA	NA	NA	1	16.8825	2.08333	0.0833333	NA	NA	0	NA	NA	Automated Analysis	Lifespan Machine	NA	NA	NA	daf-2	Vega_c::2	16.8825	none	none	none	none	asp-4	FALSE	Matrisome-associated
835	788	190703_SV_ECM	Vega	190703_SV_ECM	Vega_c::2	RB2035::daf2::15::RNAi	c::2	2	c	3.98281	5.21094	1.88437	1.88437	RB2035	NA	daf2	NA	NA	15	20	RNAi	NA	NA	NA	NA	1	16.8825	6.75	0.0833333	NA	NA	0	NA	NA	Automated Analysis	Lifespan Machine	NA	NA	NA	daf-2	Vega_c::2	16.8825	none	none	none	none	asp-4	FALSE	Matrisome-associated
836	789	190703_SV_ECM	Vega	190703_SV_ECM	Vega_c::2	RB2035::daf2::15::RNAi	c::2	2	c	3.98281	5.21094	1.88437	1.88437	RB2035	NA	daf2	NA	NA	15	20	RNAi	NA	NA	NA	NA	1	17.0492	0.833333	0.0833333	NA	NA	0	NA	NA	Automated Analysis	Lifespan Machine	NA	NA	NA	daf-2	Vega_c::2	17.0492	none	none	none	none	asp-4	FALSE	Matrisome-associated
837	790	190703_SV_ECM	Vega	190703_SV_ECM	Vega_c::2	RB2035::daf2::15::RNAi	c::2	2	c	3.98281	5.21094	1.88437	1.88437	RB2035	NA	daf2	NA	NA	15	20	RNAi	NA	NA	NA	NA	1	17.0492	2.25	0.0833333	29.5492	31.2159	0	NA	NA	Automated Analysis	Lifespan Machine	NA	NA	NA	daf-2	Vega_c::2	17.0492	none	none	none	none	asp-4	FALSE	Matrisome-associated
838	791	190703_SV_ECM	Vega	190703_SV_ECM	Vega_c::2	RB2035::daf2::15::RNAi	c::2	2	c	3.98281	5.21094	1.88437	1.88437	RB2035	NA	daf2	NA	NA	15	20	RNAi	NA	NA	NA	NA	1	17.2159	3.75	0.0833333	23.1325	23.9659	0	NA	NA	Automated Analysis	Lifespan Machine	NA	NA	NA	daf-2	Vega_c::2	17.2159	none	none	none	none	asp-4	FALSE	Matrisome-associated
839	792	190703_SV_ECM	Vega	190703_SV_ECM	Vega_c::2	RB2035::daf2::15::RNAi	c::2	2	c	3.98281	5.21094	1.88437	1.88437	RB2035	NA	daf2	NA	NA	15	20	RNAi	NA	NA	NA	NA	1	17.2992	0.0833333	0.0833333	NA	NA	0	NA	NA	Automated Analysis	Lifespan Machine	NA	NA	NA	daf-2	Vega_c::2	17.2992	none	none	none	none	asp-4	FALSE	Matrisome-associated
840	793	190703_SV_ECM	Vega	190703_SV_ECM	Vega_c::2	RB2035::daf2::15::RNAi	c::2	2	c	3.98281	5.21094	1.88437	1.88437	RB2035	NA	daf2	NA	NA	15	20	RNAi	NA	NA	NA	NA	1	17.3825	2.25	0.0833333	NA	NA	0	NA	NA	Automated Analysis	Lifespan Machine	NA	NA	NA	daf-2	Vega_c::2	17.3825	none	none	none	none	asp-4	FALSE	Matrisome-associated
841	794	190703_SV_ECM	Vega	190703_SV_ECM	Vega_c::2	RB2035::daf2::15::RNAi	c::2	2	c	3.98281	5.21094	1.88437	1.88437	RB2035	NA	daf2	NA	NA	15	20	RNAi	NA	NA	NA	NA	1	17.4659	3.58333	0.0833333	NA	NA	0	NA	NA	Automated Analysis	Lifespan Machine	NA	NA	NA	daf-2	Vega_c::2	17.4659	none	none	none	none	asp-4	FALSE	Matrisome-associated
842	795	190703_SV_ECM	Vega	190703_SV_ECM	Vega_c::2	RB2035::daf2::15::RNAi	c::2	2	c	3.98281	5.21094	1.88437	1.88437	RB2035	NA	daf2	NA	NA	15	20	RNAi	NA	NA	NA	NA	1	17.6325	0.583333	0.0833333	NA	NA	0	NA	NA	Automated Analysis	Lifespan Machine	NA	NA	NA	daf-2	Vega_c::2	17.6325	none	none	none	none	asp-4	FALSE	Matrisome-associated
843	796	190703_SV_ECM	Vega	190703_SV_ECM	Vega_c::2	RB2035::daf2::15::RNAi	c::2	2	c	3.98281	5.21094	1.88437	1.88437	RB2035	NA	daf2	NA	NA	15	20	RNAi	NA	NA	NA	NA	1	18.0492	2.66667	0.0833333	NA	NA	0	NA	NA	Automated Analysis	Lifespan Machine	NA	NA	NA	daf-2	Vega_c::2	18.0492	none	none	none	none	asp-4	FALSE	Matrisome-associated
844	797	190703_SV_ECM	Vega	190703_SV_ECM	Vega_c::2	RB2035::daf2::15::RNAi	c::2	2	c	3.98281	5.21094	1.88437	1.88437	RB2035	NA	daf2	NA	NA	15	20	RNAi	NA	NA	NA	NA	1	18.1325	0.666667	0.0833333	NA	NA	0	NA	NA	Automated Analysis	Lifespan Machine	NA	NA	NA	daf-2	Vega_c::2	18.1325	none	none	none	none	asp-4	FALSE	Matrisome-associated
845	798	190703_SV_ECM	Vega	190703_SV_ECM	Vega_c::2	RB2035::daf2::15::RNAi	c::2	2	c	3.98281	5.21094	1.88437	1.88437	RB2035	NA	daf2	NA	NA	15	20	RNAi	NA	NA	NA	NA	1	18.2992	3.16667	0.0833333	18.2159	20.2159	0	NA	NA	Automated Analysis	Lifespan Machine	NA	NA	NA	daf-2	Vega_c::2	18.2992	none	none	none	none	asp-4	FALSE	Matrisome-associated
846	799	190703_SV_ECM	Vega	190703_SV_ECM	Vega_c::2	RB2035::daf2::15::RNAi	c::2	2	c	3.98281	5.21094	1.88437	1.88437	RB2035	NA	daf2	NA	NA	15	20	RNAi	NA	NA	NA	NA	1	18.3825	0.416667	0.0833333	NA	NA	0	NA	NA	Automated Analysis	Lifespan Machine	NA	NA	NA	daf-2	Vega_c::2	18.3825	none	none	none	none	asp-4	FALSE	Matrisome-associated
847	800	190703_SV_ECM	Vega	190703_SV_ECM	Vega_c::2	RB2035::daf2::15::RNAi	c::2	2	c	3.98281	5.21094	1.88437	1.88437	RB2035	NA	daf2	NA	NA	15	20	RNAi	NA	NA	NA	NA	1	18.4659	4	0.0833333	24.0492	24.9659	0	NA	NA	Automated Analysis	Lifespan Machine	NA	NA	NA	daf-2	Vega_c::2	18.4659	none	none	none	none	asp-4	FALSE	Matrisome-associated
848	801	190703_SV_ECM	Vega	190703_SV_ECM	Vega_c::2	RB2035::daf2::15::RNAi	c::2	2	c	3.98281	5.21094	1.88437	1.88437	RB2035	NA	daf2	NA	NA	15	20	RNAi	NA	NA	NA	NA	1	18.5492	0.583333	0.0833333	21.6325	22.6325	0	NA	NA	Automated Analysis	Lifespan Machine	NA	NA	NA	daf-2	Vega_c::2	18.5492	none	none	none	none	asp-4	FALSE	Matrisome-associated
849	802	190703_SV_ECM	Vega	190703_SV_ECM	Vega_c::2	RB2035::daf2::15::RNAi	c::2	2	c	3.98281	5.21094	1.88437	1.88437	RB2035	NA	daf2	NA	NA	15	20	RNAi	NA	NA	NA	NA	1	18.6325	4.33333	0.0833333	NA	NA	0	NA	NA	Automated Analysis	Lifespan Machine	NA	NA	NA	daf-2	Vega_c::2	18.6325	none	none	none	none	asp-4	FALSE	Matrisome-associated
850	803	190703_SV_ECM	Vega	190703_SV_ECM	Vega_c::2	RB2035::daf2::15::RNAi	c::2	2	c	3.98281	5.21094	1.88437	1.88437	RB2035	NA	daf2	NA	NA	15	20	RNAi	NA	NA	NA	NA	1	18.7992	7.66667	0.0833333	21.4659	22.6325	0	NA	NA	Automated Analysis	Lifespan Machine	NA	NA	NA	daf-2	Vega_c::2	18.7992	none	none	none	none	asp-4	FALSE	Matrisome-associated
851	804	190703_SV_ECM	Vega	190703_SV_ECM	Vega_c::2	RB2035::daf2::15::RNAi	c::2	2	c	3.98281	5.21094	1.88437	1.88437	RB2035	NA	daf2	NA	NA	15	20	RNAi	NA	NA	NA	NA	1	18.7992	1.5	0.0833333	31.2159	31.9659	0	NA	NA	Automated Analysis	Lifespan Machine	NA	NA	NA	daf-2	Vega_c::2	18.7992	none	none	none	none	asp-4	FALSE	Matrisome-associated
852	805	190703_SV_ECM	Vega	190703_SV_ECM	Vega_c::2	RB2035::daf2::15::RNAi	c::2	2	c	3.98281	5.21094	1.88437	1.88437	RB2035	NA	daf2	NA	NA	15	20	RNAi	NA	NA	NA	NA	1	18.8825	2.41667	0.0833333	NA	NA	0	NA	NA	Automated Analysis	Lifespan Machine	NA	NA	NA	daf-2	Vega_c::2	18.8825	none	none	none	none	asp-4	FALSE	Matrisome-associated
853	806	190703_SV_ECM	Vega	190703_SV_ECM	Vega_c::2	RB2035::daf2::15::RNAi	c::2	2	c	3.98281	5.21094	1.88437	1.88437	RB2035	NA	daf2	NA	NA	15	20	RNAi	NA	NA	NA	NA	1	18.8825	1.83333	0.0833333	NA	NA	0	NA	NA	Automated Analysis	Lifespan Machine	NA	NA	NA	daf-2	Vega_c::2	18.8825	none	none	none	none	asp-4	FALSE	Matrisome-associated
854	807	190703_SV_ECM	Vega	190703_SV_ECM	Vega_c::2	RB2035::daf2::15::RNAi	c::2	2	c	3.98281	5.21094	1.88437	1.88437	RB2035	NA	daf2	NA	NA	15	20	RNAi	NA	NA	NA	NA	1	19.0492	5	0.0833333	21.7992	22.9659	0	NA	NA	Automated Analysis	Lifespan Machine	NA	NA	NA	daf-2	Vega_c::2	19.0492	none	none	none	none	asp-4	FALSE	Matrisome-associated
855	808	190703_SV_ECM	Vega	190703_SV_ECM	Vega_c::2	RB2035::daf2::15::RNAi	c::2	2	c	3.98281	5.21094	1.88437	1.88437	RB2035	NA	daf2	NA	NA	15	20	RNAi	NA	NA	NA	NA	1	19.0492	4.16667	0.0833333	NA	NA	0	NA	NA	Automated Analysis	Lifespan Machine	NA	NA	NA	daf-2	Vega_c::2	19.0492	none	none	none	none	asp-4	FALSE	Matrisome-associated
856	809	190703_SV_ECM	Vega	190703_SV_ECM	Vega_c::2	RB2035::daf2::15::RNAi	c::2	2	c	3.98281	5.21094	1.88437	1.88437	RB2035	NA	daf2	NA	NA	15	20	RNAi	NA	NA	NA	NA	1	19.1325	2.5	0.0833333	NA	NA	0	NA	NA	Automated Analysis	Lifespan Machine	NA	NA	NA	daf-2	Vega_c::2	19.1325	none	none	none	none	asp-4	FALSE	Matrisome-associated
857	810	190703_SV_ECM	Vega	190703_SV_ECM	Vega_c::2	RB2035::daf2::15::RNAi	c::2	2	c	3.98281	5.21094	1.88437	1.88437	RB2035	NA	daf2	NA	NA	15	20	RNAi	NA	NA	NA	NA	1	19.2992	4.83333	0.0833333	21.4659	22.9659	0	NA	NA	Automated Analysis	Lifespan Machine	NA	NA	NA	daf-2	Vega_c::2	19.2992	none	none	none	none	asp-4	FALSE	Matrisome-associated
858	811	190703_SV_ECM	Vega	190703_SV_ECM	Vega_c::2	RB2035::daf2::15::RNAi	c::2	2	c	3.98281	5.21094	1.88437	1.88437	RB2035	NA	daf2	NA	NA	15	20	RNAi	NA	NA	NA	NA	1	19.3825	2.75	0.0833333	NA	NA	0	NA	NA	Automated Analysis	Lifespan Machine	NA	NA	NA	daf-2	Vega_c::2	19.3825	none	none	none	none	asp-4	FALSE	Matrisome-associated
859	812	190703_SV_ECM	Vega	190703_SV_ECM	Vega_c::2	RB2035::daf2::15::RNAi	c::2	2	c	3.98281	5.21094	1.88437	1.88437	RB2035	NA	daf2	NA	NA	15	20	RNAi	NA	NA	NA	NA	1	19.3825	3.41667	0.0833333	NA	NA	0	NA	NA	Automated Analysis	Lifespan Machine	NA	NA	NA	daf-2	Vega_c::2	19.3825	none	none	none	none	asp-4	FALSE	Matrisome-associated
860	813	190703_SV_ECM	Vega	190703_SV_ECM	Vega_c::2	RB2035::daf2::15::RNAi	c::2	2	c	3.98281	5.21094	1.88437	1.88437	RB2035	NA	daf2	NA	NA	15	20	RNAi	NA	NA	NA	NA	1	19.4659	3.16667	0.0833333	NA	NA	0	NA	NA	Automated Analysis	Lifespan Machine	NA	NA	NA	daf-2	Vega_c::2	19.4659	none	none	none	none	asp-4	FALSE	Matrisome-associated
861	814	190703_SV_ECM	Vega	190703_SV_ECM	Vega_c::2	RB2035::daf2::15::RNAi	c::2	2	c	3.98281	5.21094	1.88437	1.88437	RB2035	NA	daf2	NA	NA	15	20	RNAi	NA	NA	NA	NA	1	19.5492	5.16667	0.0833333	NA	NA	0	NA	NA	Automated Analysis	Lifespan Machine	NA	NA	NA	daf-2	Vega_c::2	19.5492	none	none	none	none	asp-4	FALSE	Matrisome-associated
862	815	190703_SV_ECM	Vega	190703_SV_ECM	Vega_c::2	RB2035::daf2::15::RNAi	c::2	2	c	3.98281	5.21094	1.88437	1.88437	RB2035	NA	daf2	NA	NA	15	20	RNAi	NA	NA	NA	NA	1	19.5492	3.25	0.0833333	NA	NA	0	NA	NA	Automated Analysis	Lifespan Machine	NA	NA	NA	daf-2	Vega_c::2	19.5492	none	none	none	none	asp-4	FALSE	Matrisome-associated
863	816	190703_SV_ECM	Vega	190703_SV_ECM	Vega_c::2	RB2035::daf2::15::RNAi	c::2	2	c	3.98281	5.21094	1.88437	1.88437	RB2035	NA	daf2	NA	NA	15	20	RNAi	NA	NA	NA	NA	1	19.7992	4.41667	0.0833333	24.5492	25.8825	0	NA	NA	Automated Analysis	Lifespan Machine	NA	NA	NA	daf-2	Vega_c::2	19.7992	none	none	none	none	asp-4	FALSE	Matrisome-associated
864	817	190703_SV_ECM	Vega	190703_SV_ECM	Vega_c::2	RB2035::daf2::15::RNAi	c::2	2	c	3.98281	5.21094	1.88437	1.88437	RB2035	NA	daf2	NA	NA	15	20	RNAi	NA	NA	NA	NA	1	19.8825	4.83333	0.0833333	NA	NA	0	NA	NA	Automated Analysis	Lifespan Machine	NA	NA	NA	daf-2	Vega_c::2	19.8825	none	none	none	none	asp-4	FALSE	Matrisome-associated
865	818	190703_SV_ECM	Vega	190703_SV_ECM	Vega_c::2	RB2035::daf2::15::RNAi	c::2	2	c	3.98281	5.21094	1.88437	1.88437	RB2035	NA	daf2	NA	NA	15	20	RNAi	NA	NA	NA	NA	1	19.8825	0.5	0.0833333	19.9659	20.7992	0	NA	NA	Automated Analysis	Lifespan Machine	NA	NA	NA	daf-2	Vega_c::2	19.8825	none	none	none	none	asp-4	FALSE	Matrisome-associated
866	819	190703_SV_ECM	Vega	190703_SV_ECM	Vega_c::2	RB2035::daf2::15::RNAi	c::2	2	c	3.98281	5.21094	1.88437	1.88437	RB2035	NA	daf2	NA	NA	15	20	RNAi	NA	NA	NA	NA	1	20.1325	0.833333	0.0833333	NA	NA	0	NA	NA	Automated Analysis	Lifespan Machine	NA	NA	NA	daf-2	Vega_c::2	20.1325	none	none	none	none	asp-4	FALSE	Matrisome-associated
867	820	190703_SV_ECM	Vega	190703_SV_ECM	Vega_c::2	RB2035::daf2::15::RNAi	c::2	2	c	3.98281	5.21094	1.88437	1.88437	RB2035	NA	daf2	NA	NA	15	20	RNAi	NA	NA	NA	NA	1	20.1325	5.5	0.0833333	NA	NA	0	NA	NA	Automated Analysis	Lifespan Machine	NA	NA	NA	daf-2	Vega_c::2	20.1325	none	none	none	none	asp-4	FALSE	Matrisome-associated
868	821	190703_SV_ECM	Vega	190703_SV_ECM	Vega_c::2	RB2035::daf2::15::RNAi	c::2	2	c	3.98281	5.21094	1.88437	1.88437	RB2035	NA	daf2	NA	NA	15	20	RNAi	NA	NA	NA	NA	1	20.2159	0.166667	0.0833333	30.8825	31.7159	0	NA	NA	Automated Analysis	Lifespan Machine	NA	NA	NA	daf-2	Vega_c::2	20.2159	none	none	none	none	asp-4	FALSE	Matrisome-associated
869	822	190703_SV_ECM	Vega	190703_SV_ECM	Vega_c::2	RB2035::daf2::15::RNAi	c::2	2	c	3.98281	5.21094	1.88437	1.88437	RB2035	NA	daf2	NA	NA	15	20	RNAi	NA	NA	NA	NA	1	20.2992	5	0.0833333	21.9659	23.2159	0	NA	NA	Automated Analysis	Lifespan Machine	NA	NA	NA	daf-2	Vega_c::2	20.2992	none	none	none	none	asp-4	FALSE	Matrisome-associated
870	823	190703_SV_ECM	Vega	190703_SV_ECM	Vega_c::2	RB2035::daf2::15::RNAi	c::2	2	c	3.98281	5.21094	1.88437	1.88437	RB2035	NA	daf2	NA	NA	15	20	RNAi	NA	NA	NA	NA	1	20.7159	3.58333	0.0833333	NA	NA	0	NA	NA	Automated Analysis	Lifespan Machine	NA	NA	NA	daf-2	Vega_c::2	20.7159	none	none	none	none	asp-4	FALSE	Matrisome-associated
871	824	190703_SV_ECM	Vega	190703_SV_ECM	Vega_c::2	RB2035::daf2::15::RNAi	c::2	2	c	3.98281	5.21094	1.88437	1.88437	RB2035	NA	daf2	NA	NA	15	20	RNAi	NA	NA	NA	NA	1	20.7992	3.08333	0.0833333	NA	NA	0	NA	NA	Automated Analysis	Lifespan Machine	NA	NA	NA	daf-2	Vega_c::2	20.7992	none	none	none	none	asp-4	FALSE	Matrisome-associated
872	825	190703_SV_ECM	Vega	190703_SV_ECM	Vega_c::2	RB2035::daf2::15::RNAi	c::2	2	c	3.98281	5.21094	1.88437	1.88437	RB2035	NA	daf2	NA	NA	15	20	RNAi	NA	NA	NA	NA	1	20.9659	6	0.0833333	NA	NA	0	NA	NA	Automated Analysis	Lifespan Machine	NA	NA	NA	daf-2	Vega_c::2	20.9659	none	none	none	none	asp-4	FALSE	Matrisome-associated
873	826	190703_SV_ECM	Vega	190703_SV_ECM	Vega_c::2	RB2035::daf2::15::RNAi	c::2	2	c	3.98281	5.21094	1.88437	1.88437	RB2035	NA	daf2	NA	NA	15	20	RNAi	NA	NA	NA	NA	21	21.0492	4.75	0.0833333	38.4659	39.7159	1	Escaped machine detection	NA	Automated Analysis	Lifespan Machine	NA	NA	NA	daf-2	Vega_c::2	21.0492	none	none	none	none	asp-4	FALSE	Matrisome-associated
874	826	190703_SV_ECM	Vega	190703_SV_ECM	Vega_c::2	RB2035::daf2::15::RNAi	c::2	2	c	3.98281	5.21094	1.88437	1.88437	RB2035	NA	daf2	NA	NA	15	20	RNAi	NA	NA	NA	NA	21	21.0492	4.75	0.0833333	38.4659	39.7159	1	Escaped machine detection	NA	Automated Analysis	Lifespan Machine	NA	NA	NA	daf-2	Vega_c::2	21.0492	none	none	none	none	asp-4	FALSE	Matrisome-associated
875	826	190703_SV_ECM	Vega	190703_SV_ECM	Vega_c::2	RB2035::daf2::15::RNAi	c::2	2	c	3.98281	5.21094	1.88437	1.88437	RB2035	NA	daf2	NA	NA	15	20	RNAi	NA	NA	NA	NA	21	21.0492	4.75	0.0833333	38.4659	39.7159	1	Escaped machine detection	NA	Automated Analysis	Lifespan Machine	NA	NA	NA	daf-2	Vega_c::2	21.0492	none	none	none	none	asp-4	FALSE	Matrisome-associated
876	826	190703_SV_ECM	Vega	190703_SV_ECM	Vega_c::2	RB2035::daf2::15::RNAi	c::2	2	c	3.98281	5.21094	1.88437	1.88437	RB2035	NA	daf2	NA	NA	15	20	RNAi	NA	NA	NA	NA	21	21.0492	4.75	0.0833333	38.4659	39.7159	1	Escaped machine detection	NA	Automated Analysis	Lifespan Machine	NA	NA	NA	daf-2	Vega_c::2	21.0492	none	none	none	none	asp-4	FALSE	Matrisome-associated
877	826	190703_SV_ECM	Vega	190703_SV_ECM	Vega_c::2	RB2035::daf2::15::RNAi	c::2	2	c	3.98281	5.21094	1.88437	1.88437	RB2035	NA	daf2	NA	NA	15	20	RNAi	NA	NA	NA	NA	21	21.0492	4.75	0.0833333	38.4659	39.7159	1	Escaped machine detection	NA	Automated Analysis	Lifespan Machine	NA	NA	NA	daf-2	Vega_c::2	21.0492	none	none	none	none	asp-4	FALSE	Matrisome-associated
878	826	190703_SV_ECM	Vega	190703_SV_ECM	Vega_c::2	RB2035::daf2::15::RNAi	c::2	2	c	3.98281	5.21094	1.88437	1.88437	RB2035	NA	daf2	NA	NA	15	20	RNAi	NA	NA	NA	NA	21	21.0492	4.75	0.0833333	38.4659	39.7159	1	Escaped machine detection	NA	Automated Analysis	Lifespan Machine	NA	NA	NA	daf-2	Vega_c::2	21.0492	none	none	none	none	asp-4	FALSE	Matrisome-associated
879	826	190703_SV_ECM	Vega	190703_SV_ECM	Vega_c::2	RB2035::daf2::15::RNAi	c::2	2	c	3.98281	5.21094	1.88437	1.88437	RB2035	NA	daf2	NA	NA	15	20	RNAi	NA	NA	NA	NA	21	21.0492	4.75	0.0833333	38.4659	39.7159	1	Escaped machine detection	NA	Automated Analysis	Lifespan Machine	NA	NA	NA	daf-2	Vega_c::2	21.0492	none	none	none	none	asp-4	FALSE	Matrisome-associated
880	826	190703_SV_ECM	Vega	190703_SV_ECM	Vega_c::2	RB2035::daf2::15::RNAi	c::2	2	c	3.98281	5.21094	1.88437	1.88437	RB2035	NA	daf2	NA	NA	15	20	RNAi	NA	NA	NA	NA	21	21.0492	4.75	0.0833333	38.4659	39.7159	1	Escaped machine detection	NA	Automated Analysis	Lifespan Machine	NA	NA	NA	daf-2	Vega_c::2	21.0492	none	none	none	none	asp-4	FALSE	Matrisome-associated
881	826	190703_SV_ECM	Vega	190703_SV_ECM	Vega_c::2	RB2035::daf2::15::RNAi	c::2	2	c	3.98281	5.21094	1.88437	1.88437	RB2035	NA	daf2	NA	NA	15	20	RNAi	NA	NA	NA	NA	21	21.0492	4.75	0.0833333	38.4659	39.7159	1	Escaped machine detection	NA	Automated Analysis	Lifespan Machine	NA	NA	NA	daf-2	Vega_c::2	21.0492	none	none	none	none	asp-4	FALSE	Matrisome-associated
882	826	190703_SV_ECM	Vega	190703_SV_ECM	Vega_c::2	RB2035::daf2::15::RNAi	c::2	2	c	3.98281	5.21094	1.88437	1.88437	RB2035	NA	daf2	NA	NA	15	20	RNAi	NA	NA	NA	NA	21	21.0492	4.75	0.0833333	38.4659	39.7159	1	Escaped machine detection	NA	Automated Analysis	Lifespan Machine	NA	NA	NA	daf-2	Vega_c::2	21.0492	none	none	none	none	asp-4	FALSE	Matrisome-associated
883	826	190703_SV_ECM	Vega	190703_SV_ECM	Vega_c::2	RB2035::daf2::15::RNAi	c::2	2	c	3.98281	5.21094	1.88437	1.88437	RB2035	NA	daf2	NA	NA	15	20	RNAi	NA	NA	NA	NA	21	21.0492	4.75	0.0833333	38.4659	39.7159	1	Escaped machine detection	NA	Automated Analysis	Lifespan Machine	NA	NA	NA	daf-2	Vega_c::2	21.0492	none	none	none	none	asp-4	FALSE	Matrisome-associated
884	826	190703_SV_ECM	Vega	190703_SV_ECM	Vega_c::2	RB2035::daf2::15::RNAi	c::2	2	c	3.98281	5.21094	1.88437	1.88437	RB2035	NA	daf2	NA	NA	15	20	RNAi	NA	NA	NA	NA	21	21.0492	4.75	0.0833333	38.4659	39.7159	1	Escaped machine detection	NA	Automated Analysis	Lifespan Machine	NA	NA	NA	daf-2	Vega_c::2	21.0492	none	none	none	none	asp-4	FALSE	Matrisome-associated
885	826	190703_SV_ECM	Vega	190703_SV_ECM	Vega_c::2	RB2035::daf2::15::RNAi	c::2	2	c	3.98281	5.21094	1.88437	1.88437	RB2035	NA	daf2	NA	NA	15	20	RNAi	NA	NA	NA	NA	21	21.0492	4.75	0.0833333	38.4659	39.7159	1	Escaped machine detection	NA	Automated Analysis	Lifespan Machine	NA	NA	NA	daf-2	Vega_c::2	21.0492	none	none	none	none	asp-4	FALSE	Matrisome-associated
886	826	190703_SV_ECM	Vega	190703_SV_ECM	Vega_c::2	RB2035::daf2::15::RNAi	c::2	2	c	3.98281	5.21094	1.88437	1.88437	RB2035	NA	daf2	NA	NA	15	20	RNAi	NA	NA	NA	NA	21	21.0492	4.75	0.0833333	38.4659	39.7159	1	Escaped machine detection	NA	Automated Analysis	Lifespan Machine	NA	NA	NA	daf-2	Vega_c::2	21.0492	none	none	none	none	asp-4	FALSE	Matrisome-associated
887	826	190703_SV_ECM	Vega	190703_SV_ECM	Vega_c::2	RB2035::daf2::15::RNAi	c::2	2	c	3.98281	5.21094	1.88437	1.88437	RB2035	NA	daf2	NA	NA	15	20	RNAi	NA	NA	NA	NA	21	21.0492	4.75	0.0833333	38.4659	39.7159	1	Escaped machine detection	NA	Automated Analysis	Lifespan Machine	NA	NA	NA	daf-2	Vega_c::2	21.0492	none	none	none	none	asp-4	FALSE	Matrisome-associated
888	826	190703_SV_ECM	Vega	190703_SV_ECM	Vega_c::2	RB2035::daf2::15::RNAi	c::2	2	c	3.98281	5.21094	1.88437	1.88437	RB2035	NA	daf2	NA	NA	15	20	RNAi	NA	NA	NA	NA	21	21.0492	4.75	0.0833333	38.4659	39.7159	1	Escaped machine detection	NA	Automated Analysis	Lifespan Machine	NA	NA	NA	daf-2	Vega_c::2	21.0492	none	none	none	none	asp-4	FALSE	Matrisome-associated
889	826	190703_SV_ECM	Vega	190703_SV_ECM	Vega_c::2	RB2035::daf2::15::RNAi	c::2	2	c	3.98281	5.21094	1.88437	1.88437	RB2035	NA	daf2	NA	NA	15	20	RNAi	NA	NA	NA	NA	21	21.0492	4.75	0.0833333	38.4659	39.7159	1	Escaped machine detection	NA	Automated Analysis	Lifespan Machine	NA	NA	NA	daf-2	Vega_c::2	21.0492	none	none	none	none	asp-4	FALSE	Matrisome-associated
890	826	190703_SV_ECM	Vega	190703_SV_ECM	Vega_c::2	RB2035::daf2::15::RNAi	c::2	2	c	3.98281	5.21094	1.88437	1.88437	RB2035	NA	daf2	NA	NA	15	20	RNAi	NA	NA	NA	NA	21	21.0492	4.75	0.0833333	38.4659	39.7159	1	Escaped machine detection	NA	Automated Analysis	Lifespan Machine	NA	NA	NA	daf-2	Vega_c::2	21.0492	none	none	none	none	asp-4	FALSE	Matrisome-associated
891	826	190703_SV_ECM	Vega	190703_SV_ECM	Vega_c::2	RB2035::daf2::15::RNAi	c::2	2	c	3.98281	5.21094	1.88437	1.88437	RB2035	NA	daf2	NA	NA	15	20	RNAi	NA	NA	NA	NA	21	21.0492	4.75	0.0833333	38.4659	39.7159	1	Escaped machine detection	NA	Automated Analysis	Lifespan Machine	NA	NA	NA	daf-2	Vega_c::2	21.0492	none	none	none	none	asp-4	FALSE	Matrisome-associated
892	826	190703_SV_ECM	Vega	190703_SV_ECM	Vega_c::2	RB2035::daf2::15::RNAi	c::2	2	c	3.98281	5.21094	1.88437	1.88437	RB2035	NA	daf2	NA	NA	15	20	RNAi	NA	NA	NA	NA	21	21.0492	4.75	0.0833333	38.4659	39.7159	1	Escaped machine detection	NA	Automated Analysis	Lifespan Machine	NA	NA	NA	daf-2	Vega_c::2	21.0492	none	none	none	none	asp-4	FALSE	Matrisome-associated
893	826	190703_SV_ECM	Vega	190703_SV_ECM	Vega_c::2	RB2035::daf2::15::RNAi	c::2	2	c	3.98281	5.21094	1.88437	1.88437	RB2035	NA	daf2	NA	NA	15	20	RNAi	NA	NA	NA	NA	21	21.0492	4.75	0.0833333	38.4659	39.7159	1	Escaped machine detection	NA	Automated Analysis	Lifespan Machine	NA	NA	NA	daf-2	Vega_c::2	21.0492	none	none	none	none	asp-4	FALSE	Matrisome-associated
894	827	190703_SV_ECM	Vega	190703_SV_ECM	Vega_c::2	RB2035::daf2::15::RNAi	c::2	2	c	3.98281	5.21094	1.88437	1.88437	RB2035	NA	daf2	NA	NA	15	20	RNAi	NA	NA	NA	NA	1	21.0492	0.25	0.0833333	NA	NA	0	NA	NA	Automated Analysis	Lifespan Machine	NA	NA	NA	daf-2	Vega_c::2	21.0492	none	none	none	none	asp-4	FALSE	Matrisome-associated
895	828	190703_SV_ECM	Vega	190703_SV_ECM	Vega_c::2	RB2035::daf2::15::RNAi	c::2	2	c	3.98281	5.21094	1.88437	1.88437	RB2035	NA	daf2	NA	NA	15	20	RNAi	NA	NA	NA	NA	1	21.0492	5.08333	0.0833333	NA	NA	0	NA	NA	Automated Analysis	Lifespan Machine	NA	NA	NA	daf-2	Vega_c::2	21.0492	none	none	none	none	asp-4	FALSE	Matrisome-associated
896	829	190703_SV_ECM	Vega	190703_SV_ECM	Vega_c::2	RB2035::daf2::15::RNAi	c::2	2	c	3.98281	5.21094	1.88437	1.88437	RB2035	NA	daf2	NA	NA	15	20	RNAi	NA	NA	NA	NA	1	21.2159	4	0.0833333	27.3825	28.2992	0	NA	NA	Automated Analysis	Lifespan Machine	NA	NA	NA	daf-2	Vega_c::2	21.2159	none	none	none	none	asp-4	FALSE	Matrisome-associated
897	830	190703_SV_ECM	Vega	190703_SV_ECM	Vega_c::2	RB2035::daf2::15::RNAi	c::2	2	c	3.98281	5.21094	1.88437	1.88437	RB2035	NA	daf2	NA	NA	15	20	RNAi	NA	NA	NA	NA	1	21.3825	5.58333	0.0833333	NA	NA	0	NA	NA	Automated Analysis	Lifespan Machine	NA	NA	NA	daf-2	Vega_c::2	21.3825	none	none	none	none	asp-4	FALSE	Matrisome-associated
898	831	190703_SV_ECM	Vega	190703_SV_ECM	Vega_c::2	RB2035::daf2::15::RNAi	c::2	2	c	3.98281	5.21094	1.88437	1.88437	RB2035	NA	daf2	NA	NA	15	20	RNAi	NA	NA	NA	NA	1	21.6325	0.25	0.0833333	NA	NA	0	NA	NA	Automated Analysis	Lifespan Machine	NA	NA	NA	daf-2	Vega_c::2	21.6325	none	none	none	none	asp-4	FALSE	Matrisome-associated
899	832	190703_SV_ECM	Vega	190703_SV_ECM	Vega_c::2	RB2035::daf2::15::RNAi	c::2	2	c	3.98281	5.21094	1.88437	1.88437	RB2035	NA	daf2	NA	NA	15	20	RNAi	NA	NA	NA	NA	1	21.7159	4.66667	0.0833333	23.6325	25.2159	0	NA	NA	Automated Analysis	Lifespan Machine	NA	NA	NA	daf-2	Vega_c::2	21.7159	none	none	none	none	asp-4	FALSE	Matrisome-associated
900	833	190703_SV_ECM	Vega	190703_SV_ECM	Vega_c::2	RB2035::daf2::15::RNAi	c::2	2	c	3.98281	5.21094	1.88437	1.88437	RB2035	NA	daf2	NA	NA	15	20	RNAi	NA	NA	NA	NA	1	21.7159	4.5	0.0833333	21.6325	24.8825	0	NA	NA	Automated Analysis	Lifespan Machine	NA	NA	NA	daf-2	Vega_c::2	21.7159	none	none	none	none	asp-4	FALSE	Matrisome-associated
901	834	190703_SV_ECM	Vega	190703_SV_ECM	Vega_c::2	RB2035::daf2::15::RNAi	c::2	2	c	3.98281	5.21094	1.88437	1.88437	RB2035	NA	daf2	NA	NA	15	20	RNAi	NA	NA	NA	NA	1	21.8825	3.25	0.0833333	NA	NA	0	NA	NA	Automated Analysis	Lifespan Machine	NA	NA	NA	daf-2	Vega_c::2	21.8825	none	none	none	none	asp-4	FALSE	Matrisome-associated
902	835	190703_SV_ECM	Vega	190703_SV_ECM	Vega_c::2	RB2035::daf2::15::RNAi	c::2	2	c	3.98281	5.21094	1.88437	1.88437	RB2035	NA	daf2	NA	NA	15	20	RNAi	NA	NA	NA	NA	1	21.8825	8.83333	0.0833333	29.2159	30.7159	0	NA	NA	Automated Analysis	Lifespan Machine	NA	NA	NA	daf-2	Vega_c::2	21.8825	none	none	none	none	asp-4	FALSE	Matrisome-associated
903	836	190703_SV_ECM	Vega	190703_SV_ECM	Vega_c::2	RB2035::daf2::15::RNAi	c::2	2	c	3.98281	5.21094	1.88437	1.88437	RB2035	NA	daf2	NA	NA	15	20	RNAi	NA	NA	NA	NA	1	22.2159	4.66667	0.0833333	NA	NA	0	NA	NA	Automated Analysis	Lifespan Machine	NA	NA	NA	daf-2	Vega_c::2	22.2159	none	none	none	none	asp-4	FALSE	Matrisome-associated
904	837	190703_SV_ECM	Vega	190703_SV_ECM	Vega_c::2	RB2035::daf2::15::RNAi	c::2	2	c	3.98281	5.21094	1.88437	1.88437	RB2035	NA	daf2	NA	NA	15	20	RNAi	NA	NA	NA	NA	1	22.4659	3.75	0.0833333	NA	NA	0	NA	NA	Automated Analysis	Lifespan Machine	NA	NA	NA	daf-2	Vega_c::2	22.4659	none	none	none	none	asp-4	FALSE	Matrisome-associated
905	838	190703_SV_ECM	Vega	190703_SV_ECM	Vega_c::2	RB2035::daf2::15::RNAi	c::2	2	c	3.98281	5.21094	1.88437	1.88437	RB2035	NA	daf2	NA	NA	15	20	RNAi	NA	NA	NA	NA	1	22.5492	0.75	0.0833333	NA	NA	0	NA	NA	Automated Analysis	Lifespan Machine	NA	NA	NA	daf-2	Vega_c::2	22.5492	none	none	none	none	asp-4	FALSE	Matrisome-associated
906	839	190703_SV_ECM	Vega	190703_SV_ECM	Vega_c::2	RB2035::daf2::15::RNAi	c::2	2	c	3.98281	5.21094	1.88437	1.88437	RB2035	NA	daf2	NA	NA	15	20	RNAi	NA	NA	NA	NA	1	22.6325	7.33333	0.0833333	NA	NA	0	NA	NA	Automated Analysis	Lifespan Machine	NA	NA	NA	daf-2	Vega_c::2	22.6325	none	none	none	none	asp-4	FALSE	Matrisome-associated
907	840	190703_SV_ECM	Vega	190703_SV_ECM	Vega_c::2	RB2035::daf2::15::RNAi	c::2	2	c	3.98281	5.21094	1.88437	1.88437	RB2035	NA	daf2	NA	NA	15	20	RNAi	NA	NA	NA	NA	1	22.7992	5.33333	0.0833333	NA	NA	0	NA	NA	Automated Analysis	Lifespan Machine	NA	NA	NA	daf-2	Vega_c::2	22.7992	none	none	none	none	asp-4	FALSE	Matrisome-associated
908	841	190703_SV_ECM	Vega	190703_SV_ECM	Vega_c::2	RB2035::daf2::15::RNAi	c::2	2	c	3.98281	5.21094	1.88437	1.88437	RB2035	NA	daf2	NA	NA	15	20	RNAi	NA	NA	NA	NA	1	22.7992	3.25	0.0833333	NA	NA	0	NA	NA	Automated Analysis	Lifespan Machine	NA	NA	NA	daf-2	Vega_c::2	22.7992	none	none	none	none	asp-4	FALSE	Matrisome-associated
909	842	190703_SV_ECM	Vega	190703_SV_ECM	Vega_c::2	RB2035::daf2::15::RNAi	c::2	2	c	3.98281	5.21094	1.88437	1.88437	RB2035	NA	daf2	NA	NA	15	20	RNAi	NA	NA	NA	NA	1	23.2992	6.25	0.0833333	NA	NA	0	NA	NA	Automated Analysis	Lifespan Machine	NA	NA	NA	daf-2	Vega_c::2	23.2992	none	none	none	none	asp-4	FALSE	Matrisome-associated
910	843	190703_SV_ECM	Vega	190703_SV_ECM	Vega_c::2	RB2035::daf2::15::RNAi	c::2	2	c	3.98281	5.21094	1.88437	1.88437	RB2035	NA	daf2	NA	NA	15	20	RNAi	NA	NA	NA	NA	1	23.2992	2.91667	0.0833333	NA	NA	0	NA	NA	Automated Analysis	Lifespan Machine	NA	NA	NA	daf-2	Vega_c::2	23.2992	none	none	none	none	asp-4	FALSE	Matrisome-associated
911	844	190703_SV_ECM	Vega	190703_SV_ECM	Vega_c::2	RB2035::daf2::15::RNAi	c::2	2	c	3.98281	5.21094	1.88437	1.88437	RB2035	NA	daf2	NA	NA	15	20	RNAi	NA	NA	NA	NA	1	23.4659	5.5	0.0833333	38.2992	39.7159	0	NA	NA	Automated Analysis	Lifespan Machine	NA	NA	NA	daf-2	Vega_c::2	23.4659	none	none	none	none	asp-4	FALSE	Matrisome-associated
912	845	190703_SV_ECM	Vega	190703_SV_ECM	Vega_c::2	RB2035::daf2::15::RNAi	c::2	2	c	3.98281	5.21094	1.88437	1.88437	RB2035	NA	daf2	NA	NA	15	20	RNAi	NA	NA	NA	NA	1	23.4659	6.25	0.0833333	40.9659	41.7992	0	NA	NA	Automated Analysis	Lifespan Machine	NA	NA	NA	daf-2	Vega_c::2	23.4659	none	none	none	none	asp-4	FALSE	Matrisome-associated
913	846	190703_SV_ECM	Vega	190703_SV_ECM	Vega_c::2	RB2035::daf2::15::RNAi	c::2	2	c	3.98281	5.21094	1.88437	1.88437	RB2035	NA	daf2	NA	NA	15	20	RNAi	NA	NA	NA	NA	1	24.5492	0	0.0833333	34.1325	36.8825	0	NA	NA	Automated Analysis	Lifespan Machine	NA	NA	NA	daf-2	Vega_c::2	24.5492	none	none	none	none	asp-4	FALSE	Matrisome-associated
914	847	190703_SV_ECM	Vega	190703_SV_ECM	Vega_c::2	RB2035::daf2::15::RNAi	c::2	2	c	3.98281	5.21094	1.88437	1.88437	RB2035	NA	daf2	NA	NA	15	20	RNAi	NA	NA	NA	NA	1	24.9659	2	0.0833333	NA	NA	0	NA	NA	Automated Analysis	Lifespan Machine	NA	NA	NA	daf-2	Vega_c::2	24.9659	none	none	none	none	asp-4	FALSE	Matrisome-associated
915	848	190703_SV_ECM	Vega	190703_SV_ECM	Vega_c::2	RB2035::daf2::15::RNAi	c::2	2	c	3.98281	5.21094	1.88437	1.88437	RB2035	NA	daf2	NA	NA	15	20	RNAi	NA	NA	NA	NA	1	25.0492	1.25	0.0833333	NA	NA	0	NA	NA	Automated Analysis	Lifespan Machine	NA	NA	NA	daf-2	Vega_c::2	25.0492	none	none	none	none	asp-4	FALSE	Matrisome-associated
916	849	190703_SV_ECM	Vega	190703_SV_ECM	Vega_c::2	RB2035::daf2::15::RNAi	c::2	2	c	3.98281	5.21094	1.88437	1.88437	RB2035	NA	daf2	NA	NA	15	20	RNAi	NA	NA	NA	NA	1	25.1325	1.08333	0.0833333	27.7159	29.2159	0	NA	NA	Automated Analysis	Lifespan Machine	NA	NA	NA	daf-2	Vega_c::2	25.1325	none	none	none	none	asp-4	FALSE	Matrisome-associated
917	850	190703_SV_ECM	Vega	190703_SV_ECM	Vega_c::2	RB2035::daf2::15::RNAi	c::2	2	c	3.98281	5.21094	1.88437	1.88437	RB2035	NA	daf2	NA	NA	15	20	RNAi	NA	NA	NA	NA	1	25.7992	0.0833333	0.0833333	29.6325	32.6325	0	NA	NA	Automated Analysis	Lifespan Machine	NA	NA	NA	daf-2	Vega_c::2	25.7992	none	none	none	none	asp-4	FALSE	Matrisome-associated
918	851	190703_SV_ECM	Vega	190703_SV_ECM	Vega_c::2	RB2035::daf2::15::RNAi	c::2	2	c	3.98281	5.21094	1.88437	1.88437	RB2035	NA	daf2	NA	NA	15	20	RNAi	NA	NA	NA	NA	1	25.8825	6	0.0833333	27.7992	30.2992	0	NA	NA	Automated Analysis	Lifespan Machine	NA	NA	NA	daf-2	Vega_c::2	25.8825	none	none	none	none	asp-4	FALSE	Matrisome-associated
919	852	190703_SV_ECM	Vega	190703_SV_ECM	Vega_c::2	RB2035::daf2::15::RNAi	c::2	2	c	3.98281	5.21094	1.88437	1.88437	RB2035	NA	daf2	NA	NA	15	20	RNAi	NA	NA	NA	NA	1	26.4659	3	0.0833333	25.9659	27.9659	0	NA	NA	Automated Analysis	Lifespan Machine	NA	NA	NA	daf-2	Vega_c::2	26.4659	none	none	none	none	asp-4	FALSE	Matrisome-associated
920	853	190703_SV_ECM	Vega	190703_SV_ECM	Vega_c::2	RB2035::daf2::15::RNAi	c::2	2	c	3.98281	5.21094	1.88437	1.88437	RB2035	NA	daf2	NA	NA	15	20	RNAi	NA	NA	NA	NA	1	27.7992	5.75	0.0833333	NA	NA	0	NA	NA	Automated Analysis	Lifespan Machine	NA	NA	NA	daf-2	Vega_c::2	27.7992	none	none	none	none	asp-4	FALSE	Matrisome-associated
921	854	190703_SV_ECM	Vega	190703_SV_ECM	Vega_c::2	RB2035::daf2::15::RNAi	c::2	2	c	3.98281	5.21094	1.88437	1.88437	RB2035	NA	daf2	NA	NA	15	20	RNAi	NA	NA	NA	NA	1	27.8825	2.66667	0.0833333	27.2159	28.5492	0	NA	NA	Automated Analysis	Lifespan Machine	NA	NA	NA	daf-2	Vega_c::2	27.8825	none	none	none	none	asp-4	FALSE	Matrisome-associated
922	855	190703_SV_ECM	Vega	190703_SV_ECM	Vega_c::2	RB2035::daf2::15::RNAi	c::2	2	c	3.98281	5.21094	1.88437	1.88437	RB2035	NA	daf2	NA	NA	15	20	RNAi	NA	NA	NA	NA	1	28.2159	0.75	0.0833333	NA	NA	0	NA	NA	Automated Analysis	Lifespan Machine	NA	NA	NA	daf-2	Vega_c::2	28.2159	none	none	none	none	asp-4	FALSE	Matrisome-associated
923	856	190703_SV_ECM	Vega	190703_SV_ECM	Vega_c::2	RB2035::daf2::15::RNAi	c::2	2	c	3.98281	5.21094	1.88437	1.88437	RB2035	NA	daf2	NA	NA	15	20	RNAi	NA	NA	NA	NA	1	28.2159	0.75	0.0833333	NA	NA	0	NA	NA	Automated Analysis	Lifespan Machine	NA	NA	NA	daf-2	Vega_c::2	28.2159	none	none	none	none	asp-4	FALSE	Matrisome-associated
924	857	190703_SV_ECM	Vega	190703_SV_ECM	Vega_c::2	RB2035::daf2::15::RNAi	c::2	2	c	3.98281	5.21094	1.88437	1.88437	RB2035	NA	daf2	NA	NA	15	20	RNAi	NA	NA	NA	NA	1	30.0492	1.33333	0.0833333	NA	NA	0	NA	NA	Automated Analysis	Lifespan Machine	NA	NA	NA	daf-2	Vega_c::2	30.0492	none	none	none	none	asp-4	FALSE	Matrisome-associated
925	858	190703_SV_ECM	Vega	190703_SV_ECM	Vega_c::2	RB2035::daf2::15::RNAi	c::2	2	c	3.98281	5.21094	1.88437	1.88437	RB2035	NA	daf2	NA	NA	15	20	RNAi	NA	NA	NA	NA	1	30.1325	1.58333	0.0833333	NA	NA	0	NA	NA	Automated Analysis	Lifespan Machine	NA	NA	NA	daf-2	Vega_c::2	30.1325	none	none	none	none	asp-4	FALSE	Matrisome-associated
926	859	190703_SV_ECM	Vega	190703_SV_ECM	Vega_c::2	RB2035::daf2::15::RNAi	c::2	2	c	3.98281	5.21094	1.88437	1.88437	RB2035	NA	daf2	NA	NA	15	20	RNAi	NA	NA	NA	NA	1	30.7159	3.08333	0.0833333	NA	NA	0	NA	NA	Automated Analysis	Lifespan Machine	NA	NA	NA	daf-2	Vega_c::2	30.7159	none	none	none	none	asp-4	FALSE	Matrisome-associated
927	860	190703_SV_ECM	Vega	190703_SV_ECM	Vega_c::2	RB2035::daf2::15::RNAi	c::2	2	c	3.98281	5.21094	1.88437	1.88437	RB2035	NA	daf2	NA	NA	15	20	RNAi	NA	NA	NA	NA	1	30.7992	0.75	0.0833333	NA	NA	0	NA	NA	Automated Analysis	Lifespan Machine	NA	NA	NA	daf-2	Vega_c::2	30.7992	none	none	none	none	asp-4	FALSE	Matrisome-associated
928	861	190703_SV_ECM	Vega	190703_SV_ECM	Vega_c::2	RB2035::daf2::15::RNAi	c::2	2	c	3.98281	5.21094	1.88437	1.88437	RB2035	NA	daf2	NA	NA	15	20	RNAi	NA	NA	NA	NA	1	31.2159	0.166667	0.0833333	NA	NA	0	NA	NA	Automated Analysis	Lifespan Machine	NA	NA	NA	daf-2	Vega_c::2	31.2159	none	none	none	none	asp-4	FALSE	Matrisome-associated
929	862	190703_SV_ECM	Vega	190703_SV_ECM	Vega_c::2	RB2035::daf2::15::RNAi	c::2	2	c	3.98281	5.21094	1.88437	1.88437	RB2035	NA	daf2	NA	NA	15	20	RNAi	NA	NA	NA	NA	1	31.2992	1.25	0.0833333	35.2159	36.4659	0	NA	NA	Automated Analysis	Lifespan Machine	NA	NA	NA	daf-2	Vega_c::2	31.2992	none	none	none	none	asp-4	FALSE	Matrisome-associated
930	863	190703_SV_ECM	Vega	190703_SV_ECM	Vega_c::2	RB2035::daf2::15::RNAi	c::2	2	c	3.98281	5.21094	1.88437	1.88437	RB2035	NA	daf2	NA	NA	15	20	RNAi	NA	NA	NA	NA	1	31.2992	1.91667	0.0833333	NA	NA	0	NA	NA	Automated Analysis	Lifespan Machine	NA	NA	NA	daf-2	Vega_c::2	31.2992	none	none	none	none	asp-4	FALSE	Matrisome-associated
931	864	190703_SV_ECM	Vega	190703_SV_ECM	Vega_c::2	RB2035::daf2::15::RNAi	c::2	2	c	3.98281	5.21094	1.88437	1.88437	RB2035	NA	daf2	NA	NA	15	20	RNAi	NA	NA	NA	NA	1	32.3825	1.16667	0.0833333	NA	NA	0	NA	NA	Automated Analysis	Lifespan Machine	NA	NA	NA	daf-2	Vega_c::2	32.3825	none	none	none	none	asp-4	FALSE	Matrisome-associated
932	865	190703_SV_ECM	Vega	190703_SV_ECM	Vega_c::2	RB2035::daf2::15::RNAi	c::2	2	c	3.98281	5.21094	1.88437	1.88437	RB2035	NA	daf2	NA	NA	15	20	RNAi	NA	NA	NA	NA	1	32.9659	3.5	0.0833333	NA	NA	0	NA	NA	Automated Analysis	Lifespan Machine	NA	NA	NA	daf-2	Vega_c::2	32.9659	none	none	none	none	asp-4	FALSE	Matrisome-associated
933	866	190703_SV_ECM	Vega	190703_SV_ECM	Vega_c::2	RB2035::daf2::15::RNAi	c::2	2	c	3.98281	5.21094	1.88437	1.88437	RB2035	NA	daf2	NA	NA	15	20	RNAi	NA	NA	NA	NA	1	32.9659	0.0833333	0.0833333	NA	NA	0	NA	NA	Automated Analysis	Lifespan Machine	NA	NA	NA	daf-2	Vega_c::2	32.9659	none	none	none	none	asp-4	FALSE	Matrisome-associated
934	867	190703_SV_ECM	Vega	190703_SV_ECM	Vega_c::2	RB2035::daf2::15::RNAi	c::2	2	c	3.98281	5.21094	1.88437	1.88437	RB2035	NA	daf2	NA	NA	15	20	RNAi	NA	NA	NA	NA	1	33.7992	1.25	0.0833333	NA	NA	0	NA	NA	Automated Analysis	Lifespan Machine	NA	NA	NA	daf-2	Vega_c::2	33.7992	none	none	none	none	asp-4	FALSE	Matrisome-associated
935	868	190703_SV_ECM	Vega	190703_SV_ECM	Vega_c::2	RB2035::daf2::15::RNAi	c::2	2	c	3.98281	5.21094	1.88437	1.88437	RB2035	NA	daf2	NA	NA	15	20	RNAi	NA	NA	NA	NA	1	33.9659	3.5	0.0833333	49.0492	50.5492	0	NA	NA	Automated Analysis	Lifespan Machine	NA	NA	NA	daf-2	Vega_c::2	33.9659	none	none	none	none	asp-4	FALSE	Matrisome-associated
936	869	190703_SV_ECM	Vega	190703_SV_ECM	Vega_c::2	RB2035::daf2::15::RNAi	c::2	2	c	3.98281	5.21094	1.88437	1.88437	RB2035	NA	daf2	NA	NA	15	20	RNAi	NA	NA	NA	NA	1	34.6325	1.66667	0.0833333	NA	NA	0	NA	NA	Automated Analysis	Lifespan Machine	NA	NA	NA	daf-2	Vega_c::2	34.6325	none	none	none	none	asp-4	FALSE	Matrisome-associated
937	870	190703_SV_ECM	Vega	190703_SV_ECM	Vega_c::2	RB2035::daf2::15::RNAi	c::2	2	c	3.98281	5.21094	1.88437	1.88437	RB2035	NA	daf2	NA	NA	15	20	RNAi	NA	NA	NA	NA	1	34.7159	0.0833333	0.0833333	NA	NA	0	NA	NA	Automated Analysis	Lifespan Machine	NA	NA	NA	daf-2	Vega_c::2	34.7159	none	none	none	none	asp-4	FALSE	Matrisome-associated
938	871	190703_SV_ECM	Vega	190703_SV_ECM	Vega_c::2	RB2035::daf2::15::RNAi	c::2	2	c	3.98281	5.21094	1.88437	1.88437	RB2035	NA	daf2	NA	NA	15	20	RNAi	NA	NA	NA	NA	1	34.8825	1	0.0833333	NA	NA	0	NA	NA	Automated Analysis	Lifespan Machine	NA	NA	NA	daf-2	Vega_c::2	34.8825	none	none	none	none	asp-4	FALSE	Matrisome-associated
939	872	190703_SV_ECM	Vega	190703_SV_ECM	Vega_c::2	RB2035::daf2::15::RNAi	c::2	2	c	3.98281	5.21094	1.88437	1.88437	RB2035	NA	daf2	NA	NA	15	20	RNAi	NA	NA	NA	NA	1	34.9659	0.333333	0.0833333	34.6325	36.8825	0	NA	NA	Automated Analysis	Lifespan Machine	NA	NA	NA	daf-2	Vega_c::2	34.9659	none	none	none	none	asp-4	FALSE	Matrisome-associated
940	873	190703_SV_ECM	Vega	190703_SV_ECM	Vega_c::2	RB2035::daf2::15::RNAi	c::2	2	c	3.98281	5.21094	1.88437	1.88437	RB2035	NA	daf2	NA	NA	15	20	RNAi	NA	NA	NA	NA	1	34.9659	0.916667	0.0833333	NA	NA	0	NA	NA	Automated Analysis	Lifespan Machine	NA	NA	NA	daf-2	Vega_c::2	34.9659	none	none	none	none	asp-4	FALSE	Matrisome-associated
941	874	190703_SV_ECM	Vega	190703_SV_ECM	Vega_c::2	RB2035::daf2::15::RNAi	c::2	2	c	3.98281	5.21094	1.88437	1.88437	RB2035	NA	daf2	NA	NA	15	20	RNAi	NA	NA	NA	NA	1	35.6325	4.83333	0.0833333	NA	NA	0	NA	NA	Automated Analysis	Lifespan Machine	NA	NA	NA	daf-2	Vega_c::2	35.6325	none	none	none	none	asp-4	FALSE	Matrisome-associated
942	875	190703_SV_ECM	Vega	190703_SV_ECM	Vega_c::2	RB2035::daf2::15::RNAi	c::2	2	c	3.98281	5.21094	1.88437	1.88437	RB2035	NA	daf2	NA	NA	15	20	RNAi	NA	NA	NA	NA	1	36.1325	2.08333	0.0833333	37.0492	38.2159	0	NA	NA	Automated Analysis	Lifespan Machine	NA	NA	NA	daf-2	Vega_c::2	36.1325	none	none	none	none	asp-4	FALSE	Matrisome-associated
943	876	190703_SV_ECM	Vega	190703_SV_ECM	Vega_c::2	RB2035::daf2::15::RNAi	c::2	2	c	3.98281	5.21094	1.88437	1.88437	RB2035	NA	daf2	NA	NA	15	20	RNAi	NA	NA	NA	NA	1	36.2159	1	0.0833333	NA	NA	0	NA	NA	Automated Analysis	Lifespan Machine	NA	NA	NA	daf-2	Vega_c::2	36.2159	none	none	none	none	asp-4	FALSE	Matrisome-associated
944	877	190703_SV_ECM	Vega	190703_SV_ECM	Vega_c::2	RB2035::daf2::15::RNAi	c::2	2	c	3.98281	5.21094	1.88437	1.88437	RB2035	NA	daf2	NA	NA	15	20	RNAi	NA	NA	NA	NA	1	36.2992	2.08333	0.0833333	NA	NA	0	NA	NA	Automated Analysis	Lifespan Machine	NA	NA	NA	daf-2	Vega_c::2	36.2992	none	none	none	none	asp-4	FALSE	Matrisome-associated
945	878	190703_SV_ECM	Vega	190703_SV_ECM	Vega_c::2	RB2035::daf2::15::RNAi	c::2	2	c	3.98281	5.21094	1.88437	1.88437	RB2035	NA	daf2	NA	NA	15	20	RNAi	NA	NA	NA	NA	1	36.3825	2	0.0833333	NA	NA	0	NA	NA	Automated Analysis	Lifespan Machine	NA	NA	NA	daf-2	Vega_c::2	36.3825	none	none	none	none	asp-4	FALSE	Matrisome-associated
946	879	190703_SV_ECM	Vega	190703_SV_ECM	Vega_c::2	RB2035::daf2::15::RNAi	c::2	2	c	3.98281	5.21094	1.88437	1.88437	RB2035	NA	daf2	NA	NA	15	20	RNAi	NA	NA	NA	NA	1	38.0492	1.25	0.0833333	NA	NA	0	NA	NA	Automated Analysis	Lifespan Machine	NA	NA	NA	daf-2	Vega_c::2	38.0492	none	none	none	none	asp-4	FALSE	Matrisome-associated
947	880	190703_SV_ECM	Vega	190703_SV_ECM	Vega_c::2	RB2035::daf2::15::RNAi	c::2	2	c	3.98281	5.21094	1.88437	1.88437	RB2035	NA	daf2	NA	NA	15	20	RNAi	NA	NA	NA	NA	1	38.2159	6.91667	0.0833333	NA	NA	0	NA	NA	Automated Analysis	Lifespan Machine	NA	NA	NA	daf-2	Vega_c::2	38.2159	none	none	none	none	asp-4	FALSE	Matrisome-associated
948	881	190703_SV_ECM	Vega	190703_SV_ECM	Vega_c::2	RB2035::daf2::15::RNAi	c::2	2	c	3.98281	5.21094	1.88437	1.88437	RB2035	NA	daf2	NA	NA	15	20	RNAi	NA	NA	NA	NA	1	38.4659	1	0.0833333	42.9659	44.2159	0	NA	NA	Automated Analysis	Lifespan Machine	NA	NA	NA	daf-2	Vega_c::2	38.4659	none	none	none	none	asp-4	FALSE	Matrisome-associated
949	882	190703_SV_ECM	Vega	190703_SV_ECM	Vega_c::2	RB2035::daf2::15::RNAi	c::2	2	c	3.98281	5.21094	1.88437	1.88437	RB2035	NA	daf2	NA	NA	15	20	RNAi	NA	NA	NA	NA	1	38.9659	0.916667	0.0833333	NA	NA	0	NA	NA	Automated Analysis	Lifespan Machine	NA	NA	NA	daf-2	Vega_c::2	38.9659	none	none	none	none	asp-4	FALSE	Matrisome-associated
950	883	190703_SV_ECM	Vega	190703_SV_ECM	Vega_c::2	RB2035::daf2::15::RNAi	c::2	2	c	3.98281	5.21094	1.88437	1.88437	RB2035	NA	daf2	NA	NA	15	20	RNAi	NA	NA	NA	NA	1	39.5492	0.75	0.0833333	NA	NA	0	NA	NA	Automated Analysis	Lifespan Machine	NA	NA	NA	daf-2	Vega_c::2	39.5492	none	none	none	none	asp-4	FALSE	Matrisome-associated
951	884	190703_SV_ECM	Vega	190703_SV_ECM	Vega_c::2	RB2035::daf2::15::RNAi	c::2	2	c	3.98281	5.21094	1.88437	1.88437	RB2035	NA	daf2	NA	NA	15	20	RNAi	NA	NA	NA	NA	1	40.1325	1.25	0.0833333	38.2992	43.8825	0	NA	NA	Automated Analysis	Lifespan Machine	NA	NA	NA	daf-2	Vega_c::2	40.1325	none	none	none	none	asp-4	FALSE	Matrisome-associated
952	885	190703_SV_ECM	Vega	190703_SV_ECM	Vega_c::2	RB2035::daf2::15::RNAi	c::2	2	c	3.98281	5.21094	1.88437	1.88437	RB2035	NA	daf2	NA	NA	15	20	RNAi	NA	NA	NA	NA	1	40.5492	0.166667	0.0833333	39.7159	43.7159	0	NA	NA	Automated Analysis	Lifespan Machine	NA	NA	NA	daf-2	Vega_c::2	40.5492	none	none	none	none	asp-4	FALSE	Matrisome-associated
953	886	190703_SV_ECM	Vega	190703_SV_ECM	Vega_c::2	RB2035::daf2::15::RNAi	c::2	2	c	3.98281	5.21094	1.88437	1.88437	RB2035	NA	daf2	NA	NA	15	20	RNAi	NA	NA	NA	NA	1	40.7159	0.166667	0.0833333	40.5492	41.4659	0	NA	NA	Automated Analysis	Lifespan Machine	NA	NA	NA	daf-2	Vega_c::2	40.7159	none	none	none	none	asp-4	FALSE	Matrisome-associated
954	887	190703_SV_ECM	Vega	190703_SV_ECM	Vega_c::2	RB2035::daf2::15::RNAi	c::2	2	c	3.98281	5.21094	1.88437	1.88437	RB2035	NA	daf2	NA	NA	15	20	RNAi	NA	NA	NA	NA	1	43.2159	1.5	0.0833333	NA	NA	0	NA	NA	Automated Analysis	Lifespan Machine	NA	NA	NA	daf-2	Vega_c::2	43.2159	none	none	none	none	asp-4	FALSE	Matrisome-associated
955	888	190703_SV_ECM	Vega	190703_SV_ECM	Vega_c::2	RB2035::daf2::15::RNAi	c::2	2	c	3.98281	5.21094	1.88437	1.88437	RB2035	NA	daf2	NA	NA	15	20	RNAi	NA	NA	NA	NA	1	43.4659	0.916667	0.0833333	NA	NA	0	NA	NA	Automated Analysis	Lifespan Machine	NA	NA	NA	daf-2	Vega_c::2	43.4659	none	none	none	none	asp-4	FALSE	Matrisome-associated
956	889	190703_SV_ECM	Vega	190703_SV_ECM	Vega_c::2	RB2035::daf2::15::RNAi	c::2	2	c	3.98281	5.21094	1.88437	1.88437	RB2035	NA	daf2	NA	NA	15	20	RNAi	NA	NA	NA	NA	1	43.8825	0.916667	0.0833333	NA	NA	0	NA	NA	Automated Analysis	Lifespan Machine	NA	NA	NA	daf-2	Vega_c::2	43.8825	none	none	none	none	asp-4	FALSE	Matrisome-associated
957	890	190703_SV_ECM	Vega	190703_SV_ECM	Vega_c::2	RB2035::daf2::15::RNAi	c::2	2	c	3.98281	5.21094	1.88437	1.88437	RB2035	NA	daf2	NA	NA	15	20	RNAi	NA	NA	NA	NA	1	44.4659	0.166667	0.0833333	NA	NA	0	NA	NA	Automated Analysis	Lifespan Machine	NA	NA	NA	daf-2	Vega_c::2	44.4659	none	none	none	none	asp-4	FALSE	Matrisome-associated
958	891	190703_SV_ECM	Vega	190703_SV_ECM	Vega_c::2	RB2035::daf2::15::RNAi	c::2	2	c	3.98281	5.21094	1.88437	1.88437	RB2035	NA	daf2	NA	NA	15	20	RNAi	NA	NA	NA	NA	1	45.2992	4.16667	0.0833333	NA	NA	0	NA	NA	Automated Analysis	Lifespan Machine	NA	NA	NA	daf-2	Vega_c::2	45.2992	none	none	none	none	asp-4	FALSE	Matrisome-associated
959	892	190703_SV_ECM	Vega	190703_SV_ECM	Vega_c::2	RB2035::daf2::15::RNAi	c::2	2	c	3.98281	5.21094	1.88437	1.88437	RB2035	NA	daf2	NA	NA	15	20	RNAi	NA	NA	NA	NA	1	47.7992	1.16667	0.0833333	NA	NA	0	NA	NA	Automated Analysis	Lifespan Machine	NA	NA	NA	daf-2	Vega_c::2	47.7992	none	none	none	none	asp-4	FALSE	Matrisome-associated
960	893	190703_SV_ECM	Vega	190703_SV_ECM	Vega_c::2	RB2035::daf2::15::RNAi	c::2	2	c	3.98281	5.21094	1.88437	1.88437	RB2035	NA	daf2	NA	NA	15	20	RNAi	NA	NA	NA	NA	1	50.6325	1.66667	0	NA	NA	0	NA	NA	Storyboard Annotation	Lifespan Machine	NA	NA	NA	daf-2	Vega_c::2	50.6325	none	none	none	none	asp-4	FALSE	Matrisome-associated
961	894	190703_SV_ECM	Vega	190703_SV_ECM	Vega_c::2	RB2035::daf2::15::RNAi	c::2	2	c	3.98281	5.21094	1.88437	1.88437	RB2035	NA	daf2	NA	NA	15	20	RNAi	NA	NA	NA	NA	1	51.5492	2.91667	0.333333	NA	NA	0	NA	NA	Automated Analysis	Lifespan Machine	NA	NA	NA	daf-2	Vega_c::2	51.5492	none	none	none	none	asp-4	FALSE	Matrisome-associated
962	895	190703_SV_ECM	Vega	190703_SV_ECM	Vega_c::2	RB2035::daf2::15::RNAi	c::2	2	c	3.98281	5.21094	1.88437	1.88437	RB2035	NA	daf2	NA	NA	15	20	RNAi	NA	NA	NA	NA	1	52.0492	4.25	0.333333	NA	NA	0	NA	NA	Automated Analysis	Lifespan Machine	NA	NA	NA	daf-2	Vega_c::2	52.0492	none	none	none	none	asp-4	FALSE	Matrisome-associated
963	896	190703_SV_ECM	Vega	190703_SV_ECM	Vega_c::2	RB2035::daf2::15::RNAi	c::2	2	c	3.98281	5.21094	1.88437	1.88437	RB2035	NA	daf2	NA	NA	15	20	RNAi	NA	NA	NA	NA	1	52.5492	0.916667	0.0833333	NA	NA	0	NA	NA	Automated Analysis	Lifespan Machine	NA	NA	NA	daf-2	Vega_c::2	52.5492	none	none	none	none	asp-4	FALSE	Matrisome-associated
964	897	190703_SV_ECM	Vega	190703_SV_ECM	Vega_c::2	RB2035::daf2::15::RNAi	c::2	2	c	3.98281	5.21094	1.88437	1.88437	RB2035	NA	daf2	NA	NA	15	20	RNAi	NA	NA	NA	NA	1	53.6325	0.833333	0.0833333	55.2159	57.3825	0	NA	NA	Automated Analysis	Lifespan Machine	NA	NA	NA	daf-2	Vega_c::2	53.6325	none	none	none	none	asp-4	FALSE	Matrisome-associated
965	898	190703_SV_ECM	Vega	190703_SV_ECM	Vega_c::2	RB2035::daf2::15::RNAi	c::2	2	c	3.98281	5.21094	1.88437	1.88437	RB2035	NA	daf2	NA	NA	15	20	RNAi	NA	NA	NA	NA	1	53.8825	2.5	0.0833333	54.8825	56.7992	0	NA	NA	Automated Analysis	Lifespan Machine	NA	NA	NA	daf-2	Vega_c::2	53.8825	none	none	none	none	asp-4	FALSE	Matrisome-associated
966	899	190703_SV_ECM	Vega	190703_SV_ECM	Vega_c::2	RB2035::daf2::15::RNAi	c::2	2	c	3.98281	5.21094	1.88437	1.88437	RB2035	NA	daf2	NA	NA	15	20	RNAi	NA	NA	NA	NA	1	54.4659	0.833333	0.0833333	NA	NA	0	NA	NA	Automated Analysis	Lifespan Machine	NA	NA	NA	daf-2	Vega_c::2	54.4659	none	none	none	none	asp-4	FALSE	Matrisome-associated
967	900	190703_SV_ECM	Vega	190703_SV_ECM	Vega_c::2	RB2035::daf2::15::RNAi	c::2	2	c	3.98281	5.21094	1.88437	1.88437	RB2035	NA	daf2	NA	NA	15	20	RNAi	NA	NA	NA	NA	1	55.8825	0.0833333	0.0833333	NA	NA	0	NA	NA	Automated Analysis	Lifespan Machine	NA	NA	NA	daf-2	Vega_c::2	55.8825	none	none	none	none	asp-4	FALSE	Matrisome-associated
968	901	190703_SV_ECM	Vega	190703_SV_ECM	Vega_c::3	CZ5847::L4440::15::RNAi	c::3	3	c	4.01406	7.36719	1.88437	1.88437	CZ5847	NA	L4440	NA	NA	15	20	RNAi	NA	NA	NA	NA	1	8.79921	2.54167	0.0833333	NA	NA	0	NA	NA	Automated Analysis	Lifespan Machine	NA	NA	NA	L4440	Vega_c::3	8.79921	none	none	none	none	spon-1	TRUE	Core matrisome
969	902	190703_SV_ECM	Vega	190703_SV_ECM	Vega_c::3	CZ5847::L4440::15::RNAi	c::3	3	c	4.01406	7.36719	1.88437	1.88437	CZ5847	NA	L4440	NA	NA	15	20	RNAi	NA	NA	NA	NA	1	10.2159	0.166667	0.0833333	10.0492	10.7159	0	NA	NA	Automated Analysis	Lifespan Machine	NA	NA	NA	L4440	Vega_c::3	10.2159	none	none	none	none	spon-1	TRUE	Core matrisome
970	903	190703_SV_ECM	Vega	190703_SV_ECM	Vega_c::3	CZ5847::L4440::15::RNAi	c::3	3	c	4.01406	7.36719	1.88437	1.88437	CZ5847	NA	L4440	NA	NA	15	20	RNAi	NA	NA	NA	NA	1	10.5492	3.33333	0.0833333	NA	NA	0	NA	NA	Automated Analysis	Lifespan Machine	NA	NA	NA	L4440	Vega_c::3	10.5492	none	none	none	none	spon-1	TRUE	Core matrisome
971	904	190703_SV_ECM	Vega	190703_SV_ECM	Vega_c::3	CZ5847::L4440::15::RNAi	c::3	3	c	4.01406	7.36719	1.88437	1.88437	CZ5847	NA	L4440	NA	NA	15	20	RNAi	NA	NA	NA	NA	1	10.7159	1.66667	0.0833333	NA	NA	0	NA	NA	Automated Analysis	Lifespan Machine	NA	NA	NA	L4440	Vega_c::3	10.7159	none	none	none	none	spon-1	TRUE	Core matrisome
972	905	190703_SV_ECM	Vega	190703_SV_ECM	Vega_c::3	CZ5847::L4440::15::RNAi	c::3	3	c	4.01406	7.36719	1.88437	1.88437	CZ5847	NA	L4440	NA	NA	15	20	RNAi	NA	NA	NA	NA	1	10.7159	4.45833	0.0833333	NA	NA	0	NA	NA	Automated Analysis	Lifespan Machine	NA	NA	NA	L4440	Vega_c::3	10.7159	none	none	none	none	spon-1	TRUE	Core matrisome
973	906	190703_SV_ECM	Vega	190703_SV_ECM	Vega_c::3	CZ5847::L4440::15::RNAi	c::3	3	c	4.01406	7.36719	1.88437	1.88437	CZ5847	NA	L4440	NA	NA	15	20	RNAi	NA	NA	NA	NA	1	10.7992	2.5	0.0833333	NA	NA	0	NA	NA	Automated Analysis	Lifespan Machine	NA	NA	NA	L4440	Vega_c::3	10.7992	none	none	none	none	spon-1	TRUE	Core matrisome
974	907	190703_SV_ECM	Vega	190703_SV_ECM	Vega_c::3	CZ5847::L4440::15::RNAi	c::3	3	c	4.01406	7.36719	1.88437	1.88437	CZ5847	NA	L4440	NA	NA	15	20	RNAi	NA	NA	NA	NA	1	11.1325	2.16667	0.0833333	NA	NA	0	NA	NA	Automated Analysis	Lifespan Machine	NA	NA	NA	L4440	Vega_c::3	11.1325	none	none	none	none	spon-1	TRUE	Core matrisome
975	908	190703_SV_ECM	Vega	190703_SV_ECM	Vega_c::3	CZ5847::L4440::15::RNAi	c::3	3	c	4.01406	7.36719	1.88437	1.88437	CZ5847	NA	L4440	NA	NA	15	20	RNAi	NA	NA	NA	NA	1	11.6325	1.16667	0.0833333	NA	NA	0	NA	NA	Automated Analysis	Lifespan Machine	NA	NA	NA	L4440	Vega_c::3	11.6325	none	none	none	none	spon-1	TRUE	Core matrisome
976	909	190703_SV_ECM	Vega	190703_SV_ECM	Vega_c::3	CZ5847::L4440::15::RNAi	c::3	3	c	4.01406	7.36719	1.88437	1.88437	CZ5847	NA	L4440	NA	NA	15	20	RNAi	NA	NA	NA	NA	1	11.6325	2.5	0.0833333	NA	NA	0	NA	NA	Automated Analysis	Lifespan Machine	NA	NA	NA	L4440	Vega_c::3	11.6325	none	none	none	none	spon-1	TRUE	Core matrisome
977	910	190703_SV_ECM	Vega	190703_SV_ECM	Vega_c::3	CZ5847::L4440::15::RNAi	c::3	3	c	4.01406	7.36719	1.88437	1.88437	CZ5847	NA	L4440	NA	NA	15	20	RNAi	NA	NA	NA	NA	1	11.7992	1.66667	0.0833333	NA	NA	0	NA	NA	Automated Analysis	Lifespan Machine	NA	NA	NA	L4440	Vega_c::3	11.7992	none	none	none	none	spon-1	TRUE	Core matrisome
978	911	190703_SV_ECM	Vega	190703_SV_ECM	Vega_c::3	CZ5847::L4440::15::RNAi	c::3	3	c	4.01406	7.36719	1.88437	1.88437	CZ5847	NA	L4440	NA	NA	15	20	RNAi	NA	NA	NA	NA	1	11.8825	4.83333	0.0833333	NA	NA	0	NA	NA	Automated Analysis	Lifespan Machine	NA	NA	NA	L4440	Vega_c::3	11.8825	none	none	none	none	spon-1	TRUE	Core matrisome
979	912	190703_SV_ECM	Vega	190703_SV_ECM	Vega_c::3	CZ5847::L4440::15::RNAi	c::3	3	c	4.01406	7.36719	1.88437	1.88437	CZ5847	NA	L4440	NA	NA	15	20	RNAi	NA	NA	NA	NA	1	11.9659	0.0833333	0.0833333	NA	NA	0	NA	NA	Automated Analysis	Lifespan Machine	NA	NA	NA	L4440	Vega_c::3	11.9659	none	none	none	none	spon-1	TRUE	Core matrisome
980	913	190703_SV_ECM	Vega	190703_SV_ECM	Vega_c::3	CZ5847::L4440::15::RNAi	c::3	3	c	4.01406	7.36719	1.88437	1.88437	CZ5847	NA	L4440	NA	NA	15	20	RNAi	NA	NA	NA	NA	1	11.9659	2.58333	0.0833333	NA	NA	0	NA	NA	Automated Analysis	Lifespan Machine	NA	NA	NA	L4440	Vega_c::3	11.9659	none	none	none	none	spon-1	TRUE	Core matrisome
981	914	190703_SV_ECM	Vega	190703_SV_ECM	Vega_c::3	CZ5847::L4440::15::RNAi	c::3	3	c	4.01406	7.36719	1.88437	1.88437	CZ5847	NA	L4440	NA	NA	15	20	RNAi	NA	NA	NA	NA	1	12.1325	3.58333	0.0833333	NA	NA	0	NA	NA	Automated Analysis	Lifespan Machine	NA	NA	NA	L4440	Vega_c::3	12.1325	none	none	none	none	spon-1	TRUE	Core matrisome
982	915	190703_SV_ECM	Vega	190703_SV_ECM	Vega_c::3	CZ5847::L4440::15::RNAi	c::3	3	c	4.01406	7.36719	1.88437	1.88437	CZ5847	NA	L4440	NA	NA	15	20	RNAi	NA	NA	NA	NA	1	12.2992	2	0.0833333	NA	NA	0	NA	NA	Automated Analysis	Lifespan Machine	NA	NA	NA	L4440	Vega_c::3	12.2992	none	none	none	none	spon-1	TRUE	Core matrisome
983	916	190703_SV_ECM	Vega	190703_SV_ECM	Vega_c::3	CZ5847::L4440::15::RNAi	c::3	3	c	4.01406	7.36719	1.88437	1.88437	CZ5847	NA	L4440	NA	NA	15	20	RNAi	NA	NA	NA	NA	1	12.2992	0.75	0.0833333	NA	NA	0	NA	NA	Automated Analysis	Lifespan Machine	NA	NA	NA	L4440	Vega_c::3	12.2992	none	none	none	none	spon-1	TRUE	Core matrisome
984	917	190703_SV_ECM	Vega	190703_SV_ECM	Vega_c::3	CZ5847::L4440::15::RNAi	c::3	3	c	4.01406	7.36719	1.88437	1.88437	CZ5847	NA	L4440	NA	NA	15	20	RNAi	NA	NA	NA	NA	1	12.3825	1.75	0.0833333	NA	NA	0	NA	NA	Automated Analysis	Lifespan Machine	NA	NA	NA	L4440	Vega_c::3	12.3825	none	none	none	none	spon-1	TRUE	Core matrisome
985	918	190703_SV_ECM	Vega	190703_SV_ECM	Vega_c::3	CZ5847::L4440::15::RNAi	c::3	3	c	4.01406	7.36719	1.88437	1.88437	CZ5847	NA	L4440	NA	NA	15	20	RNAi	NA	NA	NA	NA	1	12.4659	3	0.0833333	NA	NA	0	NA	NA	Automated Analysis	Lifespan Machine	NA	NA	NA	L4440	Vega_c::3	12.4659	none	none	none	none	spon-1	TRUE	Core matrisome
986	919	190703_SV_ECM	Vega	190703_SV_ECM	Vega_c::3	CZ5847::L4440::15::RNAi	c::3	3	c	4.01406	7.36719	1.88437	1.88437	CZ5847	NA	L4440	NA	NA	15	20	RNAi	NA	NA	NA	NA	1	12.6325	1.16667	0.0833333	12.9659	14.8825	0	NA	NA	Automated Analysis	Lifespan Machine	NA	NA	NA	L4440	Vega_c::3	12.6325	none	none	none	none	spon-1	TRUE	Core matrisome
987	920	190703_SV_ECM	Vega	190703_SV_ECM	Vega_c::3	CZ5847::L4440::15::RNAi	c::3	3	c	4.01406	7.36719	1.88437	1.88437	CZ5847	NA	L4440	NA	NA	15	20	RNAi	NA	NA	NA	NA	1	12.7159	1.25	0.0833333	NA	NA	0	NA	NA	Automated Analysis	Lifespan Machine	NA	NA	NA	L4440	Vega_c::3	12.7159	none	none	none	none	spon-1	TRUE	Core matrisome
988	921	190703_SV_ECM	Vega	190703_SV_ECM	Vega_c::3	CZ5847::L4440::15::RNAi	c::3	3	c	4.01406	7.36719	1.88437	1.88437	CZ5847	NA	L4440	NA	NA	15	20	RNAi	NA	NA	NA	NA	1	12.7159	4.08333	0.0833333	12.9659	14.8825	0	NA	NA	Automated Analysis	Lifespan Machine	NA	NA	NA	L4440	Vega_c::3	12.7159	none	none	none	none	spon-1	TRUE	Core matrisome
989	922	190703_SV_ECM	Vega	190703_SV_ECM	Vega_c::3	CZ5847::L4440::15::RNAi	c::3	3	c	4.01406	7.36719	1.88437	1.88437	CZ5847	NA	L4440	NA	NA	15	20	RNAi	NA	NA	NA	NA	1	12.9659	1.58333	0.0833333	16.5492	18.4659	0	NA	NA	Automated Analysis	Lifespan Machine	NA	NA	NA	L4440	Vega_c::3	12.9659	none	none	none	none	spon-1	TRUE	Core matrisome
990	923	190703_SV_ECM	Vega	190703_SV_ECM	Vega_c::3	CZ5847::L4440::15::RNAi	c::3	3	c	4.01406	7.36719	1.88437	1.88437	CZ5847	NA	L4440	NA	NA	15	20	RNAi	NA	NA	NA	NA	1	12.9659	2.08333	0.0833333	NA	NA	0	NA	NA	Automated Analysis	Lifespan Machine	NA	NA	NA	L4440	Vega_c::3	12.9659	none	none	none	none	spon-1	TRUE	Core matrisome
991	924	190703_SV_ECM	Vega	190703_SV_ECM	Vega_c::3	CZ5847::L4440::15::RNAi	c::3	3	c	4.01406	7.36719	1.88437	1.88437	CZ5847	NA	L4440	NA	NA	15	20	RNAi	NA	NA	NA	NA	1	12.9659	2.08333	0.0833333	NA	NA	0	NA	NA	Automated Analysis	Lifespan Machine	NA	NA	NA	L4440	Vega_c::3	12.9659	none	none	none	none	spon-1	TRUE	Core matrisome
992	925	190703_SV_ECM	Vega	190703_SV_ECM	Vega_c::3	CZ5847::L4440::15::RNAi	c::3	3	c	4.01406	7.36719	1.88437	1.88437	CZ5847	NA	L4440	NA	NA	15	20	RNAi	NA	NA	NA	NA	1	13.0492	2.08333	0.0833333	NA	NA	0	NA	NA	Automated Analysis	Lifespan Machine	NA	NA	NA	L4440	Vega_c::3	13.0492	none	none	none	none	spon-1	TRUE	Core matrisome
993	926	190703_SV_ECM	Vega	190703_SV_ECM	Vega_c::3	CZ5847::L4440::15::RNAi	c::3	3	c	4.01406	7.36719	1.88437	1.88437	CZ5847	NA	L4440	NA	NA	15	20	RNAi	NA	NA	NA	NA	1	13.0492	3.08333	0.0833333	NA	NA	0	NA	NA	Automated Analysis	Lifespan Machine	NA	NA	NA	L4440	Vega_c::3	13.0492	none	none	none	none	spon-1	TRUE	Core matrisome
994	927	190703_SV_ECM	Vega	190703_SV_ECM	Vega_c::3	CZ5847::L4440::15::RNAi	c::3	3	c	4.01406	7.36719	1.88437	1.88437	CZ5847	NA	L4440	NA	NA	15	20	RNAi	NA	NA	NA	NA	1	13.2159	3.5	0.0833333	NA	NA	0	NA	NA	Automated Analysis	Lifespan Machine	NA	NA	NA	L4440	Vega_c::3	13.2159	none	none	none	none	spon-1	TRUE	Core matrisome
995	928	190703_SV_ECM	Vega	190703_SV_ECM	Vega_c::3	CZ5847::L4440::15::RNAi	c::3	3	c	4.01406	7.36719	1.88437	1.88437	CZ5847	NA	L4440	NA	NA	15	20	RNAi	NA	NA	NA	NA	1	13.2159	1.16667	0.0833333	NA	NA	0	NA	NA	Automated Analysis	Lifespan Machine	NA	NA	NA	L4440	Vega_c::3	13.2159	none	none	none	none	spon-1	TRUE	Core matrisome
996	929	190703_SV_ECM	Vega	190703_SV_ECM	Vega_c::3	CZ5847::L4440::15::RNAi	c::3	3	c	4.01406	7.36719	1.88437	1.88437	CZ5847	NA	L4440	NA	NA	15	20	RNAi	NA	NA	NA	NA	1	13.2159	2.58333	0.0833333	14.2992	17.2159	0	NA	NA	Automated Analysis	Lifespan Machine	NA	NA	NA	L4440	Vega_c::3	13.2159	none	none	none	none	spon-1	TRUE	Core matrisome
997	930	190703_SV_ECM	Vega	190703_SV_ECM	Vega_c::3	CZ5847::L4440::15::RNAi	c::3	3	c	4.01406	7.36719	1.88437	1.88437	CZ5847	NA	L4440	NA	NA	15	20	RNAi	NA	NA	NA	NA	1	13.2159	2.16667	0.0833333	NA	NA	0	NA	NA	Automated Analysis	Lifespan Machine	NA	NA	NA	L4440	Vega_c::3	13.2159	none	none	none	none	spon-1	TRUE	Core matrisome
998	931	190703_SV_ECM	Vega	190703_SV_ECM	Vega_c::3	CZ5847::L4440::15::RNAi	c::3	3	c	4.01406	7.36719	1.88437	1.88437	CZ5847	NA	L4440	NA	NA	15	20	RNAi	NA	NA	NA	NA	1	13.2992	2.33333	0.0833333	NA	NA	0	NA	NA	Automated Analysis	Lifespan Machine	NA	NA	NA	L4440	Vega_c::3	13.2992	none	none	none	none	spon-1	TRUE	Core matrisome
999	932	190703_SV_ECM	Vega	190703_SV_ECM	Vega_c::3	CZ5847::L4440::15::RNAi	c::3	3	c	4.01406	7.36719	1.88437	1.88437	CZ5847	NA	L4440	NA	NA	15	20	RNAi	NA	NA	NA	NA	1	13.3825	2.33333	0.0833333	NA	NA	0	NA	NA	Automated Analysis	Lifespan Machine	NA	NA	NA	L4440	Vega_c::3	13.3825	none	none	none	none	spon-1	TRUE	Core matrisome
1000	933	190703_SV_ECM	Vega	190703_SV_ECM	Vega_c::3	CZ5847::L4440::15::RNAi	c::3	3	c	4.01406	7.36719	1.88437	1.88437	CZ5847	NA	L4440	NA	NA	15	20	RNAi	NA	NA	NA	NA	1	13.6325	0.75	0.0833333	NA	NA	0	NA	NA	Automated Analysis	Lifespan Machine	NA	NA	NA	L4440	Vega_c::3	13.6325	none	none	none	none	spon-1	TRUE	Core matrisome
1001	934	190703_SV_ECM	Vega	190703_SV_ECM	Vega_c::3	CZ5847::L4440::15::RNAi	c::3	3	c	4.01406	7.36719	1.88437	1.88437	CZ5847	NA	L4440	NA	NA	15	20	RNAi	NA	NA	NA	NA	1	13.6325	3.16667	0.0833333	NA	NA	0	NA	NA	Automated Analysis	Lifespan Machine	NA	NA	NA	L4440	Vega_c::3	13.6325	none	none	none	none	spon-1	TRUE	Core matrisome
1002	935	190703_SV_ECM	Vega	190703_SV_ECM	Vega_c::3	CZ5847::L4440::15::RNAi	c::3	3	c	4.01406	7.36719	1.88437	1.88437	CZ5847	NA	L4440	NA	NA	15	20	RNAi	NA	NA	NA	NA	1	13.6325	5.16667	0.0833333	NA	NA	0	NA	NA	Automated Analysis	Lifespan Machine	NA	NA	NA	L4440	Vega_c::3	13.6325	none	none	none	none	spon-1	TRUE	Core matrisome
1003	936	190703_SV_ECM	Vega	190703_SV_ECM	Vega_c::3	CZ5847::L4440::15::RNAi	c::3	3	c	4.01406	7.36719	1.88437	1.88437	CZ5847	NA	L4440	NA	NA	15	20	RNAi	NA	NA	NA	NA	1	13.7159	2	0.0833333	NA	NA	0	NA	NA	Automated Analysis	Lifespan Machine	NA	NA	NA	L4440	Vega_c::3	13.7159	none	none	none	none	spon-1	TRUE	Core matrisome
1004	937	190703_SV_ECM	Vega	190703_SV_ECM	Vega_c::3	CZ5847::L4440::15::RNAi	c::3	3	c	4.01406	7.36719	1.88437	1.88437	CZ5847	NA	L4440	NA	NA	15	20	RNAi	NA	NA	NA	NA	1	13.7992	3	0.0833333	NA	NA	0	NA	NA	Automated Analysis	Lifespan Machine	NA	NA	NA	L4440	Vega_c::3	13.7992	none	none	none	none	spon-1	TRUE	Core matrisome
1005	938	190703_SV_ECM	Vega	190703_SV_ECM	Vega_c::3	CZ5847::L4440::15::RNAi	c::3	3	c	4.01406	7.36719	1.88437	1.88437	CZ5847	NA	L4440	NA	NA	15	20	RNAi	NA	NA	NA	NA	1	13.7992	4.33333	0.0833333	NA	NA	0	NA	NA	Automated Analysis	Lifespan Machine	NA	NA	NA	L4440	Vega_c::3	13.7992	none	none	none	none	spon-1	TRUE	Core matrisome
1006	939	190703_SV_ECM	Vega	190703_SV_ECM	Vega_c::3	CZ5847::L4440::15::RNAi	c::3	3	c	4.01406	7.36719	1.88437	1.88437	CZ5847	NA	L4440	NA	NA	15	20	RNAi	NA	NA	NA	NA	1	13.9659	4.58333	0.0833333	NA	NA	0	NA	NA	Automated Analysis	Lifespan Machine	NA	NA	NA	L4440	Vega_c::3	13.9659	none	none	none	none	spon-1	TRUE	Core matrisome
1007	940	190703_SV_ECM	Vega	190703_SV_ECM	Vega_c::3	CZ5847::L4440::15::RNAi	c::3	3	c	4.01406	7.36719	1.88437	1.88437	CZ5847	NA	L4440	NA	NA	15	20	RNAi	NA	NA	NA	NA	1	14.0492	2.58333	0.0833333	14.1325	15.2159	0	NA	NA	Automated Analysis	Lifespan Machine	NA	NA	NA	L4440	Vega_c::3	14.0492	none	none	none	none	spon-1	TRUE	Core matrisome
1008	941	190703_SV_ECM	Vega	190703_SV_ECM	Vega_c::3	CZ5847::L4440::15::RNAi	c::3	3	c	4.01406	7.36719	1.88437	1.88437	CZ5847	NA	L4440	NA	NA	15	20	RNAi	NA	NA	NA	NA	1	14.1325	2.83333	0.0833333	NA	NA	0	NA	NA	Automated Analysis	Lifespan Machine	NA	NA	NA	L4440	Vega_c::3	14.1325	none	none	none	none	spon-1	TRUE	Core matrisome
1009	942	190703_SV_ECM	Vega	190703_SV_ECM	Vega_c::3	CZ5847::L4440::15::RNAi	c::3	3	c	4.01406	7.36719	1.88437	1.88437	CZ5847	NA	L4440	NA	NA	15	20	RNAi	NA	NA	NA	NA	1	14.2159	2.25	0.0833333	NA	NA	0	NA	NA	Automated Analysis	Lifespan Machine	NA	NA	NA	L4440	Vega_c::3	14.2159	none	none	none	none	spon-1	TRUE	Core matrisome
1010	943	190703_SV_ECM	Vega	190703_SV_ECM	Vega_c::3	CZ5847::L4440::15::RNAi	c::3	3	c	4.01406	7.36719	1.88437	1.88437	CZ5847	NA	L4440	NA	NA	15	20	RNAi	NA	NA	NA	NA	1	14.3825	2.91667	0.0833333	NA	NA	0	NA	NA	Automated Analysis	Lifespan Machine	NA	NA	NA	L4440	Vega_c::3	14.3825	none	none	none	none	spon-1	TRUE	Core matrisome
1011	944	190703_SV_ECM	Vega	190703_SV_ECM	Vega_c::3	CZ5847::L4440::15::RNAi	c::3	3	c	4.01406	7.36719	1.88437	1.88437	CZ5847	NA	L4440	NA	NA	15	20	RNAi	NA	NA	NA	NA	1	14.3825	2.33333	0.0833333	NA	NA	0	NA	NA	Automated Analysis	Lifespan Machine	NA	NA	NA	L4440	Vega_c::3	14.3825	none	none	none	none	spon-1	TRUE	Core matrisome
1012	945	190703_SV_ECM	Vega	190703_SV_ECM	Vega_c::3	CZ5847::L4440::15::RNAi	c::3	3	c	4.01406	7.36719	1.88437	1.88437	CZ5847	NA	L4440	NA	NA	15	20	RNAi	NA	NA	NA	NA	1	14.4659	3.41667	0.0833333	NA	NA	0	NA	NA	Automated Analysis	Lifespan Machine	NA	NA	NA	L4440	Vega_c::3	14.4659	none	none	none	none	spon-1	TRUE	Core matrisome
1013	946	190703_SV_ECM	Vega	190703_SV_ECM	Vega_c::3	CZ5847::L4440::15::RNAi	c::3	3	c	4.01406	7.36719	1.88437	1.88437	CZ5847	NA	L4440	NA	NA	15	20	RNAi	NA	NA	NA	NA	1	14.4659	3.83333	0.0833333	NA	NA	0	NA	NA	Automated Analysis	Lifespan Machine	NA	NA	NA	L4440	Vega_c::3	14.4659	none	none	none	none	spon-1	TRUE	Core matrisome
1014	947	190703_SV_ECM	Vega	190703_SV_ECM	Vega_c::3	CZ5847::L4440::15::RNAi	c::3	3	c	4.01406	7.36719	1.88437	1.88437	CZ5847	NA	L4440	NA	NA	15	20	RNAi	NA	NA	NA	NA	1	14.5492	0.333333	0.0833333	14.2159	15.0492	0	NA	NA	Automated Analysis	Lifespan Machine	NA	NA	NA	L4440	Vega_c::3	14.5492	none	none	none	none	spon-1	TRUE	Core matrisome
1015	948	190703_SV_ECM	Vega	190703_SV_ECM	Vega_c::3	CZ5847::L4440::15::RNAi	c::3	3	c	4.01406	7.36719	1.88437	1.88437	CZ5847	NA	L4440	NA	NA	15	20	RNAi	NA	NA	NA	NA	1	14.6325	6	0.0833333	NA	NA	0	NA	NA	Automated Analysis	Lifespan Machine	NA	NA	NA	L4440	Vega_c::3	14.6325	none	none	none	none	spon-1	TRUE	Core matrisome
1016	949	190703_SV_ECM	Vega	190703_SV_ECM	Vega_c::3	CZ5847::L4440::15::RNAi	c::3	3	c	4.01406	7.36719	1.88437	1.88437	CZ5847	NA	L4440	NA	NA	15	20	RNAi	NA	NA	NA	NA	1	14.7159	1.83333	0.0833333	NA	NA	0	NA	NA	Automated Analysis	Lifespan Machine	NA	NA	NA	L4440	Vega_c::3	14.7159	none	none	none	none	spon-1	TRUE	Core matrisome
1017	950	190703_SV_ECM	Vega	190703_SV_ECM	Vega_c::3	CZ5847::L4440::15::RNAi	c::3	3	c	4.01406	7.36719	1.88437	1.88437	CZ5847	NA	L4440	NA	NA	15	20	RNAi	NA	NA	NA	NA	1	14.7992	0.0833333	0.0833333	NA	NA	0	NA	NA	Automated Analysis	Lifespan Machine	NA	NA	NA	L4440	Vega_c::3	14.7992	none	none	none	none	spon-1	TRUE	Core matrisome
1018	951	190703_SV_ECM	Vega	190703_SV_ECM	Vega_c::3	CZ5847::L4440::15::RNAi	c::3	3	c	4.01406	7.36719	1.88437	1.88437	CZ5847	NA	L4440	NA	NA	15	20	RNAi	NA	NA	NA	NA	1	14.8825	3.41667	0.0833333	NA	NA	0	NA	NA	Automated Analysis	Lifespan Machine	NA	NA	NA	L4440	Vega_c::3	14.8825	none	none	none	none	spon-1	TRUE	Core matrisome
1019	952	190703_SV_ECM	Vega	190703_SV_ECM	Vega_c::3	CZ5847::L4440::15::RNAi	c::3	3	c	4.01406	7.36719	1.88437	1.88437	CZ5847	NA	L4440	NA	NA	15	20	RNAi	NA	NA	NA	NA	1	15.1325	0.0833333	0.0833333	NA	NA	0	NA	NA	Automated Analysis	Lifespan Machine	NA	NA	NA	L4440	Vega_c::3	15.1325	none	none	none	none	spon-1	TRUE	Core matrisome
1020	953	190703_SV_ECM	Vega	190703_SV_ECM	Vega_c::3	CZ5847::L4440::15::RNAi	c::3	3	c	4.01406	7.36719	1.88437	1.88437	CZ5847	NA	L4440	NA	NA	15	20	RNAi	NA	NA	NA	NA	1	15.5492	1.41667	0.0833333	NA	NA	0	NA	NA	Automated Analysis	Lifespan Machine	NA	NA	NA	L4440	Vega_c::3	15.5492	none	none	none	none	spon-1	TRUE	Core matrisome
1021	954	190703_SV_ECM	Vega	190703_SV_ECM	Vega_c::3	CZ5847::L4440::15::RNAi	c::3	3	c	4.01406	7.36719	1.88437	1.88437	CZ5847	NA	L4440	NA	NA	15	20	RNAi	NA	NA	NA	NA	1	15.7159	5.83333	0.0833333	NA	NA	0	NA	NA	Automated Analysis	Lifespan Machine	NA	NA	NA	L4440	Vega_c::3	15.7159	none	none	none	none	spon-1	TRUE	Core matrisome
1022	955	190703_SV_ECM	Vega	190703_SV_ECM	Vega_c::3	CZ5847::L4440::15::RNAi	c::3	3	c	4.01406	7.36719	1.88437	1.88437	CZ5847	NA	L4440	NA	NA	15	20	RNAi	NA	NA	NA	NA	1	16.1325	4.16667	0.0833333	16.7159	18.9659	0	NA	NA	Automated Analysis	Lifespan Machine	NA	NA	NA	L4440	Vega_c::3	16.1325	none	none	none	none	spon-1	TRUE	Core matrisome
1023	956	190703_SV_ECM	Vega	190703_SV_ECM	Vega_c::3	CZ5847::L4440::15::RNAi	c::3	3	c	4.01406	7.36719	1.88437	1.88437	CZ5847	NA	L4440	NA	NA	15	20	RNAi	NA	NA	NA	NA	1	16.4659	2.16667	0.0833333	NA	NA	0	NA	NA	Automated Analysis	Lifespan Machine	NA	NA	NA	L4440	Vega_c::3	16.4659	none	none	none	none	spon-1	TRUE	Core matrisome
1024	957	190703_SV_ECM	Vega	190703_SV_ECM	Vega_c::3	CZ5847::L4440::15::RNAi	c::3	3	c	4.01406	7.36719	1.88437	1.88437	CZ5847	NA	L4440	NA	NA	15	20	RNAi	NA	NA	NA	NA	1	16.6325	2.75	0.0833333	NA	NA	0	NA	NA	Automated Analysis	Lifespan Machine	NA	NA	NA	L4440	Vega_c::3	16.6325	none	none	none	none	spon-1	TRUE	Core matrisome
1025	958	190703_SV_ECM	Vega	190703_SV_ECM	Vega_c::3	CZ5847::L4440::15::RNAi	c::3	3	c	4.01406	7.36719	1.88437	1.88437	CZ5847	NA	L4440	NA	NA	15	20	RNAi	NA	NA	NA	NA	1	16.6325	2.91667	0.0833333	NA	NA	0	NA	NA	Automated Analysis	Lifespan Machine	NA	NA	NA	L4440	Vega_c::3	16.6325	none	none	none	none	spon-1	TRUE	Core matrisome
1026	959	190703_SV_ECM	Vega	190703_SV_ECM	Vega_c::3	CZ5847::L4440::15::RNAi	c::3	3	c	4.01406	7.36719	1.88437	1.88437	CZ5847	NA	L4440	NA	NA	15	20	RNAi	NA	NA	NA	NA	1	16.7992	0.333333	0.0833333	NA	NA	0	NA	NA	Automated Analysis	Lifespan Machine	NA	NA	NA	L4440	Vega_c::3	16.7992	none	none	none	none	spon-1	TRUE	Core matrisome
1027	960	190703_SV_ECM	Vega	190703_SV_ECM	Vega_c::3	CZ5847::L4440::15::RNAi	c::3	3	c	4.01406	7.36719	1.88437	1.88437	CZ5847	NA	L4440	NA	NA	15	20	RNAi	NA	NA	NA	NA	1	16.9659	1.33333	0.0833333	NA	NA	0	NA	NA	Automated Analysis	Lifespan Machine	NA	NA	NA	L4440	Vega_c::3	16.9659	none	none	none	none	spon-1	TRUE	Core matrisome
1028	961	190703_SV_ECM	Vega	190703_SV_ECM	Vega_c::3	CZ5847::L4440::15::RNAi	c::3	3	c	4.01406	7.36719	1.88437	1.88437	CZ5847	NA	L4440	NA	NA	15	20	RNAi	NA	NA	NA	NA	1	16.9659	0.5	0.0833333	NA	NA	0	NA	NA	Automated Analysis	Lifespan Machine	NA	NA	NA	L4440	Vega_c::3	16.9659	none	none	none	none	spon-1	TRUE	Core matrisome
1029	962	190703_SV_ECM	Vega	190703_SV_ECM	Vega_c::3	CZ5847::L4440::15::RNAi	c::3	3	c	4.01406	7.36719	1.88437	1.88437	CZ5847	NA	L4440	NA	NA	15	20	RNAi	NA	NA	NA	NA	1	17.2159	2.16667	0.0833333	NA	NA	0	NA	NA	Automated Analysis	Lifespan Machine	NA	NA	NA	L4440	Vega_c::3	17.2159	none	none	none	none	spon-1	TRUE	Core matrisome
1030	963	190703_SV_ECM	Vega	190703_SV_ECM	Vega_c::3	CZ5847::L4440::15::RNAi	c::3	3	c	4.01406	7.36719	1.88437	1.88437	CZ5847	NA	L4440	NA	NA	15	20	RNAi	NA	NA	NA	NA	1	17.2159	1.58333	0.0833333	NA	NA	0	NA	NA	Automated Analysis	Lifespan Machine	NA	NA	NA	L4440	Vega_c::3	17.2159	none	none	none	none	spon-1	TRUE	Core matrisome
1031	964	190703_SV_ECM	Vega	190703_SV_ECM	Vega_c::3	CZ5847::L4440::15::RNAi	c::3	3	c	4.01406	7.36719	1.88437	1.88437	CZ5847	NA	L4440	NA	NA	15	20	RNAi	NA	NA	NA	NA	1	17.5492	4.16667	0.0833333	20.7992	23.2992	0	NA	NA	Automated Analysis	Lifespan Machine	NA	NA	NA	L4440	Vega_c::3	17.5492	none	none	none	none	spon-1	TRUE	Core matrisome
1032	965	190703_SV_ECM	Vega	190703_SV_ECM	Vega_c::3	CZ5847::L4440::15::RNAi	c::3	3	c	4.01406	7.36719	1.88437	1.88437	CZ5847	NA	L4440	NA	NA	15	20	RNAi	NA	NA	NA	NA	1	17.6325	5.41667	0.0833333	NA	NA	0	NA	NA	Automated Analysis	Lifespan Machine	NA	NA	NA	L4440	Vega_c::3	17.6325	none	none	none	none	spon-1	TRUE	Core matrisome
1033	966	190703_SV_ECM	Vega	190703_SV_ECM	Vega_c::3	CZ5847::L4440::15::RNAi	c::3	3	c	4.01406	7.36719	1.88437	1.88437	CZ5847	NA	L4440	NA	NA	15	20	RNAi	NA	NA	NA	NA	1	17.7159	5.33333	0.0833333	NA	NA	0	NA	NA	Automated Analysis	Lifespan Machine	NA	NA	NA	L4440	Vega_c::3	17.7159	none	none	none	none	spon-1	TRUE	Core matrisome
1034	967	190703_SV_ECM	Vega	190703_SV_ECM	Vega_c::3	CZ5847::L4440::15::RNAi	c::3	3	c	4.01406	7.36719	1.88437	1.88437	CZ5847	NA	L4440	NA	NA	15	20	RNAi	NA	NA	NA	NA	1	17.8825	3.16667	0.0833333	NA	NA	0	NA	NA	Automated Analysis	Lifespan Machine	NA	NA	NA	L4440	Vega_c::3	17.8825	none	none	none	none	spon-1	TRUE	Core matrisome
1035	968	190703_SV_ECM	Vega	190703_SV_ECM	Vega_c::3	CZ5847::L4440::15::RNAi	c::3	3	c	4.01406	7.36719	1.88437	1.88437	CZ5847	NA	L4440	NA	NA	15	20	RNAi	NA	NA	NA	NA	1	18.2992	3.5	0.0833333	NA	NA	0	NA	NA	Automated Analysis	Lifespan Machine	NA	NA	NA	L4440	Vega_c::3	18.2992	none	none	none	none	spon-1	TRUE	Core matrisome
1036	969	190703_SV_ECM	Vega	190703_SV_ECM	Vega_c::3	CZ5847::L4440::15::RNAi	c::3	3	c	4.01406	7.36719	1.88437	1.88437	CZ5847	NA	L4440	NA	NA	15	20	RNAi	NA	NA	NA	NA	1	18.2992	3.91667	0.0833333	NA	NA	0	NA	NA	Automated Analysis	Lifespan Machine	NA	NA	NA	L4440	Vega_c::3	18.2992	none	none	none	none	spon-1	TRUE	Core matrisome
1037	970	190703_SV_ECM	Vega	190703_SV_ECM	Vega_c::3	CZ5847::L4440::15::RNAi	c::3	3	c	4.01406	7.36719	1.88437	1.88437	CZ5847	NA	L4440	NA	NA	15	20	RNAi	NA	NA	NA	NA	1	18.3825	2.25	0.0833333	26.4659	29.2159	0	NA	NA	Automated Analysis	Lifespan Machine	NA	NA	NA	L4440	Vega_c::3	18.3825	none	none	none	none	spon-1	TRUE	Core matrisome
1038	971	190703_SV_ECM	Vega	190703_SV_ECM	Vega_c::3	CZ5847::L4440::15::RNAi	c::3	3	c	4.01406	7.36719	1.88437	1.88437	CZ5847	NA	L4440	NA	NA	15	20	RNAi	NA	NA	NA	NA	1	18.5492	1.66667	0.0833333	NA	NA	0	NA	NA	Automated Analysis	Lifespan Machine	NA	NA	NA	L4440	Vega_c::3	18.5492	none	none	none	none	spon-1	TRUE	Core matrisome
1039	972	190703_SV_ECM	Vega	190703_SV_ECM	Vega_c::3	CZ5847::L4440::15::RNAi	c::3	3	c	4.01406	7.36719	1.88437	1.88437	CZ5847	NA	L4440	NA	NA	15	20	RNAi	NA	NA	NA	NA	1	18.6325	1.16667	0.0833333	19.7159	23.7159	0	NA	NA	Automated Analysis	Lifespan Machine	NA	NA	NA	L4440	Vega_c::3	18.6325	none	none	none	none	spon-1	TRUE	Core matrisome
1040	973	190703_SV_ECM	Vega	190703_SV_ECM	Vega_c::3	CZ5847::L4440::15::RNAi	c::3	3	c	4.01406	7.36719	1.88437	1.88437	CZ5847	NA	L4440	NA	NA	15	20	RNAi	NA	NA	NA	NA	1	18.6325	1.91667	0.0833333	NA	NA	0	NA	NA	Automated Analysis	Lifespan Machine	NA	NA	NA	L4440	Vega_c::3	18.6325	none	none	none	none	spon-1	TRUE	Core matrisome
1041	974	190703_SV_ECM	Vega	190703_SV_ECM	Vega_c::3	CZ5847::L4440::15::RNAi	c::3	3	c	4.01406	7.36719	1.88437	1.88437	CZ5847	NA	L4440	NA	NA	15	20	RNAi	NA	NA	NA	NA	1	18.6325	0.916667	0.0833333	NA	NA	0	NA	NA	Automated Analysis	Lifespan Machine	NA	NA	NA	L4440	Vega_c::3	18.6325	none	none	none	none	spon-1	TRUE	Core matrisome
1042	975	190703_SV_ECM	Vega	190703_SV_ECM	Vega_c::3	CZ5847::L4440::15::RNAi	c::3	3	c	4.01406	7.36719	1.88437	1.88437	CZ5847	NA	L4440	NA	NA	15	20	RNAi	NA	NA	NA	NA	1	18.9659	0.75	0.0833333	NA	NA	0	NA	NA	Automated Analysis	Lifespan Machine	NA	NA	NA	L4440	Vega_c::3	18.9659	none	none	none	none	spon-1	TRUE	Core matrisome
1043	976	190703_SV_ECM	Vega	190703_SV_ECM	Vega_c::3	CZ5847::L4440::15::RNAi	c::3	3	c	4.01406	7.36719	1.88437	1.88437	CZ5847	NA	L4440	NA	NA	15	20	RNAi	NA	NA	NA	NA	1	18.9659	2.33333	0.0833333	NA	NA	0	NA	NA	Automated Analysis	Lifespan Machine	NA	NA	NA	L4440	Vega_c::3	18.9659	none	none	none	none	spon-1	TRUE	Core matrisome
1044	977	190703_SV_ECM	Vega	190703_SV_ECM	Vega_c::3	CZ5847::L4440::15::RNAi	c::3	3	c	4.01406	7.36719	1.88437	1.88437	CZ5847	NA	L4440	NA	NA	15	20	RNAi	NA	NA	NA	NA	1	19.1325	4.25	0.0833333	NA	NA	0	NA	NA	Automated Analysis	Lifespan Machine	NA	NA	NA	L4440	Vega_c::3	19.1325	none	none	none	none	spon-1	TRUE	Core matrisome
1045	978	190703_SV_ECM	Vega	190703_SV_ECM	Vega_c::3	CZ5847::L4440::15::RNAi	c::3	3	c	4.01406	7.36719	1.88437	1.88437	CZ5847	NA	L4440	NA	NA	15	20	RNAi	NA	NA	NA	NA	1	20.1325	2.41667	0.0833333	NA	NA	0	NA	NA	Automated Analysis	Lifespan Machine	NA	NA	NA	L4440	Vega_c::3	20.1325	none	none	none	none	spon-1	TRUE	Core matrisome
1046	979	190703_SV_ECM	Vega	190703_SV_ECM	Vega_c::3	CZ5847::L4440::15::RNAi	c::3	3	c	4.01406	7.36719	1.88437	1.88437	CZ5847	NA	L4440	NA	NA	15	20	RNAi	NA	NA	NA	NA	1	20.2159	2.83333	0.0833333	20.8825	24.7992	0	NA	NA	Automated Analysis	Lifespan Machine	NA	NA	NA	L4440	Vega_c::3	20.2159	none	none	none	none	spon-1	TRUE	Core matrisome
1047	980	190703_SV_ECM	Vega	190703_SV_ECM	Vega_c::3	CZ5847::L4440::15::RNAi	c::3	3	c	4.01406	7.36719	1.88437	1.88437	CZ5847	NA	L4440	NA	NA	15	20	RNAi	NA	NA	NA	NA	1	20.3825	2.41667	0.0833333	NA	NA	0	NA	NA	Automated Analysis	Lifespan Machine	NA	NA	NA	L4440	Vega_c::3	20.3825	none	none	none	none	spon-1	TRUE	Core matrisome
1048	981	190703_SV_ECM	Vega	190703_SV_ECM	Vega_c::3	CZ5847::L4440::15::RNAi	c::3	3	c	4.01406	7.36719	1.88437	1.88437	CZ5847	NA	L4440	NA	NA	15	20	RNAi	NA	NA	NA	NA	1	20.4659	3.08333	0.0833333	21.6325	23.2992	0	NA	NA	Automated Analysis	Lifespan Machine	NA	NA	NA	L4440	Vega_c::3	20.4659	none	none	none	none	spon-1	TRUE	Core matrisome
1049	982	190703_SV_ECM	Vega	190703_SV_ECM	Vega_c::3	CZ5847::L4440::15::RNAi	c::3	3	c	4.01406	7.36719	1.88437	1.88437	CZ5847	NA	L4440	NA	NA	15	20	RNAi	NA	NA	NA	NA	1	20.7159	2.33333	0.0833333	22.7992	23.9659	0	NA	NA	Automated Analysis	Lifespan Machine	NA	NA	NA	L4440	Vega_c::3	20.7159	none	none	none	none	spon-1	TRUE	Core matrisome
1050	983	190703_SV_ECM	Vega	190703_SV_ECM	Vega_c::3	CZ5847::L4440::15::RNAi	c::3	3	c	4.01406	7.36719	1.88437	1.88437	CZ5847	NA	L4440	NA	NA	15	20	RNAi	NA	NA	NA	NA	1	21.0492	3	0.0833333	NA	NA	0	NA	NA	Automated Analysis	Lifespan Machine	NA	NA	NA	L4440	Vega_c::3	21.0492	none	none	none	none	spon-1	TRUE	Core matrisome
1051	984	190703_SV_ECM	Vega	190703_SV_ECM	Vega_c::3	CZ5847::L4440::15::RNAi	c::3	3	c	4.01406	7.36719	1.88437	1.88437	CZ5847	NA	L4440	NA	NA	15	20	RNAi	NA	NA	NA	NA	1	21.0492	4.58333	0.0833333	NA	NA	0	NA	NA	Automated Analysis	Lifespan Machine	NA	NA	NA	L4440	Vega_c::3	21.0492	none	none	none	none	spon-1	TRUE	Core matrisome
1052	985	190703_SV_ECM	Vega	190703_SV_ECM	Vega_c::3	CZ5847::L4440::15::RNAi	c::3	3	c	4.01406	7.36719	1.88437	1.88437	CZ5847	NA	L4440	NA	NA	15	20	RNAi	NA	NA	NA	NA	1	21.2159	5.5	0.0833333	NA	NA	0	NA	NA	Automated Analysis	Lifespan Machine	NA	NA	NA	L4440	Vega_c::3	21.2159	none	none	none	none	spon-1	TRUE	Core matrisome
1053	986	190703_SV_ECM	Vega	190703_SV_ECM	Vega_c::3	CZ5847::L4440::15::RNAi	c::3	3	c	4.01406	7.36719	1.88437	1.88437	CZ5847	NA	L4440	NA	NA	15	20	RNAi	NA	NA	NA	NA	1	21.2992	1.16667	0.0833333	NA	NA	0	NA	NA	Automated Analysis	Lifespan Machine	NA	NA	NA	L4440	Vega_c::3	21.2992	none	none	none	none	spon-1	TRUE	Core matrisome
1054	987	190703_SV_ECM	Vega	190703_SV_ECM	Vega_c::3	CZ5847::L4440::15::RNAi	c::3	3	c	4.01406	7.36719	1.88437	1.88437	CZ5847	NA	L4440	NA	NA	15	20	RNAi	NA	NA	NA	NA	1	21.2992	2.5	0.0833333	NA	NA	0	NA	NA	Automated Analysis	Lifespan Machine	NA	NA	NA	L4440	Vega_c::3	21.2992	none	none	none	none	spon-1	TRUE	Core matrisome
1055	988	190703_SV_ECM	Vega	190703_SV_ECM	Vega_c::3	CZ5847::L4440::15::RNAi	c::3	3	c	4.01406	7.36719	1.88437	1.88437	CZ5847	NA	L4440	NA	NA	15	20	RNAi	NA	NA	NA	NA	1	21.7159	2.75	0.0833333	NA	NA	0	NA	NA	Automated Analysis	Lifespan Machine	NA	NA	NA	L4440	Vega_c::3	21.7159	none	none	none	none	spon-1	TRUE	Core matrisome
1056	989	190703_SV_ECM	Vega	190703_SV_ECM	Vega_c::3	CZ5847::L4440::15::RNAi	c::3	3	c	4.01406	7.36719	1.88437	1.88437	CZ5847	NA	L4440	NA	NA	15	20	RNAi	NA	NA	NA	NA	1	22.1325	3.41667	0.0833333	NA	NA	0	NA	NA	Automated Analysis	Lifespan Machine	NA	NA	NA	L4440	Vega_c::3	22.1325	none	none	none	none	spon-1	TRUE	Core matrisome
1057	990	190703_SV_ECM	Vega	190703_SV_ECM	Vega_c::3	CZ5847::L4440::15::RNAi	c::3	3	c	4.01406	7.36719	1.88437	1.88437	CZ5847	NA	L4440	NA	NA	15	20	RNAi	NA	NA	NA	NA	1	22.1325	4.25	0.0833333	NA	NA	0	NA	NA	Automated Analysis	Lifespan Machine	NA	NA	NA	L4440	Vega_c::3	22.1325	none	none	none	none	spon-1	TRUE	Core matrisome
1058	991	190703_SV_ECM	Vega	190703_SV_ECM	Vega_c::3	CZ5847::L4440::15::RNAi	c::3	3	c	4.01406	7.36719	1.88437	1.88437	CZ5847	NA	L4440	NA	NA	15	20	RNAi	NA	NA	NA	NA	1	23.5492	4.58333	0.0833333	NA	NA	0	NA	NA	Automated Analysis	Lifespan Machine	NA	NA	NA	L4440	Vega_c::3	23.5492	none	none	none	none	spon-1	TRUE	Core matrisome
1059	992	190703_SV_ECM	Vega	190703_SV_ECM	Vega_c::3	CZ5847::L4440::15::RNAi	c::3	3	c	4.01406	7.36719	1.88437	1.88437	CZ5847	NA	L4440	NA	NA	15	20	RNAi	NA	NA	NA	NA	1	23.6325	3.41667	0.0833333	NA	NA	0	NA	NA	Automated Analysis	Lifespan Machine	NA	NA	NA	L4440	Vega_c::3	23.6325	none	none	none	none	spon-1	TRUE	Core matrisome
1060	993	190703_SV_ECM	Vega	190703_SV_ECM	Vega_c::3	CZ5847::L4440::15::RNAi	c::3	3	c	4.01406	7.36719	1.88437	1.88437	CZ5847	NA	L4440	NA	NA	15	20	RNAi	NA	NA	NA	NA	1	23.9659	1.58333	0.0833333	NA	NA	0	NA	NA	Automated Analysis	Lifespan Machine	NA	NA	NA	L4440	Vega_c::3	23.9659	none	none	none	none	spon-1	TRUE	Core matrisome
1061	994	190703_SV_ECM	Vega	190703_SV_ECM	Vega_c::3	CZ5847::L4440::15::RNAi	c::3	3	c	4.01406	7.36719	1.88437	1.88437	CZ5847	NA	L4440	NA	NA	15	20	RNAi	NA	NA	NA	NA	1	24.2992	4.91667	0.0833333	25.8825	27.7992	0	NA	NA	Automated Analysis	Lifespan Machine	NA	NA	NA	L4440	Vega_c::3	24.2992	none	none	none	none	spon-1	TRUE	Core matrisome
1062	995	190703_SV_ECM	Vega	190703_SV_ECM	Vega_c::3	CZ5847::L4440::15::RNAi	c::3	3	c	4.01406	7.36719	1.88437	1.88437	CZ5847	NA	L4440	NA	NA	15	20	RNAi	NA	NA	NA	NA	1	24.6325	0.0833333	0.0833333	NA	NA	0	NA	NA	Automated Analysis	Lifespan Machine	NA	NA	NA	L4440	Vega_c::3	24.6325	none	none	none	none	spon-1	TRUE	Core matrisome
1063	996	190703_SV_ECM	Vega	190703_SV_ECM	Vega_c::3	CZ5847::L4440::15::RNAi	c::3	3	c	4.01406	7.36719	1.88437	1.88437	CZ5847	NA	L4440	NA	NA	15	20	RNAi	NA	NA	NA	NA	1	24.7992	0.0833333	0.0833333	NA	NA	0	NA	NA	Automated Analysis	Lifespan Machine	NA	NA	NA	L4440	Vega_c::3	24.7992	none	none	none	none	spon-1	TRUE	Core matrisome
1064	997	190703_SV_ECM	Vega	190703_SV_ECM	Vega_c::3	CZ5847::L4440::15::RNAi	c::3	3	c	4.01406	7.36719	1.88437	1.88437	CZ5847	NA	L4440	NA	NA	15	20	RNAi	NA	NA	NA	NA	1	25.0492	1	0.0833333	NA	NA	0	NA	NA	Automated Analysis	Lifespan Machine	NA	NA	NA	L4440	Vega_c::3	25.0492	none	none	none	none	spon-1	TRUE	Core matrisome
1065	998	190703_SV_ECM	Vega	190703_SV_ECM	Vega_c::3	CZ5847::L4440::15::RNAi	c::3	3	c	4.01406	7.36719	1.88437	1.88437	CZ5847	NA	L4440	NA	NA	15	20	RNAi	NA	NA	NA	NA	1	25.0492	2.58333	0.0833333	NA	NA	0	NA	NA	Automated Analysis	Lifespan Machine	NA	NA	NA	L4440	Vega_c::3	25.0492	none	none	none	none	spon-1	TRUE	Core matrisome
1066	999	190703_SV_ECM	Vega	190703_SV_ECM	Vega_c::3	CZ5847::L4440::15::RNAi	c::3	3	c	4.01406	7.36719	1.88437	1.88437	CZ5847	NA	L4440	NA	NA	15	20	RNAi	NA	NA	NA	NA	1	25.6325	2.91667	0.0833333	26.7992	30.7159	0	NA	NA	Automated Analysis	Lifespan Machine	NA	NA	NA	L4440	Vega_c::3	25.6325	none	none	none	none	spon-1	TRUE	Core matrisome
1067	1000	190703_SV_ECM	Vega	190703_SV_ECM	Vega_c::3	CZ5847::L4440::15::RNAi	c::3	3	c	4.01406	7.36719	1.88437	1.88437	CZ5847	NA	L4440	NA	NA	15	20	RNAi	NA	NA	NA	NA	1	25.9659	6.66667	0.0833333	NA	NA	0	NA	NA	Automated Analysis	Lifespan Machine	NA	NA	NA	L4440	Vega_c::3	25.9659	none	none	none	none	spon-1	TRUE	Core matrisome
1068	1001	190703_SV_ECM	Vega	190703_SV_ECM	Vega_c::3	CZ5847::L4440::15::RNAi	c::3	3	c	4.01406	7.36719	1.88437	1.88437	CZ5847	NA	L4440	NA	NA	15	20	RNAi	NA	NA	NA	NA	1	29.6325	1.25	0.0833333	NA	NA	0	NA	NA	Automated Analysis	Lifespan Machine	NA	NA	NA	L4440	Vega_c::3	29.6325	none	none	none	none	spon-1	TRUE	Core matrisome
1069	1002	190703_SV_ECM	Vega	190703_SV_ECM	Vega_c::3	CZ5847::L4440::15::RNAi	c::3	3	c	4.01406	7.36719	1.88437	1.88437	CZ5847	NA	L4440	NA	NA	15	20	RNAi	NA	NA	NA	NA	1	30.1325	0.0833333	0.0833333	NA	NA	0	NA	NA	Automated Analysis	Lifespan Machine	NA	NA	NA	L4440	Vega_c::3	30.1325	none	none	none	none	spon-1	TRUE	Core matrisome
1070	1003	190703_SV_ECM	Vega	190703_SV_ECM	Vega_b::0	RB2035::daf2::15::RNAi	b::0	0	b	3.05938	2.05156	1.875	1.88437	RB2035	NA	daf2	NA	NA	15	20	RNAi	NA	NA	NA	NA	1	13.695	3.5	0.0833333	NA	NA	0	NA	NA	Automated Analysis	Lifespan Machine	NA	NA	NA	daf-2	Vega_b::0	13.695	none	none	none	none	asp-4	FALSE	Matrisome-associated
1071	1004	190703_SV_ECM	Vega	190703_SV_ECM	Vega_b::0	RB2035::daf2::15::RNAi	b::0	0	b	3.05938	2.05156	1.875	1.88437	RB2035	NA	daf2	NA	NA	15	20	RNAi	NA	NA	NA	NA	1	13.8617	3.91667	0.0833333	31.445	48.945	0	NA	NA	Automated Analysis	Lifespan Machine	NA	NA	NA	daf-2	Vega_b::0	13.8617	none	none	none	none	asp-4	FALSE	Matrisome-associated
1072	1005	190703_SV_ECM	Vega	190703_SV_ECM	Vega_b::0	RB2035::daf2::15::RNAi	b::0	0	b	3.05938	2.05156	1.875	1.88437	RB2035	NA	daf2	NA	NA	15	20	RNAi	NA	NA	NA	NA	1	14.1117	5.16667	0.0833333	NA	NA	0	NA	NA	Automated Analysis	Lifespan Machine	NA	NA	NA	daf-2	Vega_b::0	14.1117	none	none	none	none	asp-4	FALSE	Matrisome-associated
1073	1006	190703_SV_ECM	Vega	190703_SV_ECM	Vega_b::0	RB2035::daf2::15::RNAi	b::0	0	b	3.05938	2.05156	1.875	1.88437	RB2035	NA	daf2	NA	NA	15	20	RNAi	NA	NA	NA	NA	1	14.6117	3.75	0.0833333	NA	NA	0	NA	NA	Automated Analysis	Lifespan Machine	NA	NA	NA	daf-2	Vega_b::0	14.6117	none	none	none	none	asp-4	FALSE	Matrisome-associated
1074	1007	190703_SV_ECM	Vega	190703_SV_ECM	Vega_b::0	RB2035::daf2::15::RNAi	b::0	0	b	3.05938	2.05156	1.875	1.88437	RB2035	NA	daf2	NA	NA	15	20	RNAi	NA	NA	NA	NA	1	14.695	2.08333	0.0833333	39.7784	41.695	0	NA	NA	Automated Analysis	Lifespan Machine	NA	NA	NA	daf-2	Vega_b::0	14.695	none	none	none	none	asp-4	FALSE	Matrisome-associated
1075	1008	190703_SV_ECM	Vega	190703_SV_ECM	Vega_b::0	RB2035::daf2::15::RNAi	b::0	0	b	3.05938	2.05156	1.875	1.88437	RB2035	NA	daf2	NA	NA	15	20	RNAi	NA	NA	NA	NA	1	14.7784	8.20833	0.0833333	NA	NA	0	NA	NA	Automated Analysis	Lifespan Machine	NA	NA	NA	daf-2	Vega_b::0	14.7784	none	none	none	none	asp-4	FALSE	Matrisome-associated
1076	1009	190703_SV_ECM	Vega	190703_SV_ECM	Vega_b::0	RB2035::daf2::15::RNAi	b::0	0	b	3.05938	2.05156	1.875	1.88437	RB2035	NA	daf2	NA	NA	15	20	RNAi	NA	NA	NA	NA	1	14.945	3.16667	0.0833333	NA	NA	0	NA	NA	Automated Analysis	Lifespan Machine	NA	NA	NA	daf-2	Vega_b::0	14.945	none	none	none	none	asp-4	FALSE	Matrisome-associated
1077	1010	190703_SV_ECM	Vega	190703_SV_ECM	Vega_b::0	RB2035::daf2::15::RNAi	b::0	0	b	3.05938	2.05156	1.875	1.88437	RB2035	NA	daf2	NA	NA	15	20	RNAi	NA	NA	NA	NA	1	15.195	1	0.0833333	NA	NA	0	NA	NA	Automated Analysis	Lifespan Machine	NA	NA	NA	daf-2	Vega_b::0	15.195	none	none	none	none	asp-4	FALSE	Matrisome-associated
1078	1011	190703_SV_ECM	Vega	190703_SV_ECM	Vega_b::0	RB2035::daf2::15::RNAi	b::0	0	b	3.05938	2.05156	1.875	1.88437	RB2035	NA	daf2	NA	NA	15	20	RNAi	NA	NA	NA	NA	1	15.3617	2.16667	0.0833333	NA	NA	0	NA	NA	Automated Analysis	Lifespan Machine	NA	NA	NA	daf-2	Vega_b::0	15.3617	none	none	none	none	asp-4	FALSE	Matrisome-associated
1079	1012	190703_SV_ECM	Vega	190703_SV_ECM	Vega_b::0	RB2035::daf2::15::RNAi	b::0	0	b	3.05938	2.05156	1.875	1.88437	RB2035	NA	daf2	NA	NA	15	20	RNAi	NA	NA	NA	NA	1	15.445	2.66667	0.0833333	NA	NA	0	NA	NA	Automated Analysis	Lifespan Machine	NA	NA	NA	daf-2	Vega_b::0	15.445	none	none	none	none	asp-4	FALSE	Matrisome-associated
1080	1013	190703_SV_ECM	Vega	190703_SV_ECM	Vega_b::0	RB2035::daf2::15::RNAi	b::0	0	b	3.05938	2.05156	1.875	1.88437	RB2035	NA	daf2	NA	NA	15	20	RNAi	NA	NA	NA	NA	1	15.7784	4.75	0.0833333	30.3617	31.6117	0	NA	NA	Automated Analysis	Lifespan Machine	NA	NA	NA	daf-2	Vega_b::0	15.7784	none	none	none	none	asp-4	FALSE	Matrisome-associated
1081	1014	190703_SV_ECM	Vega	190703_SV_ECM	Vega_b::0	RB2035::daf2::15::RNAi	b::0	0	b	3.05938	2.05156	1.875	1.88437	RB2035	NA	daf2	NA	NA	15	20	RNAi	NA	NA	NA	NA	1	15.7784	7.16667	0.0833333	30.695	31.7784	0	NA	NA	Automated Analysis	Lifespan Machine	NA	NA	NA	daf-2	Vega_b::0	15.7784	none	none	none	none	asp-4	FALSE	Matrisome-associated
1082	1015	190703_SV_ECM	Vega	190703_SV_ECM	Vega_b::0	RB2035::daf2::15::RNAi	b::0	0	b	3.05938	2.05156	1.875	1.88437	RB2035	NA	daf2	NA	NA	15	20	RNAi	NA	NA	NA	NA	1	15.7784	4.08333	0.0833333	NA	NA	0	NA	NA	Automated Analysis	Lifespan Machine	NA	NA	NA	daf-2	Vega_b::0	15.7784	none	none	none	none	asp-4	FALSE	Matrisome-associated
1083	1016	190703_SV_ECM	Vega	190703_SV_ECM	Vega_b::0	RB2035::daf2::15::RNAi	b::0	0	b	3.05938	2.05156	1.875	1.88437	RB2035	NA	daf2	NA	NA	15	20	RNAi	NA	NA	NA	NA	1	15.8617	2.91667	0.0833333	33.445	35.5284	0	NA	NA	Automated Analysis	Lifespan Machine	NA	NA	NA	daf-2	Vega_b::0	15.8617	none	none	none	none	asp-4	FALSE	Matrisome-associated
1084	1017	190703_SV_ECM	Vega	190703_SV_ECM	Vega_b::0	RB2035::daf2::15::RNAi	b::0	0	b	3.05938	2.05156	1.875	1.88437	RB2035	NA	daf2	NA	NA	15	20	RNAi	NA	NA	NA	NA	1	15.8617	0.333333	0.0833333	15.5284	16.8617	0	NA	NA	Automated Analysis	Lifespan Machine	NA	NA	NA	daf-2	Vega_b::0	15.8617	none	none	none	none	asp-4	FALSE	Matrisome-associated
[truncated: 37,263 more rows]
[truncated: 16 more columns]

## Sheet: Metainfo diagonal plots
Column1	Strain	combined_genes	combined_any_prescreen	combined_division	combined_category	n_genes	n_distinct_divisions	Adhesosome	ECM remodelling	n_distinct_categories	combined_division_simplified	combined_category_simplified	wikigene_list	Allele_list	Mutation	Phenotype_list	division_list	category_list	combined_orthology_list
[truncated: 75 more rows]

[truncated: 35 more sheets: Extended Methods diagonal plots, Mean LS matrisome_requirement, RawData_matrisomeLifespanMachin, FigS9_diag_plot, 20191017_FigS6_overexpressionLS, 20180203_Aminoguanidine, 20171208_genipin, 20171226_ribose, 20170519_col144GFPsplitDay2, 20170523_col144GFPsplitDay5, 20180501_COLoeLS_20C, 20201214_COL141+2oe, 20200130_daf2col10, 20190115_daf-2col-10, 20201211_daf2col101-daf2col141, 20181212_glp-1_col-120i, 20201109_LSD2002He250unc52_15C, 20201102_He250unc52_20C, 20191205_unc52-daf2_25C, 20201211_ECMmutant_daf2_machine …]
