# Supplementary material for: Longevity interventions modulate mechanotransduction and extracellular matrix homeostasis in C. elegans
Source: Nat Commun. 2024 Jan 4;15:276. doi: 10.1038/s41467-023-44409-2 (PMC10766642; doi:10.1038/s41467-023-44409-2)
Supplement: Supplementary file 11 — Supplementary Data 8 [file 41467_2023_44409_MOESM11_ESM.xlsx]

## Sheet: analysis
MaskName	SubFolder	#pix in	#pix out1	#pix out2	Green in	Red in	Green out1	Red out1	Green out2	Red out2	GR ratio in [%]	GR ratio out [%]	OutIn ratio diff [%]
NK860_D2_W10_1.2_T001.png	/Users/orcun/Downloads/NK860/D2/after	8599	3245	3245	64903	84728	60321	13155	57274	42118	76.6	212.75	136.15
NK860_D2_W10_1.2_T001.png	/Users/orcun/Downloads/NK860/D2/before	8599	3245	3245	112409	43972	59154	8882	69523	12247	255.64	609.01	353.37
NK860_D2_W10_2.2_T001.png	/Users/orcun/Downloads/NK860/D2/after	10741	3268	3268	283568	432758	194444	30393	161081	38733	65.53	514.31	448.79
NK860_D2_W10_2.2_T001.png	/Users/orcun/Downloads/NK860/D2/before	10741	3268	3268	733258	60976	176561	14086	181141	28046	1202.54	849	-353.53
NK860_D2_W11_1.2_T001.png	/Users/orcun/Downloads/NK860/D2/after	11048	3281	3281	89981	159710	43682	19151	48654	13526	56.34	282.57	226.23
NK860_D2_W11_1.2_T001.png	/Users/orcun/Downloads/NK860/D2/before	11048	3281	3281	186264	44446	61767	18146	57339	7700	419.08	460.83	41.75
NK860_D2_W11_2.2_T001.png	/Users/orcun/Downloads/NK860/D2/after	12228	3250	3280	361254	640095	233184	42879	165628	55594	56.44	405	348.56
NK860_D2_W11_2.2_T001.png	/Users/orcun/Downloads/NK860/D2/before	12228	3250	3280	912606	102424	219048	14958	202488	41581	891.01	745.57	-145.44
NK860_D2_W12_1.2_T001.png	/Users/orcun/Downloads/NK860/D2/after	10320	3218	3218	111794	194818	50408	24520	98555	42259	57.38	223.07	165.68
NK860_D2_W12_1.2_T001.png	/Users/orcun/Downloads/NK860/D2/before	10320	3218	3218	230697	49947	49318	17371	93669	17387	461.88	411.38	-50.5
NK860_D2_W12_2.2_T001.png	/Users/orcun/Downloads/NK860/D2/after	13160	3272	3228	354399	1213519	169446	65154	102917	66339	29.2	207.13	177.93
NK860_D2_W12_2.2_T001.png	/Users/orcun/Downloads/NK860/D2/before	13160	3272	3228	1433291	143456	318543	14202	200772	30760	999.12	1155.01	155.89
NK860_D2_W13_1.2_T001.png	/Users/orcun/Downloads/NK860/D2/after	10582	3250	3250	122595	195246	66845	31350	82686	23545	62.79	272.39	209.6
NK860_D2_W13_1.2_T001.png	/Users/orcun/Downloads/NK860/D2/before	10582	3250	3250	274178	42199	74971	11887	61773	13629	649.73	535.91	-113.81
NK860_D2_W13_2.2_T001.png	/Users/orcun/Downloads/NK860/D2/after	8421	3226	3226	190371	297495	167656	42103	120731	42346	63.99	341.49	277.5
NK860_D2_W13_2.2_T001.png	/Users/orcun/Downloads/NK860/D2/before	8421	3226	3226	566511	47904	177322	17562	133390	30133	1182.6	651.46	-531.14
NK860_D2_W14_1.2_T001.png	/Users/orcun/Downloads/NK860/D2/after	12994	3245	3218	134463	210285	54940	21425	121558	80301	63.94	173.5	109.56
NK860_D2_W14_1.2_T001.png	/Users/orcun/Downloads/NK860/D2/before	12994	3245	3218	221689	44203	45014	9712	110877	14274	501.52	649.92	148.4
NK860_D2_W14_2.2_T001.png	/Users/orcun/Downloads/NK860/D2/after	12805	3228	3218	324858	858526	97877	44825	179916	69241	37.84	243.54	205.7
NK860_D2_W14_2.2_T001.png	/Users/orcun/Downloads/NK860/D2/before	12805	3228	3218	871953	221579	120678	37454	211259	16302	393.52	617.49	223.97
NK860_D2_W1_1.2_T001.png	/Users/orcun/Downloads/NK860/D2/after	10928	3250	3250	121941	218093	119011	35892	29409	10115	55.91	322.6	266.69
NK860_D2_W1_1.2_T001.png	/Users/orcun/Downloads/NK860/D2/before	10928	3250	3250	167347	37554	84478	14719	32486	7559	445.62	525.02	79.4
NK860_D2_W1_2.2_T001.png	/Users/orcun/Downloads/NK860/D2/after	14757	3250	3250	421489	767561	186268	27340	162958	45697	54.91	478.15	423.24
NK860_D2_W1_2.2_T001.png	/Users/orcun/Downloads/NK860/D2/before	14757	3250	3250	827880	30687	233406	5144	215758	9108	2697.82	3151.59	453.77
NK860_D2_W2_1.2_T001.png	/Users/orcun/Downloads/NK860/D2/after	11467	3250	3250	102284	203378	97331	30404	80585	21781	50.29	340.93	290.64
NK860_D2_W2_1.2_T001.png	/Users/orcun/Downloads/NK860/D2/before	11467	3250	3250	387589	62482	84966	16204	84056	8184	620.32	693.05	72.73
NK860_D2_W2_2.2_T001.png	/Users/orcun/Downloads/NK860/D2/after	11227	3250	3250	250729	489291	122961	35815	132615	27241	51.24	405.32	354.07
NK860_D2_W2_2.2_T001.png	/Users/orcun/Downloads/NK860/D2/before	11227	3250	3250	513261	60819	114755	14399	124848	16255	843.92	781.64	-62.28
NK860_D2_W3_1.2_T001.png	/Users/orcun/Downloads/NK860/D2/after	7814	3250	3250	204080	302393	85154	11427	38885	8669	67.49	617.23	549.74
NK860_D2_W3_1.2_T001.png	/Users/orcun/Downloads/NK860/D2/before	7814	3250	3250	317976	30784	90991	5964	43068	5988	1032.93	1121.64	88.72
NK860_D2_W3_2.2_T001.png	/Users/orcun/Downloads/NK860/D2/after	11394	3250	3250	487544	946724	186250	45725	255724	29687	51.5	586.08	534.58
NK860_D2_W3_2.2_T001.png	/Users/orcun/Downloads/NK860/D2/before	11394	3250	3250	721217	60427	166610	22205	235512	12622	1193.53	1154.63	-38.91
NK860_D2_W4_1.2_T001.png	/Users/orcun/Downloads/NK860/D2/after	10557	3250	3250	78374	99677	51118	15680	62244	24257	78.63	283.85	205.22
NK860_D2_W4_1.2_T001.png	/Users/orcun/Downloads/NK860/D2/before	10557	3250	3250	156836	47417	63289	10638	75604	10869	330.76	645.8	315.04
NK860_D2_W4_2.2_T001.png	/Users/orcun/Downloads/NK860/D2/after	13111	3272	3272	494417	920602	179209	39370	184559	61760	53.71	359.7	306
NK860_D2_W4_2.2_T001.png	/Users/orcun/Downloads/NK860/D2/before	13111	3272	3272	1100932	271952	189381	11635	267354	51885	404.83	719.04	314.22
NK860_D2_W5_1.2_T001.png	/Users/orcun/Downloads/NK860/D2/after	10604	3272	3272	98412	141037	83821	24608	54012	17916	69.78	324.13	254.35
NK860_D2_W5_1.2_T001.png	/Users/orcun/Downloads/NK860/D2/before	10604	3272	3272	292593	33239	99222	11402	104306	10197	880.27	942.3	62.03
NK860_D2_W5_2.2_T001.png	/Users/orcun/Downloads/NK860/D2/after	8926	3280	3280	221924	389564	210735	56672	166892	55388	56.97	336.99	280.02
NK860_D2_W5_2.2_T001.png	/Users/orcun/Downloads/NK860/D2/before	8926	3280	3280	551514	84235	237076	40884	172099	31207	654.73	567.58	-87.15
NK860_D2_W6_1.2_T001.png	/Users/orcun/Downloads/NK860/D2/after	10593	3280	3280	109007	164218	58803	20323	53511	17316	66.38	298.4	232.02
NK860_D2_W6_1.2_T001.png	/Users/orcun/Downloads/NK860/D2/before	10593	3280	3280	371384	42050	84078	14902	71879	10728	883.2	608.49	-274.7
NK860_D2_W6_2.2_T001.png	/Users/orcun/Downloads/NK860/D2/after	11625	3272	3272	242377	419770	164293	28130	151990	49285	57.74	408.56	350.81
NK860_D2_W6_2.2_T001.png	/Users/orcun/Downloads/NK860/D2/before	11625	3272	3272	560406	89279	141149	13965	144444	22807	627.7	776.66	148.96
NK860_D2_W7_1.2_T001.png	/Users/orcun/Downloads/NK860/D2/after	11659	3250	3250	137685	193646	168582	26486	92317	24119	71.1	515.56	444.46
NK860_D2_W7_1.2_T001.png	/Users/orcun/Downloads/NK860/D2/before	11659	3250	3250	277922	62325	179190	13238	100482	11981	445.92	1108.97	663.05
NK860_D2_W7_2.2_T001.png	/Users/orcun/Downloads/NK860/D2/after	5418	3226	3272	154374	224673	177662	29276	118844	45486	68.71	396.6	327.89
NK860_D2_W7_2.2_T001.png	/Users/orcun/Downloads/NK860/D2/before	5418	3226	3272	368939	64359	192953	10131	141563	38071	573.25	693.99	120.74
NK860_D2_W8_1.2_T001.png	/Users/orcun/Downloads/NK860/D2/after	10843	3250	3250	130307	195080	102956	24859	94004	15070	66.8	493.28	426.48
NK860_D2_W8_1.2_T001.png	/Users/orcun/Downloads/NK860/D2/before	10843	3250	3250	363910	39613	116240	12149	101549	7479	918.66	1109.58	190.92
NK860_D2_W8_2.2_T001.png	/Users/orcun/Downloads/NK860/D2/after	12784	3226	3226	321799	633936	122700	23744	125351	32468	50.76	441.28	390.52
NK860_D2_W8_2.2_T001.png	/Users/orcun/Downloads/NK860/D2/before	12784	3226	3226	1101887	69641	162659	14588	166188	13452	1582.24	1172.78	-409.46
NK860_D2_W9_1.2_T001.png	/Users/orcun/Downloads/NK860/D2/after	12251	3250	3250	144118	256244	70857	24794	91981	25050	56.24	326.7	270.45
NK860_D2_W9_1.2_T001.png	/Users/orcun/Downloads/NK860/D2/before	12251	3250	3250	331842	46031	69820	12336	101876	9482	720.91	786.95	66.04
NK860_D2_W9_2.2_T001.png	/Users/orcun/Downloads/NK860/D2/after	9692	3250	3250	248154	363798	149654	38470	248393	42636	68.21	490.77	422.56
NK860_D2_W9_2.2_T001.png	/Users/orcun/Downloads/NK860/D2/before	9692	3250	3250	598382	42241	151129	35255	230721	12212	1416.59	804.45	-612.14
NK860_D4_W10_1_T001.png	/Users/orcun/Downloads/NK860/D4	15641	3250	3250	424645	530080	71014	36009	263566	105896	80.11	235.78	155.67
NK860_D4_W10_2_T001.png	/Users/orcun/Downloads/NK860/D4	9854	3229	3245	627959	805338	149253	86616	204361	97215	77.97	192.36	114.38
NK860_D4_W11_1_T001.png	/Users/orcun/Downloads/NK860/D4	12919	3228	3228	319110	462611	104823	55893	58843	46657	68.98	159.6	90.62
NK860_D4_W11_2_T001.png	/Users/orcun/Downloads/NK860/D4	15525	3272	3266	1483948	1913834	303411	178187	259404	178527	77.54	157.78	80.24
NK860_D4_W12_1_T001.png	/Users/orcun/Downloads/NK860/D4	8596	3312	3310	217130	296749	73054	17680	83561	45599	73.17	247.5	174.33
NK860_D4_W12_2_T001.png	/Users/orcun/Downloads/NK860/D4	7572	3281	3260	674111	768281	173238	40929	198234	51605	87.74	401.44	313.7
NK860_D4_W13_1_T001.png	/Users/orcun/Downloads/NK860/D4	12054	3250	3250	201308	332449	65991	27367	91821	80593	60.55	146.18	85.62
NK860_D4_W13_2_T001.png	/Users/orcun/Downloads/NK860/D4	13525	3292	3275	1164770	1608904	284301	218762	293368	210620	72.4	134.53	62.14
NK860_D4_W14_1_T001.png	/Users/orcun/Downloads/NK860/D4	3140	3228	3248	46836	47578	60469	14628	36196	33495	98.44	200.87	102.43
NK860_D4_W14_2_T001.png	/Users/orcun/Downloads/NK860/D4	13334	3214	3228	749772	855081	361830	97233	507753	187889	87.68	304.99	217.3
NK860_D4_W4_1_T001.png	/Users/orcun/Downloads/NK860/D4	13813	3235	2976	288069	539698	177956	113065	78871	41619	53.38	166.03	112.66
NK860_D4_W4_2_T001.png	/Users/orcun/Downloads/NK860/D4	12633	3280	3280	479006	780861	150905	66845	70044	53042	61.34	184.3	122.95
NK860_D4_W5_1_T001.png	/Users/orcun/Downloads/NK860/D4	11734	3218	3280	239736	401449	87536	33430	52572	28498	59.72	226.24	166.53
NK860_D4_W5_2_T001.png	/Users/orcun/Downloads/NK860/D4	7253	3250	3250	374161	522526	162978	83396	213648	111083	71.61	193.66	122.05
NK860_D4_W6_1_T001.png	/Users/orcun/Downloads/NK860/D4	6675	3228	3228	77820	134268	75586	28250	67467	35502	57.96	224.39	166.43
NK860_D4_W6_2_T001.png	/Users/orcun/Downloads/NK860/D4	10736	3250	3250	418226	897314	172204	43974	92935	101715	46.61	181.99	135.38
Nk860_D4_W1_1_T001.png	/Users/orcun/Downloads/NK860/D4	11254	3250	3250	190451	222674	45624	19392	113172	19972	85.53	403.4	317.88
Nk860_D4_W1_2_T001.png	/Users/orcun/Downloads/NK860/D4	13318	3250	3226	1026232	1312924	387751	60184	230347	40799	78.16	612.08	533.92
Nk860_D4_W2_1_T001.png	/Users/orcun/Downloads/NK860/D4	12596	3250	3250	208346	456868	59360	44094	91526	38938	45.6	181.72	136.12
Nk860_D4_W2_2_T001.png	/Users/orcun/Downloads/NK860/D4	12772	3250	3269	753055	1280446	316570	94901	208897	116844	58.81	248.16	189.35
Nk860_D4_W3_1_T001.png	/Users/orcun/Downloads/NK860/D4	15018	3250	3250	296719	287996	103272	45557	105162	87701	103.03	156.41	53.39
Nk860_D4_W3_2_T001.png	/Users/orcun/Downloads/NK860/D4	11776	3250	3250	1387424	1189538	222291	109264	399623	142054	116.64	247.46	130.83
Nk860_D4_W7_1_T001.png	/Users/orcun/Downloads/NK860/D4	12664	3250	3250	212909	202091	110705	40695	50526	25967	105.35	241.86	136.51
Nk860_D4_W7_2_T001.png	/Users/orcun/Downloads/NK860/D4	8710	3250	3250	864417	908088	289937	70531	234582	79578	95.19	349.43	254.23
Nk860_D4_W8_1_T001.png	/Users/orcun/Downloads/NK860/D4	11197	3250	3250	295748	437537	104719	27774	107473	38113	67.59	322.05	254.46
Nk860_D4_W8_2_T001.png	/Users/orcun/Downloads/NK860/D4	10777	3250	3250	938955	1151000	102762	31445	111970	22824	81.58	395.68	314.1
Nk860_D4_W9_1_T001.png	/Users/orcun/Downloads/NK860/D4	8704	3250	3224	133503	230697	109133	38413	144435	55209	57.87	270.84	212.97
Nk860_D4_W9_2_T001.png	/Users/orcun/Downloads/NK860/D4	13799	3250	3250	1031961	1511814	180628	56401	134654	43809	68.26	314.62	246.36

## Sheet: head
MaskName	SubFolder	#pix in	#pix out1	#pix out2	Green in	Red in	Green out1	Red out1	Green out2	Red out2	GR ratio in [%]	GR ratio out [%]	OutIn ratio diff [%]
NK860_D2_W10_1.2_T001.png	/Users/orcun/Downloads/NK860/D2/after	8599	3245	3245	64903	84728	60321	13155	57274	42118	76.6	212.75	136.15
NK860_D2_W11_1.2_T001.png	/Users/orcun/Downloads/NK860/D2/after	11048	3281	3281	89981	159710	43682	19151	48654	13526	56.34	282.57	226.23
NK860_D2_W12_1.2_T001.png	/Users/orcun/Downloads/NK860/D2/after	10320	3218	3218	111794	194818	50408	24520	98555	42259	57.38	223.07	165.68
NK860_D2_W13_1.2_T001.png	/Users/orcun/Downloads/NK860/D2/after	10582	3250	3250	122595	195246	66845	31350	82686	23545	62.79	272.39	209.6
NK860_D2_W14_1.2_T001.png	/Users/orcun/Downloads/NK860/D2/after	12994	3245	3218	134463	210285	54940	21425	121558	80301	63.94	173.5	109.56
NK860_D2_W1_1.2_T001.png	/Users/orcun/Downloads/NK860/D2/after	10928	3250	3250	121941	218093	119011	35892	29409	10115	55.91	322.6	266.69
NK860_D2_W2_1.2_T001.png	/Users/orcun/Downloads/NK860/D2/after	11467	3250	3250	102284	203378	97331	30404	80585	21781	50.29	340.93	290.64
NK860_D2_W3_1.2_T001.png	/Users/orcun/Downloads/NK860/D2/after	7814	3250	3250	204080	302393	85154	11427	38885	8669	67.49	617.23	549.74
NK860_D2_W4_1.2_T001.png	/Users/orcun/Downloads/NK860/D2/after	10557	3250	3250	78374	99677	51118	15680	62244	24257	78.63	283.85	205.22
NK860_D2_W5_1.2_T001.png	/Users/orcun/Downloads/NK860/D2/after	10604	3272	3272	98412	141037	83821	24608	54012	17916	69.78	324.13	254.35
NK860_D2_W6_1.2_T001.png	/Users/orcun/Downloads/NK860/D2/after	10593	3280	3280	109007	164218	58803	20323	53511	17316	66.38	298.4	232.02
NK860_D2_W7_1.2_T001.png	/Users/orcun/Downloads/NK860/D2/after	11659	3250	3250	137685	193646	168582	26486	92317	24119	71.1	515.56	444.46
NK860_D2_W8_1.2_T001.png	/Users/orcun/Downloads/NK860/D2/after	10843	3250	3250	130307	195080	102956	24859	94004	15070	66.8	493.28	426.48
NK860_D2_W9_1.2_T001.png	/Users/orcun/Downloads/NK860/D2/after	12251	3250	3250	144118	256244	70857	24794	91981	25050	56.24	326.7	270.45
NK860_D2_W10_1.2_T001.png	/Users/orcun/Downloads/NK860/D2/before	8599	3245	3245	112409	43972	59154	8882	69523	12247	255.64	609.01	353.37
NK860_D2_W11_1.2_T001.png	/Users/orcun/Downloads/NK860/D2/before	11048	3281	3281	186264	44446	61767	18146	57339	7700	419.08	460.83	41.75
NK860_D2_W12_1.2_T001.png	/Users/orcun/Downloads/NK860/D2/before	10320	3218	3218	230697	49947	49318	17371	93669	17387	461.88	411.38	-50.5
NK860_D2_W13_1.2_T001.png	/Users/orcun/Downloads/NK860/D2/before	10582	3250	3250	274178	42199	74971	11887	61773	13629	649.73	535.91	-113.81
NK860_D2_W14_1.2_T001.png	/Users/orcun/Downloads/NK860/D2/before	12994	3245	3218	221689	44203	45014	9712	110877	14274	501.52	649.92	148.4
NK860_D2_W1_1.2_T001.png	/Users/orcun/Downloads/NK860/D2/before	10928	3250	3250	167347	37554	84478	14719	32486	7559	445.62	525.02	79.4
NK860_D2_W2_1.2_T001.png	/Users/orcun/Downloads/NK860/D2/before	11467	3250	3250	387589	62482	84966	16204	84056	8184	620.32	693.05	72.73
NK860_D2_W3_1.2_T001.png	/Users/orcun/Downloads/NK860/D2/before	7814	3250	3250	317976	30784	90991	5964	43068	5988	1032.93	1121.64	88.72
NK860_D2_W4_1.2_T001.png	/Users/orcun/Downloads/NK860/D2/before	10557	3250	3250	156836	47417	63289	10638	75604	10869	330.76	645.8	315.04
NK860_D2_W5_1.2_T001.png	/Users/orcun/Downloads/NK860/D2/before	10604	3272	3272	292593	33239	99222	11402	104306	10197	880.27	942.3	62.03
NK860_D2_W6_1.2_T001.png	/Users/orcun/Downloads/NK860/D2/before	10593	3280	3280	371384	42050	84078	14902	71879	10728	883.2	608.49	-274.7
NK860_D2_W7_1.2_T001.png	/Users/orcun/Downloads/NK860/D2/before	11659	3250	3250	277922	62325	179190	13238	100482	11981	445.92	1108.97	663.05
NK860_D2_W8_1.2_T001.png	/Users/orcun/Downloads/NK860/D2/before	10843	3250	3250	363910	39613	116240	12149	101549	7479	918.66	1109.58	190.92
NK860_D2_W9_1.2_T001.png	/Users/orcun/Downloads/NK860/D2/before	12251	3250	3250	331842	46031	69820	12336	101876	9482	720.91	786.95	66.04
NK860_D4_W10_1_T001.png	/Users/orcun/Downloads/NK860/D4	15641	3250	3250	424645	530080	71014	36009	263566	105896	80.11	235.78	155.67
NK860_D4_W11_1_T001.png	/Users/orcun/Downloads/NK860/D4	12919	3228	3228	319110	462611	104823	55893	58843	46657	68.98	159.6	90.62
NK860_D4_W12_1_T001.png	/Users/orcun/Downloads/NK860/D4	8596	3312	3310	217130	296749	73054	17680	83561	45599	73.17	247.5	174.33
NK860_D4_W13_1_T001.png	/Users/orcun/Downloads/NK860/D4	12054	3250	3250	201308	332449	65991	27367	91821	80593	60.55	146.18	85.62
NK860_D4_W14_1_T001.png	/Users/orcun/Downloads/NK860/D4	3140	3228	3248	46836	47578	60469	14628	36196	33495	98.44	200.87	102.43
Nk860_D4_W1_1_T001.png	/Users/orcun/Downloads/NK860/D4	11254	3250	3250	190451	222674	45624	19392	113172	19972	85.53	403.4	317.88
Nk860_D4_W2_1_T001.png	/Users/orcun/Downloads/NK860/D4	12596	3250	3250	208346	456868	59360	44094	91526	38938	45.6	181.72	136.12
Nk860_D4_W3_1_T001.png	/Users/orcun/Downloads/NK860/D4	15018	3250	3250	296719	287996	103272	45557	105162	87701	103.03	156.41	53.39
NK860_D4_W4_1_T001.png	/Users/orcun/Downloads/NK860/D4	13813	3235	2976	288069	539698	177956	113065	78871	41619	53.38	166.03	112.66
NK860_D4_W5_1_T001.png	/Users/orcun/Downloads/NK860/D4	11734	3218	3280	239736	401449	87536	33430	52572	28498	59.72	226.24	166.53
NK860_D4_W6_1_T001.png	/Users/orcun/Downloads/NK860/D4	6675	3228	3228	77820	134268	75586	28250	67467	35502	57.96	224.39	166.43
Nk860_D4_W7_1_T001.png	/Users/orcun/Downloads/NK860/D4	12664	3250	3250	212909	202091	110705	40695	50526	25967	105.35	241.86	136.51
Nk860_D4_W8_1_T001.png	/Users/orcun/Downloads/NK860/D4	11197	3250	3250	295748	437537	104719	27774	107473	38113	67.59	322.05	254.46
Nk860_D4_W9_1_T001.png	/Users/orcun/Downloads/NK860/D4	8704	3250	3224	133503	230697	109133	38413	144435	55209	57.87	270.84	212.97

## Sheet: middle
MaskName	SubFolder	#pix in	#pix out1	#pix out2	Green in	Red in	Green out1	Red out1	Green out2	Red out2	GR ratio in [%]	GR ratio out [%]	OutIn ratio diff [%]
NK860_D2_W10_2.2_T001.png	/Users/orcun/Downloads/NK860/D2/after	10741	3268	3268	283568	432758	194444	30393	161081	38733	65.53	514.31	448.79
NK860_D2_W11_2.2_T001.png	/Users/orcun/Downloads/NK860/D2/after	12228	3250	3280	361254	640095	233184	42879	165628	55594	56.44	405	348.56
NK860_D2_W12_2.2_T001.png	/Users/orcun/Downloads/NK860/D2/after	13160	3272	3228	354399	1213519	169446	65154	102917	66339	29.2	207.13	177.93
NK860_D2_W13_2.2_T001.png	/Users/orcun/Downloads/NK860/D2/after	8421	3226	3226	190371	297495	167656	42103	120731	42346	63.99	341.49	277.5
NK860_D2_W14_2.2_T001.png	/Users/orcun/Downloads/NK860/D2/after	12805	3228	3218	324858	858526	97877	44825	179916	69241	37.84	243.54	205.7
NK860_D2_W1_2.2_T001.png	/Users/orcun/Downloads/NK860/D2/after	14757	3250	3250	421489	767561	186268	27340	162958	45697	54.91	478.15	423.24
NK860_D2_W2_2.2_T001.png	/Users/orcun/Downloads/NK860/D2/after	11227	3250	3250	250729	489291	122961	35815	132615	27241	51.24	405.32	354.07
NK860_D2_W3_2.2_T001.png	/Users/orcun/Downloads/NK860/D2/after	11394	3250	3250	487544	946724	186250	45725	255724	29687	51.5	586.08	534.58
NK860_D2_W4_2.2_T001.png	/Users/orcun/Downloads/NK860/D2/after	13111	3272	3272	494417	920602	179209	39370	184559	61760	53.71	359.7	306
NK860_D2_W5_2.2_T001.png	/Users/orcun/Downloads/NK860/D2/after	8926	3280	3280	221924	389564	210735	56672	166892	55388	56.97	336.99	280.02
NK860_D2_W6_2.2_T001.png	/Users/orcun/Downloads/NK860/D2/after	11625	3272	3272	242377	419770	164293	28130	151990	49285	57.74	408.56	350.81
NK860_D2_W7_2.2_T001.png	/Users/orcun/Downloads/NK860/D2/after	5418	3226	3272	154374	224673	177662	29276	118844	45486	68.71	396.6	327.89
NK860_D2_W8_2.2_T001.png	/Users/orcun/Downloads/NK860/D2/after	12784	3226	3226	321799	633936	122700	23744	125351	32468	50.76	441.28	390.52
NK860_D2_W9_2.2_T001.png	/Users/orcun/Downloads/NK860/D2/after	9692	3250	3250	248154	363798	149654	38470	248393	42636	68.21	490.77	422.56
NK860_D2_W10_2.2_T001.png	/Users/orcun/Downloads/NK860/D2/before	10741	3268	3268	733258	60976	176561	14086	181141	28046	1202.54	849	-353.53
NK860_D2_W11_2.2_T001.png	/Users/orcun/Downloads/NK860/D2/before	12228	3250	3280	912606	102424	219048	14958	202488	41581	891.01	745.57	-145.44
NK860_D2_W12_2.2_T001.png	/Users/orcun/Downloads/NK860/D2/before	13160	3272	3228	1433291	143456	318543	14202	200772	30760	999.12	1155.01	155.89
NK860_D2_W13_2.2_T001.png	/Users/orcun/Downloads/NK860/D2/before	8421	3226	3226	566511	47904	177322	17562	133390	30133	1182.6	651.46	-531.14
NK860_D2_W14_2.2_T001.png	/Users/orcun/Downloads/NK860/D2/before	12805	3228	3218	871953	221579	120678	37454	211259	16302	393.52	617.49	223.97
NK860_D2_W1_2.2_T001.png	/Users/orcun/Downloads/NK860/D2/before	14757	3250	3250	827880	30687	233406	5144	215758	9108	2697.82	3151.59	453.77
NK860_D2_W2_2.2_T001.png	/Users/orcun/Downloads/NK860/D2/before	11227	3250	3250	513261	60819	114755	14399	124848	16255	843.92	781.64	-62.28
NK860_D2_W3_2.2_T001.png	/Users/orcun/Downloads/NK860/D2/before	11394	3250	3250	721217	60427	166610	22205	235512	12622	1193.53	1154.63	-38.91
NK860_D2_W4_2.2_T001.png	/Users/orcun/Downloads/NK860/D2/before	13111	3272	3272	1100932	271952	189381	11635	267354	51885	404.83	719.04	314.22
NK860_D2_W5_2.2_T001.png	/Users/orcun/Downloads/NK860/D2/before	8926	3280	3280	551514	84235	237076	40884	172099	31207	654.73	567.58	-87.15
NK860_D2_W6_2.2_T001.png	/Users/orcun/Downloads/NK860/D2/before	11625	3272	3272	560406	89279	141149	13965	144444	22807	627.7	776.66	148.96
NK860_D2_W7_2.2_T001.png	/Users/orcun/Downloads/NK860/D2/before	5418	3226	3272	368939	64359	192953	10131	141563	38071	573.25	693.99	120.74
NK860_D2_W8_2.2_T001.png	/Users/orcun/Downloads/NK860/D2/before	12784	3226	3226	1101887	69641	162659	14588	166188	13452	1582.24	1172.78	-409.46
NK860_D2_W9_2.2_T001.png	/Users/orcun/Downloads/NK860/D2/before	9692	3250	3250	598382	42241	151129	35255	230721	12212	1416.59	804.45	-612.14
NK860_D4_W10_2_T001.png	/Users/orcun/Downloads/NK860/D4	9854	3229	3245	627959	805338	149253	86616	204361	97215	77.97	192.36	114.38
NK860_D4_W11_2_T001.png	/Users/orcun/Downloads/NK860/D4	15525	3272	3266	1483948	1913834	303411	178187	259404	178527	77.54	157.78	80.24
NK860_D4_W12_2_T001.png	/Users/orcun/Downloads/NK860/D4	7572	3281	3260	674111	768281	173238	40929	198234	51605	87.74	401.44	313.7
NK860_D4_W13_2_T001.png	/Users/orcun/Downloads/NK860/D4	13525	3292	3275	1164770	1608904	284301	218762	293368	210620	72.4	134.53	62.14
NK860_D4_W14_2_T001.png	/Users/orcun/Downloads/NK860/D4	13334	3214	3228	749772	855081	361830	97233	507753	187889	87.68	304.99	217.3
Nk860_D4_W1_2_T001.png	/Users/orcun/Downloads/NK860/D4	13318	3250	3226	1026232	1312924	387751	60184	230347	40799	78.16	612.08	533.92
Nk860_D4_W2_2_T001.png	/Users/orcun/Downloads/NK860/D4	12772	3250	3269	753055	1280446	316570	94901	208897	116844	58.81	248.16	189.35
Nk860_D4_W3_2_T001.png	/Users/orcun/Downloads/NK860/D4	11776	3250	3250	1387424	1189538	222291	109264	399623	142054	116.64	247.46	130.83
NK860_D4_W4_2_T001.png	/Users/orcun/Downloads/NK860/D4	12633	3280	3280	479006	780861	150905	66845	70044	53042	61.34	184.3	122.95
NK860_D4_W5_2_T001.png	/Users/orcun/Downloads/NK860/D4	7253	3250	3250	374161	522526	162978	83396	213648	111083	71.61	193.66	122.05
NK860_D4_W6_2_T001.png	/Users/orcun/Downloads/NK860/D4	10736	3250	3250	418226	897314	172204	43974	92935	101715	46.61	181.99	135.38
Nk860_D4_W7_2_T001.png	/Users/orcun/Downloads/NK860/D4	8710	3250	3250	864417	908088	289937	70531	234582	79578	95.19	349.43	254.23
Nk860_D4_W8_2_T001.png	/Users/orcun/Downloads/NK860/D4	10777	3250	3250	938955	1151000	102762	31445	111970	22824	81.58	395.68	314.1
Nk860_D4_W9_2_T001.png	/Users/orcun/Downloads/NK860/D4	13799	3250	3250	1031961	1511814	180628	56401	134654	43809	68.26	314.62	246.36

## Sheet: Images head area
																	HEAD
								before										after											D4
		W1
		W2
		W3
		W4
		W5
		W6
		W7
		W8
		W9
		W10
		W11
		W12
		W13
		W14

## Sheet: Images middle area
																	Middle
								before										after											D4
		W1
		W2
		W3
		W4
		W5
		W6
		W7
		W8
		W9
		W10
		W11
		W12
		W13
		W14
