# Supplementary material for: Longevity interventions modulate mechanotransduction and extracellular matrix homeostasis in C. elegans
Source: Nat Commun. 2024 Jan 4;15:276. doi: 10.1038/s41467-023-44409-2 (PMC10766642; doi:10.1038/s41467-023-44409-2)
Supplement: Supplementary file 12 — Supplementary Data 9 [file 41467_2023_44409_MOESM12_ESM.xlsx]

## Sheet: Fig3A_Longevity_daf2RNAi_timeco
DAY	SYMBOL	Regulation	Pvalue	Ratio	lifespan measured	UNIPROT	ENTREZ	ENSEMBL	division	category	adjusted Pvalue	daf2_centered	N2_centered
0	acn-1	down	0.949386	-5.41e-06	NA	Q18581	180780	WBGene00000039	Matrisome-associated	ECM Regulators	0.969	-7.66e-06	-2.25e-06		Source Data used in the graph
4	acn-1	down	0.540393	-0.000457	NA	Q18581	180780	WBGene00000039	Matrisome-associated	ECM Regulators	1	-0.0003	0.000157				dpy-18	epi-1	let-2	col-10/144	unc-52	cht-1	cpl-1	cpg-2	lon-8	lec-3	phy-2	col-90	cpr-5	col-12/13	nas-20	sqt-3	cpi-1	cpi-2	cpr-6	lec-8	mig-6	cpr-4	asp-4	cri-2	nas-11	cpr-1	emb-9	lam-2	dig-1	col-8	cpz-1	asp-3	col-14
8	acn-1	down	0.51184	-0.000612	NA	Q18581	180780	WBGene00000039	Matrisome-associated	ECM Regulators	0.975	NA	NA		Day 0	0	0.000592	4.66e-05	-1.56e-05	0.000485	0.000231	-7.52e-05	0.000118	-0.000754	0.000217	7.67e-05	0.000158	0.000359	-0.000121	0.000385	-5.27e-05	4.25e-05	-0.000639	-0.000243	0.000344	-0.000439	0.000306	0.000343	-0.000254	-0.000137	-0.000241	8.34e-05	-1.95e-05	1.61e-06	-4.54e-05	9.65e-05	0.000267	0.000293	0.000368
0	asp-3	up	0.179577	0.000293	NA	P55956	180947	WBGene00000216	Matrisome-associated	ECM Regulators	0.758	0.000163	-0.00013		Day 4	4	1.97e-05	-0.000486	0.000573	-0.00102	-0.00202	0.00167	0.00143	0.00339	0.00125	0.000291	-0.00305	0.000224	-0.000829	0.00101	-0.000522	-0.000349	0.00234	0.00376	0.0015	0.000834	0.00287	0.000932	2.44e-05	0.000308	0.00222	0.00106	0.000579	-0.000257	-0.000214	0.000538	0.00393	-0.00206	-0.00321
4	asp-3	down	0.161935	-0.00206	NA	P55956	180947	WBGene00000216	Matrisome-associated	ECM Regulators	1	-0.000931	0.00113		Day 8	8	-0.00268	0.00395	0.00108	-0.00569	-0.00239	0.00233	0.00297	0.00183	-0.00062	0.00164	-0.000616	-0.00266	-0.000616	-0.000627	-0.000612	-0.000613	0.00188	0.000615	0.00225	0.00155	0.00334	-0.00111	0.000861	0.00229	-0.00419	-0.000618	-0.00369	-0.00093	-0.00108	-0.000291	-0.000619	-0.00309	-0.000617
8	asp-3	down	0.0243615	-0.00309	NA	P55956	180947	WBGene00000216	Matrisome-associated	ECM Regulators	0.526	NA	NA
0	asp-4	down	0.20803	-0.000254	measured!	Q21966	181444	WBGene00000217	Matrisome-associated	ECM Regulators	0.797	-4.29e-05	0.000211
4	asp-4	up	0.983545	2.44e-05	measured!	Q21966	181444	WBGene00000217	Matrisome-associated	ECM Regulators	1	0.000351	0.000326
8	asp-4	up	0.565531	0.000861	measured!	Q21966	181444	WBGene00000217	Matrisome-associated	ECM Regulators	0.977	NA	NA
0	cht-1	down	0.847976	-7.52e-05	NA	Q11174	180628	WBGene00000503	Matrisome-associated	ECM Regulators	0.965	0.000429	0.000504
4	cht-1	up	0.247671	0.00167	NA	Q11174	180628	WBGene00000503	Matrisome-associated	ECM Regulators	1	0.00136	-0.000303
8	cht-1	up	0.256647	0.00233	NA	Q11174	180628	WBGene00000503	Matrisome-associated	ECM Regulators	0.952	NA	NA
0	clec-87	down	0.70266	-2.84e-05	NA	Q9XVS3	172885	WBGene00007709	Matrisome-associated	ECM-affiliated	0.956	-2.55e-06	2.58e-05
4	clec-87	up	0.119013	0.00158	NA	Q9XVS3	172885	WBGene00007709	Matrisome-associated	ECM-affiliated	1	0.000827	-0.000756
8	clec-87	up	0.950211	9.88e-05	NA	Q9XVS3	172885	WBGene00007709	Matrisome-associated	ECM-affiliated	0.986	NA	NA
0	clec-88	up	0.72702	5.66e-05	NA	Q86NG3	174056	WBGene00019606	Matrisome-associated	ECM-affiliated	0.957	1.74e-05	-3.92e-05
4	clec-88	up	0.102513	0.00268	NA	Q86NG3	174056	WBGene00019606	Matrisome-associated	ECM-affiliated	1	0.00189	-0.00079
8	clec-88	down	0.248109	-0.00228	NA	Q86NG3	174056	WBGene00019606	Matrisome-associated	ECM-affiliated	0.95	NA	NA
0	clec-91	down	0.325183	-0.000199	NA	Q94417	172736	WBGene00014117	Matrisome-associated	ECM-affiliated	0.884	-0.000112	8.73e-05
4	clec-91	up	0.134425	0.00202	NA	Q94417	172736	WBGene00014117	Matrisome-associated	ECM-affiliated	1	0.00201	-1.47e-05
8	clec-91	down	0.981715	-4.32e-05	NA	Q94417	172736	WBGene00014117	Matrisome-associated	ECM-affiliated	0.987	NA	NA
0	col-10	up	0.165584	0.000485	NA	Q17460	179298	WBGene00000599	Nematode-specific core matrisome	Cuticular Collagens	0.734	0.000217	-0.000268
4	col-10	down	0.69235	-0.00102	NA	Q17460	179298	WBGene00000599	Nematode-specific core matrisome	Cuticular Collagens	1	0.000557	0.00157
8	col-10	down	0.0506714	-0.00569	NA	Q17460	179298	WBGene00000599	Nematode-specific core matrisome	Cuticular Collagens	0.742	NA	NA
0	col-12	up	0.318383	0.000385	measured!	P20630	179453	WBGene00000601	Nematode-specific core matrisome	Cuticular Collagens	0.881	0.000301	-8.43e-05
4	col-12	up	0.311562	0.00101	measured!	P20630	179453	WBGene00000601	Nematode-specific core matrisome	Cuticular Collagens	1	5.89e-06	-0.000999
8	col-12	down	0.647237	-0.000627	measured!	P20630	179453	WBGene00000601	Nematode-specific core matrisome	Cuticular Collagens	0.98	NA	NA
0	col-13	up	0.318383	0.000385	NA	P20631	179452	WBGene00000602	Nematode-specific core matrisome	Cuticular Collagens	0.881	0.000301	-8.43e-05
4	col-13	up	0.311562	0.00101	NA	P20631	179452	WBGene00000602	Nematode-specific core matrisome	Cuticular Collagens	1	5.89e-06	-0.000999
8	col-13	down	0.647237	-0.000627	NA	P20631	179452	WBGene00000602	Nematode-specific core matrisome	Cuticular Collagens	0.98	NA	NA
0	col-14	up	0.157613	0.000368	NA	P18834	177559	WBGene00000603	Nematode-specific core matrisome	Cuticular Collagens	0.718	0.000215	-0.000152
4	col-14	down	0.0474402	-0.00321	NA	P18834	177559	WBGene00000603	Nematode-specific core matrisome	Cuticular Collagens	1	-0.00171	0.0015
8	col-14	down	0.632947	-0.000617	NA	P18834	177559	WBGene00000603	Nematode-specific core matrisome	Cuticular Collagens	0.98	NA	NA
0	col-8	up	0.494106	9.65e-05	NA	P18833	175981	WBGene00000597	Nematode-specific core matrisome	Cuticular Collagens	0.931	9.13e-05	-5.21e-06
4	col-8	up	0.785021	0.000538	NA	P18833	175981	WBGene00000597	Nematode-specific core matrisome	Cuticular Collagens	1	-0.00164	-0.00218
8	col-8	down	0.892172	-0.000291	NA	P18833	175981	WBGene00000597	Nematode-specific core matrisome	Cuticular Collagens	0.985	NA	NA
0	col-90	up	0.340941	0.000359	NA	P34340	176117	WBGene00000665	Nematode-specific core matrisome	Cuticular Collagens	0.89	0.000159	-0.0002
4	col-90	up	0.848061	0.000224	NA	P34340	176117	WBGene00000665	Nematode-specific core matrisome	Cuticular Collagens	1	0.000141	-8.29e-05
8	col-90	down	0.0853801	-0.00266	NA	P34340	176117	WBGene00000665	Nematode-specific core matrisome	Cuticular Collagens	0.849	NA	NA
0	cpg-2	down	0.0421555	-0.000754	NA	P41996	175991	WBGene00015102	Nematode-specific core matrisome	Proteoglycans	0.223	-0.000368	0.000386
4	cpg-2	up	0.183023	0.00339	NA	P41996	175991	WBGene00015102	Nematode-specific core matrisome	Proteoglycans	1	0.000597	-0.0028
8	cpg-2	up	0.453922	0.00183	NA	P41996	175991	WBGene00015102	Nematode-specific core matrisome	Proteoglycans	0.972	NA	NA
0	cpi-1	down	0.0254673	-0.000639	NA	G5EDZ9	177372	WBGene00000535	Matrisome-associated	ECM Regulators	0.142	-0.000219	0.000421
4	cpi-1	up	0.131162	0.00234	NA	G5EDZ9	177372	WBGene00000535	Matrisome-associated	ECM Regulators	1	0.000854	-0.00148
8	cpi-1	up	0.359609	0.00188	NA	G5EDZ9	177372	WBGene00000535	Matrisome-associated	ECM Regulators	0.965	NA	NA
0	cpi-2	down	0.423947	-0.000243	NA	G5ECM9	178992	WBGene00000534	Matrisome-associated	ECM Regulators	0.917	-4.48e-05	0.000198
4	cpi-2	up	0.076133	0.00376	NA	G5ECM9	178992	WBGene00000534	Matrisome-associated	ECM Regulators	1	0.000501	-0.00326
8	cpi-2	up	0.650524	0.000615	NA	G5ECM9	178992	WBGene00000534	Matrisome-associated	ECM Regulators	0.98	NA	NA
0	cpl-1	up	0.450012	0.000118	NA	O45734	180111	WBGene00000776	Matrisome-associated	ECM Regulators	0.923	0.000142	2.39e-05
4	cpl-1	up	0.321999	0.00143	NA	O45734	180111	WBGene00000776	Matrisome-associated	ECM Regulators	1	0.00202	0.000589
8	cpl-1	up	0.266975	0.00297	NA	O45734	180111	WBGene00000776	Matrisome-associated	ECM Regulators	0.953	NA	NA
0	cpr-1	up	0.669244	8.34e-05	NA	P25807	179637	WBGene00000781	Matrisome-associated	ECM Regulators	0.953	-1.37e-05	-9.71e-05
4	cpr-1	up	0.394394	0.00106	NA	P25807	179637	WBGene00000781	Matrisome-associated	ECM Regulators	1	0.00123	0.000165
8	cpr-1	down	0.468434	-0.000618	NA	P25807	179637	WBGene00000781	Matrisome-associated	ECM Regulators	0.973	NA	NA
0	cpr-4	up	0.106919	0.000343	NA	P43508	179053	WBGene00000784	Matrisome-associated	ECM Regulators	0.574	0.000119	-0.000225
4	cpr-4	up	0.437284	0.000932	NA	P43508	179053	WBGene00000784	Matrisome-associated	ECM Regulators	1	0.000558	-0.000375
8	cpr-4	down	0.420759	-0.00111	NA	P43508	179053	WBGene00000784	Matrisome-associated	ECM Regulators	0.97	NA	NA
0	cpr-5	down	0.308857	-0.000121	NA	P43509	178612	WBGene00000785	Matrisome-associated	ECM Regulators	0.876	-8.76e-05	3.35e-05
4	cpr-5	down	0.453741	-0.000829	NA	P43509	178612	WBGene00000785	Matrisome-associated	ECM Regulators	1	-0.000674	0.000155
8	cpr-5	down	0.52007	-0.000616	NA	P43509	178612	WBGene00000785	Matrisome-associated	ECM Regulators	0.976	NA	NA
0	cpr-6	up	0.227019	0.000344	NA	P43510	180931	WBGene00000786	Matrisome-associated	ECM Regulators	0.818	0.000211	-0.000133
4	cpr-6	up	0.403275	0.0015	NA	P43510	180931	WBGene00000786	Matrisome-associated	ECM Regulators	1	0.00154	4.16e-05
8	cpr-6	up	0.359819	0.00225	NA	P43510	180931	WBGene00000786	Matrisome-associated	ECM Regulators	0.965	NA	NA
0	cpz-1	up	0.34227	0.000267	NA	G5EGP8	171829	WBGene00000788	Matrisome-associated	ECM Regulators	0.891	0.000237	-2.93e-05
4	cpz-1	up	0.0161777	0.00393	NA	G5EGP8	171829	WBGene00000788	Matrisome-associated	ECM Regulators	1	0.00211	-0.00181
8	cpz-1	down	0.709827	-0.000619	NA	G5EGP8	171829	WBGene00000788	Matrisome-associated	ECM Regulators	0.982	NA	NA
0	cri-2	down	0.515572	-0.000137	measured!	Q21265	179197	WBGene00019478	Matrisome-associated	ECM Regulators	0.935	-1.67e-05	0.00012
4	cri-2	up	0.800493	0.000308	measured!	Q21265	179197	WBGene00019478	Matrisome-associated	ECM Regulators	1	0.000461	0.000153
8	cri-2	up	0.147503	0.00229	measured!	Q21265	179197	WBGene00019478	Matrisome-associated	ECM Regulators	0.915	NA	NA
0	dig-1	down	0.765782	-4.54e-05	NA	Q09165	175951	WBGene00000998	Core matrisome	ECM Glycoproteins	0.96	-5.75e-05	-1.2e-05
4	dig-1	down	0.860174	-0.000214	NA	Q09165	175951	WBGene00000998	Core matrisome	ECM Glycoproteins	1	-0.000426	-0.000212
8	dig-1	down	0.339421	-0.00108	NA	Q09165	175951	WBGene00000998	Core matrisome	ECM Glycoproteins	0.963	NA	NA
0	dpy-18	up	0.129823	0.000592	measured!	Q10576	176569	WBGene00001077	Matrisome-associated	ECM Regulators	0.651	0.000108	-0.000484
4	dpy-18	up	0.985982	1.97e-05	measured!	Q10576	176569	WBGene00001077	Matrisome-associated	ECM Regulators	1	0.0014	0.00138
8	dpy-18	down	0.162153	-0.00268	measured!	Q10576	176569	WBGene00001077	Matrisome-associated	ECM Regulators	0.923	NA	NA
0	emb-9	down	0.924706	-1.95e-05	measured!	P17139	176314	WBGene00001263	Core matrisome	Collagens	0.968	-0.000102	-8.29e-05
4	emb-9	up	0.633768	0.000579	measured!	P17139	176314	WBGene00001263	Core matrisome	Collagens	1	-0.000182	-0.000761
8	emb-9	down	0.0212009	-0.00369	measured!	P17139	176314	WBGene00001263	Core matrisome	Collagens	0.484	NA	NA
0	epi-1	up	0.70516	4.66e-05	measured!	Q21313	177956	WBGene00001328	Core matrisome	ECM Glycoproteins	0.956	2.35e-05	-2.31e-05
4	epi-1	down	0.810296	-0.000486	measured!	Q21313	177956	WBGene00001328	Core matrisome	ECM Glycoproteins	1	0.000584	0.00107
8	epi-1	up	0.200639	0.00395	measured!	Q21313	177956	WBGene00001328	Core matrisome	ECM Glycoproteins	0.938	NA	NA
0	lam-2	up	0.985691	1.61e-06	NA	Q18823	180980	WBGene00016913	Core matrisome	ECM Glycoproteins	0.97	-2.85e-05	-3.01e-05
4	lam-2	down	0.813595	-0.000257	NA	Q18823	180980	WBGene00016913	Core matrisome	ECM Glycoproteins	1	0.000341	0.000598
8	lam-2	down	0.446223	-0.00093	NA	Q18823	180980	WBGene00016913	Core matrisome	ECM Glycoproteins	0.972	NA	NA
0	lec-1	up	0.898996	9.4e-06	NA	P36573	174964	WBGene00002264	Matrisome-associated	ECM-affiliated	0.967	2.96e-05	2.02e-05
4	lec-1	up	0.560469	0.00046	NA	P36573	174964	WBGene00002264	Matrisome-associated	ECM-affiliated	1	-8.73e-05	-0.000547
8	lec-1	down	0.479154	-0.000628	NA	P36573	174964	WBGene00002264	Matrisome-associated	ECM-affiliated	0.974	NA	NA
0	lec-3	up	0.440725	7.67e-05	NA	Q09581	174557	WBGene00002266	Matrisome-associated	ECM-affiliated	0.921	1.68e-05	-5.99e-05
4	lec-3	up	0.719485	0.000291	NA	Q09581	174557	WBGene00002266	Matrisome-associated	ECM-affiliated	1	-0.00013	-0.000421
8	lec-3	up	0.234892	0.00164	NA	Q09581	174557	WBGene00002266	Matrisome-associated	ECM-affiliated	0.947	NA	NA
0	lec-8	down	0.105671	-0.000439	NA	Q09610	181198	WBGene00002271	Matrisome-associated	ECM-affiliated	0.569	-0.000151	0.000288
4	lec-8	up	0.528749	0.000834	NA	Q09610	181198	WBGene00002271	Matrisome-associated	ECM-affiliated	1	-7.03e-05	-0.000905
8	lec-8	up	0.435691	0.00155	NA	Q09610	181198	WBGene00002271	Matrisome-associated	ECM-affiliated	0.971	NA	NA
0	let-2	down	0.948065	-1.56e-05	measured!	P17140	181708	WBGene00002280	Core matrisome	Collagens	0.969	3.36e-05	4.92e-05
4	let-2	up	0.624926	0.000573	measured!	P17140	181708	WBGene00002280	Core matrisome	Collagens	1	0.000184	-0.000389
8	let-2	up	0.6283	0.00108	measured!	P17140	181708	WBGene00002280	Core matrisome	Collagens	0.98	NA	NA
0	lon-8	up	0.410787	0.000217	NA	G5EGH7	190397	WBGene00013352	Nematode-specific matrisome-associated	Secreted Factors	0.913	8.13e-05	-0.000136
4	lon-8	up	0.323655	0.00125	NA	G5EGH7	190397	WBGene00013352	Nematode-specific matrisome-associated	Secreted Factors	1	0.000115	-0.00114
8	lon-8	down	0.671431	-0.00062	NA	G5EGH7	190397	WBGene00013352	Nematode-specific matrisome-associated	Secreted Factors	0.981	NA	NA
0	mig-6	up	0.398597	0.000306	NA	O76840	179162	WBGene00003242	Core matrisome	ECM Glycoproteins	0.91	0.000135	-0.000171
4	mig-6	up	0.0736793	0.00287	NA	O76840	179162	WBGene00003242	Core matrisome	ECM Glycoproteins	1	0.00045	-0.00242
8	mig-6	up	0.252784	0.00334	NA	O76840	179162	WBGene00003242	Core matrisome	ECM Glycoproteins	0.951	NA	NA
0	nas-11	down	0.349784	-0.000241	NA	Q21432	180938	WBGene00003530	Nematode-specific matrisome-associated	ECM Regulators	0.894	-1.61e-05	0.000225
4	nas-11	up	0.166944	0.00222	NA	Q21432	180938	WBGene00003530	Nematode-specific matrisome-associated	ECM Regulators	1	0.00166	-0.000562
8	nas-11	down	0.132039	-0.00419	NA	Q21432	180938	WBGene00003530	Nematode-specific matrisome-associated	ECM Regulators	0.904	NA	NA
0	nas-20	down	0.547966	-5.27e-05	NA	Q22396	188420	WBGene00003539	Nematode-specific matrisome-associated	ECM Regulators	0.94	-3.13e-05	2.13e-05
4	nas-20	down	0.505551	-0.000522	NA	Q22396	188420	WBGene00003539	Nematode-specific matrisome-associated	ECM Regulators	1	-0.000464	5.82e-05
8	nas-20	down	0.475823	-0.000612	NA	Q22396	188420	WBGene00003539	Nematode-specific matrisome-associated	ECM Regulators	0.973	NA	NA
0	phy-2	up	0.520786	0.000158	NA	Q20065	178170	WBGene00004025	Matrisome-associated	ECM Regulators	0.936	-9.06e-05	-0.000249
4	phy-2	down	0.167663	-0.00305	NA	Q20065	178170	WBGene00004025	Matrisome-associated	ECM Regulators	1	-0.000536	0.00252
8	phy-2	down	0.614711	-0.000616	NA	Q20065	178170	WBGene00004025	Matrisome-associated	ECM Regulators	0.979	NA	NA
0	sqt-3	up	0.708433	4.25e-05	measured!	P08124	179693	WBGene00005018	Nematode-specific core matrisome	Cuticular Collagens	0.956	2e-05	-2.25e-05
4	sqt-3	down	0.649823	-0.000349	measured!	P08124	179693	WBGene00005018	Nematode-specific core matrisome	Cuticular Collagens	1	-0.000196	0.000153
8	sqt-3	down	0.473611	-0.000613	measured!	P08124	179693	WBGene00005018	Nematode-specific core matrisome	Cuticular Collagens	0.973	NA	NA
0	unc-52	up	0.152382	0.000231	measured!	Q06561	175126	WBGene00006787	Core matrisome	Proteoglycans	0.707	0.000142	-8.91e-05
4	unc-52	down	0.272609	-0.00202	measured!	Q06561	175126	WBGene00006787	Core matrisome	Proteoglycans	1	-0.000348	0.00167
8	unc-52	down	0.225774	-0.00239	measured!	Q06561	175126	WBGene00006787	Core matrisome	Proteoglycans	0.945	NA	NA
[truncated: 1 more columns]

## Sheet: Compare_longevityTimeCourse
Data from Koyuncu, S., Loureiro, R., Lee, H.J. et al. Rewiring of the ubiquitinated proteome determines ageing in C. elegans. Nature 596, 285–290 (2021). https://doi.org/10.1038/s41586-021-03781-z
see detailed data further tabs on the far left.
Strain over WT	Age	CELE_D1086,9	cht-1	clec-186	clec-223	clec-248	clec-4	clec-76	clec-88	cpi-1	cpi-2	cpr-6	emb-9	nas-20	ost-1	unc-52	mua-3	C16E9,1	lec-9	dpy-18	C24B9,3	clec-52	lpr-3	col-107	lec-5	srap-1	CELE_T01D3,6	erm-1	cpz-1	clec-67	CELE_Y16B4A,2	phy-2	CELE_H39E23,3	zmp-3	cpg-2	clec-1	let-2	col-98	col-119	cpl-1	clec-56	clec-266	dig-1	tns-1	srp-1	let-502	col-8	rack-1	col-122
daf2	1	4.71817	1.2892	-2.85733	1.30782	7.54776	1.78631	2.31049	1.09931	1.59763	1.39739	0.994079	0.925851	-1.53633	-0.910702	0.411725	-4.07951	0.904835	1.08573	-0.764393	-0.871813	1.76139	-1.65898	0.854509	0.83073	1.00625	-0.744046	-0.925914	0.722903	-0.738856	-0.465045	-1.82399	-2.15689	0.6895	0.921369	0.72731	0.684375	1.62661	-1.07991	0.642253	1.6855	1.22483	0.540602	0.310298	0.77732	-1.15931	1.11611	-0.804406	-0.96017
daf2	5	3.59918	0.958642	0.740066	-1.62025	1.28712	-1.44504	1.50137	-1.05173	2.20105	1.55497	2.10188	0.474675	0.107036	0.173828	1.10401	1.61171	-4.14564	0.662124	-0.0813001	-1.8263	-0.249964	1.00594	1.61205	0.707599	1.068	-0.701751	-0.423463	1.36804	-0.490058	-0.0631656	0.469105	5.34716	-1.0913	1.53708	1.96407	-0.528477	-0.525219	-0.334223	1.68346	-1.59569	1.87254	0.811486	1.11887	0.44156	0.272455	1.33427	-0.521275	-1.3159
daf2	10	1.82184	-0.91902	-0.575257	-3.03406	1.4442	-1.36885	-0.949382	0.0446214	2.87536	-1.59644	-1.7481	-2.11145	-2.04013	-3.1024	-2.63981	-2.6821	-4.12463	3.55339	-2.18069	-0.828146	-0.501146	-2.05955	-1.1457	-0.988528	-1.73989	-0.0973959	-0.808728	0.0085414	-2.13416	-1.19161	-3.03167	2.4289	-1.02871	-3.41435	-1.18334	-3.22037	-4.31683	-2.91112	-2.63259	2.21931	0.669052	-2.0431	-1.7463	-0.420303	-1.90163	0.975625	-0.20232	-2.43102
daf2	15	4.54137	0.918399	2.32398	-0.0532397	5.95285	0.532887	0.924437	0.752435	2.05998	1.03007	0.533275	-0.133428	0.860629	-1.55304	-0.659376	-0.358489	-0.408747	1.10626	0.0519882	3.73591	2.66569	-0.863609	-0.801765	-0.24396	0.417121	-0.131942	-0.602235	0.364343	0.737329	0.25947	-0.321543	-1.7261	-0.0694241	-1.43481	-0.514132	-0.985201	-0.527358	-0.977061	0.0192233	-0.0796117	1.36452	0.10537	0.356833	0.185217	0.16472	-0.547956	-0.0710495	-3.75399
Strain over WT	Age	CELE_D1086,9	cht-1	clec-186	clec-223	clec-248	clec-4	clec-76	clec-88	cpi-1	cpi-2	cpr-6	emb-9	nas-20	ost-1	unc-52	mua-3	C16E9,1	lec-9	dpy-18	C24B9,3	clec-52	lpr-3	col-107	lec-5	srap-1	CELE_T01D3,6	erm-1	cpz-1	clec-67	CELE_Y16B4A,2	phy-2	CELE_H39E23,3	zmp-3	cpg-2	clec-1	let-2	col-98	col-119	cpl-1	clec-56	clec-266	dig-1	tns-1	srp-1	let-502	col-8	rack-1	col-122
eat2	1	0.599609	-0.166201	-0.0189256	0.0253637	3.00092	-0.473372	0.4723	0.356511	-0.0538024	0.287561	0.0057891	0.511208	-1.02396	-0.911169	1.1214	-0.273035	4.99781	0.0754301	-0.238438	-0.347838	0.646609	-0.359387	1.69633	0.158762	-0.750744	-0.563746	-0.0303118	0.0272299	-0.278401	0.129864	-0.593281	-0.704887	0.456487	0.813705	0.982003	0.525421	0.664435	0.587201	0.129346	0.791773	0.573396	-0.186263	0.106833	-0.0660132	0.144231	2.5373	-0.518242	0.0227295
eat2	5	0.532938	-1.66267	-2.56481	1.08268	0.375604	-1.56452	0.569419	-0.987896	-0.158007	-0.423655	0.137244	0.859753	0.844805	-0.673474	-0.107235	1.79725	-5.31051	-0.619521	-0.393145	-1.78315	0.10768	-0.863173	0.487681	0.872219	-0.194832	-0.888571	0.291858	0.490215	-1.78006	-0.270781	-0.38148	8.19922	-0.875919	-0.372285	1.11337	-0.711	-2.84518	-2.07802	0.459442	-2.75055	-1.24286	-0.37552	-0.157252	0.321661	0.365596	0.00141956	-0.315983	-1.53351
eat2	10	-1.42141	-0.875478	-1.36576	-0.484536	-1.02298	-1.26223	-1.49513	2.11527	3.70328	-1.0679	-0.361745	-1.88397	-0.321242	-1.81383	-0.95759	-1.98067	-1.22938	2.43308	-1.87393	-1.02888	-1.00121	-1.37038	-1.1262	0.0717862	-0.570635	0.422602	0.355974	-0.0406466	-2.93862	-0.35659	-1.56359	4.16569	-0.377874	-0.463214	0.713795	-3.63347	-1.54234	-0.230842	-0.836836	-1.02906	1.23316	-1.53306	-1.6276	1.71164	-1.1508	1.97141	0.353335	-1.35455
eat2	15	2.53446	1.09292	2.77806	3.29179	2.7057	2.35171	2.20645	-0.601457	-2.63697	2.8239	1.20691	1.30558	1.08913	-0.363889	2.35446	2.35378	2.42385	-1.91676	1.15133	2.58348	4.69902	2.34991	2.51539	1.91398	1.9886	0.723443	0.450387	1.28423	2.03847	1.55584	0.217759	0.524595	-0.612554	1.86433	-0.229196	2.12502	2.67385	5.05009	2.23642	-1.15995	-1.95198	1.927	1.52104	1.87934	2.51517	2.27667	-0.595205	-0.943163
Plotted are simply the collagen dynamics over the different ages comparing:
	daf-2(e1370) vs N2								eat-2(ad1116) vs N2
Strain	Age	Gene	Matrisome member	Division	Category	mean_log2	startvalue	mean_log2_relative	label
daf-2	1	2O16	not member	non-matrisome	non-matrisome	14.9837	14.9837	0	NA
daf-2	1	3A339	not member	non-matrisome	non-matrisome	13.3347	13.3347	0	NA
daf-2	1	3E324	not member	non-matrisome	non-matrisome	12.3816	12.3816	0	NA
daf-2	1	4D656	not member	non-matrisome	non-matrisome	17.1677	17.1677	0	NA
daf-2	1	5N226	not member	non-matrisome	non-matrisome	14.5921	14.5921	0	NA
daf-2	1	aagr-1	not member	non-matrisome	non-matrisome	15.097	15.097	0	NA
daf-2	1	aagr-2	not member	non-matrisome	non-matrisome	16.6843	16.6843	0	NA
daf-2	1	aagr-3	not member	non-matrisome	non-matrisome	16.5287	16.5287	0	NA
daf-2	1	aagr-4	not member	non-matrisome	non-matrisome	15.0416	15.0416	0	NA
daf-2	1	aak-2	not member	non-matrisome	non-matrisome	14.9936	14.9936	0	NA
daf-2	1	aakb-1	not member	non-matrisome	non-matrisome	13.4697	13.4697	0	NA
daf-2	1	aakb-2	not member	non-matrisome	non-matrisome	13.084	13.084	0	NA
daf-2	1	aakg-1	not member	non-matrisome	non-matrisome	13.8223	13.8223	0	NA
daf-2	1	aakg-2	not member	non-matrisome	non-matrisome	13.5574	13.5574	0	NA
daf-2	1	aars-2	not member	non-matrisome	non-matrisome	17.6955	17.6955	0	NA
daf-2	1	aat-3	not member	non-matrisome	non-matrisome	13.1556	13.1556	0	NA
daf-2	1	aat-9	not member	non-matrisome	non-matrisome	13.0926	13.0926	0	NA
daf-2	1	abce-1	not member	non-matrisome	non-matrisome	15.5649	15.5649	0	NA
daf-2	1	abcf-1	not member	non-matrisome	non-matrisome	17.1278	17.1278	0	NA
daf-2	1	abcf-2	not member	non-matrisome	non-matrisome	16.3368	16.3368	0	NA
daf-2	1	abcf-3	not member	non-matrisome	non-matrisome	15.0496	15.0496	0	NA
daf-2	1	abhd-11,2	not member	non-matrisome	non-matrisome	14.1449	14.1449	0	NA
daf-2	1	abhd-12	not member	non-matrisome	non-matrisome	16.0552	16.0552	0	NA
daf-2	1	abi-1	not member	non-matrisome	non-matrisome	14.2082	14.2082	0	NA
daf-2	1	abt-4	not member	non-matrisome	non-matrisome	11.7408	11.7408	0	NA
daf-2	1	abtm-1	not member	non-matrisome	non-matrisome	14.4992	14.4992	0	NA
daf-2	1	abts-1	not member	non-matrisome	non-matrisome	15.0842	15.0842	0	NA
daf-2	1	AC3,5	not member	non-matrisome	non-matrisome	16.6973	16.6973	0	NA
daf-2	1	acaa-2	not member	non-matrisome	non-matrisome	18.8898	18.8898	0	NA
daf-2	1	acbp-1	not member	non-matrisome	non-matrisome	20.9292	20.9292	0	NA
daf-2	1	acbp-3	not member	non-matrisome	non-matrisome	17.9875	17.9875	0	NA
daf-2	1	acbp-5	not member	non-matrisome	non-matrisome	12.4328	12.4328	0	NA
daf-2	1	acdh-1	not member	non-matrisome	non-matrisome	16.9086	16.9086	0	NA
daf-2	1	acdh-10	not member	non-matrisome	non-matrisome	18.1539	18.1539	0	NA
daf-2	1	acdh-11	not member	non-matrisome	non-matrisome	16.58	16.58	0	NA
daf-2	1	acdh-12	not member	non-matrisome	non-matrisome	17.5922	17.5922	0	NA
daf-2	1	acdh-13	not member	non-matrisome	non-matrisome	15.1538	15.1538	0	NA
daf-2	1	acdh-3	not member	non-matrisome	non-matrisome	17.4706	17.4706	0	NA
daf-2	1	acdh-7	not member	non-matrisome	non-matrisome	17.437	17.437	0	NA
daf-2	1	acdh-9	not member	non-matrisome	non-matrisome	16.3531	16.3531	0	NA
daf-2	1	acer-1	not member	non-matrisome	non-matrisome	20.3379	20.3379	0	NA
daf-2	1	acin-1	not member	non-matrisome	non-matrisome	15.3946	15.3946	0	NA
daf-2	1	acl-1	not member	non-matrisome	non-matrisome	14.4996	14.4996	0	NA
daf-2	1	acl-14	not member	non-matrisome	non-matrisome	14.5195	14.5195	0	NA
daf-2	1	acl-2	not member	non-matrisome	non-matrisome	15.4443	15.4443	0	NA
daf-2	1	acl-3	not member	non-matrisome	non-matrisome	12.3664	12.3664	0	NA
daf-2	1	acl-4	not member	non-matrisome	non-matrisome	11.7662	11.7662	0	NA
daf-2	1	acl-5	not member	non-matrisome	non-matrisome	13.2539	13.2539	0	NA
daf-2	1	acl-7	not member	non-matrisome	non-matrisome	13.0319	13.0319	0	NA
daf-2	1	acl-9	not member	non-matrisome	non-matrisome	12.783	12.783	0	NA
daf-2	1	acly-1	not member	non-matrisome	non-matrisome	18.3713	18.3713	0	NA
daf-2	1	acly-2	not member	non-matrisome	non-matrisome	15.0249	15.0249	0	NA
daf-2	1	aco-1	not member	non-matrisome	non-matrisome	18.0239	18.0239	0	NA
daf-2	1	aco-2	not member	non-matrisome	non-matrisome	20.1157	20.1157	0	NA
daf-2	1	acox-1,1	not member	non-matrisome	non-matrisome	16.1142	16.1142	0	NA
daf-2	1	acox-1,2	not member	non-matrisome	non-matrisome	13.4666	13.4666	0	NA
daf-2	1	acox-1,6	not member	non-matrisome	non-matrisome	13.1346	13.1346	0	NA
daf-2	1	acox-3	not member	non-matrisome	non-matrisome	13.8721	13.8721	0	NA
daf-2	1	acox-5	not member	non-matrisome	non-matrisome	14.9766	14.9766	0	NA
daf-2	1	acp-5	not member	non-matrisome	non-matrisome	13.5355	13.5355	0	NA
daf-2	1	acp-6	not member	non-matrisome	non-matrisome	18.4817	18.4817	0	NA
daf-2	1	acs-1	not member	non-matrisome	non-matrisome	13.5574	13.5574	0	NA
daf-2	1	acs-11	not member	non-matrisome	non-matrisome	17.0558	17.0558	0	NA
daf-2	1	acs-13	not member	non-matrisome	non-matrisome	15.8934	15.8934	0	NA
daf-2	1	acs-14	not member	non-matrisome	non-matrisome	16.6114	16.6114	0	NA
daf-2	1	acs-17	not member	non-matrisome	non-matrisome	15.8885	15.8885	0	NA
daf-2	1	acs-19	not member	non-matrisome	non-matrisome	16.3684	16.3684	0	NA
daf-2	1	acs-2	not member	non-matrisome	non-matrisome	14.2491	14.2491	0	NA
daf-2	1	acs-22	not member	non-matrisome	non-matrisome	15.0247	15.0247	0	NA
daf-2	1	acs-4	not member	non-matrisome	non-matrisome	16.7256	16.7256	0	NA
daf-2	1	acs-5	not member	non-matrisome	non-matrisome	17.297	17.297	0	NA
daf-2	1	acs-7	not member	non-matrisome	non-matrisome	12.187	12.187	0	NA
daf-2	1	acsd-1	not member	non-matrisome	non-matrisome	14.792	14.792	0	NA
daf-2	1	act-1;act-3	not member	non-matrisome	non-matrisome	24.9169	24.9169	0	NA
daf-2	1	act-2	not member	non-matrisome	non-matrisome	15.5907	15.5907	0	NA
daf-2	1	act-4	not member	non-matrisome	non-matrisome	17.1474	17.1474	0	NA
daf-2	1	act-5	not member	non-matrisome	non-matrisome	19.4038	19.4038	0	NA
daf-2	1	adbp-1	not member	non-matrisome	non-matrisome	15.4338	15.4338	0	NA
daf-2	1	add-2	not member	non-matrisome	non-matrisome	15.2216	15.2216	0	NA
daf-2	1	adr-1	not member	non-matrisome	non-matrisome	13.7234	13.7234	0	NA
daf-2	1	adr-2	not member	non-matrisome	non-matrisome	14.1012	14.1012	0	NA
daf-2	1	ads-1	not member	non-matrisome	non-matrisome	15.904	15.904	0	NA
daf-2	1	adsl-1	not member	non-matrisome	non-matrisome	15.8815	15.8815	0	NA
daf-2	1	adss-1	not member	non-matrisome	non-matrisome	17.5061	17.5061	0	NA
daf-2	1	aex-3	not member	non-matrisome	non-matrisome	16.5801	16.5801	0	NA
daf-2	1	afd-1	not member	non-matrisome	non-matrisome	13.5775	13.5775	0	NA
daf-2	1	afmd-2	not member	non-matrisome	non-matrisome	13.3473	13.3473	0	NA
daf-2	1	agef-1	not member	non-matrisome	non-matrisome	12.5858	12.5858	0	NA
daf-2	1	agl-1	not member	non-matrisome	non-matrisome	14.8515	14.8515	0	NA
daf-2	1	agt-1	not member	non-matrisome	non-matrisome	14.5289	14.5289	0	NA
daf-2	1	agxt-1	not member	non-matrisome	non-matrisome	17.1601	17.1601	0	NA
daf-2	1	ahcy-1	not member	non-matrisome	non-matrisome	20.9813	20.9813	0	NA
daf-2	1	aho-3	not member	non-matrisome	non-matrisome	13.5311	13.5311	0	NA
daf-2	1	ain-1	not member	non-matrisome	non-matrisome	15.327	15.327	0	NA
daf-2	1	ain-2	not member	non-matrisome	non-matrisome	14.9447	14.9447	0	NA
daf-2	1	aipl-1	not member	non-matrisome	non-matrisome	14.9077	14.9077	0	NA
daf-2	1	aipr-1	not member	non-matrisome	non-matrisome	12.4527	12.4527	0	NA
daf-2	1	air-1	not member	non-matrisome	non-matrisome	13.7699	13.7699	0	NA
daf-2	1	air-2	not member	non-matrisome	non-matrisome	12.0851	12.0851	0	NA
daf-2	1	akap-1	not member	non-matrisome	non-matrisome	16.2508	16.2508	0	NA
daf-2	1	akt-1	not member	non-matrisome	non-matrisome	14.2486	14.2486	0	NA
daf-2	1	aldo-1	not member	non-matrisome	non-matrisome	20.0383	20.0383	0	NA
daf-2	1	aldo-2	not member	non-matrisome	non-matrisome	20.7451	20.7451	0	NA
daf-2	1	alg-1	not member	non-matrisome	non-matrisome	14.7023	14.7023	0	NA
daf-2	1	alg-2	not member	non-matrisome	non-matrisome	15.2203	15.2203	0	NA
daf-2	1	algn-11	not member	non-matrisome	non-matrisome	12.502	12.502	0	NA
daf-2	1	algn-2	not member	non-matrisome	non-matrisome	13.5134	13.5134	0	NA
daf-2	1	alh-1	not member	non-matrisome	non-matrisome	19.9446	19.9446	0	NA
daf-2	1	alh-10	not member	non-matrisome	non-matrisome	14.6454	14.6454	0	NA
daf-2	1	alh-11	not member	non-matrisome	non-matrisome	14.4931	14.4931	0	NA
daf-2	1	alh-12	not member	non-matrisome	non-matrisome	18.2417	18.2417	0	NA
daf-2	1	alh-13	not member	non-matrisome	non-matrisome	15.718	15.718	0	NA
daf-2	1	alh-3	not member	non-matrisome	non-matrisome	17.1373	17.1373	0	NA
daf-2	1	alh-4	not member	non-matrisome	non-matrisome	16.8423	16.8423	0	NA
daf-2	1	alh-5	not member	non-matrisome	non-matrisome	14.0281	14.0281	0	NA
daf-2	1	alh-6	not member	non-matrisome	non-matrisome	17.1076	17.1076	0	NA
daf-2	1	alh-7	not member	non-matrisome	non-matrisome	16.4005	16.4005	0	NA
daf-2	1	alh-8	not member	non-matrisome	non-matrisome	20.5513	20.5513	0	NA
daf-2	1	alh-9	not member	non-matrisome	non-matrisome	19.1209	19.1209	0	NA
daf-2	1	alkb-8	not member	non-matrisome	non-matrisome	12.6348	12.6348	0	NA
daf-2	1	alp-1	not member	non-matrisome	non-matrisome	14.9287	14.9287	0	NA
daf-2	1	alx-1	not member	non-matrisome	non-matrisome	15.8224	15.8224	0	NA
daf-2	1	aly-1	not member	non-matrisome	non-matrisome	16.4712	16.4712	0	NA
daf-2	1	aly-2	not member	non-matrisome	non-matrisome	15.1883	15.1883	0	NA
daf-2	1	aly-3	not member	non-matrisome	non-matrisome	17.3847	17.3847	0	NA
daf-2	1	ama-1	not member	non-matrisome	non-matrisome	13.9427	13.9427	0	NA
daf-2	1	aman-1	not member	non-matrisome	non-matrisome	16.1069	16.1069	0	NA
daf-2	1	aman-2	not member	non-matrisome	non-matrisome	14.5653	14.5653	0	NA
daf-2	1	ampd-1	not member	non-matrisome	non-matrisome	16.6899	16.6899	0	NA
daf-2	1	amph-1	not member	non-matrisome	non-matrisome	14.5778	14.5778	0	NA
daf-2	1	amt-4	not member	non-matrisome	non-matrisome	15.3701	15.3701	0	NA
daf-2	1	anat-1	not member	non-matrisome	non-matrisome	12.4478	12.4478	0	NA
daf-2	1	anc-1	not member	non-matrisome	non-matrisome	20.1555	20.1555	0	NA
daf-2	1	ani-1	not member	non-matrisome	non-matrisome	14.2239	14.2239	0	NA
daf-2	1	ant-1,1	not member	non-matrisome	non-matrisome	22.2052	22.2052	0	NA
daf-2	1	ant-1,2	not member	non-matrisome	non-matrisome	23.4156	23.4156	0	NA
daf-2	1	ant-1,4	not member	non-matrisome	non-matrisome	14.889	14.889	0	NA
daf-2	1	aos-1	not member	non-matrisome	non-matrisome	16.0668	16.0668	0	NA
daf-2	1	apa-2	not member	non-matrisome	non-matrisome	14.9412	14.9412	0	NA
daf-2	1	apb-1	not member	non-matrisome	non-matrisome	15.3648	15.3648	0	NA
daf-2	1	apc-1	not member	non-matrisome	non-matrisome	13.9053	13.9053	0	NA
daf-2	1	apd-3	not member	non-matrisome	non-matrisome	12.6603	12.6603	0	NA
daf-2	1	apg-1	not member	non-matrisome	non-matrisome	14.1735	14.1735	0	NA
daf-2	1	aph-2	not member	non-matrisome	non-matrisome	12.6047	12.6047	0	NA
daf-2	1	apm-1	not member	non-matrisome	non-matrisome	14.5043	14.5043	0	NA
daf-2	1	app-1	not member	non-matrisome	non-matrisome	15.8587	15.8587	0	NA
daf-2	1	aps-1	not member	non-matrisome	non-matrisome	15.0226	15.0226	0	NA
daf-2	1	aps-2	not member	non-matrisome	non-matrisome	15.1357	15.1357	0	NA
daf-2	1	apy-1	not member	non-matrisome	non-matrisome	16.395	16.395	0	NA
daf-2	1	aqp-1	not member	non-matrisome	non-matrisome	14.258	14.258	0	NA
daf-2	1	aqp-11	not member	non-matrisome	non-matrisome	14.0784	14.0784	0	NA
daf-2	1	aqp-2	not member	non-matrisome	non-matrisome	17.1	17.1	0	NA
daf-2	1	aqp-4	not member	non-matrisome	non-matrisome	15.6674	15.6674	0	NA
daf-2	1	aqp-7	not member	non-matrisome	non-matrisome	16.0934	16.0934	0	NA
daf-2	1	arch-1	not member	non-matrisome	non-matrisome	12.8555	12.8555	0	NA
daf-2	1	ard-1	not member	non-matrisome	non-matrisome	19.5667	19.5667	0	NA
daf-2	1	arf-1,2	not member	non-matrisome	non-matrisome	17.87	17.87	0	NA
daf-2	1	arf-3	not member	non-matrisome	non-matrisome	17.3447	17.3447	0	NA
daf-2	1	arf-6	not member	non-matrisome	non-matrisome	14.1755	14.1755	0	NA
daf-2	1	argk-1	not member	non-matrisome	non-matrisome	14.4981	14.4981	0	NA
daf-2	1	arl-1	not member	non-matrisome	non-matrisome	15.014	15.014	0	NA
daf-2	1	arl-8	not member	non-matrisome	non-matrisome	16.0497	16.0497	0	NA
daf-2	1	arp-1	not member	non-matrisome	non-matrisome	15.9287	15.9287	0	NA
daf-2	1	arp-11	not member	non-matrisome	non-matrisome	13.8617	13.8617	0	NA
daf-2	1	arr-1	not member	non-matrisome	non-matrisome	13.3829	13.3829	0	NA
daf-2	1	arrd-14	not member	non-matrisome	non-matrisome	13.7077	13.7077	0	NA
daf-2	1	arrd-25	not member	non-matrisome	non-matrisome	15.4817	15.4817	0	NA
daf-2	1	art-1	not member	non-matrisome	non-matrisome	17.117	17.117	0	NA
daf-2	1	arx-1	not member	non-matrisome	non-matrisome	16.0866	16.0866	0	NA
daf-2	1	arx-2	not member	non-matrisome	non-matrisome	15.7426	15.7426	0	NA
daf-2	1	arx-3	not member	non-matrisome	non-matrisome	15.7175	15.7175	0	NA
daf-2	1	arx-4	not member	non-matrisome	non-matrisome	15.2189	15.2189	0	NA
daf-2	1	arx-5	not member	non-matrisome	non-matrisome	15.0998	15.0998	0	NA
daf-2	1	arx-6	not member	non-matrisome	non-matrisome	15.6211	15.6211	0	NA
daf-2	1	arx-7	not member	non-matrisome	non-matrisome	15.8478	15.8478	0	NA
daf-2	1	asah-1	not member	non-matrisome	non-matrisome	12.9661	12.9661	0	NA
daf-2	1	asah-2	not member	non-matrisome	non-matrisome	10.797	10.797	0	NA
daf-2	1	asb-1	not member	non-matrisome	non-matrisome	17.4336	17.4336	0	NA
daf-2	1	asb-2	not member	non-matrisome	non-matrisome	18.9022	18.9022	0	NA
daf-2	1	asc-1	not member	non-matrisome	non-matrisome	14.7916	14.7916	0	NA
daf-2	1	asd-1	not member	non-matrisome	non-matrisome	12.7006	12.7006	0	NA
daf-2	1	asd-2	not member	non-matrisome	non-matrisome	17.5857	17.5857	0	NA
daf-2	1	asf-1	not member	non-matrisome	non-matrisome	15.6554	15.6554	0	NA
daf-2	1	asfl-1	not member	non-matrisome	non-matrisome	14.1772	14.1772	0	NA
daf-2	1	asg-1	not member	non-matrisome	non-matrisome	17.7645	17.7645	0	NA
daf-2	1	asg-2	not member	non-matrisome	non-matrisome	19.5499	19.5499	0	NA
daf-2	1	asm-2	not member	non-matrisome	non-matrisome	12.6973	12.6973	0	NA
daf-2	1	asm-3	not member	non-matrisome	non-matrisome	13.3297	13.3297	0	NA
daf-2	1	asna-1	not member	non-matrisome	non-matrisome	15.5212	15.5212	0	NA
daf-2	1	asns-2	not member	non-matrisome	non-matrisome	16.3606	16.3606	0	NA
daf-2	1	asp-1	not member	non-matrisome	non-matrisome	19.3413	19.3413	0	NA
daf-2	1	asp-10	not member	non-matrisome	non-matrisome	16.8479	16.8479	0	NA
daf-2	1	asp-12	not member	non-matrisome	non-matrisome	12.7637	12.7637	0	NA
daf-2	1	asp-13	not member	non-matrisome	non-matrisome	17.342	17.342	0	NA
daf-2	1	asp-14	not member	non-matrisome	non-matrisome	16.7693	16.7693	0	NA
daf-2	1	asp-2	not member	non-matrisome	non-matrisome	17.9193	17.9193	0	NA
daf-2	1	asp-3	member	Matrisome-associated	ECM Regulators	18.3324	18.3324	0	NA
daf-2	1	asp-4	member	Matrisome-associated	ECM Regulators	17.0591	17.0591	0	NA
daf-2	1	asp-5	not member	non-matrisome	non-matrisome	18.5492	18.5492	0	NA
daf-2	1	asp-6	not member	non-matrisome	non-matrisome	18.9337	18.9337	0	NA
daf-2	1	asp-8	not member	non-matrisome	non-matrisome	14.4988	14.4988	0	NA
daf-2	1	aspm-1	not member	non-matrisome	non-matrisome	12.3031	12.3031	0	NA
daf-2	1	atad-3	not member	non-matrisome	non-matrisome	16.7823	16.7823	0	NA
daf-2	1	atf-7	not member	non-matrisome	non-matrisome	12.03	12.03	0	NA
daf-2	1	atg-18	not member	non-matrisome	non-matrisome	14.9315	14.9315	0	NA
daf-2	1	atg-2	not member	non-matrisome	non-matrisome	15.1791	15.1791	0	NA
daf-2	1	atg-3	not member	non-matrisome	non-matrisome	14.0225	14.0225	0	NA
daf-2	1	atg-4,1	not member	non-matrisome	non-matrisome	13.9723	13.9723	0	NA
daf-2	1	atg-5	not member	non-matrisome	non-matrisome	13.9775	13.9775	0	NA
daf-2	1	atg-7	not member	non-matrisome	non-matrisome	13.9173	13.9173	0	NA
daf-2	1	atg-9	not member	non-matrisome	non-matrisome	10.8183	10.8183	0	NA
daf-2	1	atgp-1	not member	non-matrisome	non-matrisome	15.3342	15.3342	0	NA
daf-2	1	atgp-2	not member	non-matrisome	non-matrisome	13.7179	13.7179	0	NA
daf-2	1	ath-1	not member	non-matrisome	non-matrisome	14.1548	14.1548	0	NA
daf-2	1	atic-1	not member	non-matrisome	non-matrisome	16.5781	16.5781	0	NA
daf-2	1	atln-1	not member	non-matrisome	non-matrisome	16.7656	16.7656	0	NA
daf-2	1	atn-1	not member	non-matrisome	non-matrisome	11.1742	11.1742	0	NA
daf-2	1	atp-2	not member	non-matrisome	non-matrisome	20.5067	20.5067	0	NA
daf-2	1	atp-3	not member	non-matrisome	non-matrisome	19.7515	19.7515	0	NA
daf-2	1	atp-4	not member	non-matrisome	non-matrisome	21.1964	21.1964	0	NA
daf-2	1	atp-5	not member	non-matrisome	non-matrisome	21.0843	21.0843	0	NA
daf-2	1	atp-6	not member	non-matrisome	non-matrisome	16.9417	16.9417	0	NA
daf-2	1	attf-2	not member	non-matrisome	non-matrisome	17.9874	17.9874	0	NA
daf-2	1	attf-6	not member	non-matrisome	non-matrisome	12.4844	12.4844	0	NA
daf-2	1	atx-2	not member	non-matrisome	non-matrisome	16.2912	16.2912	0	NA
daf-2	1	B0001,4	not member	non-matrisome	non-matrisome	14.7243	14.7243	0	NA
daf-2	1	B0024,10	not member	non-matrisome	non-matrisome	12.9189	12.9189	0	NA
daf-2	1	B0024,11	not member	non-matrisome	non-matrisome	14.2128	14.2128	0	NA
daf-2	1	B0024,13	not member	non-matrisome	non-matrisome	13.2058	13.2058	0	NA
daf-2	1	B0035,1	not member	non-matrisome	non-matrisome	14.7268	14.7268	0	NA
daf-2	1	B0035,13	not member	non-matrisome	non-matrisome	14.3459	14.3459	0	NA
daf-2	1	B0035,15	not member	non-matrisome	non-matrisome	14.3699	14.3699	0	NA
daf-2	1	B0035,3	not member	non-matrisome	non-matrisome	14.5109	14.5109	0	NA
daf-2	1	B0035,6	not member	non-matrisome	non-matrisome	10.7669	10.7669	0	NA
daf-2	1	B0041,8	not member	non-matrisome	non-matrisome	14.828	14.828	0	NA
daf-2	1	B0205,10	not member	non-matrisome	non-matrisome	14.2279	14.2279	0	NA
daf-2	1	B0205,13	not member	non-matrisome	non-matrisome	13.3277	13.3277	0	NA
daf-2	1	B0205,6	not member	non-matrisome	non-matrisome	15.6836	15.6836	0	NA
daf-2	1	B0205,8	not member	non-matrisome	non-matrisome	13.8129	13.8129	0	NA
daf-2	1	B0207,6	not member	non-matrisome	non-matrisome	14.6104	14.6104	0	NA
daf-2	1	B0222,5	not member	non-matrisome	non-matrisome	14.9102	14.9102	0	NA
daf-2	1	B0228,7	not member	non-matrisome	non-matrisome	14.8775	14.8775	0	NA
daf-2	1	B0238,1	not member	non-matrisome	non-matrisome	16.3162	16.3162	0	NA
daf-2	1	B0238,11	not member	non-matrisome	non-matrisome	15.0187	15.0187	0	NA
daf-2	1	B0250,5	not member	non-matrisome	non-matrisome	17.2613	17.2613	0	NA
daf-2	1	B0261,7	not member	non-matrisome	non-matrisome	10.8127	10.8127	0	NA
daf-2	1	B0261,8	not member	non-matrisome	non-matrisome	12.8024	12.8024	0	NA
daf-2	1	B0272,3	not member	non-matrisome	non-matrisome	18.1081	18.1081	0	NA
daf-2	1	B0272,4	not member	non-matrisome	non-matrisome	13.7543	13.7543	0	NA
daf-2	1	B0280,13	not member	non-matrisome	non-matrisome	12.272	12.272	0	NA
daf-2	1	B0280,9	not member	non-matrisome	non-matrisome	13.6069	13.6069	0	NA
daf-2	1	B0285,4	not member	non-matrisome	non-matrisome	15.1532	15.1532	0	NA
daf-2	1	B0286,3	not member	non-matrisome	non-matrisome	16.6058	16.6058	0	NA
daf-2	1	B0303,14	not member	non-matrisome	non-matrisome	13.1232	13.1232	0	NA
daf-2	1	B0303,3	not member	non-matrisome	non-matrisome	18.5457	18.5457	0	NA
daf-2	1	B0303,7	not member	non-matrisome	non-matrisome	13.3021	13.3021	0	NA
daf-2	1	B0310,1	not member	non-matrisome	non-matrisome	13.4458	13.4458	0	NA
daf-2	1	B0334,3	not member	non-matrisome	non-matrisome	17.3204	17.3204	0	NA
daf-2	1	B0336,3	not member	non-matrisome	non-matrisome	14.2644	14.2644	0	NA
daf-2	1	B0361,3	not member	non-matrisome	non-matrisome	11.6812	11.6812	0	NA
daf-2	1	B0361,6	not member	non-matrisome	non-matrisome	13.5726	13.5726	0	NA
daf-2	1	B0379,1	not member	non-matrisome	non-matrisome	15.8158	15.8158	0	NA
daf-2	1	B0393,9	not member	non-matrisome	non-matrisome	15.0503	15.0503	0	NA
daf-2	1	B0395,3	not member	non-matrisome	non-matrisome	15.941	15.941	0	NA
daf-2	1	B0403,3	not member	non-matrisome	non-matrisome	10.7992	10.7992	0	NA
daf-2	1	B0410,3	not member	non-matrisome	non-matrisome	12.0448	12.0448	0	NA
daf-2	1	B0416,5	not member	non-matrisome	non-matrisome	14.735	14.735	0	NA
daf-2	1	B0464,6	not member	non-matrisome	non-matrisome	13.5714	13.5714	0	NA
daf-2	1	B0464,9	not member	non-matrisome	non-matrisome	12.9912	12.9912	0	NA
daf-2	1	B0491,5	not member	non-matrisome	non-matrisome	17.4326	17.4326	0	NA
daf-2	1	B0495,5	not member	non-matrisome	non-matrisome	14.0907	14.0907	0	NA
daf-2	1	B0495,7	not member	non-matrisome	non-matrisome	18.2538	18.2538	0	NA
daf-2	1	B0495,8	not member	non-matrisome	non-matrisome	14.2614	14.2614	0	NA
daf-2	1	B0495,9	not member	non-matrisome	non-matrisome	15.5595	15.5595	0	NA
daf-2	1	B0507,2	not member	non-matrisome	non-matrisome	14.0994	14.0994	0	NA
daf-2	1	B0511,6	not member	non-matrisome	non-matrisome	16.4427	16.4427	0	NA
daf-2	1	B0513,4	not member	non-matrisome	non-matrisome	17.7876	17.7876	0	NA
daf-2	1	B0513,5	not member	non-matrisome	non-matrisome	15.079	15.079	0	NA
daf-2	1	B0546,5;CELE_F16D3,6	not member	non-matrisome	non-matrisome	10.8292	10.8292	0	NA
daf-2	1	B0564,2	not member	non-matrisome	non-matrisome	13.8718	13.8718	0	NA
daf-2	1	B0564,7	not member	non-matrisome	non-matrisome	12.4467	12.4467	0	NA
daf-2	1	baf-1	not member	non-matrisome	non-matrisome	17.4081	17.4081	0	NA
daf-2	1	bag-1	not member	non-matrisome	non-matrisome	16.199	16.199	0	NA
daf-2	1	bam-2	not member	non-matrisome	non-matrisome	12.3114	12.3114	0	NA
daf-2	1	bas-1	not member	non-matrisome	non-matrisome	13.9677	13.9677	0	NA
daf-2	1	bath-4	not member	non-matrisome	non-matrisome	13.3075	13.3075	0	NA
daf-2	1	bca-1	not member	non-matrisome	non-matrisome	15.0125	15.0125	0	NA
daf-2	1	bca-2	not member	non-matrisome	non-matrisome	16.1604	16.1604	0	NA
daf-2	1	bcat-1	not member	non-matrisome	non-matrisome	15.4571	15.4571	0	NA
daf-2	1	bckd-1b	not member	non-matrisome	non-matrisome	15.6298	15.6298	0	NA
daf-2	1	bcmo-2	not member	non-matrisome	non-matrisome	14.5062	14.5062	0	NA
daf-2	1	bcs-1	not member	non-matrisome	non-matrisome	12.8549	12.8549	0	NA
daf-2	1	BE0003N10,1	not member	non-matrisome	non-matrisome	13.4445	13.4445	0	NA
daf-2	1	ben-1	not member	non-matrisome	non-matrisome	17.7608	17.7608	0	NA
daf-2	1	best-14	not member	non-matrisome	non-matrisome	15.5352	15.5352	0	NA
daf-2	1	bet-1	not member	non-matrisome	non-matrisome	13.3357	13.3357	0	NA
daf-2	1	bgal-1	not member	non-matrisome	non-matrisome	14.3443	14.3443	0	NA
daf-2	1	bicd-1	not member	non-matrisome	non-matrisome	14.4977	14.4977	0	NA
daf-2	1	bir-1	not member	non-matrisome	non-matrisome	14.8837	14.8837	0	NA
daf-2	1	bli-4	not member	non-matrisome	non-matrisome	11.9332	11.9332	0	NA
daf-2	1	blos-1	not member	non-matrisome	non-matrisome	12.2912	12.2912	0	NA
daf-2	1	blos-2	not member	non-matrisome	non-matrisome	14.7308	14.7308	0	NA
daf-2	1	blos-7	not member	non-matrisome	non-matrisome	13.263	13.263	0	NA
daf-2	1	bmk-1	not member	non-matrisome	non-matrisome	13.5725	13.5725	0	NA
daf-2	1	bmy-1	not member	non-matrisome	non-matrisome	14.0798	14.0798	0	NA
daf-2	1	bpnt-1	not member	non-matrisome	non-matrisome	14.3556	14.3556	0	NA
daf-2	1	bra-2	not member	non-matrisome	non-matrisome	12.0348	12.0348	0	NA
daf-2	1	brap-2	not member	non-matrisome	non-matrisome	10.7634	10.7634	0	NA
daf-2	1	bre-1	not member	non-matrisome	non-matrisome	15.8759	15.8759	0	NA
daf-2	1	brf-1	not member	non-matrisome	non-matrisome	12.5013	12.5013	0	NA
daf-2	1	brp-1	not member	non-matrisome	non-matrisome	15.8615	15.8615	0	NA
daf-2	1	btb-14	not member	non-matrisome	non-matrisome	13.8908	13.8908	0	NA
daf-2	1	bub-1	not member	non-matrisome	non-matrisome	14.0879	14.0879	0	NA
daf-2	1	bub-3	not member	non-matrisome	non-matrisome	15.9937	15.9937	0	NA
daf-2	1	byn-1	not member	non-matrisome	non-matrisome	13.5585	13.5585	0	NA
daf-2	1	C01A2,4	not member	non-matrisome	non-matrisome	14.8081	14.8081	0	NA
daf-2	1	C01B10,10	not member	non-matrisome	non-matrisome	13.3042	13.3042	0	NA
daf-2	1	C01B10,11	not member	non-matrisome	non-matrisome	14.625	14.625	0	NA
daf-2	1	C01B10,3	not member	non-matrisome	non-matrisome	14.9352	14.9352	0	NA
daf-2	1	C01B10,6	not member	non-matrisome	non-matrisome	15.5229	15.5229	0	NA
daf-2	1	C01B10,8	not member	non-matrisome	non-matrisome	13.6502	13.6502	0	NA
daf-2	1	C01B4,6	not member	non-matrisome	non-matrisome	14.5078	14.5078	0	NA
daf-2	1	C01B4,7	not member	non-matrisome	non-matrisome	10.8584	10.8584	0	NA
daf-2	1	C01F1,1	not member	non-matrisome	non-matrisome	12.9932	12.9932	0	NA
daf-2	1	C01F1,3	not member	non-matrisome	non-matrisome	15.1369	15.1369	0	NA
daf-2	1	C01G10,14;C25D7,1	not member	non-matrisome	non-matrisome	11.6399	11.6399	0	NA
daf-2	1	C01G10,7	not member	non-matrisome	non-matrisome	13.507	13.507	0	NA
daf-2	1	C01G10,8	not member	non-matrisome	non-matrisome	15.8193	15.8193	0	NA
daf-2	1	C01G10,9	not member	non-matrisome	non-matrisome	13.1981	13.1981	0	NA
daf-2	1	C01G5,5	not member	non-matrisome	non-matrisome	13.6093	13.6093	0	NA
daf-2	1	C01G5,9	not member	non-matrisome	non-matrisome	14.019	14.019	0	NA
daf-2	1	C01G6,3	not member	non-matrisome	non-matrisome	16.5571	16.5571	0	NA
daf-2	1	C01H6,4	not member	non-matrisome	non-matrisome	12.8054	12.8054	0	NA
daf-2	1	C02B10,3	not member	non-matrisome	non-matrisome	15.3321	15.3321	0	NA
daf-2	1	C02B10,4	not member	non-matrisome	non-matrisome	16.5333	16.5333	0	NA
daf-2	1	C02C2,6	not member	non-matrisome	non-matrisome	13.8858	13.8858	0	NA
daf-2	1	C02D5,4	not member	non-matrisome	non-matrisome	17.392	17.392	0	NA
daf-2	1	C02F12,5	not member	non-matrisome	non-matrisome	15.5631	15.5631	0	NA
daf-2	1	C02F5,3	not member	non-matrisome	non-matrisome	14.4166	14.4166	0	NA
daf-2	1	C02F5,6	not member	non-matrisome	non-matrisome	12.8804	12.8804	0	NA
daf-2	1	C02G6,2	not member	non-matrisome	non-matrisome	16.4149	16.4149	0	NA
daf-2	1	C03A3,2	not member	non-matrisome	non-matrisome	15.3112	15.3112	0	NA
daf-2	1	C03C11,1	not member	non-matrisome	non-matrisome	12.7066	12.7066	0	NA
daf-2	1	C03F11,3	not member	non-matrisome	non-matrisome	13.499	13.499	0	NA
daf-2	1	C03G6,17	not member	non-matrisome	non-matrisome	14.8739	14.8739	0	NA
daf-2	1	C03G6,5	not member	non-matrisome	non-matrisome	15.5504	15.5504	0	NA
daf-2	1	C03H5,3	not member	non-matrisome	non-matrisome	14.5348	14.5348	0	NA
daf-2	1	C04C11,1	not member	non-matrisome	non-matrisome	13.9441	13.9441	0	NA
daf-2	1	C04F12,1	not member	non-matrisome	non-matrisome	13.5762	13.5762	0	NA
daf-2	1	C04F12,5	not member	non-matrisome	non-matrisome	14.6199	14.6199	0	NA
daf-2	1	C04F5,8	not member	non-matrisome	non-matrisome	13.0189	13.0189	0	NA
daf-2	1	C04G2,2;CELE_W01B6,2	not member	non-matrisome	non-matrisome	11.8496	11.8496	0	NA
daf-2	1	C04G2,9	not member	non-matrisome	non-matrisome	15.246	15.246	0	NA
daf-2	1	C04G6,4	not member	non-matrisome	non-matrisome	12.238	12.238	0	NA
daf-2	1	C04H5,1	not member	non-matrisome	non-matrisome	13.8253	13.8253	0	NA
daf-2	1	C04H5,7	not member	non-matrisome	non-matrisome	12.5876	12.5876	0	NA
daf-2	1	C05C10,3	not member	non-matrisome	non-matrisome	16.6411	16.6411	0	NA
daf-2	1	C05C12,5	not member	non-matrisome	non-matrisome	10.7787	10.7787	0	NA
daf-2	1	C05C8,1	not member	non-matrisome	non-matrisome	14.4368	14.4368	0	NA
daf-2	1	C05C8,2	not member	non-matrisome	non-matrisome	13.4815	13.4815	0	NA
daf-2	1	C05C8,7	not member	non-matrisome	non-matrisome	13.2259	13.2259	0	NA
daf-2	1	C05D11,1	not member	non-matrisome	non-matrisome	15.5099	15.5099	0	NA
daf-2	1	C05D11,5	not member	non-matrisome	non-matrisome	13.939	13.939	0	NA
daf-2	1	C05D2,8	not member	non-matrisome	non-matrisome	14.0425	14.0425	0	NA
daf-2	1	C05D9,3	not member	non-matrisome	non-matrisome	15.0572	15.0572	0	NA
daf-2	1	C05D9,9	not member	non-matrisome	non-matrisome	14.5467	14.5467	0	NA
daf-2	1	C05G5,2	not member	non-matrisome	non-matrisome	13.5375	13.5375	0	NA
daf-2	1	C06A1,2	not member	non-matrisome	non-matrisome	15.4487	15.4487	0	NA
daf-2	1	C06A6,4	not member	non-matrisome	non-matrisome	17.3719	17.3719	0	NA
daf-2	1	C06A6,5	not member	non-matrisome	non-matrisome	15.4518	15.4518	0	NA
daf-2	1	C06A8,3	not member	non-matrisome	non-matrisome	21.349	21.349	0	NA
daf-2	1	C06B3,6	not member	non-matrisome	non-matrisome	13.5243	13.5243	0	NA
daf-2	1	C06E1,9	not member	non-matrisome	non-matrisome	12.8054	12.8054	0	NA
daf-2	1	C06G3,5	not member	non-matrisome	non-matrisome	17.7653	17.7653	0	NA
daf-2	1	C06H2,2	not member	non-matrisome	non-matrisome	12.0765	12.0765	0	NA
daf-2	1	C06H5,6	not member	non-matrisome	non-matrisome	14.0865	14.0865	0	NA
daf-2	1	C07A12,7	not member	non-matrisome	non-matrisome	16.143	16.143	0	NA
daf-2	1	C07A9,2	not member	non-matrisome	non-matrisome	13.8523	13.8523	0	NA
daf-2	1	C07D10,5	not member	non-matrisome	non-matrisome	11.4374	11.4374	0	NA
daf-2	1	C07D8,6	not member	non-matrisome	non-matrisome	18.1944	18.1944	0	NA
daf-2	1	C07E3,3	not member	non-matrisome	non-matrisome	10.6948	10.6948	0	NA
daf-2	1	C07G3,10	not member	non-matrisome	non-matrisome	10.7269	10.7269	0	NA
daf-2	1	C07H6,2	not member	non-matrisome	non-matrisome	14.6768	14.6768	0	NA
daf-2	1	C08A9,10	not member	non-matrisome	non-matrisome	13.1764	13.1764	0	NA
daf-2	1	C08B11,3	not member	non-matrisome	non-matrisome	12.3699	12.3699	0	NA
daf-2	1	C08B11,9	not member	non-matrisome	non-matrisome	16.2373	16.2373	0	NA
daf-2	1	C08B6,8	not member	non-matrisome	non-matrisome	13.3283	13.3283	0	NA
daf-2	1	C08E8,4	not member	non-matrisome	non-matrisome	15.7176	15.7176	0	NA
daf-2	1	C08F8,2	not member	non-matrisome	non-matrisome	13.1976	13.1976	0	NA
daf-2	1	C08F8,3	not member	non-matrisome	non-matrisome	14.1363	14.1363	0	NA
daf-2	1	C08F8,9	not member	non-matrisome	non-matrisome	17.2487	17.2487	0	NA
daf-2	1	C09F5,1	not member	non-matrisome	non-matrisome	12.799	12.799	0	NA
daf-2	1	C09F9,2	not member	non-matrisome	non-matrisome	11.4576	11.4576	0	NA
daf-2	1	C09G4,4	not member	non-matrisome	non-matrisome	10.7794	10.7794	0	NA
daf-2	1	C09G9,1	not member	non-matrisome	non-matrisome	14.2113	14.2113	0	NA
daf-2	1	C10B5,3	not member	non-matrisome	non-matrisome	15.3672	15.3672	0	NA
daf-2	1	C10C5,2	not member	non-matrisome	non-matrisome	17.515	17.515	0	NA
daf-2	1	C10C5,4	not member	non-matrisome	non-matrisome	14.6628	14.6628	0	NA
daf-2	1	C10G8,4	not member	non-matrisome	non-matrisome	18.7666	18.7666	0	NA
daf-2	1	C10G8,8	not member	non-matrisome	non-matrisome	15.1841	15.1841	0	NA
daf-2	1	C11D2,4	not member	non-matrisome	non-matrisome	12.7973	12.7973	0	NA
daf-2	1	C11D2,7	not member	non-matrisome	non-matrisome	15.7086	15.7086	0	NA
daf-2	1	C12D12,1	not member	non-matrisome	non-matrisome	15.262	15.262	0	NA
daf-2	1	C12D8,1	not member	non-matrisome	non-matrisome	18.1536	18.1536	0	NA
daf-2	1	C13B4,1	not member	non-matrisome	non-matrisome	13.0525	13.0525	0	NA
daf-2	1	C13B7,6	not member	non-matrisome	non-matrisome	13.7085	13.7085	0	NA
daf-2	1	C14A4,3	not member	non-matrisome	non-matrisome	11.8162	11.8162	0	NA
daf-2	1	C14B1,8	not member	non-matrisome	non-matrisome	10.9728	10.9728	0	NA
daf-2	1	C14B9,10	not member	non-matrisome	non-matrisome	19.0604	19.0604	0	NA
daf-2	1	C14B9,2	not member	non-matrisome	non-matrisome	16.0437	16.0437	0	NA
daf-2	1	C14B9,8	not member	non-matrisome	non-matrisome	14.2133	14.2133	0	NA
daf-2	1	C14C10,5	not member	non-matrisome	non-matrisome	17.7263	17.7263	0	NA
daf-2	1	C14C6,2	not member	non-matrisome	non-matrisome	16.7858	16.7858	0	NA
daf-2	1	C14C6,5	not member	non-matrisome	non-matrisome	14.5702	14.5702	0	NA
daf-2	1	C14C6,6	not member	non-matrisome	non-matrisome	14.354	14.354	0	NA
daf-2	1	C14F11,4	not member	non-matrisome	non-matrisome	16.1754	16.1754	0	NA
daf-2	1	C14F11,6	not member	non-matrisome	non-matrisome	16.9442	16.9442	0	NA
daf-2	1	C14H10,2	not member	non-matrisome	non-matrisome	12.8037	12.8037	0	NA
daf-2	1	C14H10,3	not member	non-matrisome	non-matrisome	14.2597	14.2597	0	NA
daf-2	1	C15B12,1	not member	non-matrisome	non-matrisome	10.8208	10.8208	0	NA
daf-2	1	C15B12,8	not member	non-matrisome	non-matrisome	12.8628	12.8628	0	NA
daf-2	1	C15C6,3	not member	non-matrisome	non-matrisome	11.9172	11.9172	0	NA
daf-2	1	C15C7,5	not member	non-matrisome	non-matrisome	15.0031	15.0031	0	NA
daf-2	1	C15C7,7	not member	non-matrisome	non-matrisome	13.5896	13.5896	0	NA
daf-2	1	C15H9,4	not member	non-matrisome	non-matrisome	13.8361	13.8361	0	NA
daf-2	1	C15H9,9	not member	non-matrisome	non-matrisome	18.4663	18.4663	0	NA
daf-2	1	C16A3,4	not member	non-matrisome	non-matrisome	14.951	14.951	0	NA
daf-2	1	C16A3,5	not member	non-matrisome	non-matrisome	16.8913	16.8913	0	NA
daf-2	1	C16A3,6	not member	non-matrisome	non-matrisome	10.7527	10.7527	0	NA
daf-2	1	C16C10,2	not member	non-matrisome	non-matrisome	13.8076	13.8076	0	NA
daf-2	1	C16C10,3	not member	non-matrisome	non-matrisome	13.5922	13.5922	0	NA
daf-2	1	C16C10,4	not member	non-matrisome	non-matrisome	16.5973	16.5973	0	NA
daf-2	1	C16C10,8	not member	non-matrisome	non-matrisome	13.7405	13.7405	0	NA
daf-2	1	C16C2,4	not member	non-matrisome	non-matrisome	14.5064	14.5064	0	NA
daf-2	1	C16E9,1	member	Core matrisome	ECM Glycoproteins	10.8099	10.8099	0	NA
daf-2	1	C17C3,1	not member	non-matrisome	non-matrisome	13.9396	13.9396	0	NA
daf-2	1	C17F3,1	not member	non-matrisome	non-matrisome	14.038	14.038	0	NA
daf-2	1	C17F4,7	not member	non-matrisome	non-matrisome	17.2586	17.2586	0	NA
daf-2	1	C17G1,2	not member	non-matrisome	non-matrisome	15.1729	15.1729	0	NA
daf-2	1	C17G10,1	member	Matrisome-associated	ECM Regulators	13.8023	13.8023	0	NA
daf-2	1	C17G10,2	not member	non-matrisome	non-matrisome	14.1882	14.1882	0	NA
daf-2	1	C17H12,11	not member	non-matrisome	non-matrisome	13.1944	13.1944	0	NA
daf-2	1	C17H12,2	not member	non-matrisome	non-matrisome	12.5571	12.5571	0	NA
daf-2	1	C17H12,4	not member	non-matrisome	non-matrisome	14.5531	14.5531	0	NA
daf-2	1	C17H12,8	not member	non-matrisome	non-matrisome	13.8333	13.8333	0	NA
daf-2	1	C18A3,3	not member	non-matrisome	non-matrisome	14.7481	14.7481	0	NA
daf-2	1	C18B12,6	not member	non-matrisome	non-matrisome	10.7862	10.7862	0	NA
daf-2	1	C18B2,3	not member	non-matrisome	non-matrisome	16.298	16.298	0	NA
daf-2	1	C18B2,4	not member	non-matrisome	non-matrisome	15.6442	15.6442	0	NA
daf-2	1	C18B2,5	not member	non-matrisome	non-matrisome	16.8432	16.8432	0	NA
daf-2	1	C18C4,5	not member	non-matrisome	non-matrisome	14.6418	14.6418	0	NA
daf-2	1	C18D11,1	not member	non-matrisome	non-matrisome	15.3249	15.3249	0	NA
daf-2	1	C18D11,3	not member	non-matrisome	non-matrisome	13.9824	13.9824	0	NA
daf-2	1	C18E3,5	not member	non-matrisome	non-matrisome	10.6088	10.6088	0	NA
daf-2	1	C18E9,2	not member	non-matrisome	non-matrisome	14.5866	14.5866	0	NA
daf-2	1	C18E9,4	not member	non-matrisome	non-matrisome	17.3616	17.3616	0	NA
daf-2	1	C18E9,5	not member	non-matrisome	non-matrisome	13.8083	13.8083	0	NA
daf-2	1	C18E9,9	not member	non-matrisome	non-matrisome	13.2549	13.2549	0	NA
daf-2	1	C18H7,1	member	Core matrisome	ECM Glycoproteins	13.2054	13.2054	0	NA
daf-2	1	C18H9,3/C18H9,2	not member	non-matrisome	non-matrisome	16.6392	16.6392	0	NA
daf-2	1	C18H9,6	not member	non-matrisome	non-matrisome	16.0035	16.0035	0	NA
daf-2	1	C23G10,2	not member	non-matrisome	non-matrisome	18.2958	18.2958	0	NA
daf-2	1	C23H3,2	not member	non-matrisome	non-matrisome	16.0004	16.0004	0	NA
daf-2	1	C23H3,3	not member	non-matrisome	non-matrisome	13.764	13.764	0	NA
daf-2	1	C23H4,3	not member	non-matrisome	non-matrisome	11.1427	11.1427	0	NA
daf-2	1	C23H5,15	not member	non-matrisome	non-matrisome	13.1173	13.1173	0	NA
daf-2	1	C23H5,8	not member	non-matrisome	non-matrisome	15.2507	15.2507	0	NA
daf-2	1	C24A3,1	not member	non-matrisome	non-matrisome	10.8135	10.8135	0	NA
daf-2	1	C24B5,4	not member	non-matrisome	non-matrisome	14.0858	14.0858	0	NA
daf-2	1	C24B9,3	member	Nematode-specific matrisome-associated	Secreted Factors	15.2871	15.2871	0	NA
daf-2	1	C24D10,6	not member	non-matrisome	non-matrisome	14.9538	14.9538	0	NA
daf-2	1	C24G6,8	not member	non-matrisome	non-matrisome	12.959	12.959	0	NA
daf-2	1	C24H11,5	not member	non-matrisome	non-matrisome	13.4696	13.4696	0	NA
daf-2	1	C24H12,4	not member	non-matrisome	non-matrisome	13.5206	13.5206	0	NA
daf-2	1	C25A1,1	not member	non-matrisome	non-matrisome	13.2594	13.2594	0	NA
daf-2	1	C25A1,4	not member	non-matrisome	non-matrisome	16.9883	16.9883	0	NA
daf-2	1	C25E10,10	not member	non-matrisome	non-matrisome	13.7418	13.7418	0	NA
daf-2	1	C25E10,8	not member	non-matrisome	non-matrisome	14.1618	14.1618	0	NA
daf-2	1	C25F9,11	not member	non-matrisome	non-matrisome	13.4597	13.4597	0	NA
daf-2	1	C25F9,4	not member	non-matrisome	non-matrisome	12.2119	12.2119	0	NA
daf-2	1	C25H3,3	not member	non-matrisome	non-matrisome	15.4683	15.4683	0	NA
daf-2	1	C25H3,7	not member	non-matrisome	non-matrisome	14.6845	14.6845	0	NA
daf-2	1	C25H3,9	not member	non-matrisome	non-matrisome	15.1139	15.1139	0	NA
daf-2	1	C26B9,3	not member	non-matrisome	non-matrisome	13.5685	13.5685	0	NA
daf-2	1	C26B9,5	not member	non-matrisome	non-matrisome	15.9509	15.9509	0	NA
daf-2	1	C26C6,9	not member	non-matrisome	non-matrisome	10.838	10.838	0	NA
daf-2	1	C26F1,3	not member	non-matrisome	non-matrisome	13.7412	13.7412	0	NA
daf-2	1	C26G2,2	not member	non-matrisome	non-matrisome	10.6405	10.6405	0	NA
daf-2	1	C27A7,5	not member	non-matrisome	non-matrisome	12.7917	12.7917	0	NA
daf-2	1	C27A7,6	not member	non-matrisome	non-matrisome	13.0526	13.0526	0	NA
daf-2	1	C27B7,5	not member	non-matrisome	non-matrisome	14.017	14.017	0	NA
daf-2	1	C27B7,9	not member	non-matrisome	non-matrisome	16.6782	16.6782	0	NA
daf-2	1	C27F2,10	not member	non-matrisome	non-matrisome	12.8543	12.8543	0	NA
daf-2	1	C27F2,4	not member	non-matrisome	non-matrisome	13.895	13.895	0	NA
daf-2	1	C27F2,9	not member	non-matrisome	non-matrisome	12.5338	12.5338	0	NA
daf-2	1	C27H5,2	not member	non-matrisome	non-matrisome	13.6923	13.6923	0	NA
daf-2	1	C27H6,8	not member	non-matrisome	non-matrisome	15.9218	15.9218	0	NA
daf-2	1	C28G1,5	not member	non-matrisome	non-matrisome	14.0871	14.0871	0	NA
daf-2	1	C28H8,3	not member	non-matrisome	non-matrisome	15.8693	15.8693	0	NA
daf-2	1	C29E4,12	not member	non-matrisome	non-matrisome	15.2363	15.2363	0	NA
daf-2	1	C29F3,7	not member	non-matrisome	non-matrisome	14.8487	14.8487	0	NA
daf-2	1	C29F5,1	not member	non-matrisome	non-matrisome	14.9402	14.9402	0	NA
daf-2	1	C29F7,1	not member	non-matrisome	non-matrisome	14.218	14.218	0	NA
daf-2	1	C29F7,2	not member	non-matrisome	non-matrisome	15.9394	15.9394	0	NA
daf-2	1	C29F7,3	not member	non-matrisome	non-matrisome	16.3221	16.3221	0	NA
daf-2	1	C29G2,6	not member	non-matrisome	non-matrisome	14.7356	14.7356	0	NA
daf-2	1	C29H12,2	not member	non-matrisome	non-matrisome	16.8722	16.8722	0	NA
daf-2	1	C30A5,3	not member	non-matrisome	non-matrisome	10.4152	10.4152	0	NA
daf-2	1	C30B5,4	not member	non-matrisome	non-matrisome	13.0737	13.0737	0	NA
daf-2	1	C30F12,5	not member	non-matrisome	non-matrisome	14.7587	14.7587	0	NA
daf-2	1	C30G12,2	not member	non-matrisome	non-matrisome	16.2511	16.2511	0	NA
daf-2	1	C30H6,8	not member	non-matrisome	non-matrisome	14.6646	14.6646	0	NA
daf-2	1	C30H6,9	not member	non-matrisome	non-matrisome	11.3216	11.3216	0	NA
daf-2	1	C30H7,2	not member	non-matrisome	non-matrisome	15.8419	15.8419	0	NA
daf-2	1	C31C9,2	not member	non-matrisome	non-matrisome	18.2156	18.2156	0	NA
daf-2	1	C31H5,6	not member	non-matrisome	non-matrisome	14.2395	14.2395	0	NA
daf-2	1	C32D5,10	not member	non-matrisome	non-matrisome	10.8039	10.8039	0	NA
daf-2	1	C32D5,3	not member	non-matrisome	non-matrisome	12.0807	12.0807	0	NA
daf-2	1	C32D5,8	not member	non-matrisome	non-matrisome	16.8846	16.8846	0	NA
daf-2	1	C32E8,4	not member	non-matrisome	non-matrisome	14.7502	14.7502	0	NA
daf-2	1	C32E8,9	not member	non-matrisome	non-matrisome	14.7308	14.7308	0	NA
daf-2	1	C32F10,8	not member	non-matrisome	non-matrisome	17.5484	17.5484	0	NA
daf-2	1	C33A12,1	not member	non-matrisome	non-matrisome	18.4581	18.4581	0	NA
daf-2	1	C33A12,19	not member	non-matrisome	non-matrisome	11.0975	11.0975	0	NA
daf-2	1	C33A12,3	not member	non-matrisome	non-matrisome	13.2621	13.2621	0	NA
daf-2	1	C33A12,4	not member	non-matrisome	non-matrisome	12.7655	12.7655	0	NA
daf-2	1	C33C12,10	not member	non-matrisome	non-matrisome	13.3062	13.3062	0	NA
daf-2	1	C33F10,12;CELE_T05F1,8	not member	non-matrisome	non-matrisome	12.5926	12.5926	0	NA
daf-2	1	C33F10,14	not member	non-matrisome	non-matrisome	15.6579	15.6579	0	NA
daf-2	1	C33G8,4	not member	non-matrisome	non-matrisome	14.1012	14.1012	0	NA
daf-2	1	C34B2,10	not member	non-matrisome	non-matrisome	14.7032	14.7032	0	NA
daf-2	1	C34B2,5	not member	non-matrisome	non-matrisome	15.3488	15.3488	0	NA
daf-2	1	C34B2,8	not member	non-matrisome	non-matrisome	15.6217	15.6217	0	NA
daf-2	1	C34C12,8	not member	non-matrisome	non-matrisome	17.0195	17.0195	0	NA
daf-2	1	C34C6,4	not member	non-matrisome	non-matrisome	13.9708	13.9708	0	NA
daf-2	1	C34D10,2	not member	non-matrisome	non-matrisome	14.6679	14.6679	0	NA
daf-2	1	C34D4,4	not member	non-matrisome	non-matrisome	12.6571	12.6571	0	NA
daf-2	1	C34E7,4	not member	non-matrisome	non-matrisome	17.257	17.257	0	NA
daf-2	1	C34F11,5	not member	non-matrisome	non-matrisome	17.4426	17.4426	0	NA
daf-2	1	C34H4,1	not member	non-matrisome	non-matrisome	12.7994	12.7994	0	NA
daf-2	1	C35A5,8	not member	non-matrisome	non-matrisome	14.9326	14.9326	0	NA
daf-2	1	C35B1,5	not member	non-matrisome	non-matrisome	18.9208	18.9208	0	NA
daf-2	1	C35C5,3	not member	non-matrisome	non-matrisome	13.6092	13.6092	0	NA
daf-2	1	C35C5,8	not member	non-matrisome	non-matrisome	11.9192	11.9192	0	NA
daf-2	1	C35D10,1	not member	non-matrisome	non-matrisome	13.5917	13.5917	0	NA
daf-2	1	C35D10,10	not member	non-matrisome	non-matrisome	14.459	14.459	0	NA
daf-2	1	C35D10,13	not member	non-matrisome	non-matrisome	15.3992	15.3992	0	NA
daf-2	1	C35D10,5	not member	non-matrisome	non-matrisome	12.7189	12.7189	0	NA
daf-2	1	C35D10,6	not member	non-matrisome	non-matrisome	14.0831	14.0831	0	NA
daf-2	1	C35E7,11	not member	non-matrisome	non-matrisome	12.6905	12.6905	0	NA
daf-2	1	C36A4,4	not member	non-matrisome	non-matrisome	15.7835	15.7835	0	NA
daf-2	1	C36B7,6	not member	non-matrisome	non-matrisome	14.6334	14.6334	0	NA
daf-2	1	C36C5,12	not member	non-matrisome	non-matrisome	13.5513	13.5513	0	NA
daf-2	1	C36C5,5	not member	non-matrisome	non-matrisome	13.2728	13.2728	0	NA
daf-2	1	C36E6,1	not member	non-matrisome	non-matrisome	14.2478	14.2478	0	NA
daf-2	1	C37C3,2	not member	non-matrisome	non-matrisome	16.0139	16.0139	0	NA
daf-2	1	C37H5,13	not member	non-matrisome	non-matrisome	14.8527	14.8527	0	NA
daf-2	1	C38C10,2	not member	non-matrisome	non-matrisome	14.8861	14.8861	0	NA
daf-2	1	C38H2,2	not member	non-matrisome	non-matrisome	13.8034	13.8034	0	NA
daf-2	1	C39B5,5	not member	non-matrisome	non-matrisome	15.8139	15.8139	0	NA
daf-2	1	C39B5,6	not member	non-matrisome	non-matrisome	10.789	10.789	0	NA
daf-2	1	C39D10,7	not member	non-matrisome	non-matrisome	17.7151	17.7151	0	NA
daf-2	1	C39D10,8	not member	non-matrisome	non-matrisome	13.9835	13.9835	0	NA
daf-2	1	C39E9,12	not member	non-matrisome	non-matrisome	14.2303	14.2303	0	NA
daf-2	1	C39E9,8	not member	non-matrisome	non-matrisome	14.8911	14.8911	0	NA
daf-2	1	C39H7,4	not member	non-matrisome	non-matrisome	14.3688	14.3688	0	NA
daf-2	1	C40H1,7	not member	non-matrisome	non-matrisome	14.2295	14.2295	0	NA
daf-2	1	C40H1,9	not member	non-matrisome	non-matrisome	12.0808	12.0808	0	NA
daf-2	1	C41G11,1	not member	non-matrisome	non-matrisome	14.3856	14.3856	0	NA
daf-2	1	C41G7,9	not member	non-matrisome	non-matrisome	17.8959	17.8959	0	NA
daf-2	1	C42C1,11;AP-1	not member	non-matrisome	non-matrisome	14.4436	14.4436	0	NA
daf-2	1	C42C1,8	not member	non-matrisome	non-matrisome	12.8064	12.8064	0	NA
daf-2	1	C42D4,1	not member	non-matrisome	non-matrisome	18.5015	18.5015	0	NA
daf-2	1	C43E11,9	not member	non-matrisome	non-matrisome	14.8908	14.8908	0	NA
daf-2	1	C43H6,3	not member	non-matrisome	non-matrisome	15.2865	15.2865	0	NA
daf-2	1	C44B7,11	not member	non-matrisome	non-matrisome	14.1305	14.1305	0	NA
daf-2	1	C44B7,2	not member	non-matrisome	non-matrisome	13.583	13.583	0	NA
daf-2	1	C44B7,5	not member	non-matrisome	non-matrisome	17.6261	17.6261	0	NA
daf-2	1	C44B7,7	not member	non-matrisome	non-matrisome	15.24	15.24	0	NA
daf-2	1	C44C10,9	not member	non-matrisome	non-matrisome	14.8873	14.8873	0	NA
daf-2	1	C44E12,1	not member	non-matrisome	non-matrisome	13.0961	13.0961	0	NA
daf-2	1	C44E4,4	not member	non-matrisome	non-matrisome	18.7615	18.7615	0	NA
daf-2	1	C44E4,5	not member	non-matrisome	non-matrisome	12.6086	12.6086	0	NA
daf-2	1	C44H4,4	not member	non-matrisome	non-matrisome	13.9867	13.9867	0	NA
daf-2	1	C45B2,1	not member	non-matrisome	non-matrisome	19.1147	19.1147	0	NA
daf-2	1	C45B2,2	not member	non-matrisome	non-matrisome	17.8313	17.8313	0	NA
daf-2	1	C45E5,1	not member	non-matrisome	non-matrisome	14.8892	14.8892	0	NA
daf-2	1	C45G9,5	not member	non-matrisome	non-matrisome	14.2887	14.2887	0	NA
daf-2	1	C45G9,6	not member	non-matrisome	non-matrisome	14.9131	14.9131	0	NA
daf-2	1	C46A5,6	not member	non-matrisome	non-matrisome	12.7077	12.7077	0	NA
daf-2	1	C46C2,2	not member	non-matrisome	non-matrisome	15.0641	15.0641	0	NA
daf-2	1	C46C2,5	not member	non-matrisome	non-matrisome	14.4746	14.4746	0	NA
daf-2	1	C46F11,4	not member	non-matrisome	non-matrisome	12.6624	12.6624	0	NA
daf-2	1	C46G7,2	not member	non-matrisome	non-matrisome	15.2971	15.2971	0	NA
daf-2	1	C46H11,2	not member	non-matrisome	non-matrisome	12.769	12.769	0	NA
daf-2	1	C47B2,2	not member	non-matrisome	non-matrisome	14.018	14.018	0	NA
daf-2	1	C47B2,9	not member	non-matrisome	non-matrisome	13.8832	13.8832	0	NA
daf-2	1	C47D12,2	not member	non-matrisome	non-matrisome	11.0451	11.0451	0	NA
daf-2	1	C47E12,7	not member	non-matrisome	non-matrisome	14.0593	14.0593	0	NA
daf-2	1	C47E8,4	not member	non-matrisome	non-matrisome	11.5513	11.5513	0	NA
daf-2	1	C48B4,10	not member	non-matrisome	non-matrisome	13.9086	13.9086	0	NA
daf-2	1	C48B6,2	not member	non-matrisome	non-matrisome	14.2479	14.2479	0	NA
daf-2	1	C48E7,1	not member	non-matrisome	non-matrisome	18.2022	18.2022	0	NA
daf-2	1	C49A1,10	not member	non-matrisome	non-matrisome	15.0519	15.0519	0	NA
daf-2	1	C49A9,9	not member	non-matrisome	non-matrisome	13.7022	13.7022	0	NA
daf-2	1	C49C3,4	not member	non-matrisome	non-matrisome	15.2938	15.2938	0	NA
daf-2	1	C49C8,5	member	Matrisome-associated	Secreted Factors	13.9535	13.9535	0	NA
daf-2	1	C49F5,7	not member	non-matrisome	non-matrisome	15.9377	15.9377	0	NA
daf-2	1	C49F8,3	not member	non-matrisome	non-matrisome	16.2509	16.2509	0	NA
daf-2	1	C49G7,3	not member	non-matrisome	non-matrisome	17.4447	17.4447	0	NA
daf-2	1	C49H3,3	not member	non-matrisome	non-matrisome	13.9206	13.9206	0	NA
daf-2	1	C50B6,7	not member	non-matrisome	non-matrisome	10.7975	10.7975	0	NA
daf-2	1	C50D2,5	not member	non-matrisome	non-matrisome	14.1886	14.1886	0	NA
daf-2	1	C50D2,7	not member	non-matrisome	non-matrisome	14.5791	14.5791	0	NA
daf-2	1	C50D2,8	not member	non-matrisome	non-matrisome	12.9432	12.9432	0	NA
daf-2	1	C50F2,3	not member	non-matrisome	non-matrisome	14.0637	14.0637	0	NA
daf-2	1	C50F2,4	not member	non-matrisome	non-matrisome	16.0112	16.0112	0	NA
daf-2	1	C50F4,1	not member	non-matrisome	non-matrisome	13.9243	13.9243	0	NA
daf-2	1	C50F4,16	not member	non-matrisome	non-matrisome	14.1192	14.1192	0	NA
daf-2	1	C50F4,6	not member	non-matrisome	non-matrisome	14.0705	14.0705	0	NA
daf-2	1	C51E3,9	not member	non-matrisome	non-matrisome	14.0493	14.0493	0	NA
daf-2	1	C52A10,1	not member	non-matrisome	non-matrisome	14.1876	14.1876	0	NA
daf-2	1	C52A10,2	not member	non-matrisome	non-matrisome	13.6727	13.6727	0	NA
daf-2	1	C52B9,4	not member	non-matrisome	non-matrisome	14.3445	14.3445	0	NA
daf-2	1	C52E12,1	not member	non-matrisome	non-matrisome	14.496	14.496	0	NA
daf-2	1	C52E4,5	not member	non-matrisome	non-matrisome	14.1906	14.1906	0	NA
daf-2	1	C53B7,2	not member	non-matrisome	non-matrisome	14.0133	14.0133	0	NA
daf-2	1	C53B7,3	not member	non-matrisome	non-matrisome	16.3167	16.3167	0	NA
daf-2	1	C53C9,2	not member	non-matrisome	non-matrisome	17.0937	17.0937	0	NA
daf-2	1	C53D5,5	not member	non-matrisome	non-matrisome	13.4522	13.4522	0	NA
daf-2	1	C53D6,7	member	Matrisome-associated	ECM-affiliated	14.3973	14.3973	0	NA
daf-2	1	C53H9,2	not member	non-matrisome	non-matrisome	14.5332	14.5332	0	NA
daf-2	1	C53H9,3	not member	non-matrisome	non-matrisome	13.2455	13.2455	0	NA
daf-2	1	C54C8,12	not member	non-matrisome	non-matrisome	14.6006	14.6006	0	NA
daf-2	1	C54C8,3;CELE_E03H4,11	not member	non-matrisome	non-matrisome	10.7992	10.7992	0	NA
daf-2	1	C54E10,6	not member	non-matrisome	non-matrisome	13.6312	13.6312	0	NA
daf-2	1	C54F6,18	not member	non-matrisome	non-matrisome	10.8122	10.8122	0	NA
daf-2	1	C54G4,9	not member	non-matrisome	non-matrisome	12.1042	12.1042	0	NA
daf-2	1	C55A6,12	not member	non-matrisome	non-matrisome	14.0418	14.0418	0	NA
daf-2	1	C55A6,3	not member	non-matrisome	non-matrisome	15.3841	15.3841	0	NA
daf-2	1	C55A6,4	not member	non-matrisome	non-matrisome	16.1408	16.1408	0	NA
daf-2	1	C55A6,7	not member	non-matrisome	non-matrisome	14.1279	14.1279	0	NA
daf-2	1	C56A3,5	not member	non-matrisome	non-matrisome	14.7332	14.7332	0	NA
daf-2	1	C56G2,7	not member	non-matrisome	non-matrisome	17.3686	17.3686	0	NA
daf-2	1	cab-1	not member	non-matrisome	non-matrisome	14.9134	14.9134	0	NA
daf-2	1	cah-3	not member	non-matrisome	non-matrisome	15.7376	15.7376	0	NA
daf-2	1	cah-4	not member	non-matrisome	non-matrisome	16.7118	16.7118	0	NA
daf-2	1	cah-5	not member	non-matrisome	non-matrisome	13.7571	13.7571	0	NA
daf-2	1	cah-6	not member	non-matrisome	non-matrisome	14.7521	14.7521	0	NA
daf-2	1	cal-5	not member	non-matrisome	non-matrisome	15.7537	15.7537	0	NA
daf-2	1	calu-1	not member	non-matrisome	non-matrisome	18.7938	18.7938	0	NA
daf-2	1	calu-2	not member	non-matrisome	non-matrisome	14.3837	14.3837	0	NA
daf-2	1	cand-1	not member	non-matrisome	non-matrisome	15.8408	15.8408	0	NA
daf-2	1	cap-1	not member	non-matrisome	non-matrisome	17.1072	17.1072	0	NA
daf-2	1	cap-2	not member	non-matrisome	non-matrisome	16.4617	16.4617	0	NA
daf-2	1	car-1	not member	non-matrisome	non-matrisome	18.5514	18.5514	0	NA
daf-2	1	cars-1	not member	non-matrisome	non-matrisome	15.7258	15.7258	0	NA
daf-2	1	cas-1	not member	non-matrisome	non-matrisome	15.9976	15.9976	0	NA
daf-2	1	cash-1	not member	non-matrisome	non-matrisome	15.1219	15.1219	0	NA
daf-2	1	cat-4	not member	non-matrisome	non-matrisome	13.7508	13.7508	0	NA
daf-2	1	catp-3	not member	non-matrisome	non-matrisome	14.5365	14.5365	0	NA
daf-2	1	catp-8	not member	non-matrisome	non-matrisome	13.7009	13.7009	0	NA
daf-2	1	cav-1	not member	non-matrisome	non-matrisome	16.7196	16.7196	0	NA
daf-2	1	cbd-1	not member	non-matrisome	non-matrisome	15.7245	15.7245	0	NA
daf-2	1	cbl-1	not member	non-matrisome	non-matrisome	15.4669	15.4669	0	NA
daf-2	1	cbs-1	not member	non-matrisome	non-matrisome	15.7721	15.7721	0	NA
daf-2	1	ccar-1	not member	non-matrisome	non-matrisome	14.8803	14.8803	0	NA
daf-2	1	ccdc-47	not member	non-matrisome	non-matrisome	15.2654	15.2654	0	NA
daf-2	1	ccf-1	not member	non-matrisome	non-matrisome	13.9604	13.9604	0	NA
daf-2	1	ccg-1	not member	non-matrisome	non-matrisome	18.6284	18.6284	0	NA
daf-2	1	cchl-1	not member	non-matrisome	non-matrisome	15.3813	15.3813	0	NA
daf-2	1	cco-1	not member	non-matrisome	non-matrisome	16.5801	16.5801	0	NA
daf-2	1	cco-2	not member	non-matrisome	non-matrisome	18.0081	18.0081	0	NA
daf-2	1	ccr-4	not member	non-matrisome	non-matrisome	13.9119	13.9119	0	NA
daf-2	1	cct-1	not member	non-matrisome	non-matrisome	17.1991	17.1991	0	NA
daf-2	1	cct-2	not member	non-matrisome	non-matrisome	18.0783	18.0783	0	NA
daf-2	1	cct-3	not member	non-matrisome	non-matrisome	17.4933	17.4933	0	NA
daf-2	1	cct-4	not member	non-matrisome	non-matrisome	17.4555	17.4555	0	NA
daf-2	1	cct-5	not member	non-matrisome	non-matrisome	17.2717	17.2717	0	NA
daf-2	1	cct-6	not member	non-matrisome	non-matrisome	17.1901	17.1901	0	NA
daf-2	1	cct-7	not member	non-matrisome	non-matrisome	17.7514	17.7514	0	NA
daf-2	1	cct-8	not member	non-matrisome	non-matrisome	17.3937	17.3937	0	NA
daf-2	1	CD4,3	not member	non-matrisome	non-matrisome	15.0007	15.0007	0	NA
daf-2	1	cdc-14	not member	non-matrisome	non-matrisome	10.7851	10.7851	0	NA
daf-2	1	cdc-26	not member	non-matrisome	non-matrisome	14.9817	14.9817	0	NA
daf-2	1	cdc-37	not member	non-matrisome	non-matrisome	19.1063	19.1063	0	NA
daf-2	1	cdc-42	not member	non-matrisome	non-matrisome	15.6688	15.6688	0	NA
daf-2	1	cdc-48,1	not member	non-matrisome	non-matrisome	17.4176	17.4176	0	NA
daf-2	1	cdc-48,2	not member	non-matrisome	non-matrisome	18.7656	18.7656	0	NA
daf-2	1	cdc-48,3	not member	non-matrisome	non-matrisome	13.0438	13.0438	0	NA
daf-2	1	cdc-5l	not member	non-matrisome	non-matrisome	14.9549	14.9549	0	NA
daf-2	1	cdc-6	not member	non-matrisome	non-matrisome	10.9741	10.9741	0	NA
daf-2	1	cdc-73	not member	non-matrisome	non-matrisome	13.4471	13.4471	0	NA
daf-2	1	cdd-1	not member	non-matrisome	non-matrisome	15.4193	15.4193	0	NA
daf-2	1	cdd-2	not member	non-matrisome	non-matrisome	17.4896	17.4896	0	NA
daf-2	1	cdf-1	not member	non-matrisome	non-matrisome	10.7845	10.7845	0	NA
daf-2	1	cdgs-1	not member	non-matrisome	non-matrisome	14.8257	14.8257	0	NA
daf-2	1	cdh-4	not member	non-matrisome	non-matrisome	14.4162	14.4162	0	NA
daf-2	1	cdk-1	not member	non-matrisome	non-matrisome	15.4891	15.4891	0	NA
daf-2	1	cdkr-3	not member	non-matrisome	non-matrisome	14.2279	14.2279	0	NA
daf-2	1	cdl-1	not member	non-matrisome	non-matrisome	15.7078	15.7078	0	NA
daf-2	1	cdr-1	not member	non-matrisome	non-matrisome	13.8102	13.8102	0	NA
daf-2	1	cdr-2	not member	non-matrisome	non-matrisome	15.2759	15.2759	0	NA
daf-2	1	cdr-4	not member	non-matrisome	non-matrisome	16.6879	16.6879	0	NA
daf-2	1	cdr-6	not member	non-matrisome	non-matrisome	15.5809	15.5809	0	NA
daf-2	1	cebp-1	not member	non-matrisome	non-matrisome	13.8207	13.8207	0	NA
daf-2	1	cec-1	not member	non-matrisome	non-matrisome	16.6129	16.6129	0	NA
daf-2	1	cec-3	not member	non-matrisome	non-matrisome	13.5881	13.5881	0	NA
daf-2	1	cec-4	not member	non-matrisome	non-matrisome	14.2345	14.2345	0	NA
daf-2	1	cec-5	not member	non-matrisome	non-matrisome	12.929	12.929	0	NA
daf-2	1	cec-7	not member	non-matrisome	non-matrisome	15.5624	15.5624	0	NA
daf-2	1	ced-1	member	Matrisome-associated	Secreted Factors	13.5548	13.5548	0	NA
daf-2	1	ced-10	not member	non-matrisome	non-matrisome	15.3515	15.3515	0	NA
daf-2	1	ced-2	not member	non-matrisome	non-matrisome	12.7328	12.7328	0	NA
daf-2	1	ced-6	not member	non-matrisome	non-matrisome	12.7738	12.7738	0	NA
daf-2	1	ced-7	not member	non-matrisome	non-matrisome	13.2784	13.2784	0	NA
daf-2	1	cee-1	not member	non-matrisome	non-matrisome	13.365	13.365	0	NA
daf-2	1	ceeh-1	not member	non-matrisome	non-matrisome	10.7777	10.7777	0	NA
daf-2	1	ceh-38	not member	non-matrisome	non-matrisome	12.0454	12.0454	0	NA
daf-2	1	CELE_cTel55X,1	not member	non-matrisome	non-matrisome	14.4537	14.4537	0	NA
daf-2	1	CELE_D1005,2	not member	non-matrisome	non-matrisome	13.6935	13.6935	0	NA
daf-2	1	CELE_D1007,5	not member	non-matrisome	non-matrisome	10.7771	10.7771	0	NA
daf-2	1	CELE_D1022,4	not member	non-matrisome	non-matrisome	15.2395	15.2395	0	NA
daf-2	1	CELE_D1054,10	not member	non-matrisome	non-matrisome	19.2268	19.2268	0	NA
daf-2	1	CELE_D1054,3	not member	non-matrisome	non-matrisome	15.2751	15.2751	0	NA
daf-2	1	CELE_D1054,8	not member	non-matrisome	non-matrisome	15.0015	15.0015	0	NA
daf-2	1	CELE_D1069,3	not member	non-matrisome	non-matrisome	12.3851	12.3851	0	NA
daf-2	1	CELE_D1081,7	not member	non-matrisome	non-matrisome	12.7584	12.7584	0	NA
daf-2	1	CELE_D1086,1	not member	non-matrisome	non-matrisome	15.6182	15.6182	0	NA
daf-2	1	CELE_D1086,10	not member	non-matrisome	non-matrisome	18.6182	18.6182	0	NA
daf-2	1	CELE_D1086,11	not member	non-matrisome	non-matrisome	16.767	16.767	0	NA
daf-2	1	CELE_D1086,12	not member	non-matrisome	non-matrisome	13.3945	13.3945	0	NA
daf-2	1	CELE_D1086,17	not member	non-matrisome	non-matrisome	10.826	10.826	0	NA
daf-2	1	CELE_D1086,3	not member	non-matrisome	non-matrisome	16.8588	16.8588	0	NA
daf-2	1	CELE_D1086,6	not member	non-matrisome	non-matrisome	15.8235	15.8235	0	NA
daf-2	1	CELE_D1086,7	not member	non-matrisome	non-matrisome	14.2705	14.2705	0	NA
daf-2	1	CELE_D1086,8	not member	non-matrisome	non-matrisome	15.2608	15.2608	0	NA
daf-2	1	CELE_D1086,9	member	Matrisome-associated	Secreted Factors	14.6351	14.6351	0	NA
daf-2	1	CELE_D2005,4	not member	non-matrisome	non-matrisome	12.1165	12.1165	0	NA
daf-2	1	CELE_D2013,6	not member	non-matrisome	non-matrisome	13.9492	13.9492	0	NA
daf-2	1	CELE_D2023,4	not member	non-matrisome	non-matrisome	16.0878	16.0878	0	NA
daf-2	1	CELE_D2023,6	not member	non-matrisome	non-matrisome	12.7119	12.7119	0	NA
daf-2	1	CELE_D2030,11	not member	non-matrisome	non-matrisome	10.8691	10.8691	0	NA
daf-2	1	CELE_D2030,2	not member	non-matrisome	non-matrisome	14.4753	14.4753	0	NA
daf-2	1	CELE_D2030,3	not member	non-matrisome	non-matrisome	12.663	12.663	0	NA
daf-2	1	CELE_D2045,2	not member	non-matrisome	non-matrisome	13.265	13.265	0	NA
daf-2	1	CELE_D2045,8	not member	non-matrisome	non-matrisome	12.3357	12.3357	0	NA
daf-2	1	CELE_D2063,1	not member	non-matrisome	non-matrisome	13.7152	13.7152	0	NA
daf-2	1	CELE_D2092,4	not member	non-matrisome	non-matrisome	15.3596	15.3596	0	NA
daf-2	1	CELE_DY3,8	not member	non-matrisome	non-matrisome	12.216	12.216	0	NA
daf-2	1	CELE_E01A2,1	not member	non-matrisome	non-matrisome	13.7852	13.7852	0	NA
daf-2	1	CELE_E01A2,5	not member	non-matrisome	non-matrisome	12.5011	12.5011	0	NA
daf-2	1	CELE_E01G4,6	not member	non-matrisome	non-matrisome	18.4081	18.4081	0	NA
daf-2	1	CELE_E02C12,6	not member	non-matrisome	non-matrisome	13.876	13.876	0	NA
daf-2	1	CELE_E02D9,1	not member	non-matrisome	non-matrisome	17.2204	17.2204	0	NA
daf-2	1	CELE_E03H12,7	not member	non-matrisome	non-matrisome	10.7682	10.7682	0	NA
daf-2	1	CELE_E04F6,4	not member	non-matrisome	non-matrisome	14.1196	14.1196	0	NA
daf-2	1	CELE_E04F6,6	not member	non-matrisome	non-matrisome	10.8022	10.8022	0	NA
daf-2	1	CELE_E04F6,8	not member	non-matrisome	non-matrisome	16.9287	16.9287	0	NA
daf-2	1	CELE_E04F6,9	not member	non-matrisome	non-matrisome	18.8213	18.8213	0	NA
daf-2	1	CELE_F01D5,1	not member	non-matrisome	non-matrisome	16.0196	16.0196	0	NA
daf-2	1	CELE_F01D5,3	not member	non-matrisome	non-matrisome	13.9322	13.9322	0	NA
daf-2	1	CELE_F01D5,5	not member	non-matrisome	non-matrisome	16.4248	16.4248	0	NA
daf-2	1	CELE_F01F1,15	not member	non-matrisome	non-matrisome	15.7667	15.7667	0	NA
daf-2	1	CELE_F01F1,2	not member	non-matrisome	non-matrisome	15.6655	15.6655	0	NA
daf-2	1	CELE_F01G4,4	not member	non-matrisome	non-matrisome	13.0892	13.0892	0	NA
daf-2	1	CELE_F01G4,6;F01G4,6	not member	non-matrisome	non-matrisome	21.2822	21.2822	0	NA
daf-2	1	CELE_F02C12,1	not member	non-matrisome	non-matrisome	10.8	10.8	0	NA
daf-2	1	CELE_F02D8,4	not member	non-matrisome	non-matrisome	14.7328	14.7328	0	NA
daf-2	1	CELE_F02E9,1	not member	non-matrisome	non-matrisome	14.6722	14.6722	0	NA
daf-2	1	CELE_F02E9,10	not member	non-matrisome	non-matrisome	13.7879	13.7879	0	NA
daf-2	1	CELE_F07A11,4	not member	non-matrisome	non-matrisome	12.7972	12.7972	0	NA
daf-2	1	CELE_F07A11,5	not member	non-matrisome	non-matrisome	16.335	16.335	0	NA
daf-2	1	CELE_F07A5,2	not member	non-matrisome	non-matrisome	12.7642	12.7642	0	NA
daf-2	1	CELE_F07B7,2	not member	non-matrisome	non-matrisome	11.3303	11.3303	0	NA
daf-2	1	CELE_F07C3,2	not member	non-matrisome	non-matrisome	14.6359	14.6359	0	NA
daf-2	1	CELE_F07E5,5	not member	non-matrisome	non-matrisome	14.9708	14.9708	0	NA
daf-2	1	CELE_F07F6,8	not member	non-matrisome	non-matrisome	12.2898	12.2898	0	NA
daf-2	1	CELE_F07G6,10	not member	non-matrisome	non-matrisome	16.2359	16.2359	0	NA
daf-2	1	CELE_F08B12,4	not member	non-matrisome	non-matrisome	10.6626	10.6626	0	NA
daf-2	1	CELE_F08D12,3	not member	non-matrisome	non-matrisome	12.7484	12.7484	0	NA
daf-2	1	CELE_F08D12,7	not member	non-matrisome	non-matrisome	13.6351	13.6351	0	NA
daf-2	1	CELE_F08F1,4	not member	non-matrisome	non-matrisome	16.3191	16.3191	0	NA
daf-2	1	CELE_F08F3,4	not member	non-matrisome	non-matrisome	12.0516	12.0516	0	NA
daf-2	1	CELE_F08F8,7	not member	non-matrisome	non-matrisome	16.5243	16.5243	0	NA
daf-2	1	CELE_F08G12,2	not member	non-matrisome	non-matrisome	14.5891	14.5891	0	NA
daf-2	1	CELE_F08G2,5	not member	non-matrisome	non-matrisome	11.9607	11.9607	0	NA
daf-2	1	CELE_F08H9,4	not member	non-matrisome	non-matrisome	18.6356	18.6356	0	NA
daf-2	1	CELE_F09B9,4	not member	non-matrisome	non-matrisome	16.2192	16.2192	0	NA
daf-2	1	CELE_F09C8,1	not member	non-matrisome	non-matrisome	14.6491	14.6491	0	NA
daf-2	1	CELE_F09E10,7	not member	non-matrisome	non-matrisome	13.3405	13.3405	0	NA
daf-2	1	CELE_F09E5,7	not member	non-matrisome	non-matrisome	15.1176	15.1176	0	NA
daf-2	1	CELE_F09E8,2	not member	non-matrisome	non-matrisome	14.0634	14.0634	0	NA
daf-2	1	CELE_F09F7,5	not member	non-matrisome	non-matrisome	13.0677	13.0677	0	NA
daf-2	1	CELE_F09F7,6	not member	non-matrisome	non-matrisome	15.0871	15.0871	0	NA
daf-2	1	CELE_F09G2,2	not member	non-matrisome	non-matrisome	10.7881	10.7881	0	NA
daf-2	1	CELE_F10A3,17	not member	non-matrisome	non-matrisome	14.7855	14.7855	0	NA
daf-2	1	CELE_F10C1,9	not member	non-matrisome	non-matrisome	13.4151	13.4151	0	NA
daf-2	1	CELE_F10C5,2	not member	non-matrisome	non-matrisome	12.6208	12.6208	0	NA
daf-2	1	CELE_F10E7,5	not member	non-matrisome	non-matrisome	15.6114	15.6114	0	NA
daf-2	1	CELE_F10E7,6	not member	non-matrisome	non-matrisome	14.9593	14.9593	0	NA
daf-2	1	CELE_F10G7,10	not member	non-matrisome	non-matrisome	10.7841	10.7841	0	NA
daf-2	1	CELE_F10G8,9	not member	non-matrisome	non-matrisome	13.4271	13.4271	0	NA
daf-2	1	CELE_F11A10,7	not member	non-matrisome	non-matrisome	13.8273	13.8273	0	NA
daf-2	1	CELE_F11C1,5	not member	non-matrisome	non-matrisome	13.2061	13.2061	0	NA
daf-2	1	CELE_F11D5,1	not member	non-matrisome	non-matrisome	14.2171	14.2171	0	NA
daf-2	1	CELE_F11E6,7	not member	non-matrisome	non-matrisome	14.0493	14.0493	0	NA
daf-2	1	CELE_F12F6,1	not member	non-matrisome	non-matrisome	13.5651	13.5651	0	NA
daf-2	1	CELE_F13B9,1	not member	non-matrisome	non-matrisome	13.3855	13.3855	0	NA
daf-2	1	CELE_F13C5,2	not member	non-matrisome	non-matrisome	14.4213	14.4213	0	NA
daf-2	1	CELE_F13D11,3	not member	non-matrisome	non-matrisome	14.0294	14.0294	0	NA
daf-2	1	CELE_F13D12,5	not member	non-matrisome	non-matrisome	13.5998	13.5998	0	NA
daf-2	1	CELE_F13D2,1	not member	non-matrisome	non-matrisome	19.623	19.623	0	NA
daf-2	1	CELE_F13E6,5	not member	non-matrisome	non-matrisome	13.9495	13.9495	0	NA
daf-2	1	CELE_F13E9,11	not member	non-matrisome	non-matrisome	13.1595	13.1595	0	NA
daf-2	1	CELE_F13G3,10	not member	non-matrisome	non-matrisome	10.8193	10.8193	0	NA
daf-2	1	CELE_F13H10,3;CELE_F13H10,3;F13H10,3;CELE_F13H10,3	not member	non-matrisome	non-matrisome	12.6198	12.6198	0	NA
daf-2	1	CELE_F13H10,8	not member	non-matrisome	non-matrisome	15.0585	15.0585	0	NA
daf-2	1	CELE_F13H8,11	not member	non-matrisome	non-matrisome	15.4265	15.4265	0	NA
daf-2	1	CELE_F13H8,2	not member	non-matrisome	non-matrisome	13.7893	13.7893	0	NA
daf-2	1	CELE_F13H8,3	not member	non-matrisome	non-matrisome	14.1261	14.1261	0	NA
daf-2	1	CELE_F13H8,5	not member	non-matrisome	non-matrisome	10.7937	10.7937	0	NA
daf-2	1	CELE_F14B8,5	not member	non-matrisome	non-matrisome	13.0102	13.0102	0	NA
daf-2	1	CELE_F14D7,12	not member	non-matrisome	non-matrisome	12.7025	12.7025	0	NA
daf-2	1	CELE_F14D7,7;CELE_F14D7,10	not member	non-matrisome	non-matrisome	14.0909	14.0909	0	NA
daf-2	1	CELE_F14F9,4	not member	non-matrisome	non-matrisome	14.0651	14.0651	0	NA
daf-2	1	CELE_F14H3,6	not member	non-matrisome	non-matrisome	14.3462	14.3462	0	NA
daf-2	1	CELE_F15A4,6	not member	non-matrisome	non-matrisome	13.0379	13.0379	0	NA
daf-2	1	CELE_F15B10,3	not member	non-matrisome	non-matrisome	12.8264	12.8264	0	NA
daf-2	1	CELE_F15B9,10	not member	non-matrisome	non-matrisome	14.3799	14.3799	0	NA
daf-2	1	CELE_F15D4,5	not member	non-matrisome	non-matrisome	10.7763	10.7763	0	NA
daf-2	1	CELE_F15E6,3	not member	non-matrisome	non-matrisome	16.2228	16.2228	0	NA
daf-2	1	CELE_F15E6,6	not member	non-matrisome	non-matrisome	14.033	14.033	0	NA
daf-2	1	CELE_F17A9,4	not member	non-matrisome	non-matrisome	14.0009	14.0009	0	NA
daf-2	1	CELE_F17A9,5	not member	non-matrisome	non-matrisome	14.247	14.247	0	NA
daf-2	1	CELE_F17B5,1	not member	non-matrisome	non-matrisome	15.151	15.151	0	NA
daf-2	1	CELE_F17C11,11	not member	non-matrisome	non-matrisome	10.9683	10.9683	0	NA
daf-2	1	CELE_F17C11,12	not member	non-matrisome	non-matrisome	13.4825	13.4825	0	NA
daf-2	1	CELE_F17C11,4	not member	non-matrisome	non-matrisome	12.7946	12.7946	0	NA
daf-2	1	CELE_F17C11,7	not member	non-matrisome	non-matrisome	13.256	13.256	0	NA
daf-2	1	CELE_F17C8,3	not member	non-matrisome	non-matrisome	10.657	10.657	0	NA
daf-2	1	CELE_F17C8,9	not member	non-matrisome	non-matrisome	14.7371	14.7371	0	NA
daf-2	1	CELE_F17E9,2	not member	non-matrisome	non-matrisome	12.1575	12.1575	0	NA
daf-2	1	CELE_F17E9,4	not member	non-matrisome	non-matrisome	17.3561	17.3561	0	NA
daf-2	1	CELE_F17E9,5	not member	non-matrisome	non-matrisome	17.2377	17.2377	0	NA
daf-2	1	CELE_F17H10,2	not member	non-matrisome	non-matrisome	14.6887	14.6887	0	NA
daf-2	1	CELE_F18A1,7	not member	non-matrisome	non-matrisome	14.2956	14.2956	0	NA
daf-2	1	CELE_F18C12,3	not member	non-matrisome	non-matrisome	11.6347	11.6347	0	NA
daf-2	1	CELE_F18C5,10	not member	non-matrisome	non-matrisome	10.588	10.588	0	NA
daf-2	1	CELE_F18H3,4	not member	non-matrisome	non-matrisome	12.6275	12.6275	0	NA
daf-2	1	CELE_F19B10,10	not member	non-matrisome	non-matrisome	12.3126	12.3126	0	NA
daf-2	1	CELE_F19B6,1	not member	non-matrisome	non-matrisome	13.4316	13.4316	0	NA
daf-2	1	CELE_F19C7,1	not member	non-matrisome	non-matrisome	16.9992	16.9992	0	NA
daf-2	1	CELE_F19F10,3	not member	non-matrisome	non-matrisome	15.49	15.49	0	NA
daf-2	1	CELE_F19F10,9	not member	non-matrisome	non-matrisome	13.9695	13.9695	0	NA
daf-2	1	CELE_F20A1,1	not member	non-matrisome	non-matrisome	15.5769	15.5769	0	NA
daf-2	1	CELE_F20A1,10	not member	non-matrisome	non-matrisome	15.8209	15.8209	0	NA
daf-2	1	CELE_F20D1,3	not member	non-matrisome	non-matrisome	15.6219	15.6219	0	NA
daf-2	1	CELE_F20D1,9	not member	non-matrisome	non-matrisome	15.78	15.78	0	NA
daf-2	1	CELE_F20D12,2	not member	non-matrisome	non-matrisome	15.3916	15.3916	0	NA
daf-2	1	CELE_F20D6,11	not member	non-matrisome	non-matrisome	16.061	16.061	0	NA
daf-2	1	CELE_F20G2,2	not member	non-matrisome	non-matrisome	16.9104	16.9104	0	NA
daf-2	1	CELE_F20G2,3	not member	non-matrisome	non-matrisome	17.0405	17.0405	0	NA
daf-2	1	CELE_F21A3,3	not member	non-matrisome	non-matrisome	12.3244	12.3244	0	NA
daf-2	1	CELE_F21C10,10	not member	non-matrisome	non-matrisome	16.0655	16.0655	0	NA
daf-2	1	CELE_F21C10,7	not member	non-matrisome	non-matrisome	14.4787	14.4787	0	NA
daf-2	1	CELE_F21C10,9	not member	non-matrisome	non-matrisome	13.7414	13.7414	0	NA
daf-2	1	CELE_F21D5,1	not member	non-matrisome	non-matrisome	15.5597	15.5597	0	NA
daf-2	1	CELE_F21D5,3	not member	non-matrisome	non-matrisome	13.2408	13.2408	0	NA
daf-2	1	CELE_F21H7,5	not member	non-matrisome	non-matrisome	13.7509	13.7509	0	NA
daf-2	1	CELE_F22B8,7	not member	non-matrisome	non-matrisome	15.3669	15.3669	0	NA
daf-2	1	CELE_F22D6,2	not member	non-matrisome	non-matrisome	14.9792	14.9792	0	NA
daf-2	1	CELE_F22G12,4	not member	non-matrisome	non-matrisome	12.3621	12.3621	0	NA
daf-2	1	CELE_F23B12,4	not member	non-matrisome	non-matrisome	14.7245	14.7245	0	NA
daf-2	1	CELE_F23C8,5	not member	non-matrisome	non-matrisome	18.4242	18.4242	0	NA
daf-2	1	CELE_F23F1,4	not member	non-matrisome	non-matrisome	12.1457	12.1457	0	NA
daf-2	1	CELE_F23F1,5	not member	non-matrisome	non-matrisome	13.8486	13.8486	0	NA
daf-2	1	CELE_F23H11,4	not member	non-matrisome	non-matrisome	12.9351	12.9351	0	NA
daf-2	1	CELE_F25B4,5	not member	non-matrisome	non-matrisome	12.6394	12.6394	0	NA
daf-2	1	CELE_F25B4,7	not member	non-matrisome	non-matrisome	12.0124	12.0124	0	NA
daf-2	1	CELE_F25B4,8	not member	non-matrisome	non-matrisome	15.5086	15.5086	0	NA
daf-2	1	CELE_F25D1,5	not member	non-matrisome	non-matrisome	11.9133	11.9133	0	NA
daf-2	1	CELE_F25E2,2	not member	non-matrisome	non-matrisome	16.3391	16.3391	0	NA
daf-2	1	CELE_F25E5,5	not member	non-matrisome	non-matrisome	12.4022	12.4022	0	NA
daf-2	1	CELE_F25G6,9	not member	non-matrisome	non-matrisome	13.4617	13.4617	0	NA
daf-2	1	CELE_F25H2,4	not member	non-matrisome	non-matrisome	15.845	15.845	0	NA
daf-2	1	CELE_F25H8,1	not member	non-matrisome	non-matrisome	12.7334	12.7334	0	NA
daf-2	1	CELE_F25H9,6	not member	non-matrisome	non-matrisome	14.4736	14.4736	0	NA
daf-2	1	CELE_F26A3,1	not member	non-matrisome	non-matrisome	12.2994	12.2994	0	NA
daf-2	1	CELE_F26D2,15	not member	non-matrisome	non-matrisome	16.2631	16.2631	0	NA
daf-2	1	CELE_F26E4,2	not member	non-matrisome	non-matrisome	10.6034	10.6034	0	NA
daf-2	1	CELE_F26E4,4	not member	non-matrisome	non-matrisome	13.9328	13.9328	0	NA
daf-2	1	CELE_F26E4,6	not member	non-matrisome	non-matrisome	16.2546	16.2546	0	NA
daf-2	1	CELE_F26F4,12	not member	non-matrisome	non-matrisome	14.3287	14.3287	0	NA
daf-2	1	CELE_F26G1,5	not member	non-matrisome	non-matrisome	13.7699	13.7699	0	NA
daf-2	1	CELE_F27B10,1	not member	non-matrisome	non-matrisome	12.1842	12.1842	0	NA
daf-2	1	CELE_F27C1,2	not member	non-matrisome	non-matrisome	15.1985	15.1985	0	NA
daf-2	1	CELE_F27C1,6	not member	non-matrisome	non-matrisome	12.2056	12.2056	0	NA
daf-2	1	CELE_F27E5,7	not member	non-matrisome	non-matrisome	13.3569	13.3569	0	NA
daf-2	1	CELE_F28B4,3	not member	non-matrisome	non-matrisome	16.7537	16.7537	0	NA
daf-2	1	CELE_F28C6,8	not member	non-matrisome	non-matrisome	14.2413	14.2413	0	NA
daf-2	1	CELE_F28H1,4;CELE_F47B3,3;CELE_F28H1,4	not member	non-matrisome	non-matrisome	14.2398	14.2398	0	NA
daf-2	1	CELE_F28H7,3	not member	non-matrisome	non-matrisome	13.4161	13.4161	0	NA
daf-2	1	CELE_F29B9,11	not member	non-matrisome	non-matrisome	17.9119	17.9119	0	NA
daf-2	1	CELE_F29B9,8	not member	non-matrisome	non-matrisome	14.9414	14.9414	0	NA
daf-2	1	CELE_F29C4,2	not member	non-matrisome	non-matrisome	17.2774	17.2774	0	NA
daf-2	1	CELE_F29C6,1	not member	non-matrisome	non-matrisome	13.5956	13.5956	0	NA
daf-2	1	CELE_F30A10,13	not member	non-matrisome	non-matrisome	13.5721	13.5721	0	NA
daf-2	1	CELE_F30A10,14	not member	non-matrisome	non-matrisome	13.8973	13.8973	0	NA
daf-2	1	CELE_F30F8,9	not member	non-matrisome	non-matrisome	14.6251	14.6251	0	NA
daf-2	1	CELE_F31D4,2	not member	non-matrisome	non-matrisome	13.4182	13.4182	0	NA
daf-2	1	CELE_F31D4,9	not member	non-matrisome	non-matrisome	18.0707	18.0707	0	NA
daf-2	1	CELE_F32A11,1	not member	non-matrisome	non-matrisome	17.2702	17.2702	0	NA
daf-2	1	CELE_F32A5,8	not member	non-matrisome	non-matrisome	14.8622	14.8622	0	NA
daf-2	1	CELE_F32B4,4	not member	non-matrisome	non-matrisome	13.4548	13.4548	0	NA
daf-2	1	CELE_F32B6,3	not member	non-matrisome	non-matrisome	13.4133	13.4133	0	NA
daf-2	1	CELE_F32D1,7	not member	non-matrisome	non-matrisome	14.4235	14.4235	0	NA
daf-2	1	CELE_F32D8,12	not member	non-matrisome	non-matrisome	16.5763	16.5763	0	NA
daf-2	1	CELE_F32D8,5	not member	non-matrisome	non-matrisome	14.0821	14.0821	0	NA
daf-2	1	CELE_F32H2,10	not member	non-matrisome	non-matrisome	11.9239	11.9239	0	NA
daf-2	1	CELE_F32H5,1	member	Matrisome-associated	ECM Regulators	13.7629	13.7629	0	NA
daf-2	1	CELE_F32H5,3	not member	non-matrisome	non-matrisome	14.3026	14.3026	0	NA
daf-2	1	CELE_F33D11,10;CELE_Y65B4A,6	not member	non-matrisome	non-matrisome	16.3911	16.3911	0	NA
daf-2	1	CELE_F33H2,2	not member	non-matrisome	non-matrisome	13.3021	13.3021	0	NA
daf-2	1	CELE_F33H2,6	not member	non-matrisome	non-matrisome	14.8355	14.8355	0	NA
daf-2	1	CELE_F35A5,1	not member	non-matrisome	non-matrisome	13.4386	13.4386	0	NA
daf-2	1	CELE_F35A5,2	not member	non-matrisome	non-matrisome	10.5071	10.5071	0	NA
daf-2	1	CELE_F35D11,4	not member	non-matrisome	non-matrisome	17.3658	17.3658	0	NA
daf-2	1	CELE_F35D11,5	not member	non-matrisome	non-matrisome	13.3587	13.3587	0	NA
daf-2	1	CELE_F35E12,10	not member	non-matrisome	non-matrisome	14.8838	14.8838	0	NA
daf-2	1	CELE_F35E12,6	not member	non-matrisome	non-matrisome	14.3016	14.3016	0	NA
daf-2	1	CELE_F35G12,11	not member	non-matrisome	non-matrisome	14.3955	14.3955	0	NA
daf-2	1	CELE_F35G12,12	not member	non-matrisome	non-matrisome	15.8336	15.8336	0	NA
daf-2	1	CELE_F35G12,7	not member	non-matrisome	non-matrisome	13.359	13.359	0	NA
daf-2	1	CELE_F35G2,1	not member	non-matrisome	non-matrisome	12.2826	12.2826	0	NA
daf-2	1	CELE_F35H10,6	not member	non-matrisome	non-matrisome	11.9416	11.9416	0	NA
daf-2	1	CELE_F36A2,12	not member	non-matrisome	non-matrisome	13.217	13.217	0	NA
daf-2	1	CELE_F36A2,2	not member	non-matrisome	non-matrisome	10.7312	10.7312	0	NA
daf-2	1	CELE_F36A2,7	not member	non-matrisome	non-matrisome	16.769	16.769	0	NA
daf-2	1	CELE_F36A2,9	not member	non-matrisome	non-matrisome	13.1161	13.1161	0	NA
daf-2	1	CELE_F37C12,3	not member	non-matrisome	non-matrisome	17.2704	17.2704	0	NA
daf-2	1	CELE_F37C4,6	not member	non-matrisome	non-matrisome	15.6456	15.6456	0	NA
daf-2	1	CELE_F37H8,3	not member	non-matrisome	non-matrisome	14.105	14.105	0	NA
daf-2	1	CELE_F38A1,8	not member	non-matrisome	non-matrisome	15.0102	15.0102	0	NA
daf-2	1	CELE_F38A5,2	not member	non-matrisome	non-matrisome	15.3246	15.3246	0	NA
daf-2	1	CELE_F38A6,5	not member	non-matrisome	non-matrisome	12.7786	12.7786	0	NA
daf-2	1	CELE_F38B6,4	not member	non-matrisome	non-matrisome	15.5514	15.5514	0	NA
daf-2	1	CELE_F38E9,1	not member	non-matrisome	non-matrisome	12.9745	12.9745	0	NA
daf-2	1	CELE_F38E9,5	not member	non-matrisome	non-matrisome	15.626	15.626	0	NA
daf-2	1	CELE_F39B2,3	not member	non-matrisome	non-matrisome	15.6904	15.6904	0	NA
daf-2	1	CELE_F39H11,1	not member	non-matrisome	non-matrisome	14.435	14.435	0	NA
daf-2	1	CELE_F39H12,3	not member	non-matrisome	non-matrisome	15.4487	15.4487	0	NA
daf-2	1	CELE_F39H2,3	not member	non-matrisome	non-matrisome	16.0083	16.0083	0	NA
daf-2	1	CELE_F40A3,2	not member	non-matrisome	non-matrisome	14.9645	14.9645	0	NA
daf-2	1	CELE_F40A3,3;F40A3,3	not member	non-matrisome	non-matrisome	18.4701	18.4701	0	NA
daf-2	1	CELE_F40A3,6	not member	non-matrisome	non-matrisome	16.7603	16.7603	0	NA
daf-2	1	CELE_F40F12,7	not member	non-matrisome	non-matrisome	13.5866	13.5866	0	NA
daf-2	1	CELE_F40F4,7	not member	non-matrisome	non-matrisome	13.653	13.653	0	NA
daf-2	1	CELE_F40F8,11	not member	non-matrisome	non-matrisome	14.66	14.66	0	NA
daf-2	1	CELE_F40F8,5	not member	non-matrisome	non-matrisome	15.8918	15.8918	0	NA
daf-2	1	CELE_F40G12,5	not member	non-matrisome	non-matrisome	12.7128	12.7128	0	NA
daf-2	1	CELE_F40G9,17	not member	non-matrisome	non-matrisome	14.6122	14.6122	0	NA
daf-2	1	CELE_F40G9,5	not member	non-matrisome	non-matrisome	12.9727	12.9727	0	NA
daf-2	1	CELE_F41B4,1	not member	non-matrisome	non-matrisome	15.3937	15.3937	0	NA
daf-2	1	CELE_F41D9,2	not member	non-matrisome	non-matrisome	14.8593	14.8593	0	NA
daf-2	1	CELE_F41E6,12	not member	non-matrisome	non-matrisome	15.4243	15.4243	0	NA
daf-2	1	CELE_F41E6,5	not member	non-matrisome	non-matrisome	13.6992	13.6992	0	NA
daf-2	1	CELE_F41E7,9	not member	non-matrisome	non-matrisome	15.8792	15.8792	0	NA
daf-2	1	CELE_F41G3,6	not member	non-matrisome	non-matrisome	14.292	14.292	0	NA
daf-2	1	CELE_F42A10,5	not member	non-matrisome	non-matrisome	17.5366	17.5366	0	NA
daf-2	1	CELE_F42A10,6	not member	non-matrisome	non-matrisome	15.9513	15.9513	0	NA
daf-2	1	CELE_F42A10,7	not member	non-matrisome	non-matrisome	14.2095	14.2095	0	NA
daf-2	1	CELE_F42A6,6	not member	non-matrisome	non-matrisome	13.7145	13.7145	0	NA
daf-2	1	CELE_F42C5,9	not member	non-matrisome	non-matrisome	15.4332	15.4332	0	NA
daf-2	1	CELE_F42F12,3	not member	non-matrisome	non-matrisome	10.8148	10.8148	0	NA
daf-2	1	CELE_F42F12,4	not member	non-matrisome	non-matrisome	14.972	14.972	0	NA
daf-2	1	CELE_F42G10,1	not member	non-matrisome	non-matrisome	14.3109	14.3109	0	NA
daf-2	1	CELE_F42G8,10	not member	non-matrisome	non-matrisome	16.389	16.389	0	NA
daf-2	1	CELE_F42H10,3;F42H10,3	not member	non-matrisome	non-matrisome	15.1388	15.1388	0	NA
daf-2	1	CELE_F42H11,1;CELE_K07A1,5;C36F7,5	not member	non-matrisome	non-matrisome	12.6051	12.6051	0	NA
daf-2	1	CELE_F43B10,1	not member	non-matrisome	non-matrisome	12.8536	12.8536	0	NA
daf-2	1	CELE_F43C9,2	not member	non-matrisome	non-matrisome	18.6623	18.6623	0	NA
daf-2	1	CELE_F43D2,6	not member	non-matrisome	non-matrisome	14.4994	14.4994	0	NA
daf-2	1	CELE_F43G6,10	not member	non-matrisome	non-matrisome	10.7081	10.7081	0	NA
daf-2	1	CELE_F43H9,4	not member	non-matrisome	non-matrisome	13.1917	13.1917	0	NA
daf-2	1	CELE_F44D12,2	not member	non-matrisome	non-matrisome	14.6234	14.6234	0	NA
daf-2	1	CELE_F44E5,1	not member	non-matrisome	non-matrisome	18.3282	18.3282	0	NA
daf-2	1	CELE_F44E5,4	not member	non-matrisome	non-matrisome	18.4564	18.4564	0	NA
daf-2	1	CELE_F44E7,4	not member	non-matrisome	non-matrisome	16.4681	16.4681	0	NA
daf-2	1	CELE_F44E7,9	not member	non-matrisome	non-matrisome	15.1909	15.1909	0	NA
daf-2	1	CELE_F45D11,15;CELE_F45D11,14	not member	non-matrisome	non-matrisome	19.5791	19.5791	0	NA
daf-2	1	CELE_F45D3,4	not member	non-matrisome	non-matrisome	12.812	12.812	0	NA
daf-2	1	CELE_F45E1,1	not member	non-matrisome	non-matrisome	14.0769	14.0769	0	NA
daf-2	1	CELE_F45E1,2	not member	non-matrisome	non-matrisome	14.0172	14.0172	0	NA
daf-2	1	CELE_F45F2,10	not member	non-matrisome	non-matrisome	12.0191	12.0191	0	NA
daf-2	1	CELE_F45F2,9	not member	non-matrisome	non-matrisome	14.1028	14.1028	0	NA
daf-2	1	CELE_F45H10,2	not member	non-matrisome	non-matrisome	19.3365	19.3365	0	NA
daf-2	1	CELE_F45H10,3	not member	non-matrisome	non-matrisome	18.7393	18.7393	0	NA
daf-2	1	CELE_F45H11,5	not member	non-matrisome	non-matrisome	15.2702	15.2702	0	NA
daf-2	1	CELE_F46C5,9	not member	non-matrisome	non-matrisome	14.7102	14.7102	0	NA
daf-2	1	CELE_F46C8,3	not member	non-matrisome	non-matrisome	15.1517	15.1517	0	NA
daf-2	1	CELE_F46G10,1	not member	non-matrisome	non-matrisome	15.9715	15.9715	0	NA
daf-2	1	CELE_F46H5,7	not member	non-matrisome	non-matrisome	17.237	17.237	0	NA
daf-2	1	CELE_F47B7,2	not member	non-matrisome	non-matrisome	13.1578	13.1578	0	NA
daf-2	1	CELE_F47B8,8	not member	non-matrisome	non-matrisome	10.716	10.716	0	NA
daf-2	1	CELE_F47G3,4	not member	non-matrisome	non-matrisome	15.7745	15.7745	0	NA
daf-2	1	CELE_F47G9,1	not member	non-matrisome	non-matrisome	15.6334	15.6334	0	NA
daf-2	1	CELE_F48C1,5	not member	non-matrisome	non-matrisome	11.9175	11.9175	0	NA
daf-2	1	CELE_F48C1,6	not member	non-matrisome	non-matrisome	15.7739	15.7739	0	NA
daf-2	1	CELE_F48D6,4	not member	non-matrisome	non-matrisome	14.0702	14.0702	0	NA
daf-2	1	CELE_F48E3,4	not member	non-matrisome	non-matrisome	17.1204	17.1204	0	NA
daf-2	1	CELE_F48E8,2	not member	non-matrisome	non-matrisome	10.8474	10.8474	0	NA
daf-2	1	CELE_F48E8,3	not member	non-matrisome	non-matrisome	17.0862	17.0862	0	NA
daf-2	1	CELE_F48G7,5;CELE_F48G7,8	not member	non-matrisome	non-matrisome	14.5144	14.5144	0	NA
daf-2	1	CELE_F49C12,7	not member	non-matrisome	non-matrisome	14.0472	14.0472	0	NA
daf-2	1	CELE_F49C12,9	not member	non-matrisome	non-matrisome	14.3175	14.3175	0	NA
daf-2	1	CELE_F49D11,10	not member	non-matrisome	non-matrisome	14.2135	14.2135	0	NA
daf-2	1	CELE_F49E2,2	not member	non-matrisome	non-matrisome	14.7414	14.7414	0	NA
daf-2	1	CELE_F49E2,5	not member	non-matrisome	non-matrisome	18.0703	18.0703	0	NA
daf-2	1	CELE_F49H12,5	not member	non-matrisome	non-matrisome	14.5257	14.5257	0	NA
daf-2	1	CELE_F52A8,1	not member	non-matrisome	non-matrisome	18.7119	18.7119	0	NA
daf-2	1	CELE_F52B11,5	not member	non-matrisome	non-matrisome	11.5817	11.5817	0	NA
daf-2	1	CELE_F52B5,2	not member	non-matrisome	non-matrisome	14.8983	14.8983	0	NA
daf-2	1	CELE_F52C12,6	not member	non-matrisome	non-matrisome	13.5598	13.5598	0	NA
daf-2	1	CELE_F52E1,14	not member	non-matrisome	non-matrisome	17.5754	17.5754	0	NA
daf-2	1	CELE_F52E4,5	not member	non-matrisome	non-matrisome	15.473	15.473	0	NA
daf-2	1	CELE_F52G3,1	not member	non-matrisome	non-matrisome	11.5946	11.5946	0	NA
daf-2	1	CELE_F53B3,6	not member	non-matrisome	non-matrisome	15.9405	15.9405	0	NA
daf-2	1	CELE_F53B7,3	not member	non-matrisome	non-matrisome	14.8541	14.8541	0	NA
daf-2	1	CELE_F53C11,9	not member	non-matrisome	non-matrisome	14.1076	14.1076	0	NA
daf-2	1	CELE_F53C3,13	not member	non-matrisome	non-matrisome	14.9721	14.9721	0	NA
daf-2	1	CELE_F53E10,1	not member	non-matrisome	non-matrisome	14.3506	14.3506	0	NA
daf-2	1	CELE_F53F1,2	not member	non-matrisome	non-matrisome	15.8246	15.8246	0	NA
daf-2	1	CELE_F53F1,3	not member	non-matrisome	non-matrisome	13.889	13.889	0	NA
daf-2	1	CELE_F53F4,11	not member	non-matrisome	non-matrisome	15.0028	15.0028	0	NA
daf-2	1	CELE_F53F4,13	not member	non-matrisome	non-matrisome	15.0572	15.0572	0	NA
daf-2	1	CELE_F53F4,14	not member	non-matrisome	non-matrisome	12.9317	12.9317	0	NA
daf-2	1	CELE_F53F4,16	not member	non-matrisome	non-matrisome	14.12	14.12	0	NA
daf-2	1	CELE_F53F8,5	not member	non-matrisome	non-matrisome	14.9624	14.9624	0	NA
daf-2	1	CELE_F53H1,1	not member	non-matrisome	non-matrisome	13.2068	13.2068	0	NA
daf-2	1	CELE_F53H1,3	not member	non-matrisome	non-matrisome	10.6891	10.6891	0	NA
daf-2	1	CELE_F53H1,4	not member	non-matrisome	non-matrisome	13.6142	13.6142	0	NA
daf-2	1	CELE_F53H4,2	not member	non-matrisome	non-matrisome	16.7938	16.7938	0	NA
daf-2	1	CELE_F54A3,2	not member	non-matrisome	non-matrisome	13.3133	13.3133	0	NA
daf-2	1	CELE_F54B8,4	not member	non-matrisome	non-matrisome	15.0794	15.0794	0	NA
daf-2	1	CELE_F54C8,7;F54C8,7	not member	non-matrisome	non-matrisome	14.0461	14.0461	0	NA
daf-2	1	CELE_F54C9,3	not member	non-matrisome	non-matrisome	14.7497	14.7497	0	NA
daf-2	1	CELE_F54C9,9	not member	non-matrisome	non-matrisome	12.2259	12.2259	0	NA
daf-2	1	CELE_F54D10,5	not member	non-matrisome	non-matrisome	10.346	10.346	0	NA
daf-2	1	CELE_F54D11,4	not member	non-matrisome	non-matrisome	14.2869	14.2869	0	NA
daf-2	1	CELE_F54D5,12	not member	non-matrisome	non-matrisome	16.1786	16.1786	0	NA
daf-2	1	CELE_F54D5,3	not member	non-matrisome	non-matrisome	16.1414	16.1414	0	NA
daf-2	1	CELE_F54D5,4	not member	non-matrisome	non-matrisome	17.9692	17.9692	0	NA
daf-2	1	CELE_F54D7,2	not member	non-matrisome	non-matrisome	15.3632	15.3632	0	NA
daf-2	1	CELE_F54D8,6	not member	non-matrisome	non-matrisome	14.5046	14.5046	0	NA
daf-2	1	CELE_F54E12,2	not member	non-matrisome	non-matrisome	11.5574	11.5574	0	NA
daf-2	1	CELE_F54E2,1	not member	non-matrisome	non-matrisome	15.4472	15.4472	0	NA
daf-2	1	CELE_F54E4,3	not member	non-matrisome	non-matrisome	13.8768	13.8768	0	NA
daf-2	1	CELE_F54F7,2	not member	non-matrisome	non-matrisome	13.2878	13.2878	0	NA
daf-2	1	CELE_F54F7,3	not member	non-matrisome	non-matrisome	16.1242	16.1242	0	NA
daf-2	1	CELE_F55A11,1	not member	non-matrisome	non-matrisome	15.6743	15.6743	0	NA
daf-2	1	CELE_F55A11,6	not member	non-matrisome	non-matrisome	13.2227	13.2227	0	NA
daf-2	1	CELE_F55A12,2	not member	non-matrisome	non-matrisome	15.3531	15.3531	0	NA
daf-2	1	CELE_F55A12,5	not member	non-matrisome	non-matrisome	13.0248	13.0248	0	NA
daf-2	1	CELE_F55B11,2	not member	non-matrisome	non-matrisome	17.7047	17.7047	0	NA
daf-2	1	CELE_F55B11,3	not member	non-matrisome	non-matrisome	16.3448	16.3448	0	NA
daf-2	1	CELE_F55B11,4	not member	non-matrisome	non-matrisome	15.366	15.366	0	NA
daf-2	1	CELE_F55B12,10	not member	non-matrisome	non-matrisome	15.9606	15.9606	0	NA
daf-2	1	CELE_F55D12,2	not member	non-matrisome	non-matrisome	13.208	13.208	0	NA
daf-2	1	CELE_F55F10,1	not member	non-matrisome	non-matrisome	12.726	12.726	0	NA
daf-2	1	CELE_F55F3,2	not member	non-matrisome	non-matrisome	14.4526	14.4526	0	NA
daf-2	1	CELE_F55F8,2	not member	non-matrisome	non-matrisome	13.218	13.218	0	NA
daf-2	1	CELE_F55G11,2	not member	non-matrisome	non-matrisome	10.7844	10.7844	0	NA
daf-2	1	CELE_F55G11,4	not member	non-matrisome	non-matrisome	16.6627	16.6627	0	NA
daf-2	1	CELE_F55G11,8	not member	non-matrisome	non-matrisome	16.8144	16.8144	0	NA
daf-2	1	CELE_F55H12,4	not member	non-matrisome	non-matrisome	19.3071	19.3071	0	NA
daf-2	1	CELE_F56A11,5	not member	non-matrisome	non-matrisome	14.5758	14.5758	0	NA
daf-2	1	CELE_F56A8,3	not member	non-matrisome	non-matrisome	16.2081	16.2081	0	NA
daf-2	1	CELE_F56B3,11	not member	non-matrisome	non-matrisome	15.102	15.102	0	NA
daf-2	1	CELE_F56B3,4	not member	non-matrisome	non-matrisome	13.02	13.02	0	NA
daf-2	1	CELE_F56C11,3	not member	non-matrisome	non-matrisome	13.5457	13.5457	0	NA
daf-2	1	CELE_F56C9,10	not member	non-matrisome	non-matrisome	13.4278	13.4278	0	NA
daf-2	1	CELE_F56C9,6	not member	non-matrisome	non-matrisome	14.9282	14.9282	0	NA
daf-2	1	CELE_F56C9,7	not member	non-matrisome	non-matrisome	13.8086	13.8086	0	NA
daf-2	1	CELE_F56C9,8	not member	non-matrisome	non-matrisome	12.4211	12.4211	0	NA
daf-2	1	CELE_F56D3,1	not member	non-matrisome	non-matrisome	17.3719	17.3719	0	NA
daf-2	1	CELE_F56D5,6	not member	non-matrisome	non-matrisome	15.9409	15.9409	0	NA
daf-2	1	CELE_F56F11,4	not member	non-matrisome	non-matrisome	17.0622	17.0622	0	NA
daf-2	1	CELE_F56G4,4	not member	non-matrisome	non-matrisome	13.3708	13.3708	0	NA
daf-2	1	CELE_F57B10,4	not member	non-matrisome	non-matrisome	10.8192	10.8192	0	NA
daf-2	1	CELE_F57B10,5	not member	non-matrisome	non-matrisome	13.8826	13.8826	0	NA
daf-2	1	CELE_F57B10,8	not member	non-matrisome	non-matrisome	12.0703	12.0703	0	NA
daf-2	1	CELE_F57C2,4	not member	non-matrisome	non-matrisome	10.7704	10.7704	0	NA
daf-2	1	CELE_F57C2,5	not member	non-matrisome	non-matrisome	15.9483	15.9483	0	NA
daf-2	1	CELE_F57F5,1	member	Matrisome-associated	ECM Regulators	18.7641	18.7641	0	NA
daf-2	1	CELE_F57H12,6	not member	non-matrisome	non-matrisome	17.2427	17.2427	0	NA
daf-2	1	CELE_F58B3,4	not member	non-matrisome	non-matrisome	11.9959	11.9959	0	NA
daf-2	1	CELE_F58B3,6	not member	non-matrisome	non-matrisome	14.0657	14.0657	0	NA
daf-2	1	CELE_F58B3,7	not member	non-matrisome	non-matrisome	10.7849	10.7849	0	NA
daf-2	1	CELE_F58B4,5	not member	non-matrisome	non-matrisome	15.871	15.871	0	NA
daf-2	1	CELE_F58E6,5	not member	non-matrisome	non-matrisome	12.7737	12.7737	0	NA
daf-2	1	CELE_F58F9,3	not member	non-matrisome	non-matrisome	12.9249	12.9249	0	NA
daf-2	1	CELE_F59A6,10	not member	non-matrisome	non-matrisome	14.513	14.513	0	NA
daf-2	1	CELE_F59A6,12	not member	non-matrisome	non-matrisome	13.7765	13.7765	0	NA
daf-2	1	CELE_F59A7,2	not member	non-matrisome	non-matrisome	12.6076	12.6076	0	NA
daf-2	1	CELE_F59B1,2	not member	non-matrisome	non-matrisome	19.4057	19.4057	0	NA
daf-2	1	CELE_F59B1,8	not member	non-matrisome	non-matrisome	14.3864	14.3864	0	NA
daf-2	1	CELE_F59C6,5	not member	non-matrisome	non-matrisome	18.9304	18.9304	0	NA
daf-2	1	CELE_H01G02,1	not member	non-matrisome	non-matrisome	17.2703	17.2703	0	NA
daf-2	1	CELE_H03A11,2	not member	non-matrisome	non-matrisome	17.6256	17.6256	0	NA
daf-2	1	CELE_H04M03,3	not member	non-matrisome	non-matrisome	12.8484	12.8484	0	NA
daf-2	1	CELE_H05C05,1	not member	non-matrisome	non-matrisome	16.2996	16.2996	0	NA
daf-2	1	CELE_H06H21,11	not member	non-matrisome	non-matrisome	14.0154	14.0154	0	NA
daf-2	1	CELE_H06H21,8	not member	non-matrisome	non-matrisome	14.1508	14.1508	0	NA
daf-2	1	CELE_H06I04,3	not member	non-matrisome	non-matrisome	13.5942	13.5942	0	NA
daf-2	1	CELE_H11E01,3	not member	non-matrisome	non-matrisome	14.2706	14.2706	0	NA
daf-2	1	CELE_H14E04,2	not member	non-matrisome	non-matrisome	14.1063	14.1063	0	NA
daf-2	1	CELE_H17B01,2;CELE_Y51H7C,1	not member	non-matrisome	non-matrisome	16.393	16.393	0	NA
daf-2	1	CELE_H19N07,3	not member	non-matrisome	non-matrisome	14.5922	14.5922	0	NA
daf-2	1	CELE_H20J04,9	not member	non-matrisome	non-matrisome	14.229	14.229	0	NA
daf-2	1	CELE_H21P03,2	not member	non-matrisome	non-matrisome	14.8636	14.8636	0	NA
daf-2	1	CELE_H24K24,4	not member	non-matrisome	non-matrisome	14.3886	14.3886	0	NA
daf-2	1	CELE_H27A22,1	not member	non-matrisome	non-matrisome	14.2984	14.2984	0	NA
daf-2	1	CELE_H28G03,2	not member	non-matrisome	non-matrisome	13.1341	13.1341	0	NA
daf-2	1	CELE_H29C22,1	not member	non-matrisome	non-matrisome	16.4229	16.4229	0	NA
daf-2	1	CELE_H34C03,2	not member	non-matrisome	non-matrisome	14.7315	14.7315	0	NA
daf-2	1	CELE_H34I24,2	not member	non-matrisome	non-matrisome	15.9287	15.9287	0	NA
daf-2	1	CELE_H35B03,1	not member	non-matrisome	non-matrisome	12.9937	12.9937	0	NA
daf-2	1	CELE_H35B03,2	not member	non-matrisome	non-matrisome	12.9444	12.9444	0	NA
daf-2	1	CELE_H39E23,3	member	Matrisome-associated	Secreted Factors	15.2466	15.2466	0	NA
daf-2	1	CELE_H40L08,1	not member	non-matrisome	non-matrisome	14.4342	14.4342	0	NA
daf-2	1	CELE_H43E16,1	not member	non-matrisome	non-matrisome	12.3811	12.3811	0	NA
daf-2	1	CELE_H43I07,3	not member	non-matrisome	non-matrisome	14.5313	14.5313	0	NA
daf-2	1	CELE_JC8,2	not member	non-matrisome	non-matrisome	14.7142	14.7142	0	NA
daf-2	1	CELE_K01A11,2	not member	non-matrisome	non-matrisome	14.3145	14.3145	0	NA
daf-2	1	CELE_K01A12,4	not member	non-matrisome	non-matrisome	13.8989	13.8989	0	NA
daf-2	1	CELE_K01A2,5	not member	non-matrisome	non-matrisome	12.3143	12.3143	0	NA
daf-2	1	CELE_K01C8,1	not member	non-matrisome	non-matrisome	13.538	13.538	0	NA
daf-2	1	CELE_K01D12,15	not member	non-matrisome	non-matrisome	15.4961	15.4961	0	NA
daf-2	1	CELE_K01D12,6	not member	non-matrisome	non-matrisome	13.7293	13.7293	0	NA
daf-2	1	CELE_K01G5,9	not member	non-matrisome	non-matrisome	13.7414	13.7414	0	NA
daf-2	1	CELE_K02B12,7	not member	non-matrisome	non-matrisome	13.5736	13.5736	0	NA
daf-2	1	CELE_K02B7,3	not member	non-matrisome	non-matrisome	15.5039	15.5039	0	NA
daf-2	1	CELE_K02C4,3;CELE_K02C4,3;CELE_K02C4,3;K02C4,3	not member	non-matrisome	non-matrisome	12.2422	12.2422	0	NA
daf-2	1	CELE_K02C4,5	not member	non-matrisome	non-matrisome	12.1827	12.1827	0	NA
daf-2	1	CELE_K02D7,1	not member	non-matrisome	non-matrisome	16.8457	16.8457	0	NA
daf-2	1	CELE_K02F2,5	not member	non-matrisome	non-matrisome	15.6727	15.6727	0	NA
daf-2	1	CELE_K02F3,9	not member	non-matrisome	non-matrisome	16.7651	16.7651	0	NA
daf-2	1	CELE_K02F6,7	not member	non-matrisome	non-matrisome	12.4379	12.4379	0	NA
daf-2	1	CELE_K03B4,1	not member	non-matrisome	non-matrisome	14.0287	14.0287	0	NA
daf-2	1	CELE_K03B4,2	not member	non-matrisome	non-matrisome	10.7338	10.7338	0	NA
daf-2	1	CELE_K03B8,6	not member	non-matrisome	non-matrisome	13.9448	13.9448	0	NA
daf-2	1	CELE_K03E5,2	not member	non-matrisome	non-matrisome	18.1844	18.1844	0	NA
daf-2	1	CELE_K03H1,7	not member	non-matrisome	non-matrisome	12.289	12.289	0	NA
daf-2	1	CELE_K04A8,1	not member	non-matrisome	non-matrisome	13.0658	13.0658	0	NA
daf-2	1	CELE_K04C2,2	not member	non-matrisome	non-matrisome	13.642	13.642	0	NA
daf-2	1	CELE_K04C2,3	not member	non-matrisome	non-matrisome	15.0325	15.0325	0	NA
daf-2	1	CELE_K04G2,9	not member	non-matrisome	non-matrisome	14.9062	14.9062	0	NA
daf-2	1	CELE_K05C4,5	not member	non-matrisome	non-matrisome	13.6703	13.6703	0	NA
daf-2	1	CELE_K05C4,7	not member	non-matrisome	non-matrisome	15.1445	15.1445	0	NA
daf-2	1	CELE_K06A5,2	not member	non-matrisome	non-matrisome	10.7691	10.7691	0	NA
daf-2	1	CELE_K06A9,1	not member	non-matrisome	non-matrisome	13.9311	13.9311	0	NA
daf-2	1	CELE_K06G5,1	not member	non-matrisome	non-matrisome	17.3823	17.3823	0	NA
daf-2	1	CELE_K07A1,10	not member	non-matrisome	non-matrisome	15.0718	15.0718	0	NA
daf-2	1	CELE_K07A12,1	not member	non-matrisome	non-matrisome	14.125	14.125	0	NA
daf-2	1	CELE_K07A12,4	not member	non-matrisome	non-matrisome	12.3827	12.3827	0	NA
daf-2	1	CELE_K07C11,3	member	Matrisome-associated	ECM Regulators	16.6358	16.6358	0	NA
daf-2	1	CELE_K07C11,4	not member	non-matrisome	non-matrisome	13.8489	13.8489	0	NA
daf-2	1	CELE_K07C11,7;K07C11,7	not member	non-matrisome	non-matrisome	16.2665	16.2665	0	NA
daf-2	1	CELE_K07C5,2	not member	non-matrisome	non-matrisome	15.1086	15.1086	0	NA
daf-2	1	CELE_K07C5,3	not member	non-matrisome	non-matrisome	13.2656	13.2656	0	NA
daf-2	1	CELE_K07E3,4	not member	non-matrisome	non-matrisome	17.8996	17.8996	0	NA
daf-2	1	CELE_K07F5,14	not member	non-matrisome	non-matrisome	13.3148	13.3148	0	NA
daf-2	1	CELE_K07F5,15	not member	non-matrisome	non-matrisome	14.231	14.231	0	NA
daf-2	1	CELE_K07H8,10	not member	non-matrisome	non-matrisome	16.0726	16.0726	0	NA
daf-2	1	CELE_K08C7,1	not member	non-matrisome	non-matrisome	13.0141	13.0141	0	NA
daf-2	1	CELE_K08C7,6	not member	non-matrisome	non-matrisome	12.7906	12.7906	0	NA
daf-2	1	CELE_K08D12,3	not member	non-matrisome	non-matrisome	16.3895	16.3895	0	NA
daf-2	1	CELE_K08D8,6	not member	non-matrisome	non-matrisome	15.1467	15.1467	0	NA
daf-2	1	CELE_K08E3,5	not member	non-matrisome	non-matrisome	18.1155	18.1155	0	NA
daf-2	1	CELE_K08E4,6	not member	non-matrisome	non-matrisome	14.3345	14.3345	0	NA
daf-2	1	CELE_K09A9,6	not member	non-matrisome	non-matrisome	13.4728	13.4728	0	NA
daf-2	1	CELE_K09E2,3	not member	non-matrisome	non-matrisome	15.9307	15.9307	0	NA
daf-2	1	CELE_K09G1,1	not member	non-matrisome	non-matrisome	15.8302	15.8302	0	NA
daf-2	1	CELE_K09H11,1	not member	non-matrisome	non-matrisome	13.7327	13.7327	0	NA
daf-2	1	CELE_K09H11,7;CELE_F44E7,2;C53A3,2	not member	non-matrisome	non-matrisome	13.0229	13.0229	0	NA
daf-2	1	CELE_K09H9,2	not member	non-matrisome	non-matrisome	12.8472	12.8472	0	NA
daf-2	1	CELE_K09H9,5	not member	non-matrisome	non-matrisome	13.0296	13.0296	0	NA
daf-2	1	CELE_K09H9,8	not member	non-matrisome	non-matrisome	14.6131	14.6131	0	NA
daf-2	1	CELE_K10B3,1	not member	non-matrisome	non-matrisome	12.6849	12.6849	0	NA
daf-2	1	CELE_K10C2,1	not member	non-matrisome	non-matrisome	16.6833	16.6833	0	NA
daf-2	1	CELE_K10C3,5	not member	non-matrisome	non-matrisome	13.6671	13.6671	0	NA
daf-2	1	CELE_K10C9,3	not member	non-matrisome	non-matrisome	15.1206	15.1206	0	NA
daf-2	1	CELE_K10D3,4	member	Matrisome-associated	ECM Regulators	11.6552	11.6552	0	NA
daf-2	1	CELE_K10D6,2	not member	non-matrisome	non-matrisome	13.4009	13.4009	0	NA
daf-2	1	CELE_K11B4,1	not member	non-matrisome	non-matrisome	14.3772	14.3772	0	NA
daf-2	1	CELE_K11D12,13	not member	non-matrisome	non-matrisome	16.7231	16.7231	0	NA
daf-2	1	CELE_K11D12,7	not member	non-matrisome	non-matrisome	16.2426	16.2426	0	NA
daf-2	1	CELE_K11D9,3	not member	non-matrisome	non-matrisome	13.6146	13.6146	0	NA
daf-2	1	CELE_K11H12,7	not member	non-matrisome	non-matrisome	17.4416	17.4416	0	NA
daf-2	1	CELE_K11H12,8	not member	non-matrisome	non-matrisome	15.9005	15.9005	0	NA
daf-2	1	CELE_K12C11,1	not member	non-matrisome	non-matrisome	17.5003	17.5003	0	NA
daf-2	1	CELE_LLC1,2	not member	non-matrisome	non-matrisome	16.2731	16.2731	0	NA
daf-2	1	CELE_M01B12,4	not member	non-matrisome	non-matrisome	15.176	15.176	0	NA
daf-2	1	CELE_M01E11,2	not member	non-matrisome	non-matrisome	14.6732	14.6732	0	NA
daf-2	1	CELE_M01F1,4	not member	non-matrisome	non-matrisome	14.8032	14.8032	0	NA
daf-2	1	CELE_M01G12,9	not member	non-matrisome	non-matrisome	13.6713	13.6713	0	NA
daf-2	1	CELE_M01G5,1	not member	non-matrisome	non-matrisome	10.7735	10.7735	0	NA
daf-2	1	CELE_M01G5,3	not member	non-matrisome	non-matrisome	15.8185	15.8185	0	NA
daf-2	1	CELE_M01H9,3	not member	non-matrisome	non-matrisome	16.3416	16.3416	0	NA
daf-2	1	CELE_M02H5,8	not member	non-matrisome	non-matrisome	17.9644	17.9644	0	NA
daf-2	1	CELE_M03F8,3	not member	non-matrisome	non-matrisome	13.341	13.341	0	NA
daf-2	1	CELE_M04B2,4	not member	non-matrisome	non-matrisome	12.0276	12.0276	0	NA
daf-2	1	CELE_M04C9,3	not member	non-matrisome	non-matrisome	13.7629	13.7629	0	NA
daf-2	1	CELE_M04F3,4	not member	non-matrisome	non-matrisome	15.2881	15.2881	0	NA
daf-2	1	CELE_M05B5,4	not member	non-matrisome	non-matrisome	14.5589	14.5589	0	NA
daf-2	1	CELE_M05D6,2	not member	non-matrisome	non-matrisome	13.0768	13.0768	0	NA
daf-2	1	CELE_M05D6,5	not member	non-matrisome	non-matrisome	16.0067	16.0067	0	NA
daf-2	1	CELE_M05D6,6	not member	non-matrisome	non-matrisome	16.9	16.9	0	NA
daf-2	1	CELE_M106,3	not member	non-matrisome	non-matrisome	14.9893	14.9893	0	NA
daf-2	1	CELE_M142,5	not member	non-matrisome	non-matrisome	16.3525	16.3525	0	NA
daf-2	1	CELE_M28,10	not member	non-matrisome	non-matrisome	15.4908	15.4908	0	NA
daf-2	1	CELE_M4,1	not member	non-matrisome	non-matrisome	13.6503	13.6503	0	NA
daf-2	1	CELE_M57,2	not member	non-matrisome	non-matrisome	15.5294	15.5294	0	NA
daf-2	1	CELE_M60,4	not member	non-matrisome	non-matrisome	18.5673	18.5673	0	NA
daf-2	1	CELE_M7,8	not member	non-matrisome	non-matrisome	14.454	14.454	0	NA
daf-2	1	CELE_R01H10,7	not member	non-matrisome	non-matrisome	12.1697	12.1697	0	NA
daf-2	1	CELE_R02C2,7	not member	non-matrisome	non-matrisome	15.8845	15.8845	0	NA
daf-2	1	CELE_R02D3,1	not member	non-matrisome	non-matrisome	16.7018	16.7018	0	NA
daf-2	1	CELE_R02F11,3	not member	non-matrisome	non-matrisome	12.7056	12.7056	0	NA
daf-2	1	CELE_R02F2,7	not member	non-matrisome	non-matrisome	15.7231	15.7231	0	NA
daf-2	1	CELE_R02F2,9	not member	non-matrisome	non-matrisome	15.4462	15.4462	0	NA
daf-2	1	CELE_R03G8,6	not member	non-matrisome	non-matrisome	12.8478	12.8478	0	NA
daf-2	1	CELE_R04B5,5	not member	non-matrisome	non-matrisome	16.0094	16.0094	0	NA
daf-2	1	CELE_R04F11,2	not member	non-matrisome	non-matrisome	19.2377	19.2377	0	NA
daf-2	1	CELE_R04F11,3	not member	non-matrisome	non-matrisome	14.4921	14.4921	0	NA
daf-2	1	CELE_R04F11,5	not member	non-matrisome	non-matrisome	14.5481	14.5481	0	NA
daf-2	1	CELE_R05A10,1	not member	non-matrisome	non-matrisome	15.051	15.051	0	NA
daf-2	1	CELE_R05F9,6	not member	non-matrisome	non-matrisome	17.3053	17.3053	0	NA
daf-2	1	CELE_R05H5,3	not member	non-matrisome	non-matrisome	17.9127	17.9127	0	NA
daf-2	1	CELE_R06C1,4	not member	non-matrisome	non-matrisome	18.5561	18.5561	0	NA
daf-2	1	CELE_R07E3,1	not member	non-matrisome	non-matrisome	15.5369	15.5369	0	NA
daf-2	1	CELE_R07E4,3	not member	non-matrisome	non-matrisome	16.294	16.294	0	NA
daf-2	1	CELE_R07E5,7	not member	non-matrisome	non-matrisome	13.4709	13.4709	0	NA
daf-2	1	CELE_R07H5,8	not member	non-matrisome	non-matrisome	18.0219	18.0219	0	NA
daf-2	1	CELE_R08C7,8;CELE_R08A2,2	not member	non-matrisome	non-matrisome	14.4608	14.4608	0	NA
daf-2	1	CELE_R08E5,3	not member	non-matrisome	non-matrisome	16.4891	16.4891	0	NA
daf-2	1	CELE_R08F11,1	not member	non-matrisome	non-matrisome	13.5682	13.5682	0	NA
daf-2	1	CELE_R08F11,4	not member	non-matrisome	non-matrisome	12.7336	12.7336	0	NA
daf-2	1	CELE_R09B3,2	not member	non-matrisome	non-matrisome	17.8318	17.8318	0	NA
daf-2	1	CELE_R09B3,3	not member	non-matrisome	non-matrisome	21.4491	21.4491	0	NA
daf-2	1	CELE_R09E12,9	not member	non-matrisome	non-matrisome	11.8022	11.8022	0	NA
daf-2	1	CELE_R09F10,1	member	Matrisome-associated	ECM Regulators	14.7261	14.7261	0	NA
daf-2	1	CELE_R09F10,5	not member	non-matrisome	non-matrisome	17.4327	17.4327	0	NA
daf-2	1	CELE_R09H10,5	not member	non-matrisome	non-matrisome	16.0641	16.0641	0	NA
daf-2	1	CELE_R102,2	not member	non-matrisome	non-matrisome	16.2067	16.2067	0	NA
daf-2	1	CELE_R102,4;R102,4	not member	non-matrisome	non-matrisome	16.0628	16.0628	0	NA
daf-2	1	CELE_R102,5	not member	non-matrisome	non-matrisome	14.9732	14.9732	0	NA
daf-2	1	CELE_R105,1	not member	non-matrisome	non-matrisome	13.2493	13.2493	0	NA
daf-2	1	CELE_R10H10,3	not member	non-matrisome	non-matrisome	15.8632	15.8632	0	NA
daf-2	1	CELE_R119,2	not member	non-matrisome	non-matrisome	12.6844	12.6844	0	NA
daf-2	1	CELE_R119,3	not member	non-matrisome	non-matrisome	13.9019	13.9019	0	NA
daf-2	1	CELE_R11A8,7;CELE_R11A8,7;R11A8,7	not member	non-matrisome	non-matrisome	12.8229	12.8229	0	NA
daf-2	1	CELE_R11D1,10	not member	non-matrisome	non-matrisome	12.7334	12.7334	0	NA
daf-2	1	CELE_R11G1,6	not member	non-matrisome	non-matrisome	14.4513	14.4513	0	NA
daf-2	1	CELE_R11H6,2	not member	non-matrisome	non-matrisome	13.8714	13.8714	0	NA
daf-2	1	CELE_R11H6,4	not member	non-matrisome	non-matrisome	15.154	15.154	0	NA
daf-2	1	CELE_R11H6,5	not member	non-matrisome	non-matrisome	10.7797	10.7797	0	NA
daf-2	1	CELE_R12C12,5	not member	non-matrisome	non-matrisome	14.7243	14.7243	0	NA
daf-2	1	CELE_R12C12,9	not member	non-matrisome	non-matrisome	13.1041	13.1041	0	NA
daf-2	1	CELE_R12E2,13	not member	non-matrisome	non-matrisome	16.6762	16.6762	0	NA
daf-2	1	CELE_R13A5,10	not member	non-matrisome	non-matrisome	15.5449	15.5449	0	NA
daf-2	1	CELE_R13H4,2	not member	non-matrisome	non-matrisome	14.0806	14.0806	0	NA
daf-2	1	CELE_R148,3	not member	non-matrisome	non-matrisome	15.1795	15.1795	0	NA
daf-2	1	CELE_R148,5	not member	non-matrisome	non-matrisome	14.192	14.192	0	NA
daf-2	1	CELE_R151,2	not member	non-matrisome	non-matrisome	17.7041	17.7041	0	NA
daf-2	1	CELE_R166,2	not member	non-matrisome	non-matrisome	14.2612	14.2612	0	NA
daf-2	1	CELE_R186,3	not member	non-matrisome	non-matrisome	15.1112	15.1112	0	NA
daf-2	1	CELE_R186,7	not member	non-matrisome	non-matrisome	15.1851	15.1851	0	NA
daf-2	1	CELE_R193,2	not member	non-matrisome	non-matrisome	15.6085	15.6085	0	NA
daf-2	1	CELE_R31,2	not member	non-matrisome	non-matrisome	16.5787	16.5787	0	NA
daf-2	1	CELE_R53,5	not member	non-matrisome	non-matrisome	16.7039	16.7039	0	NA
daf-2	1	CELE_R74,8	not member	non-matrisome	non-matrisome	13.2098	13.2098	0	NA
daf-2	1	CELE_T01B7,5	not member	non-matrisome	non-matrisome	13.8521	13.8521	0	NA
daf-2	1	CELE_T01C3,2	not member	non-matrisome	non-matrisome	13.3846	13.3846	0	NA
daf-2	1	CELE_T01C8,2	not member	non-matrisome	non-matrisome	14.9431	14.9431	0	NA
daf-2	1	CELE_T01D3,6	member	Core matrisome	ECM Glycoproteins	15.996	15.996	0	NA
daf-2	1	CELE_T01H8,2	not member	non-matrisome	non-matrisome	14.3261	14.3261	0	NA
daf-2	1	CELE_T02B11,3	not member	non-matrisome	non-matrisome	13.6054	13.6054	0	NA
daf-2	1	CELE_T02B5,3	not member	non-matrisome	non-matrisome	10.8107	10.8107	0	NA
daf-2	1	CELE_T02D1,8	not member	non-matrisome	non-matrisome	16.8991	16.8991	0	NA
daf-2	1	CELE_T02G5,7	not member	non-matrisome	non-matrisome	18.0552	18.0552	0	NA
daf-2	1	CELE_T02H6,1	not member	non-matrisome	non-matrisome	13.8187	13.8187	0	NA
daf-2	1	CELE_T02H6,11	not member	non-matrisome	non-matrisome	18.2702	18.2702	0	NA
daf-2	1	CELE_T03D8,6	not member	non-matrisome	non-matrisome	14.6645	14.6645	0	NA
daf-2	1	CELE_T03F1,11	not member	non-matrisome	non-matrisome	18.2217	18.2217	0	NA
daf-2	1	CELE_T03F7,7	not member	non-matrisome	non-matrisome	12.0449	12.0449	0	NA
daf-2	1	CELE_T03G6,3	not member	non-matrisome	non-matrisome	14.9378	14.9378	0	NA
daf-2	1	CELE_T04A11,1	not member	non-matrisome	non-matrisome	15.3006	15.3006	0	NA
daf-2	1	CELE_T04A11,2	not member	non-matrisome	non-matrisome	13.7646	13.7646	0	NA
daf-2	1	CELE_T04A8,6	not member	non-matrisome	non-matrisome	15.3863	15.3863	0	NA
daf-2	1	CELE_T04A8,7	not member	non-matrisome	non-matrisome	15.9802	15.9802	0	NA
daf-2	1	CELE_T04A8,8	not member	non-matrisome	non-matrisome	13.228	13.228	0	NA
daf-2	1	CELE_T04B8,5	not member	non-matrisome	non-matrisome	12.0401	12.0401	0	NA
daf-2	1	CELE_T04C12,11	not member	non-matrisome	non-matrisome	13.5043	13.5043	0	NA
daf-2	1	CELE_T04F3,1	not member	non-matrisome	non-matrisome	14.3994	14.3994	0	NA
daf-2	1	CELE_T04F3,4	not member	non-matrisome	non-matrisome	14.9027	14.9027	0	NA
daf-2	1	CELE_T04F8,7	not member	non-matrisome	non-matrisome	13.7071	13.7071	0	NA
daf-2	1	CELE_T04F8,8	not member	non-matrisome	non-matrisome	16.0665	16.0665	0	NA
daf-2	1	CELE_T04G9,4	not member	non-matrisome	non-matrisome	14.2524	14.2524	0	NA
daf-2	1	CELE_T04G9,7	not member	non-matrisome	non-matrisome	16.0028	16.0028	0	NA
daf-2	1	CELE_T05C3,6	not member	non-matrisome	non-matrisome	14.4116	14.4116	0	NA
daf-2	1	CELE_T05E12,3	not member	non-matrisome	non-matrisome	12.6751	12.6751	0	NA
daf-2	1	CELE_T05E7,1	not member	non-matrisome	non-matrisome	10.8281	10.8281	0	NA
daf-2	1	CELE_T05F1,2	not member	non-matrisome	non-matrisome	13.0202	13.0202	0	NA
daf-2	1	CELE_T05F1,9	not member	non-matrisome	non-matrisome	10.7857	10.7857	0	NA
daf-2	1	CELE_T05G5,5;CELE_T05G5,5;T05G5,5	not member	non-matrisome	non-matrisome	14.2134	14.2134	0	NA
daf-2	1	CELE_T05H10,1	not member	non-matrisome	non-matrisome	14.1093	14.1093	0	NA
daf-2	1	CELE_T05H10,4;T05H10,4	not member	non-matrisome	non-matrisome	15.2876	15.2876	0	NA
daf-2	1	CELE_T06D8,9	not member	non-matrisome	non-matrisome	13.9497	13.9497	0	NA
daf-2	1	CELE_T06E4,12	not member	non-matrisome	non-matrisome	15.2409	15.2409	0	NA
daf-2	1	CELE_T06E4,14	not member	non-matrisome	non-matrisome	12.7545	12.7545	0	NA
daf-2	1	CELE_T06E4,8	not member	non-matrisome	non-matrisome	13.4315	13.4315	0	NA
daf-2	1	CELE_T06E4,9	not member	non-matrisome	non-matrisome	13.1227	13.1227	0	NA
daf-2	1	CELE_T06E6,1	not member	non-matrisome	non-matrisome	14.5574	14.5574	0	NA
daf-2	1	CELE_T06E6,10	not member	non-matrisome	non-matrisome	10.6787	10.6787	0	NA
daf-2	1	CELE_T06F4,1	not member	non-matrisome	non-matrisome	11.916	11.916	0	NA
daf-2	1	CELE_T07A9,10	not member	non-matrisome	non-matrisome	10.6525	10.6525	0	NA
daf-2	1	CELE_T07C4,3	not member	non-matrisome	non-matrisome	14.879	14.879	0	NA
daf-2	1	CELE_T07F10,1	not member	non-matrisome	non-matrisome	14.3015	14.3015	0	NA
daf-2	1	CELE_T08B1,1	not member	non-matrisome	non-matrisome	14.4725	14.4725	0	NA
daf-2	1	CELE_T08G11,1	not member	non-matrisome	non-matrisome	16.3331	16.3331	0	NA
daf-2	1	CELE_T08G11,4	not member	non-matrisome	non-matrisome	13.2607	13.2607	0	NA
daf-2	1	CELE_T08H10,1	not member	non-matrisome	non-matrisome	17.9434	17.9434	0	NA
daf-2	1	CELE_T09A12,5	not member	non-matrisome	non-matrisome	16.8741	16.8741	0	NA
daf-2	1	CELE_T09A5,15	not member	non-matrisome	non-matrisome	13.911	13.911	0	NA
daf-2	1	CELE_T09B4,5	not member	non-matrisome	non-matrisome	16.2214	16.2214	0	NA
daf-2	1	CELE_T09B4,8	not member	non-matrisome	non-matrisome	17.2465	17.2465	0	NA
daf-2	1	CELE_T09F3,2	not member	non-matrisome	non-matrisome	15.9668	15.9668	0	NA
daf-2	1	CELE_T10B10,3	not member	non-matrisome	non-matrisome	12.3384	12.3384	0	NA
daf-2	1	CELE_T10B11,6	not member	non-matrisome	non-matrisome	12.1476	12.1476	0	NA
daf-2	1	CELE_T10B5,3	not member	non-matrisome	non-matrisome	13.9971	13.9971	0	NA
daf-2	1	CELE_T10C6,6	not member	non-matrisome	non-matrisome	12.8473	12.8473	0	NA
daf-2	1	CELE_T10E9,3	not member	non-matrisome	non-matrisome	13.846	13.846	0	NA
daf-2	1	CELE_T10F2,2	not member	non-matrisome	non-matrisome	13.7495	13.7495	0	NA
daf-2	1	CELE_T10F2,5	not member	non-matrisome	non-matrisome	13.1596	13.1596	0	NA
daf-2	1	CELE_T10G3,3	not member	non-matrisome	non-matrisome	14.8712	14.8712	0	NA
daf-2	1	CELE_T10H10,2	not member	non-matrisome	non-matrisome	14.0842	14.0842	0	NA
daf-2	1	CELE_T10H9,8	not member	non-matrisome	non-matrisome	14.8034	14.8034	0	NA
daf-2	1	CELE_T11B7,1	not member	non-matrisome	non-matrisome	12.9217	12.9217	0	NA
daf-2	1	CELE_T11F9,12	not member	non-matrisome	non-matrisome	14.8029	14.8029	0	NA
daf-2	1	CELE_T11G6,8	not member	non-matrisome	non-matrisome	15.1146	15.1146	0	NA
daf-2	1	CELE_T12A2,1	not member	non-matrisome	non-matrisome	14.023	14.023	0	NA
daf-2	1	CELE_T12A2,7	not member	non-matrisome	non-matrisome	12.5801	12.5801	0	NA
daf-2	1	CELE_T12B3,2	not member	non-matrisome	non-matrisome	12.7105	12.7105	0	NA
daf-2	1	CELE_T12B3,3	not member	non-matrisome	non-matrisome	14.2736	14.2736	0	NA
daf-2	1	CELE_T12B3,4	not member	non-matrisome	non-matrisome	10.4902	10.4902	0	NA
daf-2	1	CELE_T12B5,15	not member	non-matrisome	non-matrisome	13.5215	13.5215	0	NA
daf-2	1	CELE_T12D8,10	not member	non-matrisome	non-matrisome	15.2384	15.2384	0	NA
daf-2	1	CELE_T12D8,5	not member	non-matrisome	non-matrisome	19.3343	19.3343	0	NA
daf-2	1	CELE_T12D8,9	not member	non-matrisome	non-matrisome	15.0842	15.0842	0	NA
daf-2	1	CELE_T12G3,4	not member	non-matrisome	non-matrisome	13.5472	13.5472	0	NA
daf-2	1	CELE_T13C2,6	not member	non-matrisome	non-matrisome	14.2144	14.2144	0	NA
daf-2	1	CELE_T13F3,6	not member	non-matrisome	non-matrisome	17.5601	17.5601	0	NA
daf-2	1	CELE_T13G4,4	not member	non-matrisome	non-matrisome	12.1035	12.1035	0	NA
daf-2	1	CELE_T13H5,4	not member	non-matrisome	non-matrisome	13.5945	13.5945	0	NA
daf-2	1	CELE_T13H5,8	not member	non-matrisome	non-matrisome	13.2252	13.2252	0	NA
daf-2	1	CELE_T14B4,2	not member	non-matrisome	non-matrisome	14.6992	14.6992	0	NA
daf-2	1	CELE_T14B4,3	not member	non-matrisome	non-matrisome	12.4119	12.4119	0	NA
daf-2	1	CELE_T14G10,5;CELE_T14G10,5;T14G10,5;CELE_T14G10,5	not member	non-matrisome	non-matrisome	15.9791	15.9791	0	NA
daf-2	1	CELE_T14G8,3	not member	non-matrisome	non-matrisome	15.3991	15.3991	0	NA
daf-2	1	CELE_T16A9,5;CELE_Y69E1A,1	not member	non-matrisome	non-matrisome	14.3996	14.3996	0	NA
daf-2	1	CELE_T16G1,5	not member	non-matrisome	non-matrisome	12.8205	12.8205	0	NA
daf-2	1	CELE_T16G1,7	not member	non-matrisome	non-matrisome	14.1436	14.1436	0	NA
daf-2	1	CELE_T16G1,9	not member	non-matrisome	non-matrisome	14.0439	14.0439	0	NA
daf-2	1	CELE_T16G12,1	not member	non-matrisome	non-matrisome	14.9072	14.9072	0	NA
daf-2	1	CELE_T16G12,3	not member	non-matrisome	non-matrisome	11.8371	11.8371	0	NA
daf-2	1	CELE_T16G12,4	not member	non-matrisome	non-matrisome	13.3035	13.3035	0	NA
daf-2	1	CELE_T16G12,7	not member	non-matrisome	non-matrisome	12.9995	12.9995	0	NA
daf-2	1	CELE_T16H12,3;T16H12,3	not member	non-matrisome	non-matrisome	12.7216	12.7216	0	NA
daf-2	1	CELE_T19A6,1	not member	non-matrisome	non-matrisome	10.8111	10.8111	0	NA
daf-2	1	CELE_T19B10,2	not member	non-matrisome	non-matrisome	18.5749	18.5749	0	NA
daf-2	1	CELE_T19B10,5	not member	non-matrisome	non-matrisome	14.0804	14.0804	0	NA
daf-2	1	CELE_T19B4,5	not member	non-matrisome	non-matrisome	13.7469	13.7469	0	NA
daf-2	1	CELE_T19D12,1	not member	non-matrisome	non-matrisome	15.2262	15.2262	0	NA
daf-2	1	CELE_T19D12,4	not member	non-matrisome	non-matrisome	15.102	15.102	0	NA
daf-2	1	CELE_T20B3,1	not member	non-matrisome	non-matrisome	12.5973	12.5973	0	NA
daf-2	1	CELE_T20B5,2	not member	non-matrisome	non-matrisome	13.6518	13.6518	0	NA
daf-2	1	CELE_T20D3,2	not member	non-matrisome	non-matrisome	17.2275	17.2275	0	NA
daf-2	1	CELE_T20D3,6	not member	non-matrisome	non-matrisome	16.1118	16.1118	0	NA
daf-2	1	CELE_T20F10,2	not member	non-matrisome	non-matrisome	13.9264	13.9264	0	NA
daf-2	1	CELE_T20F5,6	not member	non-matrisome	non-matrisome	13.6528	13.6528	0	NA
daf-2	1	CELE_T20G5,9	not member	non-matrisome	non-matrisome	15.1003	15.1003	0	NA
daf-2	1	CELE_T21B10,4	not member	non-matrisome	non-matrisome	11.3348	11.3348	0	NA
daf-2	1	CELE_T21B6,3	not member	non-matrisome	non-matrisome	13.4195	13.4195	0	NA
daf-2	1	CELE_T21C9,6	not member	non-matrisome	non-matrisome	12.5033	12.5033	0	NA
daf-2	1	CELE_T21D12,12	member	Matrisome-associated	ECM Regulators	15.7245	15.7245	0	NA
daf-2	1	CELE_T21H3,1	not member	non-matrisome	non-matrisome	18.6012	18.6012	0	NA
daf-2	1	CELE_T22B11,4	not member	non-matrisome	non-matrisome	13.826	13.826	0	NA
daf-2	1	CELE_T22B3,3	not member	non-matrisome	non-matrisome	12.7476	12.7476	0	NA
daf-2	1	CELE_T22B7,7	not member	non-matrisome	non-matrisome	13.6762	13.6762	0	NA
daf-2	1	CELE_T22C1,4	not member	non-matrisome	non-matrisome	12.8189	12.8189	0	NA
daf-2	1	CELE_T22C1,6	not member	non-matrisome	non-matrisome	15.5664	15.5664	0	NA
daf-2	1	CELE_T22F3,3	not member	non-matrisome	non-matrisome	12.6572	12.6572	0	NA
daf-2	1	CELE_T23B3,2	not member	non-matrisome	non-matrisome	17.564	17.564	0	NA
daf-2	1	CELE_T23B5,4	not member	non-matrisome	non-matrisome	13.0297	13.0297	0	NA
daf-2	1	CELE_T23C6,4	not member	non-matrisome	non-matrisome	12.8733	12.8733	0	NA
daf-2	1	CELE_T23E7,2	not member	non-matrisome	non-matrisome	19.6162	19.6162	0	NA
daf-2	1	CELE_T23F11,6	not member	non-matrisome	non-matrisome	10.6291	10.6291	0	NA
daf-2	1	CELE_T23F2,2	not member	non-matrisome	non-matrisome	13.939	13.939	0	NA
daf-2	1	CELE_T23F4,2	not member	non-matrisome	non-matrisome	13.5953	13.5953	0	NA
daf-2	1	CELE_T23G11,4	not member	non-matrisome	non-matrisome	13.9685	13.9685	0	NA
daf-2	1	CELE_T23G11,7	not member	non-matrisome	non-matrisome	14.6162	14.6162	0	NA
daf-2	1	CELE_T23G7,3	not member	non-matrisome	non-matrisome	14.4484	14.4484	0	NA
daf-2	1	CELE_T23H2,3	not member	non-matrisome	non-matrisome	12.709	12.709	0	NA
daf-2	1	CELE_T24A6,20	not member	non-matrisome	non-matrisome	12.6679	12.6679	0	NA
daf-2	1	CELE_T24B8,2	not member	non-matrisome	non-matrisome	13.3847	13.3847	0	NA
daf-2	1	CELE_T24B8,3	not member	non-matrisome	non-matrisome	17.6133	17.6133	0	NA
daf-2	1	CELE_T24B8,4	not member	non-matrisome	non-matrisome	14.7379	14.7379	0	NA
daf-2	1	CELE_T24B8,5	not member	non-matrisome	non-matrisome	17.1144	17.1144	0	NA
daf-2	1	CELE_T24C12,3	not member	non-matrisome	non-matrisome	14.4534	14.4534	0	NA
daf-2	1	CELE_T24G10,2	not member	non-matrisome	non-matrisome	12.1898	12.1898	0	NA
daf-2	1	CELE_T24H7,2	not member	non-matrisome	non-matrisome	14.6302	14.6302	0	NA
daf-2	1	CELE_T24H7,3	not member	non-matrisome	non-matrisome	14.2606	14.2606	0	NA
daf-2	1	CELE_T25B2,2	not member	non-matrisome	non-matrisome	13.9414	13.9414	0	NA
daf-2	1	CELE_T25B9,1	not member	non-matrisome	non-matrisome	15.554	15.554	0	NA
daf-2	1	CELE_T25C12,3	not member	non-matrisome	non-matrisome	16.6677	16.6677	0	NA
daf-2	1	CELE_T25G3,1	not member	non-matrisome	non-matrisome	13.1755	13.1755	0	NA
daf-2	1	CELE_T25G3,3	not member	non-matrisome	non-matrisome	14.448	14.448	0	NA
daf-2	1	CELE_T26A5,8	not member	non-matrisome	non-matrisome	14.0568	14.0568	0	NA
daf-2	1	CELE_T26A8,4	not member	non-matrisome	non-matrisome	13.7233	13.7233	0	NA
daf-2	1	CELE_T26E3,4	not member	non-matrisome	non-matrisome	14.4521	14.4521	0	NA
daf-2	1	CELE_T27A10,6	not member	non-matrisome	non-matrisome	13.3239	13.3239	0	NA
daf-2	1	CELE_T27A3,6	not member	non-matrisome	non-matrisome	13.4826	13.4826	0	NA
daf-2	1	CELE_T27D12,1	not member	non-matrisome	non-matrisome	19.3755	19.3755	0	NA
daf-2	1	CELE_T27E7,1	not member	non-matrisome	non-matrisome	13.4461	13.4461	0	NA
daf-2	1	CELE_T27E9,2	not member	non-matrisome	non-matrisome	18.928	18.928	0	NA
daf-2	1	CELE_T28A11,2	not member	non-matrisome	non-matrisome	14.052	14.052	0	NA
daf-2	1	CELE_T28C6,7	not member	non-matrisome	non-matrisome	14.646	14.646	0	NA
daf-2	1	CELE_T28D6,3	not member	non-matrisome	non-matrisome	12.7351	12.7351	0	NA
daf-2	1	CELE_T28D6,6	not member	non-matrisome	non-matrisome	15.5109	15.5109	0	NA
daf-2	1	CELE_T28D9,4;T28D9,4	not member	non-matrisome	non-matrisome	14.3031	14.3031	0	NA
daf-2	1	CELE_T28F3,8	not member	non-matrisome	non-matrisome	14.2852	14.2852	0	NA
daf-2	1	CELE_T28F4,5	not member	non-matrisome	non-matrisome	17.3165	17.3165	0	NA
daf-2	1	CELE_T28H10,2	not member	non-matrisome	non-matrisome	14.1848	14.1848	0	NA
daf-2	1	CELE_T28H10,3	not member	non-matrisome	non-matrisome	16.3584	16.3584	0	NA
daf-2	1	CELE_T28H11,7	not member	non-matrisome	non-matrisome	12.1911	12.1911	0	NA
daf-2	1	CELE_VC5,2	member	Matrisome-associated	Secreted Factors	13.7443	13.7443	0	NA
daf-2	1	CELE_VF13D12L,3	not member	non-matrisome	non-matrisome	16.8817	16.8817	0	NA
daf-2	1	CELE_W01A11,1	not member	non-matrisome	non-matrisome	17.0661	17.0661	0	NA
daf-2	1	CELE_W01B11,6	not member	non-matrisome	non-matrisome	16.6332	16.6332	0	NA
daf-2	1	CELE_W01D2,1	not member	non-matrisome	non-matrisome	17.8845	17.8845	0	NA
daf-2	1	CELE_W01F3,2	not member	non-matrisome	non-matrisome	16.0583	16.0583	0	NA
daf-2	1	CELE_W01G7,4	not member	non-matrisome	non-matrisome	13.2165	13.2165	0	NA
daf-2	1	CELE_W02A11,1	not member	non-matrisome	non-matrisome	12.7881	12.7881	0	NA
daf-2	1	CELE_W02D3,12	not member	non-matrisome	non-matrisome	16.0649	16.0649	0	NA
daf-2	1	CELE_W02D7,5	not member	non-matrisome	non-matrisome	15.2239	15.2239	0	NA
daf-2	1	CELE_W02H5,8	not member	non-matrisome	non-matrisome	14.4725	14.4725	0	NA
daf-2	1	CELE_W03F8,4	not member	non-matrisome	non-matrisome	15.3533	15.3533	0	NA
daf-2	1	CELE_W03G9,8	not member	non-matrisome	non-matrisome	13.1017	13.1017	0	NA
daf-2	1	CELE_W04B5,3	not member	non-matrisome	non-matrisome	14.7928	14.7928	0	NA
daf-2	1	CELE_W04B5,5	not member	non-matrisome	non-matrisome	13.1553	13.1553	0	NA
daf-2	1	CELE_W04C9,2	not member	non-matrisome	non-matrisome	15.7113	15.7113	0	NA
daf-2	1	CELE_W04C9,4	not member	non-matrisome	non-matrisome	15.0485	15.0485	0	NA
daf-2	1	CELE_W04E12,7	not member	non-matrisome	non-matrisome	12.9916	12.9916	0	NA
daf-2	1	CELE_W04G3,5	not member	non-matrisome	non-matrisome	14.734	14.734	0	NA
daf-2	1	CELE_W05B5,1	not member	non-matrisome	non-matrisome	15.7293	15.7293	0	NA
daf-2	1	CELE_W05F2,3	not member	non-matrisome	non-matrisome	14.0746	14.0746	0	NA
daf-2	1	CELE_W05F2,6	not member	non-matrisome	non-matrisome	13.54	13.54	0	NA
daf-2	1	CELE_W05H12,1	not member	non-matrisome	non-matrisome	10.7088	10.7088	0	NA
daf-2	1	CELE_W05H9,1	not member	non-matrisome	non-matrisome	14.0465	14.0465	0	NA
daf-2	1	CELE_W06A7,2	not member	non-matrisome	non-matrisome	14.6776	14.6776	0	NA
daf-2	1	CELE_W06B4,2	not member	non-matrisome	non-matrisome	12.6497	12.6497	0	NA
daf-2	1	CELE_W06E11,1	not member	non-matrisome	non-matrisome	12.8157	12.8157	0	NA
daf-2	1	CELE_W06G6,15;CELE_Y70C5B,2	not member	non-matrisome	non-matrisome	12.5294	12.5294	0	NA
daf-2	1	CELE_W07E11,1	not member	non-matrisome	non-matrisome	16.9888	16.9888	0	NA
daf-2	1	CELE_W07E6,2	not member	non-matrisome	non-matrisome	13.9152	13.9152	0	NA
daf-2	1	CELE_W07G4,3	not member	non-matrisome	non-matrisome	13.0307	13.0307	0	NA
daf-2	1	CELE_W08E12,7	not member	non-matrisome	non-matrisome	17.7445	17.7445	0	NA
daf-2	1	CELE_W08E3,2	not member	non-matrisome	non-matrisome	13.9826	13.9826	0	NA
daf-2	1	CELE_W08F4,3	not member	non-matrisome	non-matrisome	15.8753	15.8753	0	NA
daf-2	1	CELE_W09B6,4	not member	non-matrisome	non-matrisome	13.3188	13.3188	0	NA
daf-2	1	CELE_W09C5,7	not member	non-matrisome	non-matrisome	12.0712	12.0712	0	NA
daf-2	1	CELE_W09C5,8	not member	non-matrisome	non-matrisome	17.4586	17.4586	0	NA
daf-2	1	CELE_W09D10,1	not member	non-matrisome	non-matrisome	14.377	14.377	0	NA
daf-2	1	CELE_W09D10,5	not member	non-matrisome	non-matrisome	10.721	10.721	0	NA
daf-2	1	CELE_W09D6,4	not member	non-matrisome	non-matrisome	14.3358	14.3358	0	NA
daf-2	1	CELE_W09G3,7	not member	non-matrisome	non-matrisome	13.7647	13.7647	0	NA
daf-2	1	CELE_W09G3,8	not member	non-matrisome	non-matrisome	12.4132	12.4132	0	NA
daf-2	1	CELE_W10C8,5	not member	non-matrisome	non-matrisome	18.2613	18.2613	0	NA
daf-2	1	CELE_W10G11,19	not member	non-matrisome	non-matrisome	13.305	13.305	0	NA
daf-2	1	CELE_Y104H12D,3	not member	non-matrisome	non-matrisome	14.9886	14.9886	0	NA
daf-2	1	CELE_Y105C5A,8	not member	non-matrisome	non-matrisome	17.4693	17.4693	0	NA
daf-2	1	CELE_Y105C5B,15	not member	non-matrisome	non-matrisome	13.7966	13.7966	0	NA
daf-2	1	CELE_Y105C5B,5	not member	non-matrisome	non-matrisome	18.7876	18.7876	0	NA
daf-2	1	CELE_Y105E8A,1	not member	non-matrisome	non-matrisome	13.4556	13.4556	0	NA
daf-2	1	CELE_Y105E8A,11	not member	non-matrisome	non-matrisome	15.8949	15.8949	0	NA
daf-2	1	CELE_Y105E8A,14	not member	non-matrisome	non-matrisome	13.3292	13.3292	0	NA
daf-2	1	CELE_Y105E8A,2	not member	non-matrisome	non-matrisome	13.8474	13.8474	0	NA
daf-2	1	CELE_Y105E8A,25	not member	non-matrisome	non-matrisome	13.849	13.849	0	NA
daf-2	1	CELE_Y105E8A,3	not member	non-matrisome	non-matrisome	13.5385	13.5385	0	NA
daf-2	1	CELE_Y105E8A,8	not member	non-matrisome	non-matrisome	12.5719	12.5719	0	NA
daf-2	1	CELE_Y106G6A,4	not member	non-matrisome	non-matrisome	12.5156	12.5156	0	NA
daf-2	1	CELE_Y106G6D,8	not member	non-matrisome	non-matrisome	13.6894	13.6894	0	NA
daf-2	1	CELE_Y106G6H,14	not member	non-matrisome	non-matrisome	15.3978	15.3978	0	NA
daf-2	1	CELE_Y106G6H,8	not member	non-matrisome	non-matrisome	13.429	13.429	0	NA
daf-2	1	CELE_Y10G11A,1	not member	non-matrisome	non-matrisome	14.5499	14.5499	0	NA
daf-2	1	CELE_Y110A2AR,1	not member	non-matrisome	non-matrisome	11.956	11.956	0	NA
daf-2	1	CELE_Y111B2A,12	not member	non-matrisome	non-matrisome	14.4024	14.4024	0	NA
daf-2	1	CELE_Y111B2A,3	not member	non-matrisome	non-matrisome	10.7842	10.7842	0	NA
daf-2	1	CELE_Y116A8C,27	not member	non-matrisome	non-matrisome	13.6274	13.6274	0	NA
daf-2	1	CELE_Y116A8C,30	not member	non-matrisome	non-matrisome	16.269	16.269	0	NA
daf-2	1	CELE_Y119D3B,12	not member	non-matrisome	non-matrisome	13.9936	13.9936	0	NA
daf-2	1	CELE_Y119D3B,13	not member	non-matrisome	non-matrisome	11.5355	11.5355	0	NA
daf-2	1	CELE_Y119D3B,21	not member	non-matrisome	non-matrisome	13.9654	13.9654	0	NA
daf-2	1	CELE_Y11D7A,10	not member	non-matrisome	non-matrisome	16.4249	16.4249	0	NA
daf-2	1	CELE_Y12A6A,1	not member	non-matrisome	non-matrisome	14.8108	14.8108	0	NA
daf-2	1	CELE_Y14H12B,1	not member	non-matrisome	non-matrisome	14.9605	14.9605	0	NA
daf-2	1	CELE_Y15E3A,4	not member	non-matrisome	non-matrisome	14.9434	14.9434	0	NA
daf-2	1	CELE_Y16B4A,2	member	Matrisome-associated	ECM Regulators	15.763	15.763	0	NA
daf-2	1	CELE_Y17D7C,1	not member	non-matrisome	non-matrisome	10.7933	10.7933	0	NA
daf-2	1	CELE_Y17G7B,10	not member	non-matrisome	non-matrisome	13.7411	13.7411	0	NA
daf-2	1	CELE_Y17G7B,17	not member	non-matrisome	non-matrisome	12.5213	12.5213	0	NA
daf-2	1	CELE_Y17G7B,20	not member	non-matrisome	non-matrisome	12.899	12.899	0	NA
daf-2	1	CELE_Y17G7B,3	not member	non-matrisome	non-matrisome	13.7259	13.7259	0	NA
daf-2	1	CELE_Y18D10A,11	not member	non-matrisome	non-matrisome	14.9193	14.9193	0	NA
daf-2	1	CELE_Y18D10A,16	not member	non-matrisome	non-matrisome	14.8227	14.8227	0	NA
daf-2	1	CELE_Y18H1A,4	not member	non-matrisome	non-matrisome	14.0675	14.0675	0	NA
daf-2	1	CELE_Y20C6A,1	not member	non-matrisome	non-matrisome	10.778	10.778	0	NA
daf-2	1	CELE_Y22D7AL,10	not member	non-matrisome	non-matrisome	19.4489	19.4489	0	NA
daf-2	1	CELE_Y22D7AR,10	not member	non-matrisome	non-matrisome	12.3795	12.3795	0	NA
daf-2	1	CELE_Y23H5A,3	not member	non-matrisome	non-matrisome	14.485	14.485	0	NA
daf-2	1	CELE_Y23H5B,5	not member	non-matrisome	non-matrisome	13.4214	13.4214	0	NA
daf-2	1	CELE_Y23H5B,6	not member	non-matrisome	non-matrisome	13.8755	13.8755	0	NA
daf-2	1	CELE_Y24F12A,1	not member	non-matrisome	non-matrisome	10.661	10.661	0	NA
daf-2	1	CELE_Y25C1A,13	not member	non-matrisome	non-matrisome	16.6392	16.6392	0	NA
daf-2	1	CELE_Y25C1A,14	not member	non-matrisome	non-matrisome	10.9697	10.9697	0	NA
daf-2	1	CELE_Y25C1A,7	not member	non-matrisome	non-matrisome	13.6715	13.6715	0	NA
daf-2	1	CELE_Y26E6A,3	not member	non-matrisome	non-matrisome	14.1516	14.1516	0	NA
daf-2	1	CELE_Y32F6A,5	not member	non-matrisome	non-matrisome	17.6819	17.6819	0	NA
daf-2	1	CELE_Y32H12A,2	not member	non-matrisome	non-matrisome	13.7744	13.7744	0	NA
daf-2	1	CELE_Y34B4A,5	not member	non-matrisome	non-matrisome	10.9127	10.9127	0	NA
daf-2	1	CELE_Y34B4A,6	not member	non-matrisome	non-matrisome	15.7879	15.7879	0	NA
daf-2	1	CELE_Y34B4A,8	not member	non-matrisome	non-matrisome	10.8076	10.8076	0	NA
daf-2	1	CELE_Y34B4A,9	not member	non-matrisome	non-matrisome	16.9517	16.9517	0	NA
daf-2	1	CELE_Y34D9A,7	not member	non-matrisome	non-matrisome	14.4529	14.4529	0	NA
daf-2	1	CELE_Y37A1B,17	not member	non-matrisome	non-matrisome	13.388	13.388	0	NA
daf-2	1	CELE_Y37A1B,5	not member	non-matrisome	non-matrisome	16.3381	16.3381	0	NA
daf-2	1	CELE_Y37B11A,3	not member	non-matrisome	non-matrisome	12.4312	12.4312	0	NA
daf-2	1	CELE_Y37D8A,19	not member	non-matrisome	non-matrisome	19.4956	19.4956	0	NA
daf-2	1	CELE_Y37D8A,21	not member	non-matrisome	non-matrisome	11.7447	11.7447	0	NA
daf-2	1	CELE_Y37D8A,3	not member	non-matrisome	non-matrisome	14.2378	14.2378	0	NA
daf-2	1	CELE_Y37E11AM,3	not member	non-matrisome	non-matrisome	13.476	13.476	0	NA
daf-2	1	CELE_Y37E11B,5	not member	non-matrisome	non-matrisome	13.3782	13.3782	0	NA
daf-2	1	CELE_Y37E3,11	not member	non-matrisome	non-matrisome	15.451	15.451	0	NA
daf-2	1	CELE_Y37E3,17	not member	non-matrisome	non-matrisome	17.6892	17.6892	0	NA
daf-2	1	CELE_Y37E3,8	not member	non-matrisome	non-matrisome	18.97	18.97	0	NA
daf-2	1	CELE_Y37H2A,14	not member	non-matrisome	non-matrisome	12.6754	12.6754	0	NA
daf-2	1	CELE_Y38C1AA,1	not member	non-matrisome	non-matrisome	13.0687	13.0687	0	NA
daf-2	1	CELE_Y38C1AA,7	not member	non-matrisome	non-matrisome	16.4716	16.4716	0	NA
daf-2	1	CELE_Y38E10A,17	not member	non-matrisome	non-matrisome	16.1709	16.1709	0	NA
daf-2	1	CELE_Y38E10A,22	not member	non-matrisome	non-matrisome	15.2579	15.2579	0	NA
daf-2	1	CELE_Y38E10A,24	not member	non-matrisome	non-matrisome	14.8835	14.8835	0	NA
daf-2	1	CELE_Y38F2AR,12	not member	non-matrisome	non-matrisome	13.8572	13.8572	0	NA
daf-2	1	CELE_Y38F2AR,9	not member	non-matrisome	non-matrisome	17.7934	17.7934	0	NA
daf-2	1	CELE_Y38H8A,3;C39H7,1	not member	non-matrisome	non-matrisome	13.5492	13.5492	0	NA
daf-2	1	CELE_Y39A1A,21	not member	non-matrisome	non-matrisome	10.4653	10.4653	0	NA
daf-2	1	CELE_Y39A1A,3	not member	non-matrisome	non-matrisome	14.204	14.204	0	NA
daf-2	1	CELE_Y39A3CL,3	not member	non-matrisome	non-matrisome	14.6712	14.6712	0	NA
daf-2	1	CELE_Y39A3CL,4	not member	non-matrisome	non-matrisome	14.8312	14.8312	0	NA
daf-2	1	CELE_Y39B6A,1	not member	non-matrisome	non-matrisome	13.0842	13.0842	0	NA
daf-2	1	CELE_Y39B6A,10	not member	non-matrisome	non-matrisome	13.8951	13.8951	0	NA
daf-2	1	CELE_Y39B6A,3	not member	non-matrisome	non-matrisome	14.3022	14.3022	0	NA
daf-2	1	CELE_Y39B6A,36	not member	non-matrisome	non-matrisome	14.2001	14.2001	0	NA
daf-2	1	CELE_Y39B6A,42	not member	non-matrisome	non-matrisome	14.5618	14.5618	0	NA
daf-2	1	CELE_Y39B6A,5	not member	non-matrisome	non-matrisome	14.2678	14.2678	0	NA
daf-2	1	CELE_Y39G10AR,9	not member	non-matrisome	non-matrisome	14.1088	14.1088	0	NA
daf-2	1	CELE_Y39G8B,1	not member	non-matrisome	non-matrisome	17.0162	17.0162	0	NA
daf-2	1	CELE_Y39G8B,7	not member	non-matrisome	non-matrisome	16.6554	16.6554	0	NA
daf-2	1	CELE_Y39H10A,1	not member	non-matrisome	non-matrisome	15.1263	15.1263	0	NA
daf-2	1	CELE_Y40B1A,3	not member	non-matrisome	non-matrisome	13.4689	13.4689	0	NA
daf-2	1	CELE_Y41C4A,9	not member	non-matrisome	non-matrisome	17.0296	17.0296	0	NA
daf-2	1	CELE_Y41D4A,4	not member	non-matrisome	non-matrisome	14.9119	14.9119	0	NA
daf-2	1	CELE_Y41D4A,5	not member	non-matrisome	non-matrisome	14.1203	14.1203	0	NA
daf-2	1	CELE_Y41D4B,11	not member	non-matrisome	non-matrisome	12.5579	12.5579	0	NA
daf-2	1	CELE_Y41E3,7	not member	non-matrisome	non-matrisome	14.1891	14.1891	0	NA
daf-2	1	CELE_Y42A5A,5	not member	non-matrisome	non-matrisome	12.8959	12.8959	0	NA
daf-2	1	CELE_Y42H9AR,1	not member	non-matrisome	non-matrisome	17	17	0	NA
daf-2	1	CELE_Y43C5A,2	member	Matrisome-associated	Secreted Factors	14.354	14.354	0	NA
daf-2	1	CELE_Y43F4B,10	not member	non-matrisome	non-matrisome	12.0327	12.0327	0	NA
daf-2	1	CELE_Y43F4B,5	not member	non-matrisome	non-matrisome	17.2502	17.2502	0	NA
daf-2	1	CELE_Y43F4B,7	not member	non-matrisome	non-matrisome	14.3653	14.3653	0	NA
daf-2	1	CELE_Y43F4B,9	not member	non-matrisome	non-matrisome	15.6826	15.6826	0	NA
daf-2	1	CELE_Y43F8B,1	not member	non-matrisome	non-matrisome	14.0899	14.0899	0	NA
daf-2	1	CELE_Y43F8B,11	not member	non-matrisome	non-matrisome	12.4452	12.4452	0	NA
daf-2	1	CELE_Y43F8C,13	not member	non-matrisome	non-matrisome	17.459	17.459	0	NA
daf-2	1	CELE_Y43F8C,7	not member	non-matrisome	non-matrisome	15.317	15.317	0	NA
daf-2	1	CELE_Y44A6D,2	not member	non-matrisome	non-matrisome	17.5099	17.5099	0	NA
daf-2	1	CELE_Y44E3A,4	not member	non-matrisome	non-matrisome	15.1743	15.1743	0	NA
daf-2	1	CELE_Y44E3A,6	not member	non-matrisome	non-matrisome	14.2004	14.2004	0	NA
daf-2	1	CELE_Y45F10B,13	not member	non-matrisome	non-matrisome	15.8676	15.8676	0	NA
daf-2	1	CELE_Y45F10B,3	not member	non-matrisome	non-matrisome	12.7515	12.7515	0	NA
daf-2	1	CELE_Y45F10D,2	not member	non-matrisome	non-matrisome	16.0591	16.0591	0	NA
daf-2	1	CELE_Y45F10D,4	not member	non-matrisome	non-matrisome	16.0954	16.0954	0	NA
daf-2	1	CELE_Y45F10D,7	not member	non-matrisome	non-matrisome	12.9714	12.9714	0	NA
daf-2	1	CELE_Y45F3A,9	not member	non-matrisome	non-matrisome	14.3069	14.3069	0	NA
daf-2	1	CELE_Y45G5AL,1	not member	non-matrisome	non-matrisome	14.6757	14.6757	0	NA
daf-2	1	CELE_Y46D2A,2	not member	non-matrisome	non-matrisome	12.5108	12.5108	0	NA
daf-2	1	CELE_Y46E12BL,2	not member	non-matrisome	non-matrisome	13.1917	13.1917	0	NA
daf-2	1	CELE_Y47A7,2	not member	non-matrisome	non-matrisome	10.8461	10.8461	0	NA
daf-2	1	CELE_Y47D3A,13	not member	non-matrisome	non-matrisome	12.9566	12.9566	0	NA
daf-2	1	CELE_Y47D3A,29	not member	non-matrisome	non-matrisome	13.2722	13.2722	0	NA
daf-2	1	CELE_Y47D9A,1	not member	non-matrisome	non-matrisome	13.5405	13.5405	0	NA
daf-2	1	CELE_Y47G6A,15	not member	non-matrisome	non-matrisome	17.0279	17.0279	0	NA
daf-2	1	CELE_Y47G6A,18	not member	non-matrisome	non-matrisome	15.132	15.132	0	NA
daf-2	1	CELE_Y47G6A,19	not member	non-matrisome	non-matrisome	13.0076	13.0076	0	NA
daf-2	1	CELE_Y47G6A,21	not member	non-matrisome	non-matrisome	15.5595	15.5595	0	NA
daf-2	1	CELE_Y47G6A,22	not member	non-matrisome	non-matrisome	16.9828	16.9828	0	NA
daf-2	1	CELE_Y47G6A,33	not member	non-matrisome	non-matrisome	15.5305	15.5305	0	NA
daf-2	1	CELE_Y47G6A,9	not member	non-matrisome	non-matrisome	13.8435	13.8435	0	NA
daf-2	1	CELE_Y47H9C,1	not member	non-matrisome	non-matrisome	14.8143	14.8143	0	NA
daf-2	1	CELE_Y48A5A,3	not member	non-matrisome	non-matrisome	14.976	14.976	0	NA
daf-2	1	CELE_Y48A6B,7	not member	non-matrisome	non-matrisome	14.6944	14.6944	0	NA
daf-2	1	CELE_Y48B6A,13	not member	non-matrisome	non-matrisome	13.6513	13.6513	0	NA
daf-2	1	CELE_Y48C3A,12	not member	non-matrisome	non-matrisome	13.9465	13.9465	0	NA
daf-2	1	CELE_Y48C3A,14	not member	non-matrisome	non-matrisome	12.9192	12.9192	0	NA
daf-2	1	CELE_Y48C3A,18	not member	non-matrisome	non-matrisome	10.7894	10.7894	0	NA
daf-2	1	CELE_Y48C3A,20	not member	non-matrisome	non-matrisome	11.8973	11.8973	0	NA
daf-2	1	CELE_Y48C3A,3	not member	non-matrisome	non-matrisome	15.2381	15.2381	0	NA
daf-2	1	CELE_Y48G10A,1	not member	non-matrisome	non-matrisome	15.3746	15.3746	0	NA
daf-2	1	CELE_Y48G10A,3	not member	non-matrisome	non-matrisome	14.8716	14.8716	0	NA
daf-2	1	CELE_Y48G10A,4	not member	non-matrisome	non-matrisome	10.7754	10.7754	0	NA
daf-2	1	CELE_Y48G1C,13	not member	non-matrisome	non-matrisome	17.6233	17.6233	0	NA
daf-2	1	CELE_Y48G1C,9	not member	non-matrisome	non-matrisome	12.6881	12.6881	0	NA
daf-2	1	CELE_Y48G8AL,5	not member	non-matrisome	non-matrisome	15.2339	15.2339	0	NA
daf-2	1	CELE_Y48G9A,9	not member	non-matrisome	non-matrisome	13.2128	13.2128	0	NA
daf-2	1	CELE_Y49E10,16	not member	non-matrisome	non-matrisome	15.4726	15.4726	0	NA
daf-2	1	CELE_Y49E10,18	not member	non-matrisome	non-matrisome	14.8919	14.8919	0	NA
daf-2	1	CELE_Y49E10,21	not member	non-matrisome	non-matrisome	12.7882	12.7882	0	NA
daf-2	1	CELE_Y49E10,29	not member	non-matrisome	non-matrisome	10.8232	10.8232	0	NA
daf-2	1	CELE_Y49E10,4	not member	non-matrisome	non-matrisome	12.048	12.048	0	NA
daf-2	1	CELE_Y49F6B,2	not member	non-matrisome	non-matrisome	12.3782	12.3782	0	NA
daf-2	1	CELE_Y49G5A,1	not member	non-matrisome	non-matrisome	13.0372	13.0372	0	NA
daf-2	1	CELE_Y4C6B,7	not member	non-matrisome	non-matrisome	14.8819	14.8819	0	NA
daf-2	1	CELE_Y50D4B,1	not member	non-matrisome	non-matrisome	13.2156	13.2156	0	NA
daf-2	1	CELE_Y50D4B,4	not member	non-matrisome	non-matrisome	14.9455	14.9455	0	NA
daf-2	1	CELE_Y50D4C,3	not member	non-matrisome	non-matrisome	12.1927	12.1927	0	NA
daf-2	1	CELE_Y50D7A,10	not member	non-matrisome	non-matrisome	10.7483	10.7483	0	NA
daf-2	1	CELE_Y51A2D,14	not member	non-matrisome	non-matrisome	10.8464	10.8464	0	NA
daf-2	1	CELE_Y51A2D,18	not member	non-matrisome	non-matrisome	13.0512	13.0512	0	NA
daf-2	1	CELE_Y51F10,11	not member	non-matrisome	non-matrisome	11.1819	11.1819	0	NA
daf-2	1	CELE_Y51F10,7	not member	non-matrisome	non-matrisome	17.2518	17.2518	0	NA
daf-2	1	CELE_Y51H1A,3	not member	non-matrisome	non-matrisome	16.1153	16.1153	0	NA
daf-2	1	CELE_Y51H4A,15	not member	non-matrisome	non-matrisome	14.2718	14.2718	0	NA
daf-2	1	CELE_Y51H7C,13	not member	non-matrisome	non-matrisome	14.6909	14.6909	0	NA
daf-2	1	CELE_Y51H7C,7	not member	non-matrisome	non-matrisome	12.7783	12.7783	0	NA
daf-2	1	CELE_Y52E8A,3	not member	non-matrisome	non-matrisome	13.0988	13.0988	0	NA
daf-2	1	CELE_Y53C10A,6	not member	non-matrisome	non-matrisome	10.7915	10.7915	0	NA
daf-2	1	CELE_Y53C12B,1	not member	non-matrisome	non-matrisome	13.3729	13.3729	0	NA
daf-2	1	CELE_Y53F4B,18	not member	non-matrisome	non-matrisome	14.6614	14.6614	0	NA
daf-2	1	CELE_Y53F4B,23	not member	non-matrisome	non-matrisome	14.1839	14.1839	0	NA
daf-2	1	CELE_Y53F4B,3	not member	non-matrisome	non-matrisome	12.5615	12.5615	0	NA
daf-2	1	CELE_Y53G8AL,2	not member	non-matrisome	non-matrisome	17.875	17.875	0	NA
daf-2	1	CELE_Y53G8AM,5	not member	non-matrisome	non-matrisome	10.8434	10.8434	0	NA
daf-2	1	CELE_Y53G8AR,6	not member	non-matrisome	non-matrisome	17.038	17.038	0	NA
daf-2	1	CELE_Y53G8AR,8	not member	non-matrisome	non-matrisome	13.85	13.85	0	NA
daf-2	1	CELE_Y53G8AR,9	not member	non-matrisome	non-matrisome	15.8109	15.8109	0	NA
daf-2	1	CELE_Y53G8B,1	not member	non-matrisome	non-matrisome	14.9845	14.9845	0	NA
daf-2	1	CELE_Y53G8B,2	not member	non-matrisome	non-matrisome	12.2697	12.2697	0	NA
daf-2	1	CELE_Y53H1B,2	not member	non-matrisome	non-matrisome	16.2742	16.2742	0	NA
daf-2	1	CELE_Y54E10A,6	not member	non-matrisome	non-matrisome	14.0739	14.0739	0	NA
daf-2	1	CELE_Y54E10BR,3	not member	non-matrisome	non-matrisome	13.0364	13.0364	0	NA
daf-2	1	CELE_Y54E10BR,4	not member	non-matrisome	non-matrisome	12.6671	12.6671	0	NA
daf-2	1	CELE_Y54E10BR,5	not member	non-matrisome	non-matrisome	15.8031	15.8031	0	NA
daf-2	1	CELE_Y54E2A,4	not member	non-matrisome	non-matrisome	15.633	15.633	0	NA
daf-2	1	CELE_Y54E5A,5	not member	non-matrisome	non-matrisome	15.1121	15.1121	0	NA
daf-2	1	CELE_Y54F10AL,1	not member	non-matrisome	non-matrisome	14.7118	14.7118	0	NA
daf-2	1	CELE_Y54F10AM,5	not member	non-matrisome	non-matrisome	19.1425	19.1425	0	NA
daf-2	1	CELE_Y54F10AR,1	not member	non-matrisome	non-matrisome	15.237	15.237	0	NA
daf-2	1	CELE_Y54F10AR,2	not member	non-matrisome	non-matrisome	12.6619	12.6619	0	NA
daf-2	1	CELE_Y54G11A,1	not member	non-matrisome	non-matrisome	14.514	14.514	0	NA
daf-2	1	CELE_Y54G11A,17	not member	non-matrisome	non-matrisome	14.5971	14.5971	0	NA
daf-2	1	CELE_Y54G11A,2	not member	non-matrisome	non-matrisome	15.4321	15.4321	0	NA
daf-2	1	CELE_Y54G11A,3	not member	non-matrisome	non-matrisome	13.9698	13.9698	0	NA
daf-2	1	CELE_Y54G11A,4	not member	non-matrisome	non-matrisome	12.8095	12.8095	0	NA
daf-2	1	CELE_Y54G11A,7	not member	non-matrisome	non-matrisome	15.0517	15.0517	0	NA
daf-2	1	CELE_Y54G2A,41	not member	non-matrisome	non-matrisome	13.5517	13.5517	0	NA
daf-2	1	CELE_Y54G2A,45	not member	non-matrisome	non-matrisome	15.7733	15.7733	0	NA
daf-2	1	CELE_Y54G2A,57	not member	non-matrisome	non-matrisome	13.4703	13.4703	0	NA
daf-2	1	CELE_Y54G2A,75	not member	non-matrisome	non-matrisome	13.3423	13.3423	0	NA
daf-2	1	CELE_Y54H5A,1	not member	non-matrisome	non-matrisome	14.4636	14.4636	0	NA
daf-2	1	CELE_Y54H5A,2	not member	non-matrisome	non-matrisome	14.1342	14.1342	0	NA
daf-2	1	CELE_Y55B1AL,2	not member	non-matrisome	non-matrisome	13.5012	13.5012	0	NA
daf-2	1	CELE_Y55F3AM,13	not member	non-matrisome	non-matrisome	16.9669	16.9669	0	NA
daf-2	1	CELE_Y55F3AM,3	not member	non-matrisome	non-matrisome	13.4998	13.4998	0	NA
daf-2	1	CELE_Y55F3AR,1	not member	non-matrisome	non-matrisome	11.017	11.017	0	NA
daf-2	1	CELE_Y55F3AR,2	not member	non-matrisome	non-matrisome	16.1311	16.1311	0	NA
daf-2	1	CELE_Y55F3BR,1	not member	non-matrisome	non-matrisome	11.0412	11.0412	0	NA
daf-2	1	CELE_Y55F3BR,10	not member	non-matrisome	non-matrisome	13.6711	13.6711	0	NA
daf-2	1	CELE_Y55F3BR,6	not member	non-matrisome	non-matrisome	13.4472	13.4472	0	NA
daf-2	1	CELE_Y56A3A,19	not member	non-matrisome	non-matrisome	16.7801	16.7801	0	NA
daf-2	1	CELE_Y56A3A,6	not member	non-matrisome	non-matrisome	13.0446	13.0446	0	NA
daf-2	1	CELE_Y56A3A,7	not member	non-matrisome	non-matrisome	14.6208	14.6208	0	NA
daf-2	1	CELE_Y57A10A,13	not member	non-matrisome	non-matrisome	11.7471	11.7471	0	NA
daf-2	1	CELE_Y57A10A,23	not member	non-matrisome	non-matrisome	15.9569	15.9569	0	NA
daf-2	1	CELE_Y57A10A,26	not member	non-matrisome	non-matrisome	16.743	16.743	0	NA
daf-2	1	CELE_Y57A10A,27	not member	non-matrisome	non-matrisome	13.0103	13.0103	0	NA
daf-2	1	CELE_Y57E12AL,6	not member	non-matrisome	non-matrisome	14.6342	14.6342	0	NA
daf-2	1	CELE_Y57G11A,2	not member	non-matrisome	non-matrisome	12.1445	12.1445	0	NA
daf-2	1	CELE_Y57G11A,4	not member	non-matrisome	non-matrisome	12.1249	12.1249	0	NA
daf-2	1	CELE_Y57G11B,5	not member	non-matrisome	non-matrisome	16.3867	16.3867	0	NA
daf-2	1	CELE_Y57G11C,40	not member	non-matrisome	non-matrisome	10.7071	10.7071	0	NA
daf-2	1	CELE_Y57G11C,43	not member	non-matrisome	non-matrisome	13.8267	13.8267	0	NA
daf-2	1	CELE_Y57G11C,9	not member	non-matrisome	non-matrisome	13.7997	13.7997	0	NA
daf-2	1	CELE_Y57G7A,1	not member	non-matrisome	non-matrisome	12.984	12.984	0	NA
daf-2	1	CELE_Y58A7A,1	not member	non-matrisome	non-matrisome	15.3434	15.3434	0	NA
daf-2	1	CELE_Y58A7A,4;CELE_Y58A7A,3	not member	non-matrisome	non-matrisome	12.9021	12.9021	0	NA
daf-2	1	CELE_Y59A8B,12	not member	non-matrisome	non-matrisome	13.4516	13.4516	0	NA
daf-2	1	CELE_Y59A8B,19	not member	non-matrisome	non-matrisome	15.8356	15.8356	0	NA
daf-2	1	CELE_Y59A8B,8	not member	non-matrisome	non-matrisome	14.2563	14.2563	0	NA
daf-2	1	CELE_Y59E9AL,2	not member	non-matrisome	non-matrisome	15.3203	15.3203	0	NA
daf-2	1	CELE_Y59E9AR,1	not member	non-matrisome	non-matrisome	20.9837	20.9837	0	NA
daf-2	1	CELE_Y60A3A,21	not member	non-matrisome	non-matrisome	15.8191	15.8191	0	NA
daf-2	1	CELE_Y60A3A,9	not member	non-matrisome	non-matrisome	15.8518	15.8518	0	NA
daf-2	1	CELE_Y60C6A,1	not member	non-matrisome	non-matrisome	17.225	17.225	0	NA
daf-2	1	CELE_Y60C6A,2	not member	non-matrisome	non-matrisome	16.001	16.001	0	NA
daf-2	1	CELE_Y61A9LA,10	not member	non-matrisome	non-matrisome	13.9242	13.9242	0	NA
daf-2	1	CELE_Y61A9LA,11	not member	non-matrisome	non-matrisome	12.1785	12.1785	0	NA
daf-2	1	CELE_Y62E10A,13	not member	non-matrisome	non-matrisome	13.9755	13.9755	0	NA
daf-2	1	CELE_Y62E10A,20	not member	non-matrisome	non-matrisome	9.95464	9.95464	0	NA
daf-2	1	CELE_Y62E10A,6	not member	non-matrisome	non-matrisome	15.01	15.01	0	NA
daf-2	1	CELE_Y62H9A,3	not member	non-matrisome	non-matrisome	15.7633	15.7633	0	NA
daf-2	1	CELE_Y62H9A,4	not member	non-matrisome	non-matrisome	14.5993	14.5993	0	NA
daf-2	1	CELE_Y62H9A,5	not member	non-matrisome	non-matrisome	17.3388	17.3388	0	NA
daf-2	1	CELE_Y63D3A,7	not member	non-matrisome	non-matrisome	19.0225	19.0225	0	NA
daf-2	1	CELE_Y63D3A,8	not member	non-matrisome	non-matrisome	14.1259	14.1259	0	NA
daf-2	1	CELE_Y65B4A,1	not member	non-matrisome	non-matrisome	12.7394	12.7394	0	NA
daf-2	1	CELE_Y65B4A,8	not member	non-matrisome	non-matrisome	14.8887	14.8887	0	NA
daf-2	1	CELE_Y65B4BL,1	not member	non-matrisome	non-matrisome	14.6035	14.6035	0	NA
daf-2	1	CELE_Y66A7A,2	not member	non-matrisome	non-matrisome	10.7523	10.7523	0	NA
daf-2	1	CELE_Y66A7A,7	not member	non-matrisome	non-matrisome	13.5222	13.5222	0	NA
daf-2	1	CELE_Y66D12A,13	not member	non-matrisome	non-matrisome	12.5135	12.5135	0	NA
daf-2	1	CELE_Y66D12A,19	not member	non-matrisome	non-matrisome	12.9779	12.9779	0	NA
daf-2	1	CELE_Y66D12A,8	not member	non-matrisome	non-matrisome	14.3341	14.3341	0	NA
daf-2	1	CELE_Y66D12A,9	not member	non-matrisome	non-matrisome	15.7949	15.7949	0	NA
daf-2	1	CELE_Y67D2,7	not member	non-matrisome	non-matrisome	14.2231	14.2231	0	NA
daf-2	1	CELE_Y67H2A,2	not member	non-matrisome	non-matrisome	14.6011	14.6011	0	NA
daf-2	1	CELE_Y69A2AL,2	not member	non-matrisome	non-matrisome	12.3235	12.3235	0	NA
daf-2	1	CELE_Y69A2AR,16	not member	non-matrisome	non-matrisome	14.2162	14.2162	0	NA
daf-2	1	CELE_Y69A2AR,18	not member	non-matrisome	non-matrisome	19.828	19.828	0	NA
daf-2	1	CELE_Y69A2AR,21	not member	non-matrisome	non-matrisome	14.8728	14.8728	0	NA
daf-2	1	CELE_Y69A2AR,28	not member	non-matrisome	non-matrisome	16.6877	16.6877	0	NA
daf-2	1	CELE_Y69A2AR,3	not member	non-matrisome	non-matrisome	17.4473	17.4473	0	NA
daf-2	1	CELE_Y69E1A,2	not member	non-matrisome	non-matrisome	15.0733	15.0733	0	NA
daf-2	1	CELE_Y69E1A,5	not member	non-matrisome	non-matrisome	18.322	18.322	0	NA
daf-2	1	CELE_Y69H2,3	not member	non-matrisome	non-matrisome	17.3324	17.3324	0	NA
daf-2	1	CELE_Y69H2,7	not member	non-matrisome	non-matrisome	12.8711	12.8711	0	NA
daf-2	1	CELE_Y6B3B,9	not member	non-matrisome	non-matrisome	11.3603	11.3603	0	NA
daf-2	1	CELE_Y6D1A,1	not member	non-matrisome	non-matrisome	13.8805	13.8805	0	NA
daf-2	1	CELE_Y6E2A,4	not member	non-matrisome	non-matrisome	14.0173	14.0173	0	NA
daf-2	1	CELE_Y71A12B,10	not member	non-matrisome	non-matrisome	10.7549	10.7549	0	NA
daf-2	1	CELE_Y71F9AL,12	not member	non-matrisome	non-matrisome	16.1807	16.1807	0	NA
daf-2	1	CELE_Y71F9AL,9	not member	non-matrisome	non-matrisome	18.0161	18.0161	0	NA
daf-2	1	CELE_Y71F9AR,4	not member	non-matrisome	non-matrisome	13.2972	13.2972	0	NA
daf-2	1	CELE_Y71G10AL,1	not member	non-matrisome	non-matrisome	15.5986	15.5986	0	NA
daf-2	1	CELE_Y71G12B,10	not member	non-matrisome	non-matrisome	15.2328	15.2328	0	NA
daf-2	1	CELE_Y71G12B,6	not member	non-matrisome	non-matrisome	14.8374	14.8374	0	NA
daf-2	1	CELE_Y71H10B,1	not member	non-matrisome	non-matrisome	16.0774	16.0774	0	NA
daf-2	1	CELE_Y71H2AM,1	not member	non-matrisome	non-matrisome	13.8377	13.8377	0	NA
daf-2	1	CELE_Y71H2AM,11	not member	non-matrisome	non-matrisome	16.2515	16.2515	0	NA
daf-2	1	CELE_Y71H2AM,13	not member	non-matrisome	non-matrisome	15.9677	15.9677	0	NA
daf-2	1	CELE_Y71H2AM,15	not member	non-matrisome	non-matrisome	13.3495	13.3495	0	NA
daf-2	1	CELE_Y71H2AM,20	not member	non-matrisome	non-matrisome	13.1452	13.1452	0	NA
daf-2	1	CELE_Y71H2AM,4	not member	non-matrisome	non-matrisome	15.9784	15.9784	0	NA
daf-2	1	CELE_Y71H2AM,5	not member	non-matrisome	non-matrisome	17.5419	17.5419	0	NA
daf-2	1	CELE_Y71H2AM,9	not member	non-matrisome	non-matrisome	13.3131	13.3131	0	NA
daf-2	1	CELE_Y71H2AR,1	not member	non-matrisome	non-matrisome	17.0024	17.0024	0	NA
daf-2	1	CELE_Y71H2B,2	not member	non-matrisome	non-matrisome	14.7957	14.7957	0	NA
daf-2	1	CELE_Y71H2B,4	not member	non-matrisome	non-matrisome	15.8635	15.8635	0	NA
daf-2	1	CELE_Y71H2B,5	not member	non-matrisome	non-matrisome	12.564	12.564	0	NA
daf-2	1	CELE_Y73C8B,3	not member	non-matrisome	non-matrisome	14.1268	14.1268	0	NA
daf-2	1	CELE_Y73E7A,1	not member	non-matrisome	non-matrisome	17.0698	17.0698	0	NA
daf-2	1	CELE_Y73E7A,2	not member	non-matrisome	non-matrisome	12.3154	12.3154	0	NA
daf-2	1	CELE_Y73F4A,3	not member	non-matrisome	non-matrisome	10.8481	10.8481	0	NA
daf-2	1	CELE_Y73F8A,24	not member	non-matrisome	non-matrisome	12.8094	12.8094	0	NA
daf-2	1	CELE_Y73F8A,27	not member	non-matrisome	non-matrisome	14.7463	14.7463	0	NA
daf-2	1	CELE_Y75B8A,14	not member	non-matrisome	non-matrisome	14.5816	14.5816	0	NA
daf-2	1	CELE_Y75B8A,19	not member	non-matrisome	non-matrisome	14.6794	14.6794	0	NA
daf-2	1	CELE_Y75B8A,7	not member	non-matrisome	non-matrisome	13.5095	13.5095	0	NA
daf-2	1	CELE_Y76B12C,3	not member	non-matrisome	non-matrisome	15.8642	15.8642	0	NA
daf-2	1	CELE_Y7A5A,1	not member	non-matrisome	non-matrisome	16.4059	16.4059	0	NA
daf-2	1	CELE_Y7A9A,1	not member	non-matrisome	non-matrisome	12.0919	12.0919	0	NA
daf-2	1	CELE_Y80D3A,9	not member	non-matrisome	non-matrisome	13.1745	13.1745	0	NA
daf-2	1	CELE_Y82E9BR,14	not member	non-matrisome	non-matrisome	14.9592	14.9592	0	NA
daf-2	1	CELE_Y82E9BR,16	not member	non-matrisome	non-matrisome	15.0338	15.0338	0	NA
daf-2	1	CELE_Y82E9BR,18	not member	non-matrisome	non-matrisome	14.263	14.263	0	NA
daf-2	1	CELE_Y87G2A,13	not member	non-matrisome	non-matrisome	14.0831	14.0831	0	NA
daf-2	1	CELE_Y87G2A,19	not member	non-matrisome	non-matrisome	10.7749	10.7749	0	NA
daf-2	1	CELE_Y92H12A,4	not member	non-matrisome	non-matrisome	13.1333	13.1333	0	NA
daf-2	1	CELE_Y92H12A,5	not member	non-matrisome	non-matrisome	12.9499	12.9499	0	NA
daf-2	1	CELE_Y92H12BL,4	not member	non-matrisome	non-matrisome	13.3236	13.3236	0	NA
daf-2	1	CELE_Y92H12BR,2	not member	non-matrisome	non-matrisome	14.4463	14.4463	0	NA
daf-2	1	CELE_Y94H6A,10	not member	non-matrisome	non-matrisome	16.4797	16.4797	0	NA
daf-2	1	CELE_Y94H6A,12	not member	non-matrisome	non-matrisome	10.7323	10.7323	0	NA
daf-2	1	CELE_Y94H6A,3	not member	non-matrisome	non-matrisome	13.0735	13.0735	0	NA
daf-2	1	CELE_Y94H6A,5	not member	non-matrisome	non-matrisome	10.8395	10.8395	0	NA
daf-2	1	CELE_Y95B8A,8	not member	non-matrisome	non-matrisome	15.7021	15.7021	0	NA
daf-2	1	CELE_Y95D11A,1	not member	non-matrisome	non-matrisome	13.5241	13.5241	0	NA
daf-2	1	CELE_Y97E10AR,1	not member	non-matrisome	non-matrisome	19.385	19.385	0	NA
daf-2	1	CELE_Y97E10AR,6	not member	non-matrisome	non-matrisome	14.949	14.949	0	NA
daf-2	1	CELE_Y9C12A,1	not member	non-matrisome	non-matrisome	12.4428	12.4428	0	NA
daf-2	1	CELE_Y9C9A,16	not member	non-matrisome	non-matrisome	13.9943	13.9943	0	NA
daf-2	1	CELE_ZC204,12	not member	non-matrisome	non-matrisome	15.4434	15.4434	0	NA
daf-2	1	CELE_ZC247,1	not member	non-matrisome	non-matrisome	19.8211	19.8211	0	NA
daf-2	1	CELE_ZC373,2	not member	non-matrisome	non-matrisome	17.5354	17.5354	0	NA
daf-2	1	CELE_ZC412,3	not member	non-matrisome	non-matrisome	17.3092	17.3092	0	NA
daf-2	1	CELE_ZC416,6	not member	non-matrisome	non-matrisome	13.6052	13.6052	0	NA
daf-2	1	CELE_ZC434,7	not member	non-matrisome	non-matrisome	13.7282	13.7282	0	NA
daf-2	1	CELE_ZC434,9	not member	non-matrisome	non-matrisome	14.7426	14.7426	0	NA
daf-2	1	CELE_ZC443,1	not member	non-matrisome	non-matrisome	16.6341	16.6341	0	NA
daf-2	1	CELE_ZC449,5	not member	non-matrisome	non-matrisome	13.3404	13.3404	0	NA
daf-2	1	CELE_ZC449,8	not member	non-matrisome	non-matrisome	12.6558	12.6558	0	NA
daf-2	1	CELE_ZC477,3	not member	non-matrisome	non-matrisome	14.0868	14.0868	0	NA
daf-2	1	CELE_ZK1010,2	not member	non-matrisome	non-matrisome	14.0876	14.0876	0	NA
daf-2	1	CELE_ZK105,1	not member	non-matrisome	non-matrisome	13.7852	13.7852	0	NA
daf-2	1	CELE_ZK1055,6	not member	non-matrisome	non-matrisome	11.9797	11.9797	0	NA
daf-2	1	CELE_ZK1055,7	not member	non-matrisome	non-matrisome	17.2207	17.2207	0	NA
daf-2	1	CELE_ZK1058,9	not member	non-matrisome	non-matrisome	17.0641	17.0641	0	NA
daf-2	1	CELE_ZK1098,11	not member	non-matrisome	non-matrisome	16.734	16.734	0	NA
daf-2	1	CELE_ZK1127,13	not member	non-matrisome	non-matrisome	14.1916	14.1916	0	NA
daf-2	1	CELE_ZK1127,6	not member	non-matrisome	non-matrisome	14.9724	14.9724	0	NA
daf-2	1	CELE_ZK1128,7	not member	non-matrisome	non-matrisome	14.0804	14.0804	0	NA
daf-2	1	CELE_ZK1248,11	not member	non-matrisome	non-matrisome	13.8409	13.8409	0	NA
daf-2	1	CELE_ZK1307,8	not member	non-matrisome	non-matrisome	16.9521	16.9521	0	NA
daf-2	1	CELE_ZK1320,13	not member	non-matrisome	non-matrisome	14.904	14.904	0	NA
daf-2	1	CELE_ZK1320,9	not member	non-matrisome	non-matrisome	16.9695	16.9695	0	NA
daf-2	1	CELE_ZK1321,4	not member	non-matrisome	non-matrisome	17.9136	17.9136	0	NA
daf-2	1	CELE_ZK154,6	not member	non-matrisome	non-matrisome	11.7595	11.7595	0	NA
daf-2	1	CELE_ZK185,3	not member	non-matrisome	non-matrisome	13.892	13.892	0	NA
daf-2	1	CELE_ZK228,3	not member	non-matrisome	non-matrisome	13.3832	13.3832	0	NA
daf-2	1	CELE_ZK228,4	not member	non-matrisome	non-matrisome	13.2431	13.2431	0	NA
daf-2	1	CELE_ZK265,3	not member	non-matrisome	non-matrisome	10.8684	10.8684	0	NA
daf-2	1	CELE_ZK355,3	not member	non-matrisome	non-matrisome	14.3598	14.3598	0	NA
daf-2	1	CELE_ZK355,8	not member	non-matrisome	non-matrisome	17.17	17.17	0	NA
daf-2	1	CELE_ZK418,5	not member	non-matrisome	non-matrisome	13.726	13.726	0	NA
daf-2	1	CELE_ZK418,9	not member	non-matrisome	non-matrisome	15.3534	15.3534	0	NA
daf-2	1	CELE_ZK470,2	not member	non-matrisome	non-matrisome	14.0028	14.0028	0	NA
daf-2	1	CELE_ZK484,3	not member	non-matrisome	non-matrisome	15.1276	15.1276	0	NA
daf-2	1	CELE_ZK524,4	not member	non-matrisome	non-matrisome	12.1893	12.1893	0	NA
daf-2	1	CELE_ZK54,3	not member	non-matrisome	non-matrisome	15.8416	15.8416	0	NA
daf-2	1	CELE_ZK546,2	not member	non-matrisome	non-matrisome	14.3385	14.3385	0	NA
daf-2	1	CELE_ZK550,3	not member	non-matrisome	non-matrisome	15.0714	15.0714	0	NA
daf-2	1	CELE_ZK6,11	not member	non-matrisome	non-matrisome	15.8211	15.8211	0	NA
daf-2	1	CELE_ZK688,11	not member	non-matrisome	non-matrisome	10.5965	10.5965	0	NA
daf-2	1	CELE_ZK688,5;ZK688,5	not member	non-matrisome	non-matrisome	13.3279	13.3279	0	NA
daf-2	1	CELE_ZK742,4	not member	non-matrisome	non-matrisome	14.1324	14.1324	0	NA
daf-2	1	CELE_ZK792,5	not member	non-matrisome	non-matrisome	11.6028	11.6028	0	NA
daf-2	1	CELE_ZK809,3	not member	non-matrisome	non-matrisome	18.2773	18.2773	0	NA
daf-2	1	CELE_ZK809,8	not member	non-matrisome	non-matrisome	12.645	12.645	0	NA
daf-2	1	CELE_ZK813,2	not member	non-matrisome	non-matrisome	15.2457	15.2457	0	NA
daf-2	1	CELE_ZK813,3	not member	non-matrisome	non-matrisome	17.3142	17.3142	0	NA
daf-2	1	CELE_ZK813,7	not member	non-matrisome	non-matrisome	17.8369	17.8369	0	NA
daf-2	1	CELE_ZK822,2	not member	non-matrisome	non-matrisome	16.592	16.592	0	NA
daf-2	1	CELE_ZK822,4	not member	non-matrisome	non-matrisome	10.7251	10.7251	0	NA
daf-2	1	CELE_ZK829,7	not member	non-matrisome	non-matrisome	16.6822	16.6822	0	NA
daf-2	1	CELE_ZK84,1	not member	non-matrisome	non-matrisome	14.658	14.658	0	NA
daf-2	1	CELE_ZK856,16	not member	non-matrisome	non-matrisome	14.5289	14.5289	0	NA
daf-2	1	CELE_ZK856,5	not member	non-matrisome	non-matrisome	11.7867	11.7867	0	NA
daf-2	1	CELE_ZK856,7	not member	non-matrisome	non-matrisome	18.3981	18.3981	0	NA
daf-2	1	CELE_ZK858,6	not member	non-matrisome	non-matrisome	14.898	14.898	0	NA
daf-2	1	CELE_ZK858,7	not member	non-matrisome	non-matrisome	12.7342	12.7342	0	NA
daf-2	1	CELE_ZK863,8	not member	non-matrisome	non-matrisome	11.8406	11.8406	0	NA
daf-2	1	CELE_ZK899,2	not member	non-matrisome	non-matrisome	14.8817	14.8817	0	NA
daf-2	1	CELE_ZK909,3	not member	non-matrisome	non-matrisome	14.9843	14.9843	0	NA
daf-2	1	CELE_ZK970,7	not member	non-matrisome	non-matrisome	14.5705	14.5705	0	NA
daf-2	1	CELE_ZK973,11	not member	non-matrisome	non-matrisome	14.3843	14.3843	0	NA
daf-2	1	CELE_ZK973,9	not member	non-matrisome	non-matrisome	15.649	15.649	0	NA
daf-2	1	cerk-1	not member	non-matrisome	non-matrisome	13.928	13.928	0	NA
daf-2	1	cest-1	not member	non-matrisome	non-matrisome	14.7533	14.7533	0	NA
daf-2	1	cex-1	not member	non-matrisome	non-matrisome	13.3374	13.3374	0	NA
daf-2	1	cey-1	not member	non-matrisome	non-matrisome	18.1096	18.1096	0	NA
daf-2	1	cey-2	not member	non-matrisome	non-matrisome	18.455	18.455	0	NA
daf-2	1	cey-3	not member	non-matrisome	non-matrisome	17.4439	17.4439	0	NA
daf-2	1	cey-4	not member	non-matrisome	non-matrisome	18.9841	18.9841	0	NA
daf-2	1	cfim-1	not member	non-matrisome	non-matrisome	15.2149	15.2149	0	NA
daf-2	1	cfim-2	not member	non-matrisome	non-matrisome	14.4316	14.4316	0	NA
daf-2	1	cgh-1	not member	non-matrisome	non-matrisome	18.1376	18.1376	0	NA
daf-2	1	cgp-1	not member	non-matrisome	non-matrisome	16.0304	16.0304	0	NA
daf-2	1	cgr-1	not member	non-matrisome	non-matrisome	13.055	13.055	0	NA
daf-2	1	chaf-1	not member	non-matrisome	non-matrisome	11.5729	11.5729	0	NA
daf-2	1	chat-1	not member	non-matrisome	non-matrisome	13.209	13.209	0	NA
daf-2	1	chc-1	not member	non-matrisome	non-matrisome	17.1341	17.1341	0	NA
daf-2	1	chch-3	not member	non-matrisome	non-matrisome	18.5233	18.5233	0	NA
daf-2	1	chd-3	not member	non-matrisome	non-matrisome	12.3235	12.3235	0	NA
daf-2	1	chd-7	not member	non-matrisome	non-matrisome	16.2456	16.2456	0	NA
daf-2	1	chdp-1	not member	non-matrisome	non-matrisome	17.9106	17.9106	0	NA
daf-2	1	che-10	not member	non-matrisome	non-matrisome	17.134	17.134	0	NA
daf-2	1	chil-10	member	Matrisome-associated	ECM Regulators	14.1465	14.1465	0	NA
daf-2	1	chin-1	not member	non-matrisome	non-matrisome	13.7595	13.7595	0	NA
daf-2	1	chk-1	not member	non-matrisome	non-matrisome	12.676	12.676	0	NA
daf-2	1	chn-1	not member	non-matrisome	non-matrisome	13.1252	13.1252	0	NA
daf-2	1	chp-1	not member	non-matrisome	non-matrisome	14.1076	14.1076	0	NA
daf-2	1	chpf-1	not member	non-matrisome	non-matrisome	14.251	14.251	0	NA
daf-2	1	cht-1	member	Matrisome-associated	ECM Regulators	17.002	17.002	0	NA
daf-2	1	cht-3	not member	non-matrisome	non-matrisome	14.9349	14.9349	0	NA
daf-2	1	cht-4	not member	non-matrisome	non-matrisome	14.7355	14.7355	0	NA
daf-2	1	cid-1	not member	non-matrisome	non-matrisome	13.1725	13.1725	0	NA
daf-2	1	cids-1	not member	non-matrisome	non-matrisome	13.3218	13.3218	0	NA
daf-2	1	cif-1	not member	non-matrisome	non-matrisome	16.53	16.53	0	NA
daf-2	1	cisd-1	not member	non-matrisome	non-matrisome	18.3408	18.3408	0	NA
daf-2	1	cisd-3,1	not member	non-matrisome	non-matrisome	15.3491	15.3491	0	NA
daf-2	1	cisd-3,2	not member	non-matrisome	non-matrisome	17.5778	17.5778	0	NA
daf-2	1	cka-1	not member	non-matrisome	non-matrisome	14.2071	14.2071	0	NA
daf-2	1	ckb-2	not member	non-matrisome	non-matrisome	13.8792	13.8792	0	NA
daf-2	1	ckc-1	not member	non-matrisome	non-matrisome	14.1124	14.1124	0	NA
daf-2	1	cks-1	not member	non-matrisome	non-matrisome	14.6753	14.6753	0	NA
daf-2	1	cku-70	not member	non-matrisome	non-matrisome	13.9004	13.9004	0	NA
daf-2	1	cku-80	not member	non-matrisome	non-matrisome	15.2581	15.2581	0	NA
daf-2	1	cle-1	member	Core matrisome	Collagens	16.7806	16.7806	0	NA
daf-2	1	clec-1	member	Matrisome-associated	ECM-affiliated	16.0338	16.0338	0	NA
daf-2	1	clec-146	member	Matrisome-associated	ECM-affiliated	14.9357	14.9357	0	NA
daf-2	1	clec-150	member	Matrisome-associated	ECM-affiliated	15.671	15.671	0	NA
daf-2	1	clec-17	member	Matrisome-associated	ECM-affiliated	10.6767	10.6767	0	NA
daf-2	1	clec-173	member	Matrisome-associated	ECM-affiliated	15.7732	15.7732	0	NA
daf-2	1	clec-186	member	Matrisome-associated	ECM-affiliated	10.8119	10.8119	0	NA
daf-2	1	clec-196	member	Matrisome-associated	ECM-affiliated	13.4195	13.4195	0	NA
daf-2	1	clec-209	member	Matrisome-associated	ECM-affiliated	13.8595	13.8595	0	NA
daf-2	1	clec-209	member	Matrisome-associated	ECM-affiliated	13.8595	13.8595	0	NA
daf-2	1	clec-209	not member	non-matrisome	non-matrisome	13.8595	13.8595	0	NA
daf-2	1	clec-209	not member	non-matrisome	non-matrisome	13.8595	13.8595	0	NA
daf-2	1	clec-222	member	Nematode-specific matrisome-associated	ECM-affiliated	14.4289	14.4289	0	NA
daf-2	1	clec-223	member	Matrisome-associated	ECM-affiliated	14.6421	14.6421	0	NA
daf-2	1	clec-248	member	Matrisome-associated	ECM-affiliated	17.4504	17.4504	0	NA
daf-2	1	clec-265	member	Matrisome-associated	ECM-affiliated	13.3377	13.3377	0	NA
daf-2	1	clec-266	member	Matrisome-associated	ECM-affiliated	15.8878	15.8878	0	NA
daf-2	1	clec-4	member	Matrisome-associated	ECM-affiliated	13.9092	13.9092	0	NA
daf-2	1	clec-41	member	Matrisome-associated	ECM-affiliated	13.8585	13.8585	0	NA
daf-2	1	clec-49	member	Matrisome-associated	ECM-affiliated	11.6092	11.6092	0	NA
daf-2	1	clec-50	member	Matrisome-associated	ECM-affiliated	16.0336	16.0336	0	NA
daf-2	1	clec-51	member	Matrisome-associated	ECM-affiliated	10.8478	10.8478	0	NA
daf-2	1	clec-52	member	Matrisome-associated	ECM-affiliated	17.0478	17.0478	0	NA
daf-2	1	clec-56	member	Matrisome-associated	ECM-affiliated	15.5883	15.5883	0	NA
daf-2	1	clec-57	member	Matrisome-associated	ECM-affiliated	13.0502	13.0502	0	NA
daf-2	1	clec-61	member	Matrisome-associated	ECM-affiliated	11.9719	11.9719	0	NA
daf-2	1	clec-62	member	Matrisome-associated	ECM-affiliated	12.9654	12.9654	0	NA
daf-2	1	clec-63	member	Matrisome-associated	ECM-affiliated	19.3166	19.3166	0	NA
daf-2	1	clec-65	member	Matrisome-associated	ECM-affiliated	16.5919	16.5919	0	NA
daf-2	1	clec-66	member	Matrisome-associated	ECM-affiliated	13.4278	13.4278	0	NA
daf-2	1	clec-67	member	Matrisome-associated	ECM-affiliated	14.9073	14.9073	0	NA
daf-2	1	clec-76	member	Matrisome-associated	ECM-affiliated	12.2253	12.2253	0	NA
daf-2	1	clec-80	member	Matrisome-associated	ECM-affiliated	13.2199	13.2199	0	NA
daf-2	1	clec-83	member	Matrisome-associated	ECM-affiliated	16.6136	16.6136	0	NA
daf-2	1	clec-85	member	Matrisome-associated	ECM-affiliated	15.8071	15.8071	0	NA
daf-2	1	clec-87	member	Matrisome-associated	ECM-affiliated	16.1248	16.1248	0	NA
daf-2	1	clec-88	member	Matrisome-associated	ECM-affiliated	15.6577	15.6577	0	NA
daf-2	1	clec-91	member	Matrisome-associated	ECM-affiliated	15.4838	15.4838	0	NA
daf-2	1	clh-1	not member	non-matrisome	non-matrisome	14.2909	14.2909	0	NA
daf-2	1	clh-6	not member	non-matrisome	non-matrisome	11.7828	11.7828	0	NA
daf-2	1	clic-1	not member	non-matrisome	non-matrisome	17.4996	17.4996	0	NA
daf-2	1	clik-1	not member	non-matrisome	non-matrisome	21.888	21.888	0	NA
daf-2	1	clk-1	not member	non-matrisome	non-matrisome	14.7798	14.7798	0	NA
daf-2	1	clp-1	not member	non-matrisome	non-matrisome	17.2107	17.2107	0	NA
daf-2	1	clp-4	not member	non-matrisome	non-matrisome	14.2526	14.2526	0	NA
daf-2	1	clp-7	not member	non-matrisome	non-matrisome	14.3118	14.3118	0	NA
daf-2	1	clpp-1	not member	non-matrisome	non-matrisome	14.8509	14.8509	0	NA
daf-2	1	cls-2	not member	non-matrisome	non-matrisome	14.1062	14.1062	0	NA
daf-2	1	clu-1	not member	non-matrisome	non-matrisome	15.9425	15.9425	0	NA
daf-2	1	cmd-1	not member	non-matrisome	non-matrisome	19.0746	19.0746	0	NA
daf-2	1	cnb-1	not member	non-matrisome	non-matrisome	15.585	15.585	0	NA
daf-2	1	cnc-8	not member	non-matrisome	non-matrisome	14.3923	14.3923	0	NA
daf-2	1	cnep-1	not member	non-matrisome	non-matrisome	12.4045	12.4045	0	NA
daf-2	1	cni-1	not member	non-matrisome	non-matrisome	14.0773	14.0773	0	NA
daf-2	1	cnnm-1	not member	non-matrisome	non-matrisome	12.8164	12.8164	0	NA
daf-2	1	cnp-2	not member	non-matrisome	non-matrisome	14.0313	14.0313	0	NA
daf-2	1	cnt-1	not member	non-matrisome	non-matrisome	10.6616	10.6616	0	NA
daf-2	1	cnx-1	not member	non-matrisome	non-matrisome	15.2113	15.2113	0	NA
daf-2	1	cogc-2	not member	non-matrisome	non-matrisome	15.3137	15.3137	0	NA
daf-2	1	cogc-3	not member	non-matrisome	non-matrisome	15.4269	15.4269	0	NA
daf-2	1	cogc-4	not member	non-matrisome	non-matrisome	14.2831	14.2831	0	NA
daf-2	1	cogc-6	not member	non-matrisome	non-matrisome	12.6308	12.6308	0	NA
daf-2	1	cogc-8	not member	non-matrisome	non-matrisome	11.4392	11.4392	0	NA
daf-2	1	col-106	member	Nematode-specific core matrisome	Cuticular Collagens	14.8731	14.8731	0	NA
daf-2	1	col-107	member	Nematode-specific core matrisome	Cuticular Collagens	10.7652	10.7652	0	NA
daf-2	1	col-117	member	Nematode-specific core matrisome	Cuticular Collagens	18.1981	18.1981	0	NA
daf-2	1	col-117	member	Nematode-specific core matrisome	Cuticular Collagens	18.1981	18.1981	0	NA
[truncated: 55,939 more rows]
[truncated: 138 more columns]

## Sheet: Fig3H_COL120EV_vs_COL120col-120
SYMBOL	Regulation	Pvalue	Ratio	UNIPROT	ENTREZ	ENSEMBL	division	category	adjusted Pvalue	Comparison: COL-120overexpressor on EV vs COL-120 overexpressor on col-120(RNAi) at day 8	Significance (Pvalue < 0.1)					Annotation Cluster 1	Enrichment Score: 3.932741495278011																							Analyzed by WormCat: an online tool for annotation and visualization of Caenorhabditis elegans genome-scale data Amy D Holdorf, Daniel P Higgins, Anne C. Hart, Peter R Boag, Gregory Pazour, Albertha J. M. Walhout, Amy Karol Walker GENETICS February 1, 2020 vol. 214 no. 2 279-294;
ssp-19	up	0.000882963	0.00695	O01829	171813	WBGene00006047			6.52e-07	COL120_L4440_vs_COL120_col120	sign					Category	Term	Count	%	PValue	Genes	List Total	Pop Hits	Pop Total	Fold Enrichment	Bonferroni	Benjamini	FDR													Wormbase.ID	Sequence.ID	Category.1	Category.2	Category.3	Automated.Description
C48B6.2	up	0.00201705	0.00363	O01513	172420	WBGene00016740			2.14e-05	COL120_L4440_vs_COL120_col120	sign					UP_KEYWORDS	Cytoplasm	13	28.2609	2.07515e-08	CSC-1, CLU-1, TBCB-1, IFD-2, PAT-6, IMA-3, EPG-2, MSP-55, T19B4.3, SOD-1, GPDH-2, MSP-57, MSP-78	46	684	20248	8.36588	1.80538e-06	1.80538e-06	1.55636e-06												1	WBGene00006040	NA	NA	NA	NA	NA
lbp-3	up	0.00329473	0.00277	Q20222	180615	WBGene00002255			0.000111	COL120_L4440_vs_COL120_col120	sign					INTERPRO	IPR000535:Major sperm protein	6	13.0435	2.01473e-05	SSP-9, SSP-11, MSP-55, SSP-19, MSP-57, MSP-78	44	113	14476	17.469	0.00237458	0.00129405	0.00129405												2	WBGene00000216	H22K11.1	Proteolysis general	Proteolysis general: aspartate	Proteolysis general: aspartate: unassigned	asp-3 is an ortholog of human PGA4, NAPSA, and PGA5\; is predicted to have aspartic-type endopeptidase activity\; is involved in necrotic cell death\; localizes to the lysosome\; is expressed in the intestine and uterus.
cpz-1	up	0.00354674	0.00459	G5EGP8	171829	WBGene00000788	Matrisome-associated	ECM Regulators	0.00013	COL120_L4440_vs_COL120_col120	sign					INTERPRO	IPR008962:PapD-like	6	13.0435	2.1933e-05	SSP-9, SSP-11, MSP-55, SSP-19, MSP-57, MSP-78	44	115	14476	17.1652	0.00258478	0.00129405	0.00129405												3	WBGene00000217	R12H7.2	Proteolysis general	Proteolysis general: aspartate	Proteolysis general: aspartate: unassigned	asp-4 is an ortholog of human CTSD (cathepsin D)\; is predicted to have aspartic-type endopeptidase activity\; is involved in necrotic cell death and proteolysis\; localizes to the lysosome.
ctl-2	up	0.00582904	0.00254	Q27487	175085	WBGene00000831			0.00075	COL120_L4440_vs_COL120_col120	sign					UP_KEYWORDS	Cytoskeleton	6	13.0435	0.000104299	CSC-1, MSP-55, TBCB-1, PAT-6, MSP-57, MSP-78	46	212	20248	12.4578	0.00903341	0.00453699	0.0039112												4	WBGene00000550	F55H2.6	Metabolism	Metabolism: mitochondria	Metabolism: mitochondria: morphology	clu-1 is an ortholog of human CLUH\; is predicted to have RNA binding activity.
epg-2	up	0.0101373	0.00381	Q95XR4	171787	WBGene00021468			0.00442	COL120_L4440_vs_COL120_col120	sign					UP_SEQ_FEATURE	domain:MSP	6	13.0435	0.000159278	SSP-9, SSP-11, MSP-55, SSP-19, MSP-57, MSP-78	38	49	3383	10.9012	0.0181516	0.0184762	0.0184762												5	WBGene00000784	F44C4.3	Proteolysis general	Proteolysis general: aspartate	Proteolysis general: aspartate: cathepsin	cpr-4 is an ortholog of human CTSB (cathepsin B)\; exhibits cysteine-type endopeptidase activity\; is involved in cellular response to UV, cellular response to gamma radiation, and proteolysis involved in cellular protein catabolic process\; localizes to the extracellular region.
tbcb-1	down	0.0130743	-0.00419	Q20728	186176	WBGene00009987			0.00793	COL120_L4440_vs_COL120_col120	sign					GOTERM_CC_DIRECT	GO:0005856~cytoskeleton	6	13.0435	0.000689756	CSC-1, MSP-55, TBCB-1, PAT-6, MSP-57, MSP-78	37	227	11373	8.12454	0.0392295	0.0200029	0.0193132												6	WBGene00000788	F32B5.8	Development	Development: general	Development: general	cpz-1 is an ortholog of human CTSZ (cathepsin Z)\; is predicted to have cysteine-type peptidase activity\; is involved in several processes, including animal organ development, ecdysis, collagen and cuticulin-based cuticle, and embryo development\; localizes to the collagen and cuticulin-based cuticle extracellular matrix\; is expressed in several tissues, including the alimentary system, the epi…
msp-55	up	0.0150088	0.00762	Q17856	177272	WBGene00003448			0.0101	COL120_L4440_vs_COL120_col120	sign					UP_KEYWORDS	Acetylation	4	8.69565	0.00177931	F37C4.5, MSP-55, MSP-57, MSP-78	46	108	20248	16.3027	0.143531	0.0309599	0.0266896												7	WBGene00000804	Y48E1B.12	Cell cycle	Cell cycle: chromosome dynamics	Cell cycle: chromosome dynamics: unassigned	csc-1 is involved in several processes, including cytoskeleton-dependent cytokinesis, cytoskeleton-dependent cytokinesis, and nuclear division\; localizes to the condensed nuclear chromosome, meiotic spindle midzone, and mitotic spindle midzone\; is expressed in the oocyte.
msp-57	up	0.0150088	0.00762	Q17856	177274	WBGene00003450			0.0101	COL120_L4440_vs_COL120_col120	sign					UP_KEYWORDS	Cell projection	4	8.69565	0.00321412	KIN-3, MSP-55, MSP-57, MSP-78	46	133	20248	13.2383	0.244276	0.0466047	0.0401765												8	WBGene00000831	Y54G11A.5	Stress response	Stress response: oxidative	Stress response: oxidative	ctl-2 is an ortholog of human CAT\; exhibits catalase activity\; is involved in determination of adult lifespan and peroxisome organization\; localizes to the peroxisome\; human orthologs of this gene are implicated in acatalasia.
ssp-11	up	0.0151504	0.00656	Q23058	177266, 177266	WBGene00006038, WBGene00006040			0.0102	COL120_L4440_vs_COL120_col120	sign					GOTERM_CC_DIRECT	GO:0031143~pseudopodium	3	6.52174	0.00670689	MSP-55, MSP-57, MSP-78	37	39	11373	23.6445	0.323153	0.0972498	0.0938964												9	WBGene00001405	C04F12.10	Protein modification	Protein modification: lipidation	Protein modification: lipidation	fce-1 is an ortholog of human ZMPSTE24\; exhibits metalloendopeptidase activity\; is involved in CAAX-box protein processing\; localizes to the membrane\; is expressed in the head and the intestine\; human orthologs of this gene are implicated in lethal restrictive dermopathy.
ssp-9	up	0.0151504	0.00656	Q23058	177264, 177264	WBGene00006038, WBGene00006040			0.0102	COL120_L4440_vs_COL120_col120	sign																													10	WBGene00001633	Y66A7A.6	Trafficking	Trafficking: ER/Golgi	Trafficking: ER/Golgi: Golgi unassigned	gly-8 is an ortholog of human GALNT11 (polypeptide N-acetylgalactosaminyltransferase 11) and GALNTL5 (polypeptide N-acetylgalactosaminyltransferase like 5)\; is predicted to have metal ion binding activity and transferase activity, transferring glycosyl groups.
cpr-4	up	0.0151975	0.0029	P43508	179053	WBGene00000784	Matrisome-associated	ECM Regulators	0.0103	COL120_L4440_vs_COL120_col120	sign					Annotation Cluster 2	Enrichment Score: 2.446778035158802																							11	WBGene00001754	F11G11.3	Stress response	Stress response: detoxification	Stress response: detoxification: GST	gst-6 is an ortholog of human GSTA4 (glutathione S-transferase alpha 4), GSTA5 (glutathione S-transferase alpha 5), and HPGDS (hematopoietic prostaglandin D synthase)\; is predicted to have glutathione transferase activity\; is involved in innate immune response.
ran-2	down	0.0159536	-0.00454	P34342	176115	WBGene00004303			0.011	COL120_L4440_vs_COL120_col120	sign					Category	Term	Count	%	PValue	Genes	List Total	Pop Hits	Pop Total	Fold Enrichment	Bonferroni	Benjamini	FDR												12	WBGene00001758	Y45G12C.2	Stress response	Stress response: detoxification	Stress response: detoxification: GST	gst-10 is an ortholog of human GSTP1 (glutathione S-transferase pi 1)\; exhibits glutathione transferase activity\; is involved in several processes, including determination of adult lifespan, glutathione metabolic process, and heat acclimation\; is expressed in several tissues, including the anal depressor muscle, the head, the hypodermis, the intestine, and the nervous system\; is used to study…
pyr-1	up	0.0185223	0.00372	Q18990	174385	WBGene00004259			0.015	COL120_L4440_vs_COL120_col120	sign					UP_KEYWORDS	Oxidoreductase	6	13.0435	0.000568108	MTRR-1, CTL-2, SOD-1, GPDH-2, PHY-2, MTHF-1	46	306	20248	8.63086	0.0482372	0.0164751	0.0142027												13	WBGene00002058	F25E2.4	Cytoskeleton	Cytoskeleton: intermediate filament protein	Cytoskeleton: intermediate filament protein	ifd-2 is an ortholog of human KRT82 (keratin 82), KRT71 (keratin 71), and KRT76 (keratin 76)\; is predicted to have structural molecule activity\; is expressed in the intestine\; human orthologs of this gene are implicated in several diseases, including Charcot-Marie-Tooth disease (multiple), eye disease (multiple), and hypotrichosis (multiple).
fce-1	up	0.0188977	0.00194	Q9XVE5	172820	WBGene00001405			0.0155	COL120_L4440_vs_COL120_col120	sign					GOTERM_BP_DIRECT	GO:0055114~oxidation-reduction process	7	15.2174	0.00491257	MTRR-1, GST-10, CTL-2, SOD-1, GPDH-2, PHY-2, MTHF-1	37	522	11627	4.21399	0.451633	0.599334	0.599334												14	WBGene00002074	F32E10.4	Nuclear pore	Nuclear pore: structure	Nuclear pore: structure	ima-3 is an ortholog of human KPNA3 (karyopherin subunit alpha 3) and KPNA4 (karyopherin subunit alpha 4)\; exhibits protein transporter activity\; is involved in several processes, including embryo development, meiosis I, and nematode larval development\; localizes to the cytoplasm and nuclear pore\; is expressed in the germ line and the gonad.
csc-1	down	0.0198998	-0.00285	O45952	175006	WBGene00000804			0.017	COL120_L4440_vs_COL120_col120	sign					GOTERM_MF_DIRECT	GO:0016491~oxidoreductase activity	6	13.0435	0.0163654	MTRR-1, CTL-2, SOD-1, GPDH-2, PHY-2, MTHF-1	35	422	9479	3.85064	0.690115	0.387314	0.387314												15	WBGene00002255	F40F4.4	Metabolism	Metabolism: lipid	Metabolism: lipid: binding	lbp-3 is predicted to have lipid binding activity.
msp-78	up	0.0220264	0.00652	Q94053	177814	WBGene00003465			0.0214	COL120_L4440_vs_COL120_col120	sign																													16	WBGene00003090	Y22F5A.4	Stress response	Stress response: pathogen	Stress response: pathogen: lysozyme	lys-1 is involved in defense response to Gram-negative bacterium, defense response to Gram-positive bacterium, and innate immune response\; localizes to the apical part of cell and cytoplasmic vesicle\; is expressed in the alimentary system, the digestive tract, the nervous system, and the sensillum.
lys-1	up	0.0266054	0.00201	O62415	179428	WBGene00003090			0.0335	COL120_L4440_vs_COL120_col120	sign					Annotation Cluster 3	Enrichment Score: 1.4068514861613808																							17	WBGene00003448	C09B9.6	Major sperm protein	Major sperm protein	Major sperm protein	msp-55 is expressed in the reproductive system\; is predicted to encode a protein with the following domains: Major sperm protein (MSP) domain, PapD-like superfamily, and Immunoglobulin-like fold.
T19B4.3	up	0.0276576	0.00189	P91455	172232	WBGene00020557			0.0364	COL120_L4440_vs_COL120_col120	sign					Category	Term	Count	%	PValue	Genes	List Total	Pop Hits	Pop Total	Fold Enrichment	Bonferroni	Benjamini	FDR												18	WBGene00003450	R13H9.2	Major sperm protein	Major sperm protein	Major sperm protein	msp-57 is expressed in the reproductive system\; is predicted to encode a protein with the following domains: Major sperm protein (MSP) domain, PapD-like superfamily, and Immunoglobulin-like fold.
gly-8	up	0.0346157	0.00243	O45293	176595	WBGene00001633			0.0589	COL120_L4440_vs_COL120_col120	sign					GOTERM_CC_DIRECT	GO:0005764~lysosome	4	8.69565	0.00161832	CPZ-1, CPR-4, ASP-3, ASP-4	37	74	11373	16.615	0.0896612	0.0312875	0.0302086												19	WBGene00003465	T13F2.11	Major sperm protein	Major sperm protein	Major sperm protein	msp-78 is expressed in the reproductive system\; is predicted to encode a protein with the following domains: Major sperm protein (MSP) domain, PapD-like superfamily, and Immunoglobulin-like fold.
tni-4	up	0.0368749	0.00301	O44572	177295	WBGene00006586			0.0664	COL120_L4440_vs_COL120_col120	sign					UP_KEYWORDS	Protease	4	8.69565	0.0136345	FCE-1, CPR-4, ASP-3, ASP-4	46	225	20248	7.82531	0.697104	0.11862	0.102259												20	WBGene00003932	T21D12.4	Muscle function	Muscle function	Muscle function	pat-6 is an ortholog of human PARVB (parvin beta)\; is predicted to have actin binding activity\; is involved in several processes, including mitochondrion organization, muscle cell cellular homeostasis, and positive regulation of locomotion\; localizes to the M band, basal plasma membrane, and striated muscle dense body\; is expressed in several tissues, including the gonad, the muscular system,…
gst-10	up	0.0378296	0.00351	Q9N4X8	178725	WBGene00001758			0.0695	COL120_L4440_vs_COL120_col120	sign					KEGG_PATHWAY	cel04142:Lysosome	4	8.69565	0.0137454	CPZ-1, CPR-4, ASP-3, ASP-4	21	78	3022	7.37973	0.2925	0.343634	0.343634												21	WBGene00004025	F35G2.4	Extracellular material	Extracellular material: PGI	Extracellular material: PGI	phy-2 is an ortholog of human P4HA1, P4HA2, and P4HA3\; exhibits peptidyl-proline 4-dioxygenase activity\; is involved in macromolecule modification and oxidation-reduction process\; localizes to the endoplasmic reticulum\; is expressed in the excretory cell, the hypodermis, and the spermatheca.
ifd-2	down	0.0381644	-0.00372	Q19782	180430	WBGene00002058			0.0706	COL120_L4440_vs_COL120_col120	sign					GOTERM_BP_DIRECT	GO:0006508~proteolysis	5	10.8696	0.0266453	CPZ-1, FCE-1, CPR-4, ASP-3, ASP-4	37	370	11627	4.24653	0.962925	1	1												22	WBGene00004259	D2085.1	Metabolism	Metabolism: nucleotide	Metabolism: nucleotide	pyr-1 is an ortholog of human CAD (carbamoyl-phosphate synthetase 2, aspartate transcarbamylase, and dihydroorotase)\; is predicted to have several functions, including anion binding activity, aspartate carbamoyltransferase activity, and carbamoyl-phosphate synthase (glutamine-hydrolyzing) activity\; is involved in several processes, including nematode larval development, pharyngeal gland morphog…
trap-2	up	0.0411887	0.00322	Q22169	180422	WBGene00020216			0.0804	COL120_L4440_vs_COL120_col120	sign					GOTERM_MF_DIRECT	GO:0008233~peptidase activity	4	8.69565	0.0455319	FCE-1, CPR-4, ASP-3, ASP-4	35	224	9479	4.83622	0.963435	0.646553	0.646553												23	WBGene00004303	C29E4.3	Signaling	Signaling: small GTPase	Signaling: small GTPase: Ran	ran-2 is an ortholog of human RANGAP1\; is predicted to have GTPase activator activity\; is involved in embryo development\; is expressed in the intestinal cell.
rpl-27	up	0.0418592	0.00322	P91914	171750	WBGene00004441			0.0825	COL120_L4440_vs_COL120_col120	sign					GOTERM_CC_DIRECT	GO:0005615~extracellular space	3	6.52174	0.19631	CPZ-1, CPR-4, ASP-4	37	258	11373	3.57417	0.999997	1	0.982456												24	WBGene00004384	ZK863.7	Proteolysis proteasome	Proteolysis proteasome: E3	Proteolysis proteasome: E3: RING finger	rnp-1 is an ortholog of human RBM14 (RNA binding motif protein 14)\; is predicted to have RNA binding activity and metal ion binding activity\; is involved in oocyte fate commitment, positive regulation of oocyte development, and spermatogenesis.
tomm-22	down	0.0465155	-0.00366	O17287	173436	WBGene00021133			0.102	COL120_L4440_vs_COL120_col120	sign					UP_KEYWORDS	Hydrolase	4	8.69565	0.243529	FCE-1, CPR-4, ASP-3, ASP-4	46	769	20248	2.28959	1	0.814885	0.702487												25	WBGene00004441	C53H9.1	Ribosome	Ribosome: subunit	Ribosome: subunit	rpl-27 is an ortholog of human RpL27\; is predicted to be a structural constituent of ribosome.
asp-4	down	0.050143	-0.00242	Q21966	181444	WBGene00000217	Matrisome-associated	ECM Regulators	0.118	COL120_L4440_vs_COL120_col120	sign					GOTERM_MF_DIRECT	GO:0016787~hydrolase activity	5	10.8696	0.316153	FCE-1, CPR-4, PYR-1, ASP-3, ASP-4	35	793	9479	1.70762	1	1	1												26	WBGene00004930	C15F1.7	Stress response	Stress response: oxidative	Stress response: oxidative	sod-1 is an ortholog of human SOD1\; exhibits copper ion binding activity, protein homodimerization activity, and superoxide dismutase activity\; is involved in several processes, including age-dependent response to oxidative stress, oxidation-reduction process, and regulation of brood size\; localizes to the cytosol and mitochondrion\; is expressed in several tissues, including the nervous syste…
phy-2	up	0.0517499	0.00196	Q20065	178170	WBGene00004025	Matrisome-associated	ECM Regulators	0.125	COL120_L4440_vs_COL120_col120	sign																													27	WBGene00006038	E03H12.10	Unassigned	Unassigned	Unassigned	ssp-9 is enriched in the amphid sheath cell, the germ line, and the male based on RNA-seq studies\; is affected by several genes including daf-2, glp-1, and age-1 based on microarray, proteomic, and RNA-seq studies\; is affected by thirteen chemicals including Ethanol, methylmercuric chloride, and D-glucose based on RNA-seq and microarray studies\; is predicted to encode a protein with the follow…
clec-91	down	0.0575386	-0.00296	Q94417	172736	WBGene00014117	Matrisome-associated	ECM-affiliated	0.152	COL120_L4440_vs_COL120_col120	sign					Annotation Cluster 4	Enrichment Score: 1.2467904506508167																							28	WBGene00006047	C55C2.2	Unassigned	Unassigned	Unassigned	ssp-19 exhibits protein homodimerization activity\; is expressed in the spermatheca.
mthf-1	up	0.0638973	0.0023	Q17693	174254	WBGene00015512			0.18	COL120_L4440_vs_COL120_col120	sign					Category	Term	Count	%	PValue	Genes	List Total	Pop Hits	Pop Total	Fold Enrichment	Bonferroni	Benjamini	FDR												29	WBGene00006510	C01G6.6	Metabolism	Metabolism: 1CC	Metabolism: 1CC: folate	mtrr-1 is an ortholog of human MTRR\; is predicted to have FMN binding activity and [methionine synthase] reductase activity\; human orthologs of this gene are implicated in neural tube defect.
tni-1	down	0.064139	-0.00261	Q20334	181329	WBGene00006584			0.181	COL120_L4440_vs_COL120_col120	sign					UP_KEYWORDS	Secreted	4	8.69565	0.0114783	Y45F10C.4, CLEC-91, ASP-3, LBP-3	46	211	20248	8.34453	0.633732	0.110957	0.0956526												30	WBGene00006584	F42E11.4	Muscle function	Muscle function	Muscle function	tni-1 is an ortholog of human TNNI1 (troponin I1, slow skeletal type), TNNI2 (troponin I2, fast skeletal type), and TNNI3\; exhibits troponin C binding activity\; is involved in backward locomotion\; localizes to the muscle thin filament tropomyosin\; is expressed in several tissues, including the male, the muscular system, the rectal muscle, and the reproductive system\; human orthologs of this …
ctsa-1.2	up	0.0642019	0.00209	P52715	174802	WBGene00008741			0.182	COL120_L4440_vs_COL120_col120	sign					GOTERM_CC_DIRECT	GO:0005576~extracellular region	4	8.69565	0.086251	Y45F10C.4, CLEC-91, ASP-3, LBP-3	37	331	11373	3.71454	0.994655	0.714651	0.690008												31	WBGene00006586	W03F8.1	Muscle function	Muscle function	Muscle function	tni-4 is an ortholog of human TNNI1 (troponin I1, slow skeletal type), TNNI2 (troponin I2, fast skeletal type), and TNNI3\; exhibits troponin C binding activity\; is involved in embryo development and pharyngeal pumping\; localizes to the sarcomere\; is expressed in the pharynx\; human orthologs of this gene are implicated in distal arthrogryposis and intrinsic cardiomyopathy (multiple).
Y45F10C.4	down	0.0657411	-0.00325	O45944	178335	WBGene00012880			0.188	COL120_L4440_vs_COL120_col120	sign					UP_SEQ_FEATURE	signal peptide	8	17.3913	0.183648	Y45F10C.4, CLEC-91, CPR-4, SOD-1, TRAP-2, ASP-3, LBP-3, PHY-2	38	431	3383	1.65246	1	1	1												32	WBGene00006708	Y54G2A.31	Proteolysis proteasome	Proteolysis proteasome: E2	Proteolysis proteasome: E2	ubc-13 is an ortholog of human UBE2N (ubiquitin conjugating enzyme E2 N)\; contributes to ubiquitin-protein transferase activity\; is involved in protein ubiquitination and regulation of protein localization to cell surface\; localizes to the ubiquitin conjugating enzyme complex.
gst-6	up	0.0753429	0.00366	P91252	173841	WBGene00001754			0.233	COL120_L4440_vs_COL120_col120	sign																													33	WBGene00007605	C15C8.3	Proteolysis general	Proteolysis general: aspartate	Proteolysis general: aspartate: cathepsin	hrg-7 is an ortholog of human PGA4, NAPSA, and PGA5\; is predicted to have aspartic-type endopeptidase activity.
ima-3	down	0.0789775	-0.00266	Q19969	177533	WBGene00002074			0.248	COL120_L4440_vs_COL120_col120	sign					Annotation Cluster 5	Enrichment Score: 1.059516529485759																							34	WBGene00008741	F13D12.6	Metabolism	Metabolism: carbohydrate	Metabolism: carbohydrate	F13D12.6 is an ortholog of human CTSA (cathepsin A)\; is predicted to have serine-type carboxypeptidase activity\; is expressed in the intestine.
clu-1	up	0.0801387	0.00348	P34466	176341	WBGene00000550			0.253	COL120_L4440_vs_COL120_col120	sign					Category	Term	Count	%	PValue	Genes	List Total	Pop Hits	Pop Total	Fold Enrichment	Bonferroni	Benjamini	FDR												35	WBGene00009987	F53F4.3	Cytoskeleton	Cytoskeleton: microtubule	Cytoskeleton: microtubule: tubulin modification	tbcb-1 is an ortholog of human TBCB\; is predicted to encode a protein with the following domains: Ubiquitin domain, CAP Gly-rich domain, Ubiquitin-like domain superfamily, and CAP Gly-rich domain superfamily.
rnp-1	up	0.0831646	0.00232	Q10667	179672	WBGene00004384			0.266	COL120_L4440_vs_COL120_col120	sign					UP_KEYWORDS	Glycoprotein	7	15.2174	0.00117833	Y45F10C.4, GLY-8, CLEC-91, CPR-4, TRAP-2, ASP-3, PHY-2	46	540	20248	5.70596	0.0974895	0.0256286	0.0220936												36	WBGene00010778	K11H3.1	Metabolism	Metabolism: lipid	Metabolism: lipid: phospholipid	gpdh-2 is an ortholog of human GPD1 and GPD1L\; is predicted to have glycerol-3-phosphate dehydrogenase (quinone) activity and glycerol-3-phosphate dehydrogenase [NAD+] activity\; is involved in intracellular accumulation of glycerol\; is expressed in several tissues, including the body wall musculature, the excretory cell, the hypodermis, the nervous system, and the reproductive system\; human o…
hrg-7	up	0.0887982	0.00319	Q18020	182635	WBGene00007605			0.289	COL120_L4440_vs_COL120_col120	sign					UP_KEYWORDS	Disulfide bond	5	10.8696	0.0316889	GLY-8, CLEC-91, CPR-4, SOD-1, ASP-3	46	541	20248	4.06815	0.939285	0.172309	0.148542												37	WBGene00012692	Y39B6A.33	Metabolism	Metabolism: unassigned	Metabolism: unassigned	Y39B6A.33 is an ortholog of human GLTSCR2\; is involved in positive regulation of cellular respiration\; localizes to the nucleolus.
ptps-1	down	0.0905413	-0.00339	O02058	181823	WBGene00015010			0.295	COL120_L4440_vs_COL120_col120	sign					UP_SEQ_FEATURE	signal peptide	8	17.3913	0.183648	Y45F10C.4, CLEC-91, CPR-4, SOD-1, TRAP-2, ASP-3, LBP-3, PHY-2	38	431	3383	1.65246	1	1	1												38	WBGene00012880	Y45F10C.4	Unassigned	Unassigned	Unassigned: regulated by multiple stresses	Y45F10C.4 is affected by several genes including daf-16, daf-2, and glp-1 based on microarray, RNA-seq, proteomic, and tiling array studies\; is affected by fifteen chemicals including Ethanol, 1-methylnicotinamide, and Rotenone based on RNA-seq and microarray studies\; is predicted to encode a protein with the following domain: Protein of unknown function DUF1505.
F37C4.5	down	0.0908306	-0.0013	O44400	177146	WBGene00018145			0.296	COL120_L4440_vs_COL120_col120	sign					UP_SEQ_FEATURE	glycosylation site:N-linked (GlcNAc...)	7	15.2174	0.339954	Y45F10C.4, GLY-8, CLEC-91, CPR-4, TRAP-2, ASP-3, PHY-2	38	436	3383	1.42932	1	1	1												39	WBGene00014117	ZK858.3	Stress response	Stress response: C-type Lectin	Stress response: C-type Lectin	clec-91 is an ortholog of human CLEC17A (C-type lectin domain containing 17A), KLRF2, and KLRF1\; is predicted to have carbohydrate binding activity\; is expressed in the germ line.
mtrr-1	up	0.0922119	0.00246	Q17574	174471	WBGene00006510			0.302	COL120_L4440_vs_COL120_col120	sign					UP_KEYWORDS	Signal	11	23.913	0.412798	Y45F10C.4, LYS-1, CLEC-91, CPZ-1, CPR-4, SOD-1, TRAP-2, ASP-3, LBP-3, ASP-4, PHY-2	46	4052	20248	1.19494	1	1	0.872093												40	WBGene00015010	B0041.6	Metabolism	Metabolism: unassigned	Metabolism: unassigned	ptps-1 is an ortholog of human PTS\; exhibits 6-pyruvoyltetrahydropterin synthase activity and identical protein binding activity\; is involved in tetrahydrobiopterin biosynthetic process\; is expressed in several tissues, including the epithelial system and the nervous system\; human orthologs of this gene are implicated in Bh4-deficient hyperphenylalaninemia A.
gpdh-2	down	0.0946104	-0.00245	P34517	176399	WBGene00010778			0.31	COL120_L4440_vs_COL120_col120	sign					UP_SEQ_FEATURE	disulfide bond	4	8.69565	0.45665	CLEC-91, CPR-4, SOD-1, ASP-3	38	227	3383	1.56875	1	1	1												41	WBGene00015512	C06A8.1	Metabolism	Metabolism: 1CC	Metabolism: 1CC: folate	mthf-1 is an ortholog of human MTHFR\; is predicted to have methylenetetrahydrofolate reductase (NAD(P)H) activity\; is expressed in several tissues, including the alimentary system, the hypodermis, the nervous system, the reproductive system, and the tail\; human orthologs of this gene are implicated in several diseases, including homocystinuria, neural tube defect, and schizophrenia.
sod-1	down	0.0951359	-0.00141	P34697	174141	WBGene00004930			0.312	COL120_L4440_vs_COL120_col120	sign																													42	WBGene00016740	C48B6.2	Ribosome	Ribosome: unassigned	Ribosome: unassigned	C48B6.2 is an ortholog of human IMP3 (IMP3, U3 small nucleolar ribonucleoprotein)\; is predicted to have rRNA binding activity\; is expressed in head neurons and the pharyngeal muscle cell.
Y39B6A.33	up	0.0956724	0.00161	Q9NEU5	180246	WBGene00012692			0.314	COL120_L4440_vs_COL120_col120	sign					Annotation Cluster 6	Enrichment Score: 1.0457990320279313																							43	WBGene00018145	F37C4.5	Unassigned	Unassigned	Unassigned: regulated by multiple stresses	F37C4.5 is enriched in the muscle cell and the nervous system based on RNA-seq and microarray studies\; is affected by several genes including daf-16, daf-2, and glp-1 based on proteomic, RNA-seq, tiling array, and microarray studies\; is affected by eleven chemicals including 1-methylnicotinamide, D-glucose, and stavudine based on RNA-seq and microarray studies\; is predicted to encode a protein…
pat-6	up	0.097704	0.00196	O16785	176848	WBGene00003932			0.321	COL120_L4440_vs_COL120_col120	sign					Category	Term	Count	%	PValue	Genes	List Total	Pop Hits	Pop Total	Fold Enrichment	Bonferroni	Benjamini	FDR												44	WBGene00020216	T04G9.5	Chaperone	Chaperone: unassigned	Chaperone: unassigned	trap-2 is an ortholog of human SSR2\; is expressed in several tissues including the pharynx\; is predicted to encode a protein with the following domain: Translocon-associated protein subunit beta.
ubc-13	down	0.0979135	-0.00161	Q95XX0	177073	WBGene00006708			0.322	COL120_L4440_vs_COL120_col120	sign					UP_KEYWORDS	Metal-binding	8	17.3913	0.0195344	RNP-1, PTPS-1, GLY-8, FCE-1, TNI-1, CTL-2, SOD-1, PHY-2	46	1251	20248	2.81486	0.820272	0.147286	0.126971												45	WBGene00020557	T19B4.3	Metabolism	Metabolism: nucleotide	Metabolism: nucleotide	T19B4.3 is an ortholog of human Aprt\; is predicted to have adenine phosphoribosyltransferase activity\; human orthologs of this gene are implicated in adenine phosphoribosyltransferase deficiency.
asp-3	up	0.0990267	0.00159	P55956	180947	WBGene00000216	Matrisome-associated	ECM Regulators	0.326	COL120_L4440_vs_COL120_col120	sign					GOTERM_MF_DIRECT	GO:0046872~metal ion binding	9	19.5652	0.154714	RNP-1, PTPS-1, GLY-8, FCE-1, TNI-1, CTL-2, SOD-1, PYR-1, PHY-2	35	1492	9479	1.63368	0.999993	1	1												46	WBGene00021133	W10D9.5	Metabolism	Metabolism: mitochondria	Metabolism: mitochondria: translocase	tomm-22 is an ortholog of human TOMM22 (translocase of outer mitochondrial membrane 22)\; is predicted to encode a protein with the following domain: Mitochondrial import receptor subunit Tom22.
kin-3	down	0.101957	-0.00185	P18334	172978	WBGene00002191			0.335	COL120_L4440_vs_COL120_col120						UP_KEYWORDS	Zinc	4	8.69565	0.241143	RNP-1, PTPS-1, FCE-1, SOD-1	46	765	20248	2.30156	1	0.814885	0.702487												47	WBGene00021468	Y39G10AR.10	Lysosome	Lysosome: autophagy	Lysosome: autophagy	epg-2 is involved in macroautophagy and negative regulation of autophagosome assembly\; localizes to the cytoplasm.
gsnl-1	up	0.102977	0.0023	Q21253	179328	WBGene00010593			0.339	COL120_L4440_vs_COL120_col120
apy-1	up	0.103566	0.00256	Q19202	181019	WBGene00017244			0.341	COL120_L4440_vs_COL120_col120						Annotation Cluster 7	Enrichment Score: 6.36438761963174E-6
haao-1	down	0.103587	-0.00188	Q19341	179329	WBGene00010595			0.341	COL120_L4440_vs_COL120_col120						Category	Term	Count	%	PValue	Genes	List Total	Pop Hits	Pop Total	Fold Enrichment	Bonferroni	Benjamini	FDR
nlt-1	up	0.110648	0.00306	Q23655	191734	WBGene00003773			0.374	COL120_L4440_vs_COL120_col120						UP_KEYWORDS	Transmembrane helix	4	8.69565	0.999972	GLY-8, FCE-1, TOMM-22, TRAP-2	46	5972	20248	0.294825	1	1	0.999972
ddo-3	up	0.110794	0.00127	O01739	184746	WBGene00017648			0.374	COL120_L4440_vs_COL120_col120						UP_KEYWORDS	Transmembrane	4	8.69565	0.999972	GLY-8, FCE-1, TOMM-22, TRAP-2	46	5975	20248	0.294677	1	1	0.999972
rpl-20	up	0.113204	0.00177	O44480	24104384	WBGene00004432			0.385	COL120_L4440_vs_COL120_col120						UP_KEYWORDS	Membrane	4	8.69565	0.999983	GLY-8, FCE-1, TOMM-22, TRAP-2	46	6152	20248	0.286199	1	1	0.999983
map-2	up	0.116188	0.00269	H1UBK1	178468	WBGene00003130			0.399	COL120_L4440_vs_COL120_col120						GOTERM_CC_DIRECT	GO:0016021~integral component of membrane	3	6.52174	1	GLY-8, FCE-1, TRAP-2	37	6032	11373	0.152874	1	1	1
gsy-1	down	0.121444	-0.00248	Q9U2D9	174924	WBGene00001793			0.421	COL120_L4440_vs_COL120_col120						GOTERM_CC_DIRECT	GO:0016020~membrane	3	6.52174	1	GLY-8, FCE-1, TRAP-2	37	6114	11373	0.150824	1	1	1
trm-1	up	0.121727	0.00277	Q23270	179920	WBGene00006613			0.423	COL120_L4440_vs_COL120_col120
	down	0.122954	-0.00167	Q9U1X4					0.428	COL120_L4440_vs_COL120_col120
cht-3	down	0.124325	-0.00259	Q18143	177464	WBGene00016084			0.434	COL120_L4440_vs_COL120_col120
nlp-31	up	0.129218	0.00356	O44662	178804	WBGene00003769			0.454	COL120_L4440_vs_COL120_col120
nlp-29	up	0.129218	0.00356	O44664	178805	WBGene00003767			0.454	COL120_L4440_vs_COL120_col120
nlp-28	up	0.129218	0.00356	O44665	181845	WBGene00003766			0.454	COL120_L4440_vs_COL120_col120
sao-1	down	0.133112	-0.00264	C6KRN1	3565237	WBGene00011195			0.469	COL120_L4440_vs_COL120_col120
gst-5	up	0.134396	0.00249	Q09596	187537	WBGene00001753			0.474	COL120_L4440_vs_COL120_col120					Analyzed by WormCat: an online tool for annotation and visualization of Caenorhabditis elegans genome-scale data Amy D Holdorf, Daniel P Higgins, Anne C. Hart, Peter R Boag, Gregory Pazour, Albertha J. M. Walhout, Amy Karol Walker GENETICS February 1, 2020 vol. 214 no. 2 279-294;
dhs-3	down	0.135501	-0.00126	A5JYX5	172603	WBGene00000967			0.478	COL120_L4440_vs_COL120_col120						Category	RGS	AC	PValue
C29E4.12	up	0.135862	0.00151	Q8MNU8	259333	WBGene00016209			0.48	COL120_L4440_vs_COL120_col120					7	Major sperm protein	3	31	2.18108e-05
cox-6A	up	0.135944	0.00219	Q20779	175693	WBGene00006519			0.48	COL120_L4440_vs_COL120_col120					8	Metabolism	11	1601	9.84778e-05
pyp-1	up	0.136371	0.00101	Q18680	177856	WBGene00008149			0.482	COL120_L4440_vs_COL120_col120					9	Muscle function	3	62	0.000153339
deb-1	up	0.137091	0.00234	P19826	177482	WBGene00000942			0.484	COL120_L4440_vs_COL120_col120					16	Stress response	6	833	0.00246073
ran-3	down	0.139191	-0.0018	Q18211	174332	WBGene00004304			0.492	COL120_L4440_vs_COL120_col120					12	Proteolysis general	4	394	0.00378454
tbh-1	down	0.139333	-0.00135	Q9XTQ6	181639	WBGene00006541			0.493	COL120_L4440_vs_COL120_col120					10	Nuclear pore	1	36	0.054938
rskn-2	up	0.139413	0.00179	Q18846	172581	WBGene00008311			0.493	COL120_L4440_vs_COL120_col120					14	Ribosome	2	244	0.0556354
C08B11.9	up	0.141558	0.00149	Q09227	3564855	WBGene00007436			0.501	COL120_L4440_vs_COL120_col120					3	Cytoskeleton	2	371	0.112676
alh-13	up	0.143547	0.00274	P54889	181417	WBGene00011938			0.508	COL120_L4440_vs_COL120_col120					6	Lysosome	1	91	0.130968
F09B12.3	up	0.143901	0.00244	O62146	181605	WBGene00008607			0.509	COL120_L4440_vs_COL120_col120					2	Chaperone	1	92	0.132291
dhrs-4	up	0.144059	0.00112	G5EGA6	179772	WBGene00010063			0.51	COL120_L4440_vs_COL120_col120					1	Cell cycle	1	172	0.231741
pdi-1	down	0.144318	-0.00113	Q17967	175472	WBGene00003962			0.511	COL120_L4440_vs_COL120_col120					17	Trafficking	1	205	0.269299
tsfm-1	up	0.144363	0.00185	Q20819	179683	WBGene00010094			0.511	COL120_L4440_vs_COL120_col120					13	Proteolysis proteasome	2	733	0.308619
unc-89	up	0.144689	0.00336	O01761	171990	WBGene00006820			0.512	COL120_L4440_vs_COL120_col120					11	Protein modification	1	271	0.338894
tnc-2	up	0.145957	0.00264	Q09665	174612	WBGene00006583			0.517	COL120_L4440_vs_COL120_col120					4	Development	1	295	0.362491
sto-1	down	0.147014	-0.00285	Q19200	181017	WBGene00006063			0.52	COL120_L4440_vs_COL120_col120					5	Extracellular material	1	495	0.528574
B0024.11	up	0.148552	0.00299	Q17426	179436	WBGene00007101			0.526	COL120_L4440_vs_COL120_col120					15	Signaling	1	1188	0.83192
iff-2	up	0.149474	0.000938	Q20751	174367	WBGene00002065			0.529	COL120_L4440_vs_COL120_col120					18	Unassigned	4	6343	0.980238
bub-3	down	0.149514	-0.00257	Q9XWH0	175018	WBGene00013209			0.529	COL120_L4440_vs_COL120_col120
stt-3	down	0.153221	-0.00128	P46975	175886	WBGene00020437			0.541	COL120_L4440_vs_COL120_col120
hsr-9	down	0.154652	-0.00161	Q7JKP6	3565010	WBGene00002027			0.546	COL120_L4440_vs_COL120_col120
epi-1	up	0.155948	0.00332	Q21313	177956	WBGene00001328	Core matrisome	ECM Glycoproteins	0.55	COL120_L4440_vs_COL120_col120
gspd-1	up	0.156524	0.00138	Q27464	178046	WBGene00007108			0.552	COL120_L4440_vs_COL120_col120
C34C12.8	up	0.157035	0.00203	Q18421	175449	WBGene00007927			0.554	COL120_L4440_vs_COL120_col120
ads-1	up	0.157431	0.00232	O45218	175192	WBGene00000081			0.555	COL120_L4440_vs_COL120_col120
hsp-12.2	up	0.158974	0.00157	P34328	176148	WBGene00002011			0.56	COL120_L4440_vs_COL120_col120
fat-2	up	0.159324	0.00159	G5EGA5	178293	WBGene00001394			0.561	COL120_L4440_vs_COL120_col120
Y54E10A.10	up	0.160983	0.002	Q9N3F0	171892	WBGene00021830			0.566	COL120_L4440_vs_COL120_col120
rpl-39	up	0.163357	0.00209	P52814	179153	WBGene00004453			0.573	COL120_L4440_vs_COL120_col120
pah-1	down	0.16428	-0.00146	P90925	174401	WBGene00000240			0.576	COL120_L4440_vs_COL120_col120
rpt-1	up	0.165331	0.00213	Q18787	179641	WBGene00004501			0.579	COL120_L4440_vs_COL120_col120
C03G6.5	down	0.167945	-0.00342	O01454	179123	WBGene00015393			0.587	COL120_L4440_vs_COL120_col120
K12H4.7	up	0.169734	0.00137	P34528	176136	WBGene00019682			0.592	COL120_L4440_vs_COL120_col120
hgo-1	down	0.181336	-0.00219	Q9Y041	172726	WBGene00001843			0.623	COL120_L4440_vs_COL120_col120
pyc-1	down	0.18386	-0.00246	O17732	179616	WBGene00004258			0.629	COL120_L4440_vs_COL120_col120
rps-16	up	0.18557	0.00176	Q22054	179998	WBGene00004485			0.634	COL120_L4440_vs_COL120_col120
lbp-7	up	0.186531	0.00263	O02323	191701	WBGene00002259			0.636	COL120_L4440_vs_COL120_col120
lec-3	up	0.18785	0.00138	Q09581	174557	WBGene00002266	Matrisome-associated	ECM-affiliated	0.639	COL120_L4440_vs_COL120_col120
C05C10.3	down	0.189062	-0.00179	Q09450	174548	WBGene00007330			0.642	COL120_L4440_vs_COL120_col120
ppm-2	down	0.193194	-0.00156	P49596	175610	WBGene00011953			0.652	COL120_L4440_vs_COL120_col120
skpo-1	down	0.195843	-0.00227	Q20616	174340	WBGene00009897			0.658	COL120_L4440_vs_COL120_col120
F02A9.10	up	0.19701	0.00149	P34384	176285	WBGene00008514			0.66	COL120_L4440_vs_COL120_col120
nst-1	up	0.197405	0.00178	Q21086	174329	WBGene00003821			0.661	COL120_L4440_vs_COL120_col120
nlp-40	down	0.20056	-0.00119	Q9N4D8	171591	WBGene00022276			0.668	COL120_L4440_vs_COL120_col120
C16C10.8	up	0.200932	0.00119	Q09464	175531	WBGene00007628			0.669	COL120_L4440_vs_COL120_col120
cbd-1	down	0.202871	-0.00136	O45599	178061	WBGene00010351			0.673	COL120_L4440_vs_COL120_col120
rhi-1	down	0.203711	-0.00163	Q20496	180721	WBGene00004356			0.675	COL120_L4440_vs_COL120_col120
rpl-26	up	0.204383	0.00109	Q19869	174379	WBGene00004440			0.676	COL120_L4440_vs_COL120_col120
unc-116	down	0.209397	-0.00186	P34540	176179	WBGene00006840			0.686	COL120_L4440_vs_COL120_col120
F12F6.7	down	0.210616	-0.00147	Q19366	178077	WBGene00008722			0.689	COL120_L4440_vs_COL120_col120
vab-8	down	0.21249	-0.00201	Q21441	179675	WBGene00006874			0.692	COL120_L4440_vs_COL120_col120
mif-2	up	0.21329	0.0032	Q18785	179638	WBGene00003235			0.694	COL120_L4440_vs_COL120_col120
snr-6	down	0.213813	-0.00112	Q9XTU6	176668	WBGene00004919			0.695	COL120_L4440_vs_COL120_col120
ipgm-1	up	0.22213	0.00101	G5EFZ1	172376	WBGene00019001			0.71	COL120_L4440_vs_COL120_col120
K12H4.5	up	0.223847	0.00173	P34526	187337	WBGene00019680			0.713	COL120_L4440_vs_COL120_col120
eef-1B.1	up	0.225056	0.00181	P34460	176120	WBGene00018846			0.715	COL120_L4440_vs_COL120_col120
dpy-18	up	0.232198	0.00169	Q10576	176569	WBGene00001077	Matrisome-associated	ECM Regulators	0.727	COL120_L4440_vs_COL120_col120
erh-1	down	0.232716	-0.00231	Q22640	179476	WBGene00011892			0.728	COL120_L4440_vs_COL120_col120
ttr-46	down	0.23366	-0.00131	Q22285	179384	WBGene00011571			0.729	COL120_L4440_vs_COL120_col120
smc-3	down	0.23462	-0.00128	B2FDA8	176559	WBGene00004873			0.731	COL120_L4440_vs_COL120_col120
lmp-1	down	0.235117	-0.00117	Q11117	180912	WBGene00003053			0.731	COL120_L4440_vs_COL120_col120
npp-20	up	0.236701	0.000882	Q9N4A7	176957	WBGene00003806			0.734	COL120_L4440_vs_COL120_col120
T05H10.4	up	0.237356	0.000929	Q09348	174293	WBGene00011509			0.735	COL120_L4440_vs_COL120_col120
rpl-23	up	0.237734	0.00118	P48158	175796	WBGene00004435			0.735	COL120_L4440_vs_COL120_col120
atx-2	up	0.238302	0.00151	G5ED29	176465	WBGene00000231			0.736	COL120_L4440_vs_COL120_col120
rps-13	up	0.23848	0.00158	P51404	175901	WBGene00004482			0.737	COL120_L4440_vs_COL120_col120
cct-3	down	0.240548	-0.0025	Q9N4J8	173581	WBGene00018782			0.74	COL120_L4440_vs_COL120_col120
vha-9	up	0.241621	0.000933	Q23680	174596	WBGene00006918			0.741	COL120_L4440_vs_COL120_col120
vha-14	up	0.248463	0.0015	P34462	176338	WBGene00010130			0.751	COL120_L4440_vs_COL120_col120
C27H6.8	up	0.254023	0.00147	O17606	179392	WBGene00007787			0.759	COL120_L4440_vs_COL120_col120
hex-1	down	0.256329	-0.00139	Q22492	180533	WBGene00020509			0.762	COL120_L4440_vs_COL120_col120
mrps-9	down	0.258761	-0.00149	P34388	184267	WBGene00017319			0.765	COL120_L4440_vs_COL120_col120
stdh-2	down	0.258763	-0.00209	O17795	184337	WBGene00008678			0.765	COL120_L4440_vs_COL120_col120
stdh-1	down	0.258763	-0.00209	Q17703	182291	WBGene00007363			0.765	COL120_L4440_vs_COL120_col120
tni-3	up	0.258793	0.0013	Q9XUN9	180127	WBGene00006585			0.765	COL120_L4440_vs_COL120_col120
rsp-2	down	0.258877	-0.00173	Q23120	174747	WBGene00004699			0.765	COL120_L4440_vs_COL120_col120
lev-11	up	0.260007	0.00204	Q27249	173319	WBGene00002978			0.766	COL120_L4440_vs_COL120_col120
srpa-68	up	0.260528	0.00094	Q20822	179686	WBGene00010097			0.767	COL120_L4440_vs_COL120_col120
cpx-1	up	0.260714	0.000881	Q9GUM7	190666	WBGene00022271			0.767	COL120_L4440_vs_COL120_col120
ilys-3	down	0.26088	-0.00132	O76357	177033	WBGene00016670			0.768	COL120_L4440_vs_COL120_col120
rpb-6	up	0.263273	0.000855	Q17684	174630	WBGene00007355			0.771	COL120_L4440_vs_COL120_col120
mrps-17	down	0.263839	-0.00226	Q11189	175912	WBGene00015487			0.771	COL120_L4440_vs_COL120_col120
rpl-38	up	0.265926	0.000896	O17570	180044	WBGene00004452			0.774	COL120_L4440_vs_COL120_col120
tpp-2	down	0.267815	-0.00226	Q09541	174018	WBGene00017686			0.776	COL120_L4440_vs_COL120_col120
myo-3	up	0.271072	0.00226	P12844	179676	WBGene00003515			0.78	COL120_L4440_vs_COL120_col120
hmg-1.2	up	0.27133	0.0014	Q09390	175890	WBGene00001972			0.78	COL120_L4440_vs_COL120_col120
ubl-1	up	0.273214	0.00195	P37165	175413	WBGene00006725			0.782	COL120_L4440_vs_COL120_col120
ZK632.9	up	0.274635	0.00217	P34654	176394	WBGene00014016			0.784	COL120_L4440_vs_COL120_col120
alh-9	down	0.275927	-0.000917	P46562	175820	WBGene00000115			0.785	COL120_L4440_vs_COL120_col120
hpd-1	down	0.277938	-0.00138	Q22633	176473	WBGene00001993			0.788	COL120_L4440_vs_COL120_col120
rps-19	down	0.279575	-0.00106	O18650	172805	WBGene00004488			0.789	COL120_L4440_vs_COL120_col120
T26C12.1	up	0.281588	0.000947	O61856	177095	WBGene00020831			0.791	COL120_L4440_vs_COL120_col120
ZK1127.4	down	0.284564	-0.00114	Q23402	174153	WBGene00022851			0.795	COL120_L4440_vs_COL120_col120
prmt-1	down	0.284738	-0.00212	Q9U2X0	180326	WBGene00013766			0.795	COL120_L4440_vs_COL120_col120
rpn-13	up	0.288112	0.00079	Q09289	3565888	WBGene00016981			0.798	COL120_L4440_vs_COL120_col120
csn-1	down	0.288526	-0.0022	Q9GS00	180168	WBGene00000813			0.799	COL120_L4440_vs_COL120_col120
rpa-1	down	0.289634	-0.00138	Q19537	174238	WBGene00017546			0.8	COL120_L4440_vs_COL120_col120
kin-2	up	0.291197	0.00169	P30625	180864	WBGene00002190			0.801	COL120_L4440_vs_COL120_col120
nas-11	down	0.293782	-0.00212	Q21432	180938	WBGene00003530	Nematode-specific matrisome-associated	ECM Regulators	0.804	COL120_L4440_vs_COL120_col120
unc-32	up	0.295795	0.00121	P30628	176257	WBGene00006768			0.806	COL120_L4440_vs_COL120_col120
mtss-1	down	0.2969	-0.00121	P34496	187502	WBGene00019800			0.807	COL120_L4440_vs_COL120_col120
arx-2	down	0.298202	-0.0019	P53489	179440	WBGene00000200			0.808	COL120_L4440_vs_COL120_col120
cdl-1	down	0.299651	-0.00168	Q09599	174659	WBGene00000411			0.809	COL120_L4440_vs_COL120_col120
rars-1	down	0.302283	-0.00187	Q19825	175659	WBGene00004679			0.812	COL120_L4440_vs_COL120_col120
cyn-1	down	0.303324	-0.00126	P52009	179936	WBGene00000877			0.813	COL120_L4440_vs_COL120_col120
D2005.3	down	0.303827	-0.00127	Q93408	183935	WBGene00008398			0.813	COL120_L4440_vs_COL120_col120
faah-4	down	0.30439	-0.000849	Q9U217	176620	WBGene00013232			0.814	COL120_L4440_vs_COL120_col120
F15G9.1	up	0.306525	0.00178	Q10033	181184	WBGene00008865			0.816	COL120_L4440_vs_COL120_col120
ZK512.2	up	0.307901	0.00125	P34640	176292	WBGene00013983			0.817	COL120_L4440_vs_COL120_col120
R102.4	down	0.309172	-0.0013	Q21890	177961	WBGene00011291			0.818	COL120_L4440_vs_COL120_col120
nmt-1	down	0.310789	-0.00175	P46548	175861	WBGene00020549			0.819	COL120_L4440_vs_COL120_col120
ubxn-6	down	0.311072	-0.00153	Q8WTJ4	177253	WBGene00019163			0.819	COL120_L4440_vs_COL120_col120
moag-4	up	0.314471	0.00153	Q9BKU8	171764	WBGene00021348			0.822	COL120_L4440_vs_COL120_col120
rpl-25.1	up	0.317069	0.00151	P48162	180748	WBGene00004438			0.824	COL120_L4440_vs_COL120_col120
C14B9.2	down	0.317086	-0.00126	P34329	176147	WBGene00015752			0.824	COL120_L4440_vs_COL120_col120
	up	0.318311	0.00124	Q9XVS7					0.825	COL120_L4440_vs_COL120_col120
ttr-5	down	0.319597	-0.0018	Q03575	176312	WBGene00008040			0.826	COL120_L4440_vs_COL120_col120
asp-1	up	0.31968	0.000955	G5EEI4	180251	WBGene00000214			0.826	COL120_L4440_vs_COL120_col120
acbp-3	up	0.319759	0.00178	Q20507	181281	WBGene00009818			0.827	COL120_L4440_vs_COL120_col120
unc-97	down	0.320188	-0.00126	P50464	180827	WBGene00006826			0.827	COL120_L4440_vs_COL120_col120
pcn-1	down	0.322429	-0.0022	O02115	177161	WBGene00003955			0.829	COL120_L4440_vs_COL120_col120
snr-7	down	0.322728	-0.0013	Q9N4G9	171834	WBGene00004920			0.829	COL120_L4440_vs_COL120_col120
lbp-5	up	0.322856	0.00067	O01814	191700	WBGene00002257			0.829	COL120_L4440_vs_COL120_col120
F54D5.7	up	0.32298	0.00102	Q20772	174768	WBGene00010052			0.829	COL120_L4440_vs_COL120_col120
Y92H12BR.3	down	0.3231	-0.00142	Q9BPN8	171707	WBGene00022369			0.829	COL120_L4440_vs_COL120_col120
ubc-7	up	0.325355	0.00223	P34477	176363	WBGene00006704			0.831	COL120_L4440_vs_COL120_col120
puf-12	down	0.325952	-0.00114	Q09622	174572	WBGene00014165			0.831	COL120_L4440_vs_COL120_col120
fzy-1	down	0.326253	-0.000732	Q09373	266859	WBGene00001511			0.832	COL120_L4440_vs_COL120_col120
F07F6.4	up	0.326867	0.0012	Q09531	173927	WBGene00017217			0.832	COL120_L4440_vs_COL120_col120
eif-3.E	down	0.327627	-0.00106	O61820	172959	WBGene00001228			0.833	COL120_L4440_vs_COL120_col120
mcm-4	down	0.328842	-0.00164	Q95XQ8	171793	WBGene00003156			0.833	COL120_L4440_vs_COL120_col120
bicd-1	up	0.331736	0.0011	V6CJ04	183417	WBGene00016611			0.836	COL120_L4440_vs_COL120_col120
cap-1	up	0.332232	0.00177	P34685	177497	WBGene00000292			0.836	COL120_L4440_vs_COL120_col120
B0495.7	up	0.336403	0.00112	Q09216	174245	WBGene00015206			0.839	COL120_L4440_vs_COL120_col120
cutc-1	up	0.338925	0.00104	P34630	176186	WBGene00022702			0.841	COL120_L4440_vs_COL120_col120
acbp-1	up	0.342056	0.000901	O01805	172071	WBGene00016655			0.843	COL120_L4440_vs_COL120_col120
rla-1	up	0.342435	0.000725	P91913	171766	WBGene00004409			0.843	COL120_L4440_vs_COL120_col120
unc-60	up	0.343453	0.00106	Q07749	178640	WBGene00006794			0.844	COL120_L4440_vs_COL120_col120
unc-94	up	0.343607	0.00107	O01479	172275	WBGene00006823			0.844	COL120_L4440_vs_COL120_col120
alh-8	down	0.346066	-0.000764	P52713	174800	WBGene00000114			0.846	COL120_L4440_vs_COL120_col120
rsp-6	up	0.346568	0.00128	Q18409	177566	WBGene00004703			0.846	COL120_L4440_vs_COL120_col120
ttc-36	up	0.347252	0.000845	Q20683	174562	WBGene00009947			0.846	COL120_L4440_vs_COL120_col120
clik-2	up	0.347531	0.00197	Q09936	181031	WBGene00016898			0.846	COL120_L4440_vs_COL120_col120
plk-1	up	0.350137	0.000882	P34331	176143	WBGene00004042			0.848	COL120_L4440_vs_COL120_col120
crn-1	up	0.352317	0.00122	Q9N3T2	171917	WBGene00000794			0.85	COL120_L4440_vs_COL120_col120
Y54F10AM.8	up	0.355777	0.00105	Q9BL07	175369	WBGene00021852			0.852	COL120_L4440_vs_COL120_col120
enpl-1	down	0.356196	-0.00121	Q22235	178014	WBGene00011480			0.852	COL120_L4440_vs_COL120_col120
cht-1	down	0.358927	-0.0014	Q11174	180628	WBGene00000503	Matrisome-associated	ECM Regulators	0.854	COL120_L4440_vs_COL120_col120
dtmk-1	down	0.359876	-0.00136	Q22018	174553	WBGene00011272			0.854	COL120_L4440_vs_COL120_col120
ZK550.6	up	0.360873	0.000984	O62515	178503	WBGene00014000			0.855	COL120_L4440_vs_COL120_col120
pdha-1	down	0.362085	-0.000691	P52899	3565996	WBGene00011510			0.855	COL120_L4440_vs_COL120_col120
ubh-4	up	0.362226	0.00117	Q09444	174289	WBGene00006724			0.856	COL120_L4440_vs_COL120_col120
rop-1	up	0.36228	0.00149	Q27274	179425	WBGene00004405			0.856	COL120_L4440_vs_COL120_col120
lec-8	down	0.363831	-0.00137	Q09610	181198	WBGene00002271	Matrisome-associated	ECM-affiliated	0.856	COL120_L4440_vs_COL120_col120
mmaa-1	down	0.363944	-0.00141	Q22111	174164	WBGene00020169			0.857	COL120_L4440_vs_COL120_col120
cct-1	down	0.364556	-0.0014	P41988	174318	WBGene00000377			0.857	COL120_L4440_vs_COL120_col120
rpt-2	up	0.366076	0.00185	O16368	178988	WBGene00004502			0.858	COL120_L4440_vs_COL120_col120
rps-2	up	0.368291	0.000894	P51403	177583	WBGene00004471			0.859	COL120_L4440_vs_COL120_col120
eif-2beta	down	0.369955	-0.0016	Q21230	172584	WBGene00010560			0.86	COL120_L4440_vs_COL120_col120
rpl-35	up	0.370382	0.000832	P34662	176097	WBGene00004449			0.86	COL120_L4440_vs_COL120_col120
unc-52	up	0.371687	0.0013	Q06561	175126	WBGene00006787	Core matrisome	Proteoglycans	0.861	COL120_L4440_vs_COL120_col120
mat-3	up	0.372528	0.000765	Q19294	175205	WBGene00003134			0.861	COL120_L4440_vs_COL120_col120
col-90	down	0.375106	-0.000969	P34340	176117	WBGene00000665	Nematode-specific core matrisome	Cuticular Collagens	0.863	COL120_L4440_vs_COL120_col120
rpl-31	up	0.379007	0.00135	Q9U332	173235	WBGene00004445			0.865	COL120_L4440_vs_COL120_col120
adsl-1	down	0.38151	-0.00127	Q21774	172466	WBGene00011064			0.866	COL120_L4440_vs_COL120_col120
gta-1	down	0.381731	-0.000553	Q21217	177897	WBGene00001794			0.866	COL120_L4440_vs_COL120_col120
pgam-5	up	0.382149	0.000884	Q09422	174231	WBGene00019941			0.867	COL120_L4440_vs_COL120_col120
ifd-1	up	0.383382	0.0011	Q86DC6	187585	WBGene00002057			0.867	COL120_L4440_vs_COL120_col120
hint-1	up	0.38445	0.00105	P53795	184760	WBGene00009002			0.868	COL120_L4440_vs_COL120_col120
rpl-17	up	0.385126	0.000774	Q9BL19	171692	WBGene00004429			0.868	COL120_L4440_vs_COL120_col120
lpd-7	up	0.385862	0.000852	Q95Y89	176072	WBGene00003063			0.868	COL120_L4440_vs_COL120_col120
hecd-1	down	0.386215	-0.000623	V6CLA2	177486	WBGene00016405			0.869	COL120_L4440_vs_COL120_col120
zwl-1	down	0.388417	-0.00084	Q95XP9	171798	WBGene00021460			0.87	COL120_L4440_vs_COL120_col120
gars-1	down	0.389044	-0.00139	Q10039	175703	WBGene00001744			0.87	COL120_L4440_vs_COL120_col120
ZK673.2	up	0.391574	0.00117	Q09629	174608	WBGene00014058			0.871	COL120_L4440_vs_COL120_col120
mspn-1	down	0.392568	-0.000635	P54815	177896	WBGene00010557			0.872	COL120_L4440_vs_COL120_col120
col-8	up	0.392776	0.0014	P18833	175981	WBGene00000597	Nematode-specific core matrisome	Cuticular Collagens	0.872	COL120_L4440_vs_COL120_col120
pfk-1.1	down	0.39387	-0.00135	Q9TZL8	180583	WBGene00022199			0.872	COL120_L4440_vs_COL120_col120
gsp-1	up	0.393945	0.00131	Q27497	179486	WBGene00001747			0.872	COL120_L4440_vs_COL120_col120
Y51H4A.7	down	0.394066	-0.00167	Q9NAE2	178460	WBGene00013103			0.872	COL120_L4440_vs_COL120_col120
cysl-1	up	0.395167	0.00102	Q93244	181209	WBGene00007653			0.873	COL120_L4440_vs_COL120_col120
eif-3.K	down	0.396201	-0.00167	Q9XUP3	179779	WBGene00001233			0.873	COL120_L4440_vs_COL120_col120
glb-1	down	0.396255	-0.00169	P30627	176261	WBGene00014030			0.873	COL120_L4440_vs_COL120_col120
hmr-1	down	0.397642	-0.00146	Q967F4	173007	WBGene00001980			0.874	COL120_L4440_vs_COL120_col120
hel-1	down	0.398048	-0.00138	Q18212	174333	WBGene00001840			0.874	COL120_L4440_vs_COL120_col120
his-24	up	0.401222	0.00161	P10771	181545	WBGene00001898			0.876	COL120_L4440_vs_COL120_col120
T19C3.3	up	0.405314	0.000757	Q10009	188586	WBGene00020561			0.878	COL120_L4440_vs_COL120_col120
ctsa-1.1	down	0.406376	-0.000682	P52717	173818	WBGene00018271			0.878	COL120_L4440_vs_COL120_col120
sams-1	up	0.407093	0.00154	O17680	181370	WBGene00008205			0.878	COL120_L4440_vs_COL120_col120
top-2	down	0.407132	-0.00137	Q23670	174825	WBGene00010785			0.878	COL120_L4440_vs_COL120_col120
B0272.3	down	0.409915	-0.00129	P41938	181169	WBGene00007129			0.88	COL120_L4440_vs_COL120_col120
ttn-1	down	0.410041	-0.00165	G4SLH0	266969	WBGene00006436			0.88	COL120_L4440_vs_COL120_col120
AC3.5	down	0.410357	-0.000993	Q17405	179447	WBGene00007071			0.88	COL120_L4440_vs_COL120_col120
idhb-1	down	0.411186	-0.000676	Q93353	181528	WBGene00007993			0.88	COL120_L4440_vs_COL120_col120
lbp-1	down	0.416076	-0.000702	Q20223	180616	WBGene00002253			0.882	COL120_L4440_vs_COL120_col120
pas-2	down	0.416106	-0.0015	Q27488	179493	WBGene00003923			0.882	COL120_L4440_vs_COL120_col120
eif-3.G	down	0.417827	-0.000753	Q19706	174346	WBGene00001230			0.883	COL120_L4440_vs_COL120_col120
art-1	down	0.41828	-0.00184	Q9N5Y2	174140	WBGene00000198			0.883	COL120_L4440_vs_COL120_col120
iff-1	down	0.41847	-0.00132	P34563	176373	WBGene00002064			0.883	COL120_L4440_vs_COL120_col120
hsp-16.48	down	0.418875	-0.0013	P02513	179287, 179287	WBGene00002019, WBGene00002020			0.883	COL120_L4440_vs_COL120_col120
hsp-16.49	down	0.418875	-0.0013	P02513	179288, 179288	WBGene00002019, WBGene00002020			0.883	COL120_L4440_vs_COL120_col120
tars-1	up	0.42092	0.00149	P52709	174790	WBGene00006617			0.884	COL120_L4440_vs_COL120_col120
unc-22	down	0.42101	-0.00164	Q23551	178135	WBGene00006759			0.884	COL120_L4440_vs_COL120_col120
lbp-6	up	0.42157	0.000969	O01812	172390	WBGene00002258			0.885	COL120_L4440_vs_COL120_col120
R53.4	down	0.422064	-0.00219	Q22021	174554	WBGene00011273			0.885	COL120_L4440_vs_COL120_col120
csn-6	down	0.422154	-0.000808	Q95PZ0	178289	WBGene00000818			0.885	COL120_L4440_vs_COL120_col120
tbb-2	down	0.425614	-0.000611	P52275	175519	WBGene00006537			0.886	COL120_L4440_vs_COL120_col120
paa-1	down	0.427984	-0.00158	Q09543	175750	WBGene00003901			0.887	COL120_L4440_vs_COL120_col120
ttr-15	down	0.430195	-0.000557	Q22288	176448	WBGene00011561			0.888	COL120_L4440_vs_COL120_col120
myo-1	down	0.430976	-0.00126	P02567	172471	WBGene00002348			0.888	COL120_L4440_vs_COL120_col120
rpl-24.1	up	0.432466	0.000791	O01868	172062	WBGene00004436			0.889	COL120_L4440_vs_COL120_col120
sars-1	up	0.435115	0.000844	Q18678	177859	WBGene00005663			0.89	COL120_L4440_vs_COL120_col120
pdi-6	down	0.436026	-0.00138	Q11067	180974	WBGene00015168			0.89	COL120_L4440_vs_COL120_col120
F27D4.1	up	0.437364	0.000791	Q93615	172535	WBGene00009187			0.891	COL120_L4440_vs_COL120_col120
asna-1	down	0.438251	-0.00123	P30632	176254	WBGene00014025			0.891	COL120_L4440_vs_COL120_col120
aldo-1	up	0.439703	0.000546	P54216	176788	WBGene00011474			0.892	COL120_L4440_vs_COL120_col120
copd-1	down	0.442218	-0.000896	Q09236	175940	WBGene00015734			0.892	COL120_L4440_vs_COL120_col120
sqv-4	down	0.44222	-0.000789	Q19905	179484	WBGene00005022			0.892	COL120_L4440_vs_COL120_col120
ncbp-1	up	0.442847	0.00137	O01763	172345	WBGene00018156			0.893	COL120_L4440_vs_COL120_col120
T16G12.1	up	0.443553	0.00108	Q22531	176416	WBGene00011803			0.893	COL120_L4440_vs_COL120_col120
dad-1	down	0.443609	-0.00161	P52872	172370	WBGene00000896			0.893	COL120_L4440_vs_COL120_col120
pam-1	down	0.444273	-0.00143	Q4TT88	177528	WBGene00003914			0.893	COL120_L4440_vs_COL120_col120
egl-4	up	0.4451	0.000686	O76360	176991	WBGene00001173			0.893	COL120_L4440_vs_COL120_col120
umps-1	up	0.445197	0.000997	G5EDZ2	176453	WBGene00011559			0.893	COL120_L4440_vs_COL120_col120
ttr-16	down	0.445207	-0.000868	P55955	178002	WBGene00012382			0.893	COL120_L4440_vs_COL120_col120
rpac-19	up	0.445587	0.00124	P34476	176362	WBGene00010230			0.894	COL120_L4440_vs_COL120_col120
pfd-4	down	0.445637	-0.000778	Q17435	178045	WBGene00007107			0.894	COL120_L4440_vs_COL120_col120
mlc-5	down	0.446612	-0.000605	Q9XVI9	176796	WBGene00011734			0.894	COL120_L4440_vs_COL120_col120
rpl-22	up	0.446645	0.000488	P52819	173873	WBGene00004434			0.894	COL120_L4440_vs_COL120_col120
R11G10.2	down	0.447534	-0.0019	Q21950	187819	WBGene00011249			0.894	COL120_L4440_vs_COL120_col120
rpl-16	up	0.447836	0.000964	Q27389	175455	WBGene00004428			0.894	COL120_L4440_vs_COL120_col120
B0250.5	down	0.447861	-0.00129	Q9XTI0	180344	WBGene00007122			0.894	COL120_L4440_vs_COL120_col120
pcca-1	down	0.449002	-0.000556	Q19842	181026	WBGene00017864			0.895	COL120_L4440_vs_COL120_col120
ani-1	down	0.45012	-0.000668	Q9XTT4	176672	WBGene00013038			0.895	COL120_L4440_vs_COL120_col120
clec-87	down	0.450991	-0.000908	Q9XVS3	172885	WBGene00007709	Matrisome-associated	ECM-affiliated	0.896	COL120_L4440_vs_COL120_col120
hars-1	up	0.451848	0.00109	P34183	177978	WBGene00002001			0.896	COL120_L4440_vs_COL120_col120
glp-4	down	0.452487	-0.00179	Q9U1Q4	173224	WBGene00006936			0.896	COL120_L4440_vs_COL120_col120
daf-22	up	0.455259	0.000854	G5EDP2	174881	WBGene00013284			0.897	COL120_L4440_vs_COL120_col120
cct-8	down	0.457244	-0.000697	Q9N358	176928	WBGene00021934			0.898	COL120_L4440_vs_COL120_col120
rnr-2	down	0.45999	-0.00177	P42170	175525	WBGene00004392			0.899	COL120_L4440_vs_COL120_col120
gst-7	up	0.460292	0.000963	P91253	173842	WBGene00001755			0.899	COL120_L4440_vs_COL120_col120
cap-2	down	0.460931	-0.000616	P34686	174673	WBGene00000293			0.899	COL120_L4440_vs_COL120_col120
lam-2	up	0.460977	0.000674	Q18823	180980	WBGene00016913	Core matrisome	ECM Glycoproteins	0.899	COL120_L4440_vs_COL120_col120
rpl-19	up	0.461135	0.00048	O02639	172201	WBGene00004431			0.899	COL120_L4440_vs_COL120_col120
cth-2	down	0.46183	-0.00125	P55216	174155	WBGene00022856			0.899	COL120_L4440_vs_COL120_col120
strl-1	down	0.462281	-0.000552	O17883	172846	WBGene00009940			0.899	COL120_L4440_vs_COL120_col120
ran-4	up	0.462318	0.000604	Q21735	172648	WBGene00004305			0.899	COL120_L4440_vs_COL120_col120
prdh-1	down	0.46296	-0.000689	O45228	178350	WBGene00007197			0.899	COL120_L4440_vs_COL120_col120
baf-1	down	0.464635	-0.00119	Q03565	176330	WBGene00000235			0.9	COL120_L4440_vs_COL120_col120
vha-10	down	0.464691	-0.000809	P91303	172216	WBGene00006919			0.9	COL120_L4440_vs_COL120_col120
vdac-1	down	0.465587	-0.000855	Q21752	177524	WBGene00019900			0.9	COL120_L4440_vs_COL120_col120
bckd-1A	up	0.465709	0.000829	O45924	176716	WBGene00012713			0.9	COL120_L4440_vs_COL120_col120
rpl-24.2	up	0.465902	0.000848	Q17606	172815	WBGene00004437			0.9	COL120_L4440_vs_COL120_col120
rpia-1	up	0.468161	0.00116	P41994	175995	WBGene00015101			0.901	COL120_L4440_vs_COL120_col120
his-12	down	0.469738	-0.000919	P09588	175028, 175028	WBGene00001886, WBGene00001917			0.902	COL120_L4440_vs_COL120_col120
his-16	down	0.469738	-0.000919	P09588	175025	WBGene00001890			0.902	COL120_L4440_vs_COL120_col120
his-19	down	0.469738	-0.000919	P09588	259800, 259800, 259800, 259800	WBGene00001893, WBGene00001895, WBGene00001925, WBGene00001927			0.902	COL120_L4440_vs_COL120_col120
his-21	down	0.469738	-0.000919	P09588	179265, 179265, 179265, 179265	WBGene00001893, WBGene00001895, WBGene00001925, WBGene00001927			0.902	COL120_L4440_vs_COL120_col120
his-3	down	0.469738	-0.000919	P09588	180073	WBGene00001877			0.902	COL120_L4440_vs_COL120_col120
his-30	down	0.469738	-0.000919	P09588	191676, 191676	WBGene00001904, WBGene00001907			0.902	COL120_L4440_vs_COL120_col120
his-33	down	0.469738	-0.000919	P09588	191678, 191678	WBGene00001904, WBGene00001907			0.902	COL120_L4440_vs_COL120_col120
his-43	down	0.469738	-0.000919	P09588	175034, 175034	WBGene00001886, WBGene00001917			0.902	COL120_L4440_vs_COL120_col120
his-47	down	0.469738	-0.000919	P09588	178048, 178048	WBGene00001931, WBGene00001939			0.902	COL120_L4440_vs_COL120_col120
his-51	down	0.469738	-0.000919	P09588	179261, 179261, 179261, 179261	WBGene00001893, WBGene00001895, WBGene00001925, WBGene00001927			0.902	COL120_L4440_vs_COL120_col120
his-53	down	0.469738	-0.000919	P09588	184112, 184112, 184112, 184112	WBGene00001893, WBGene00001895, WBGene00001925, WBGene00001927			0.902	COL120_L4440_vs_COL120_col120
his-57	down	0.469738	-0.000919	P09588	178056, 178056	WBGene00001931, WBGene00001939			0.902	COL120_L4440_vs_COL120_col120
his-61	down	0.469738	-0.000919	P09588	177521	WBGene00001935			0.902	COL120_L4440_vs_COL120_col120
his-65	down	0.469738	-0.000919	P09588	186671, 186671	WBGene00001931, WBGene00001939			0.902	COL120_L4440_vs_COL120_col120
his-68	down	0.469738	-0.000919	P09588	172860, 172860, 172860, 172860, 172860, 172860, 172860, 172860, 172860, 172860, 172860, 172860, 172860, 172860, 172860, 172860	WBGene00001877, WBGene00001881, WBGene00001886, WBGene00001890, WBGene00001893, WBGene00001895, WBGene00001904, WBGene00001907, WBGene00001917, WBGene00001921, WBGene00001925, WBGene00001927, WBGene00001931, WBGene00001935, WBGene00001939, WBGene00001942			0.902	COL120_L4440_vs_COL120_col120
his-7	down	0.469738	-0.000919	P09588	191669	WBGene00001881			0.902	COL120_L4440_vs_COL120_col120
ogdh-2	down	0.470433	-0.000739	Q23629	179674	WBGene00014098			0.902	COL120_L4440_vs_COL120_col120
ifet-1	down	0.473134	-0.00127	Q20898	175583	WBGene00004132			0.903	COL120_L4440_vs_COL120_col120
gpa-13	down	0.475157	-0.00129	Q9XTB2	179746	WBGene00001675			0.903	COL120_L4440_vs_COL120_col120
tba-2	down	0.475218	-0.000822	P34690	173167	WBGene00006529			0.903	COL120_L4440_vs_COL120_col120
oatr-1	down	0.475763	-0.000939	Q18040	175908	WBGene00015814			0.903	COL120_L4440_vs_COL120_col120
bca-1	up	0.476167	0.00102	Q22460	180890	WBGene00000245			0.904	COL120_L4440_vs_COL120_col120
gmps-1	down	0.476525	-0.0012	Q09580	174672	WBGene00010912			0.904	COL120_L4440_vs_COL120_col120
aco-1	down	0.47684	-0.00104	Q23500	181324	WBGene00000040			0.904	COL120_L4440_vs_COL120_col120
ugt-46	down	0.479537	-0.000911	Q10941	180404	WBGene00015141			0.905	COL120_L4440_vs_COL120_col120
icd-2	down	0.479871	-0.000553	Q86S66	171646	WBGene00022042			0.905	COL120_L4440_vs_COL120_col120
crt-1	up	0.481521	0.000598	P27798	178997	WBGene00000802			0.905	COL120_L4440_vs_COL120_col120
copg-1	up	0.482562	0.000822	Q22498	177891	WBGene00011775			0.905	COL120_L4440_vs_COL120_col120
arx-4	down	0.484503	-0.000903	Q8WTM6	175247	WBGene00021170			0.906	COL120_L4440_vs_COL120_col120
D2030.4	down	0.485168	-0.000776	P90789	172513	WBGene00008414			0.906	COL120_L4440_vs_COL120_col120
akap-1	down	0.485462	-0.0011	Q09285	175898	WBGene00016977			0.906	COL120_L4440_vs_COL120_col120
rps-25	up	0.486175	0.00064	P52821	177365	WBGene00004494			0.906	COL120_L4440_vs_COL120_col120
let-721	down	0.490454	-0.00105	Q11190	175916	WBGene00002855			0.908	COL120_L4440_vs_COL120_col120
rpl-28	up	0.492622	0.000601	Q21930	179739	WBGene00004442			0.908	COL120_L4440_vs_COL120_col120
rps-3	up	0.49277	0.000468	P48152	175879	WBGene00004472			0.908	COL120_L4440_vs_COL120_col120
R05D3.6	up	0.492984	0.00116	P34539	176178, 176178	WBGene00019880, WBGene00022582			0.908	COL120_L4440_vs_COL120_col120
ZC262.5	up	0.492984	0.00116	P34539	191132, 191132	WBGene00019880, WBGene00022582			0.908	COL120_L4440_vs_COL120_col120
rps-21	up	0.496244	0.001	P49197	176011	WBGene00004490			0.909	COL120_L4440_vs_COL120_col120
arf-1.2	down	0.497991	-0.000594	Q10943	175801	WBGene00000182			0.91	COL120_L4440_vs_COL120_col120
wdr-5.1	up	0.498011	0.000689	Q17963	175474	WBGene00006474			0.91	COL120_L4440_vs_COL120_col120
par-5	down	0.498169	-0.000543	P41932	178113	WBGene00003920			0.91	COL120_L4440_vs_COL120_col120
egl-45	down	0.49873	-0.00109	P34339	176094	WBGene00001209			0.91	COL120_L4440_vs_COL120_col120
T25B9.9	down	0.499397	-0.000841	Q17761	177971	WBGene00012015			0.91	COL120_L4440_vs_COL120_col120
rnst-2	down	0.50114	-0.001	O61887	190096	WBGene00019624			0.911	COL120_L4440_vs_COL120_col120
snb-1	up	0.503051	0.00048	O02495	266648	WBGene00004897			0.911	COL120_L4440_vs_COL120_col120
H24K24.3	down	0.503605	-0.00107	Q17335	178597	WBGene00019240			0.911	COL120_L4440_vs_COL120_col120
sur-6	down	0.506269	-0.000598	G5EDR3	172826	WBGene00006352			0.912	COL120_L4440_vs_COL120_col120
rpl-36.A	up	0.508756	0.00125	P48166	174695	WBGene00004454			0.913	COL120_L4440_vs_COL120_col120
ncs-2	down	0.5089	-0.00129	P36609	172866	WBGene00003564			0.913	COL120_L4440_vs_COL120_col120
cox-5A	up	0.51015	0.000744	P55954	176707	WBGene00012553			0.913	COL120_L4440_vs_COL120_col120
E01A2.2	down	0.510156	-0.00102	Q966L5	171996	WBGene00017085			0.913	COL120_L4440_vs_COL120_col120
dlc-1	down	0.510563	-0.00125	Q22799	175922	WBGene00001005			0.913	COL120_L4440_vs_COL120_col120
mlc-2	down	0.511784	-0.00106	P19626	181775	WBGene00003370			0.913	COL120_L4440_vs_COL120_col120
clp-1	up	0.511931	0.000846	P34308	176122	WBGene00000542			0.913	COL120_L4440_vs_COL120_col120
Y48A6B.3	down	0.512388	-0.00128	Q9XXD4	176531	WBGene00012964			0.913	COL120_L4440_vs_COL120_col120
B0228.7	up	0.515421	0.00109	Q09438	174252	WBGene00015064			0.914	COL120_L4440_vs_COL120_col120
cri-3	up	0.516982	0.000974	Q21018	175441	WBGene00010303			0.915	COL120_L4440_vs_COL120_col120
rpn-12	up	0.517093	0.000756	Q23449	174786	WBGene00004468			0.915	COL120_L4440_vs_COL120_col120
ajm-1	up	0.517588	0.000489	A0A1C3NSL9	181148	WBGene00000100			0.915	COL120_L4440_vs_COL120_col120
ddx-15	up	0.521265	0.000639	Q20875	175771	WBGene00018967			0.916	COL120_L4440_vs_COL120_col120
eif-3.C	down	0.521358	-0.000931	O02328	172858	WBGene00001226			0.916	COL120_L4440_vs_COL120_col120
immt-1	down	0.521574	-0.000659	Q22505	180566	WBGene00020511			0.916	COL120_L4440_vs_COL120_col120
gop-3	down	0.521603	-0.000639	P46576	175723	WBGene00001662			0.916	COL120_L4440_vs_COL120_col120
gpd-1	down	0.522532	-0.000851	P04970	174603	WBGene00001683			0.916	COL120_L4440_vs_COL120_col120
gpd-4	down	0.522532	-0.000851	P17331	174578	WBGene00001686			0.916	COL120_L4440_vs_COL120_col120
gcs-1	down	0.522924	-0.00124	Q20117	174438	WBGene00001527			0.916	COL120_L4440_vs_COL120_col120
ife-3	down	0.52348	-0.000579	O61955	178536	WBGene00002061			0.916	COL120_L4440_vs_COL120_col120
larp-1	up	0.523734	0.00106	D5MCN2	175680	WBGene00020097			0.916	COL120_L4440_vs_COL120_col120
hrp-1	up	0.525726	0.000849	Q22037	177101	WBGene00001999			0.917	COL120_L4440_vs_COL120_col120
F13H6.3	up	0.528357	0.000497	Q07085	179020	WBGene00017431			0.917	COL120_L4440_vs_COL120_col120
cpr-5	down	0.528534	-0.000452	P43509	178612	WBGene00000785	Matrisome-associated	ECM Regulators	0.917	COL120_L4440_vs_COL120_col120
ife-1	up	0.530032	0.000481	O45551	176755	WBGene00002059			0.918	COL120_L4440_vs_COL120_col120
ribo-1	down	0.530491	-0.000904	Q9GZH4	177456	WBGene00020683			0.918	COL120_L4440_vs_COL120_col120
cgh-1	down	0.532585	-0.0012	Q95YF3	176061	WBGene00000479			0.918	COL120_L4440_vs_COL120_col120
dnpp-1	up	0.532856	0.000536	Q19087	175822	WBGene00017163			0.918	COL120_L4440_vs_COL120_col120
ero-1	up	0.532973	0.000644	Q7YTU4	173325	WBGene00001334			0.918	COL120_L4440_vs_COL120_col120
let-754	up	0.533659	0.000448	P34346	176118	WBGene00002879			0.918	COL120_L4440_vs_COL120_col120
pas-4	up	0.534182	0.000993	Q95005	172679	WBGene00003925			0.919	COL120_L4440_vs_COL120_col120
sas-4	down	0.534344	-0.00153	P34402	176172	WBGene00004726			0.919	COL120_L4440_vs_COL120_col120
ife-2	up	0.535118	0.000542	Q21693	180393	WBGene00002060			0.919	COL120_L4440_vs_COL120_col120
C33A12.1	up	0.535313	0.000492	Q18359	177786	WBGene00007880			0.919	COL120_L4440_vs_COL120_col120
cpl-1	down	0.53533	-0.00122	O45734	180111	WBGene00000776	Matrisome-associated	ECM Regulators	0.919	COL120_L4440_vs_COL120_col120
eif-3.B	down	0.537845	-0.0011	Q9XWI6	175138	WBGene00001225			0.919	COL120_L4440_vs_COL120_col120
prp-19	down	0.538365	-0.00122	Q10051	24104882	WBGene00020423			0.919	COL120_L4440_vs_COL120_col120
ubq-2	down	0.538713	-0.00042	P49632	176718	WBGene00006728			0.92	COL120_L4440_vs_COL120_col120
wago-1	up	0.53899	0.000738	Q21770	172463	WBGene00011061			0.92	COL120_L4440_vs_COL120_col120
rpn-3	down	0.539281	-0.0012	Q04908	176196	WBGene00004460			0.92	COL120_L4440_vs_COL120_col120
nrfl-1	up	0.540531	0.00108	G5EDM4	177736	WBGene00006438			0.92	COL120_L4440_vs_COL120_col120
rps-17	up	0.540994	0.000785	O01692	172313	WBGene00004486			0.92	COL120_L4440_vs_COL120_col120
pdhb-1	down	0.542106	-0.00061	O44451	177108	WBGene00015413			0.92	COL120_L4440_vs_COL120_col120
alx-1	down	0.543077	-0.00107	P34552	176410	WBGene00007010			0.92	COL120_L4440_vs_COL120_col120
ubc-12	down	0.543526	-0.00125	Q9XVK5	173072	WBGene00006707			0.921	COL120_L4440_vs_COL120_col120
kars-1	down	0.544718	-0.00111	Q22099	174159	WBGene00002238			0.921	COL120_L4440_vs_COL120_col120
eif-3.I	up	0.544794	0.000687	Q965S8	171809	WBGene00001232			0.921	COL120_L4440_vs_COL120_col120
sucg-1	down	0.545868	-0.00122	P53589	177555	WBGene00016844			0.921	COL120_L4440_vs_COL120_col120
snr-4	up	0.546162	0.000873	Q18786	179639	WBGene00004917			0.921	COL120_L4440_vs_COL120_col120
misc-1	down	0.546503	-0.000783	P90992	173414	WBGene00015186			0.921	COL120_L4440_vs_COL120_col120
F09E5.3	up	0.548783	0.000905	Q19264	173911	WBGene00017283			0.922	COL120_L4440_vs_COL120_col120
rps-8	up	0.549165	0.000376	P48156	177503	WBGene00004477			0.922	COL120_L4440_vs_COL120_col120
rps-5	up	0.549722	0.0011	P49041	178012	WBGene00004474			0.922	COL120_L4440_vs_COL120_col120
F53E10.6	down	0.55111	-0.00138	P91318	178728	WBGene00018762			0.922	COL120_L4440_vs_COL120_col120
rpl-36	up	0.553792	0.000414	P49181	176007	WBGene00004450			0.923	COL120_L4440_vs_COL120_col120
rpl-6	up	0.554224	0.000428	P47991	176015	WBGene00004417			0.923	COL120_L4440_vs_COL120_col120
F37H8.5	down	0.554375	-0.000629	O17861	3564874	WBGene00009514			0.923	COL120_L4440_vs_COL120_col120
kin-19	up	0.55533	0.0011	P42168	175524	WBGene00002202			0.923	COL120_L4440_vs_COL120_col120
lars-1	down	0.556921	-0.00121	Q09996	175538	WBGene00003073			0.923	COL120_L4440_vs_COL120_col120
cpi-2	down	0.558084	-0.000598	G5ECM9	178992	WBGene00000534	Matrisome-associated	ECM Regulators	0.924	COL120_L4440_vs_COL120_col120
cpi-1	down	0.558494	-0.000887	G5EDZ9	177372	WBGene00000535	Matrisome-associated	ECM Regulators	0.924	COL120_L4440_vs_COL120_col120
copz-1	up	0.558891	0.000737	O17901	174675	WBGene00010333			0.924	COL120_L4440_vs_COL120_col120
sams-4	up	0.559426	0.000732	P50306	177354	WBGene00015540			0.924	COL120_L4440_vs_COL120_col120
ufd-3	down	0.561318	-0.000549	G5EES6	3565222	WBGene00007333			0.924	COL120_L4440_vs_COL120_col120
tpi-1	up	0.564318	0.000895	Q10657	174844	WBGene00006601			0.925	COL120_L4440_vs_COL120_col120
cysl-2	down	0.568305	-0.000834	O45679	175107	WBGene00010759			0.926	COL120_L4440_vs_COL120_col120
har-1	up	0.56843	0.000819	Q09254	175529	WBGene00007630			0.926	COL120_L4440_vs_COL120_col120
ldh-1	down	0.569756	-0.000926	Q27888	174798	WBGene00002262			0.926	COL120_L4440_vs_COL120_col120
lbp-2	down	0.570262	-0.000897	Q20224	180617	WBGene00002254			0.926	COL120_L4440_vs_COL120_col120
eif-3.D	up	0.572039	0.000877	P30642	176268	WBGene00001227			0.926	COL120_L4440_vs_COL120_col120
Y37D8A.2	down	0.572222	-0.0015	Q9XWV2	176698	WBGene00012544			0.926	COL120_L4440_vs_COL120_col120
rpn-10	up	0.572766	0.000808	O61742	172977	WBGene00004466			0.926	COL120_L4440_vs_COL120_col120
F10D7.3	up	0.572836	0.00106	Q19297	181766	WBGene00017340			0.926	COL120_L4440_vs_COL120_col120
vha-12	up	0.573553	0.000685	Q19626	180692	WBGene00006921			0.927	COL120_L4440_vs_COL120_col120
mrps-5	up	0.57362	0.00066	Q93425	179721	WBGene00008452			0.927	COL120_L4440_vs_COL120_col120
sdhb-1	down	0.574895	-0.000895	Q09545	174482	WBGene00006433			0.927	COL120_L4440_vs_COL120_col120
rpl-18	up	0.575731	0.000547	O45946	178342	WBGene00004430			0.927	COL120_L4440_vs_COL120_col120
Y71F9B.2	up	0.576092	0.000734	Q9N4G7	171836	WBGene00022126			0.927	COL120_L4440_vs_COL120_col120
pph-5	down	0.576263	-0.000624	Q9NES8	180263	WBGene00012665			0.927	COL120_L4440_vs_COL120_col120
unc-57	down	0.576375	-0.000826	B1V8A0	172078	WBGene00006791			0.927	COL120_L4440_vs_COL120_col120
spd-5	up	0.577441	0.000731	P91349	172155	WBGene00004955			0.927	COL120_L4440_vs_COL120_col120
Y45F10C.2	down	0.5787	-0.000737	O45941	178334	WBGene00012878			0.928	COL120_L4440_vs_COL120_col120
C08F11.12	down	0.5787	-0.000737	Q9U3R0	178333	WBGene00007459			0.928	COL120_L4440_vs_COL120_col120
usp-14	down	0.578789	-0.00114	Q17361	175105	WBGene00006856			0.928	COL120_L4440_vs_COL120_col120
sbds-1	up	0.579782	0.000703	Q23202	175218	WBGene00021063			0.928	COL120_L4440_vs_COL120_col120
ger-1	down	0.580527	-0.000574	G5EER4	187512	WBGene00019813			0.928	COL120_L4440_vs_COL120_col120
rpl-15	up	0.582301	0.00102	P91374	176891	WBGene00004427			0.928	COL120_L4440_vs_COL120_col120
pat-12	down	0.586352	-0.00087	Q95QA6	175227	WBGene00003936			0.929	COL120_L4440_vs_COL120_col120
COX2	down	0.58714	-0.00097	P24894	2565697	WBGene00010965			0.929	COL120_L4440_vs_COL120_col120
cyc-2.1	down	0.587881	-0.000544	P19974	177243	WBGene00017121			0.929	COL120_L4440_vs_COL120_col120
mec-7	up	0.588044	0.000542	P12456	181036	WBGene00003171			0.929	COL120_L4440_vs_COL120_col120
ZK686.3	down	0.588184	-0.000541	P34669	176089	WBGene00022793			0.929	COL120_L4440_vs_COL120_col120
riok-3	up	0.588791	0.000453	P34649	176387	WBGene00014012			0.929	COL120_L4440_vs_COL120_col120
snap-29	down	0.589218	-0.000795	P83351	176233	WBGene00019305			0.929	COL120_L4440_vs_COL120_col120
rab-10	down	0.590103	-0.000916	Q94148	266836	WBGene00004273			0.93	COL120_L4440_vs_COL120_col120
dao-5	up	0.59158	0.000662	Q9XVS4	266845	WBGene00000931			0.93	COL120_L4440_vs_COL120_col120
phb-2	up	0.593101	0.000954	P50093	174034	WBGene00004015			0.93	COL120_L4440_vs_COL120_col120
nduf-7	down	0.593293	-0.000884	Q94360	172734	WBGene00012376			0.93	COL120_L4440_vs_COL120_col120
gale-1	up	0.596282	0.000698	Q564Q1	173171	WBGene00008132			0.931	COL120_L4440_vs_COL120_col120
icd-1	down	0.597588	-0.00103	Q18885	174090	WBGene00002045			0.931	COL120_L4440_vs_COL120_col120
lev-11	up	0.600456	0.000422	Q22866	173319	WBGene00002978			0.931	COL120_L4440_vs_COL120_col120
ZC434.8	down	0.60063	-0.00101	Q27535	172907	WBGene00013894			0.931	COL120_L4440_vs_COL120_col120
nra-4	down	0.601111	-0.00065	H2KYE0	3565008	WBGene00015344			0.931	COL120_L4440_vs_COL120_col120
cls-2	up	0.602127	0.000441	P32744	176280	WBGene00000549			0.932	COL120_L4440_vs_COL120_col120
hsp-16.1	down	0.602685	-0.00051	P34696	179286, 179286	WBGene00002015, WBGene00002017			0.932	COL120_L4440_vs_COL120_col120
hsp-16.11	down	0.602685	-0.00051	P34696	179289, 179289	WBGene00002015, WBGene00002017			0.932	COL120_L4440_vs_COL120_col120
emo-1	up	0.604202	0.00101	Q19967	179510	WBGene00001303			0.932	COL120_L4440_vs_COL120_col120
rpl-37	up	0.604643	0.00117	P49622	175460	WBGene00004451			0.932	COL120_L4440_vs_COL120_col120
dnc-2	down	0.605301	-0.000453	Q09248	175837	WBGene00001018			0.932	COL120_L4440_vs_COL120_col120
ubxn-2	down	0.606056	-0.000814	Q9N2W5	177057	WBGene00022381			0.932	COL120_L4440_vs_COL120_col120
pgl-1	down	0.606769	-0.00109	Q9TZQ3	177461	WBGene00003992			0.932	COL120_L4440_vs_COL120_col120
rab-11.1	up	0.608472	0.000457	O01803	171601	WBGene00004274			0.933	COL120_L4440_vs_COL120_col120
plin-1	up	0.610114	0.000924	A8WHP8	172437	WBGene00007024			0.933	COL120_L4440_vs_COL120_col120
anc-1	down	0.610957	-0.000323	Q9N4M4	172034	WBGene00000140			0.933	COL120_L4440_vs_COL120_col120
mig-6	up	0.611342	0.00108	O76840	179162	WBGene00003242	Core matrisome	ECM Glycoproteins	0.933	COL120_L4440_vs_COL120_col120
col-14	down	0.611915	-0.000492	P18834	177559	WBGene00000603	Nematode-specific core matrisome	Cuticular Collagens	0.933	COL120_L4440_vs_COL120_col120
mog-2	down	0.61215	-0.000576	Q9BLB6	173767	WBGene00003390			0.933	COL120_L4440_vs_COL120_col120
let-767	down	0.613772	-0.000849	Q09517	175895	WBGene00002891			0.933	COL120_L4440_vs_COL120_col120
nola-3	down	0.614033	-0.000928	Q9XVR8	172883	WBGene00007708			0.933	COL120_L4440_vs_COL120_col120
trd-1	down	0.615208	-0.00052	P41842	176055	WBGene00020600			0.934	COL120_L4440_vs_COL120_col120
nkb-3	up	0.615297	0.00053	Q9XUY5	181494	WBGene00010117			0.934	COL120_L4440_vs_COL120_col120
dld-1	up	0.615925	0.000553	O17953	178387	WBGene00010794			0.934	COL120_L4440_vs_COL120_col120
tax-6	up	0.617281	0.000388	Q0G819	177943	WBGene00006527			0.934	COL120_L4440_vs_COL120_col120
mix-1	down	0.619118	-0.000346	Q09591	174669	WBGene00003367			0.934	COL120_L4440_vs_COL120_col120
kat-1	down	0.619378	-0.000584	Q22100	174161	WBGene00002183			0.934	COL120_L4440_vs_COL120_col120
hil-2	down	0.619563	-0.000326	P15796	177390	WBGene00001853			0.934	COL120_L4440_vs_COL120_col120
sart-3	up	0.621191	0.000585	Q17430	178053	WBGene00007111			0.935	COL120_L4440_vs_COL120_col120
mcm-6	down	0.621443	-0.000521	P34647	176385	WBGene00003158			0.935	COL120_L4440_vs_COL120_col120
rps-0	up	0.622125	0.000314	P46769	175628	WBGene00004469			0.935	COL120_L4440_vs_COL120_col120
rps-26	up	0.622814	0.000967	O45499	173342	WBGene00004495			0.935	COL120_L4440_vs_COL120_col120
let-70	down	0.623748	-0.00081	P35129	178006	WBGene00002344			0.935	COL120_L4440_vs_COL120_col120
	down	0.623917	-0.000495	C0HLB3					0.935	COL120_L4440_vs_COL120_col120
	down	0.623917	-0.000495	C0HLB4					0.935	COL120_L4440_vs_COL120_col120
scc-3	down	0.625392	-0.000564	Q19555	179749	WBGene00004738			0.935	COL120_L4440_vs_COL120_col120
snr-5	down	0.627316	-0.000904	P34659	176103	WBGene00004918			0.935	COL120_L4440_vs_COL120_col120
sdha-1	down	0.627799	-0.000837	Q09508	181108	WBGene00015391			0.936	COL120_L4440_vs_COL120_col120
rpt-4	down	0.628832	-0.00108	O17071	173384	WBGene00004504			0.936	COL120_L4440_vs_COL120_col120
F53C11.3	down	0.630836	-0.000847	Q93761	179872	WBGene00009973			0.936	COL120_L4440_vs_COL120_col120
let-2	down	0.630983	-0.000807	P17140	181708	WBGene00002280	Core matrisome	Collagens	0.936	COL120_L4440_vs_COL120_col120
ifb-1	down	0.633489	-0.000323	Q19289	173976	WBGene00002053			0.936	COL120_L4440_vs_COL120_col120
haly-1	down	0.634236	-0.000423	Q20502	181279	WBGene00009813			0.936	COL120_L4440_vs_COL120_col120
F49C12.11	up	0.634422	0.000805	Q20588	177756	WBGene00009880			0.937	COL120_L4440_vs_COL120_col120
pho-1	down	0.637364	-0.000439	Q19076	173896	WBGene00004020			0.937	COL120_L4440_vs_COL120_col120
mek-2	up	0.637876	0.000422	Q10664	171872	WBGene00003186			0.937	COL120_L4440_vs_COL120_col120
tin-10	up	0.639073	0.000528	Q9Y0V6	176580	WBGene00006573			0.937	COL120_L4440_vs_COL120_col120
Y57G11C.3	up	0.639855	0.000585	O18229	178398	WBGene00013301			0.937	COL120_L4440_vs_COL120_col120
exos-4.1	down	0.641482	-0.000348	Q17533	24105309	WBGene00007201			0.938	COL120_L4440_vs_COL120_col120
rps-9	up	0.642649	0.000485	Q20228	174699	WBGene00004478			0.938	COL120_L4440_vs_COL120_col120
pcyt-1	down	0.643774	-0.000459	P49583	181021	WBGene00017241			0.938	COL120_L4440_vs_COL120_col120
rpl-33	up	0.644274	0.000517	P49180	174166	WBGene00004447			0.938	COL120_L4440_vs_COL120_col120
vha-15	down	0.646507	-0.000554	Q22494	180534	WBGene00020507			0.938	COL120_L4440_vs_COL120_col120
C23G10.2	down	0.646843	-0.000595	Q10121	182812	WBGene00016011			0.938	COL120_L4440_vs_COL120_col120
gst-4	up	0.646909	0.000376	Q21355	177886	WBGene00001752			0.938	COL120_L4440_vs_COL120_col120
rps-23	up	0.647368	0.000334	Q19877	178188	WBGene00004492			0.938	COL120_L4440_vs_COL120_col120
C37A2.7	up	0.648129	0.000435	O01504	172401	WBGene00016493			0.938	COL120_L4440_vs_COL120_col120
ifc-1	down	0.648616	-0.000338	O45168	178747	WBGene00002055			0.938	COL120_L4440_vs_COL120_col120
ahcy-1	down	0.648652	-0.000557	P27604	172408	WBGene00019322			0.938	COL120_L4440_vs_COL120_col120
ama-1	down	0.648708	-0.000765	P16356	177190	WBGene00000123			0.939	COL120_L4440_vs_COL120_col120
dhc-1	down	0.648788	-0.000459	Q19020	172041	WBGene00000962			0.939	COL120_L4440_vs_COL120_col120
T24H10.1	down	0.648976	-0.00083	P52652	174450	WBGene00012000			0.939	COL120_L4440_vs_COL120_col120
F37F2.2	up	0.649088	0.000807	O61749	171711	WBGene00018159			0.939	COL120_L4440_vs_COL120_col120
cyn-10	up	0.649792	0.000294	P52017	174132	WBGene00000886			0.939	COL120_L4440_vs_COL120_col120
asg-1	up	0.651074	0.000666	P90921	172673	WBGene00000209			0.939	COL120_L4440_vs_COL120_col120
ctl-1	up	0.651198	0.000806	O61235	259738	WBGene00000830			0.939	COL120_L4440_vs_COL120_col120
pro-3	down	0.651427	-0.000367	Q9NEU2	180256	WBGene00012676			0.939	COL120_L4440_vs_COL120_col120
rde-12	down	0.652522	-0.000656	P90897	179855	WBGene00010280			0.939	COL120_L4440_vs_COL120_col120
cts-1	down	0.653937	-0.000867	P34575	176437	WBGene00000833			0.939	COL120_L4440_vs_COL120_col120
F45G2.8	down	0.653968	-0.000569	O62250	176769	WBGene00009734			0.939	COL120_L4440_vs_COL120_col120
pas-3	up	0.65507	0.000893	Q9N599	172139	WBGene00003924			0.939	COL120_L4440_vs_COL120_col120
hsp-4	down	0.656483	-0.000309	P20163	174203	WBGene00002008			0.94	COL120_L4440_vs_COL120_col120
kynu-1	down	0.658268	-0.00111	Q18026	180883	WBGene00015802			0.94	COL120_L4440_vs_COL120_col120
gst-1	down	0.662872	-0.000517	P10299	176281	WBGene00001749			0.94	COL120_L4440_vs_COL120_col120
urm-1	up	0.663013	0.000487	B3CKG1	13191153	WBGene00185048			0.94	COL120_L4440_vs_COL120_col120
cyn-3	down	0.663413	-0.000421	P52011	180028	WBGene00000879			0.94	COL120_L4440_vs_COL120_col120
rpl-4	up	0.663464	0.000264	O02056	172074	WBGene00004415			0.94	COL120_L4440_vs_COL120_col120
div-1	down	0.663875	-0.000372	Q21625	176439	WBGene00001002			0.941	COL120_L4440_vs_COL120_col120
rps-1	down	0.664278	-0.000515	P48154	175584	WBGene00004470			0.941	COL120_L4440_vs_COL120_col120
ppm-1.G	down	0.66433	-0.000479	P49595	175233	WBGene00018362			0.941	COL120_L4440_vs_COL120_col120
pfas-1	up	0.664572	0.000473	Q19311	175608	WBGene00008654			0.941	COL120_L4440_vs_COL120_col120
eef-1G	down	0.666428	-0.000403	P54412	179522	WBGene00008920			0.941	COL120_L4440_vs_COL120_col120
M28.5	up	0.667771	0.000258	Q21568	174645	WBGene00010896			0.941	COL120_L4440_vs_COL120_col120
gfm-1	up	0.668016	0.000725	Q9XV52	174956	WBGene00009246			0.941	COL120_L4440_vs_COL120_col120
rps-28	up	0.668334	0.000284	Q95Y04	176975	WBGene00004497			0.941	COL120_L4440_vs_COL120_col120
vit-4	down	0.669076	-0.000682	P18947	180646	WBGene00006928			0.941	COL120_L4440_vs_COL120_col120
rpl-12	up	0.669665	0.000496	P61866	178279	WBGene00004424			0.941	COL120_L4440_vs_COL120_col120
rps-7	up	0.670457	0.000375	Q23312	172901	WBGene00004476			0.941	COL120_L4440_vs_COL120_col120
cgp-1	down	0.671564	-0.000413	Q18905	178540	WBGene00000480			0.941	COL120_L4440_vs_COL120_col120
rpt-6	down	0.672068	-0.000506	Q9XTT9	176661	WBGene00004506			0.942	COL120_L4440_vs_COL120_col120
gsp-2	up	0.673371	0.000725	P48727	3564807	WBGene00001748			0.942	COL120_L4440_vs_COL120_col120
C16C10.4	down	0.673996	-0.000823	Q09250	175534	WBGene00007625			0.942	COL120_L4440_vs_COL120_col120
dnj-20	down	0.675319	-0.000463	Q8MPX3	174514	WBGene00001038			0.942	COL120_L4440_vs_COL120_col120
vit-1	down	0.676175	-0.000848	P55155	181034	WBGene00006925			0.942	COL120_L4440_vs_COL120_col120
mcm-5	down	0.677009	-0.000596	Q21902	175552	WBGene00003157			0.942	COL120_L4440_vs_COL120_col120
T25G3.4	up	0.679937	0.000593	P90795	172509	WBGene00012031			0.942	COL120_L4440_vs_COL120_col120
vit-3	up	0.681555	0.000703	Q9N4J2	24104675	WBGene00006927			0.943	COL120_L4440_vs_COL120_col120
tdp-1	down	0.6825	-0.000609	D0VWM8	174436	WBGene00006514			0.943	COL120_L4440_vs_COL120_col120
F54A3.5	up	0.683695	0.000315	Q9N4K0	173579	WBGene00018784			0.943	COL120_L4440_vs_COL120_col120
unc-95	up	0.683787	0.000533	Q9NEZ5	173301	WBGene00006824			0.943	COL120_L4440_vs_COL120_col120
pbs-5	up	0.684056	0.000727	Q9XUV0	173334	WBGene00003951			0.943	COL120_L4440_vs_COL120_col120
rpl-2	up	0.684087	0.000876	Q9XVF7	180343	WBGene00004413			0.943	COL120_L4440_vs_COL120_col120
mrps-18C	up	0.684168	0.000392	P49404	175666	WBGene00016142			0.943	COL120_L4440_vs_COL120_col120
far-1	down	0.68424	-0.000457	P34382	176283	WBGene00001385			0.943	COL120_L4440_vs_COL120_col120
fars-3	down	0.68642	-0.00105	Q19713	174351	WBGene00001498			0.943	COL120_L4440_vs_COL120_col120
copb-2	up	0.686783	0.000476	Q20168	177779	WBGene00009542			0.943	COL120_L4440_vs_COL120_col120
moma-1	down	0.688067	-0.000554	Q21154	175243	WBGene00019333			0.943	COL120_L4440_vs_COL120_col120
par-1	up	0.688427	0.00027	Q9TW45	179912	WBGene00003916			0.943	COL120_L4440_vs_COL120_col120
aco-2	down	0.689533	-0.000502	P34455	176121	WBGene00000041			0.944	COL120_L4440_vs_COL120_col120
zyg-9	down	0.689666	-0.000415	G5EEM5	174350	WBGene00006994			0.944	COL120_L4440_vs_COL120_col120
erfa-1	down	0.690493	-0.000605	O16520	179028	WBGene00020269			0.944	COL120_L4440_vs_COL120_col120
rpn-6.1	down	0.690958	-0.000747	Q20938	175972	WBGene00004462			0.944	COL120_L4440_vs_COL120_col120
dig-1	down	0.692571	-0.00033	Q09165	175951	WBGene00000998	Core matrisome	ECM Glycoproteins	0.944	COL120_L4440_vs_COL120_col120
got-1.2	down	0.693594	-0.00067	Q22067	181726	WBGene00020146			0.944	COL120_L4440_vs_COL120_col120
irg-7	up	0.693827	0.000672	A0A131MBU3	180613	WBGene00018237			0.944	COL120_L4440_vs_COL120_col120
F40A3.3	up	0.694057	0.000528	O16264	179168	WBGene00018218			0.944	COL120_L4440_vs_COL120_col120
rps-27	down	0.694734	-0.000663	Q9TXP0	178538	WBGene00004496			0.944	COL120_L4440_vs_COL120_col120
hsp-110	up	0.697209	0.000503	Q05036	176195	WBGene00016250			0.945	COL120_L4440_vs_COL120_col120
pdxk-1	up	0.697472	0.000422	O01824	172101	WBGene00019008			0.945	COL120_L4440_vs_COL120_col120
suca-1	down	0.697898	-0.000687	P53588	181280	WBGene00009812			0.945	COL120_L4440_vs_COL120_col120
gld-1	down	0.70014	-0.000673	Q17339	172532	WBGene00001595			0.945	COL120_L4440_vs_COL120_col120
npp-19	down	0.700623	-0.000485	Q09601	174663	WBGene00003805			0.945	COL120_L4440_vs_COL120_col120
cri-2	up	0.701564	0.000432	Q21265	179197	WBGene00019478	Matrisome-associated	ECM Regulators	0.945	COL120_L4440_vs_COL120_col120
ifb-2	down	0.702046	-0.000593	Q19286	173973	WBGene00002054			0.945	COL120_L4440_vs_COL120_col120
sel-9	down	0.703053	-0.000357	O17528	179213	WBGene00004766			0.945	COL120_L4440_vs_COL120_col120
laf-1	down	0.703078	-0.000301	D0PV95	190611	WBGene00002244			0.945	COL120_L4440_vs_COL120_col120
ubxn-1	down	0.703087	-0.000565	Q9TXH9	171804	WBGene00017733			0.945	COL120_L4440_vs_COL120_col120
gba-1	up	0.703667	0.000315	O16580	173574	WBGene00016335			0.945	COL120_L4440_vs_COL120_col120
wdr-12	up	0.703768	0.000503	P91343	172226	WBGene00018893			0.945	COL120_L4440_vs_COL120_col120
skp-1	down	0.703778	-0.000491	Q22836	179598	WBGene00004806			0.945	COL120_L4440_vs_COL120_col120
C28H8.3	down	0.704278	-0.000356	Q09475	175834	WBGene00016194			0.945	COL120_L4440_vs_COL120_col120
lcmt-1	up	0.705834	0.000253	P46554	175561	WBGene00007137			0.945	COL120_L4440_vs_COL120_col120
F33H2.3	up	0.708399	0.000715	O62220	173372	WBGene00009367			0.946	COL120_L4440_vs_COL120_col120
sptl-1	up	0.708757	0.00053	P91079	173389	WBGene00016020			0.946	COL120_L4440_vs_COL120_col120
pas-1	down	0.709724	-0.000242	O17586	179941	WBGene00003922			0.946	COL120_L4440_vs_COL120_col120
idha-1	down	0.711413	-0.000287	Q93714	172655	WBGene00009664			0.946	COL120_L4440_vs_COL120_col120
rsp-3	down	0.71267	-0.000675	Q9NEW6	176688	WBGene00004700			0.946	COL120_L4440_vs_COL120_col120
rpn-11	down	0.714671	-0.000447	O76577	173744	WBGene00004467			0.946	COL120_L4440_vs_COL120_col120
rpl-9	up	0.715495	0.000405	Q95Y90	176071	WBGene00004420			0.946	COL120_L4440_vs_COL120_col120
K02D10.1	up	0.715643	0.000231	P34492	176232	WBGene00019301			0.947	COL120_L4440_vs_COL120_col120
C29F7.3	up	0.717268	0.000733	O17622	181464	WBGene00007812			0.947	COL120_L4440_vs_COL120_col120
rpn-2	down	0.71984	-0.000799	Q18115	175877	WBGene00004459			0.947	COL120_L4440_vs_COL120_col120
hsp-90	down	0.721772	-0.000313	Q18688	179971	WBGene00000915			0.947	COL120_L4440_vs_COL120_col120
cand-1	down	0.723467	-0.000596	G5ED41	180125	WBGene00013606			0.947	COL120_L4440_vs_COL120_col120
czw-1	down	0.723799	-0.000279	Q19642	177587	WBGene00017643			0.947	COL120_L4440_vs_COL120_col120
rpt-3	up	0.724349	0.000725	P46502	175925	WBGene00004503			0.947	COL120_L4440_vs_COL120_col120
C36A4.4	down	0.726295	-0.000684	Q18493	175497	WBGene00007965			0.948	COL120_L4440_vs_COL120_col120
ostb-1	down	0.726634	-0.000503	P45971	174268	WBGene00011638			0.948	COL120_L4440_vs_COL120_col120
dpyd-1	up	0.729447	0.000403	Q18164	180818	WBGene00016103			0.948	COL120_L4440_vs_COL120_col120
ltah-1.1	down	0.730056	-0.000502	G5EFT4	178176	WBGene00016589			0.948	COL120_L4440_vs_COL120_col120
acdh-11	down	0.731896	-0.000619	Q9XWZ2	176477	WBGene00012860			0.948	COL120_L4440_vs_COL120_col120
hsp-16.2	down	0.734244	-0.000494	P06582	178659	WBGene00002016			0.948	COL120_L4440_vs_COL120_col120
prdx-3	down	0.735128	-0.00022	Q21824	175573	WBGene00011110			0.948	COL120_L4440_vs_COL120_col120
ima-2	up	0.736228	0.000444	P91276	172329	WBGene00002073			0.949	COL120_L4440_vs_COL120_col120
rps-12	up	0.738755	0.000431	P49196	175786	WBGene00004481			0.949	COL120_L4440_vs_COL120_col120
cyn-5	up	0.739601	0.000269	P52013	173374	WBGene00000881			0.949	COL120_L4440_vs_COL120_col120
ldp-1	down	0.740391	-0.000489	Q9GZE9	178692	WBGene00017719			0.949	COL120_L4440_vs_COL120_col120
F08B12.4	down	0.743004	-0.000276	Q19191	181333	WBGene00008572			0.949	COL120_L4440_vs_COL120_col120
eef-1B.2	up	0.74318	0.000303	Q9U2H9	178419	WBGene00012768			0.949	COL120_L4440_vs_COL120_col120
pas-5	down	0.744712	-0.000306	Q95008	172942	WBGene00003926			0.949	COL120_L4440_vs_COL120_col120
chc-1	down	0.744985	-0.000598	P34574	176434	WBGene00011867			0.949	COL120_L4440_vs_COL120_col120
pas-7	up	0.745244	0.000401	Q09583	174571	WBGene00003928			0.949	COL120_L4440_vs_COL120_col120
pdi-2	up	0.745822	0.000312	Q17770	180724	WBGene00003963			0.95	COL120_L4440_vs_COL120_col120
inf-1	down	0.746576	-0.000407	P27639	175966	WBGene00002083			0.95	COL120_L4440_vs_COL120_col120
F58F12.1	up	0.74658	0.000224	Q09544	174059	WBGene00019061			0.95	COL120_L4440_vs_COL120_col120
cct-4	down	0.74667	-0.000549	P47208	174330	WBGene00000379			0.95	COL120_L4440_vs_COL120_col120
rps-14	up	0.747289	0.00028	P48150	176006	WBGene00004483			0.95	COL120_L4440_vs_COL120_col120
gsr-1	down	0.747312	-0.000358	Q93379	175467	WBGene00008117			0.95	COL120_L4440_vs_COL120_col120
txdc-9	up	0.747829	0.000491	Q11183	182257	WBGene00006515			0.95	COL120_L4440_vs_COL120_col120
cope-1	down	0.747878	-0.000435	O62246	176766	WBGene00009732			0.95	COL120_L4440_vs_COL120_col120
nsf-1	up	0.749029	0.000428	Q94392	266842	WBGene00003818			0.95	COL120_L4440_vs_COL120_col120
rpl-10	up	0.749515	0.000374	Q09533	174311	WBGene00004421			0.95	COL120_L4440_vs_COL120_col120
goa-1	down	0.750078	-0.000566	P51875	172505	WBGene00001648			0.95	COL120_L4440_vs_COL120_col120
cdc-48.1	down	0.750796	-0.000221	P54811	174624	WBGene00007352			0.95	COL120_L4440_vs_COL120_col120
dhs-21	down	0.752231	-0.000628	Q21929	179741	WBGene00000984			0.95	COL120_L4440_vs_COL120_col120
ppm-1.A	up	0.753765	0.000365	Q19775	179469	WBGene00006460			0.95	COL120_L4440_vs_COL120_col120
rho-1	up	0.754979	0.000686	Q22038	178458	WBGene00004357			0.95	COL120_L4440_vs_COL120_col120
nkb-1	down	0.754992	-0.000408	Q93235	182726	WBGene00007646			0.95	COL120_L4440_vs_COL120_col120
glod-4	down	0.755114	-0.00058	Q09253	175530	WBGene00006448			0.95	COL120_L4440_vs_COL120_col120
sucl-1	up	0.75676	0.000315	P53596	181570	WBGene00007350			0.951	COL120_L4440_vs_COL120_col120
pfd-6	up	0.757161	0.000374	P52554	172474	WBGene00009004			0.951	COL120_L4440_vs_COL120_col120
W03F9.1	down	0.757292	-0.000515	O16999	189162	WBGene00020999			0.951	COL120_L4440_vs_COL120_col120
mag-1	down	0.757306	-0.000675	P49029	173073	WBGene00003123			0.951	COL120_L4440_vs_COL120_col120
pch-2	up	0.757377	0.000275	Q09535	174313	WBGene00008641			0.951	COL120_L4440_vs_COL120_col120
asp-6	up	0.758596	0.000558	O01530	179209	WBGene00000219			0.951	COL120_L4440_vs_COL120_col120
dyn-1	up	0.760122	0.00057	P39055	181644	WBGene00001130			0.951	COL120_L4440_vs_COL120_col120
cyn-11	down	0.760348	-0.000451	P52018	174394	WBGene00000887			0.951	COL120_L4440_vs_COL120_col120
pat-3	up	0.760467	0.000369	Q27874	175504	WBGene00003930			0.951	COL120_L4440_vs_COL120_col120
lec-1	up	0.76133	0.0002	P36573	174964	WBGene00002264	Matrisome-associated	ECM-affiliated	0.951	COL120_L4440_vs_COL120_col120
dim-1	down	0.76135	-0.000199	Q18066	181062	WBGene00001000			0.951	COL120_L4440_vs_COL120_col120
mlc-1	down	0.762951	-0.000209	P19625	181776	WBGene00003369			0.951	COL120_L4440_vs_COL120_col120
hrpk-1	up	0.764232	0.000252	P91277	172330	WBGene00017816			0.951	COL120_L4440_vs_COL120_col120
cps-6	up	0.765094	0.000257	Q95NM6	172045	WBGene00000787			0.951	COL120_L4440_vs_COL120_col120
sar-1	up	0.765193	0.000467	Q23445	177217	WBGene00022678			0.951	COL120_L4440_vs_COL120_col120
lap-1	up	0.766573	0.000536	P34629	176185	WBGene00002249			0.951	COL120_L4440_vs_COL120_col120
rnr-1	up	0.767988	0.000324	Q03604	176301	WBGene00004391			0.952	COL120_L4440_vs_COL120_col120
unc-37	down	0.768358	-0.00028	O02482	172394	WBGene00006773			0.952	COL120_L4440_vs_COL120_col120
iars-1	down	0.768426	-0.000659	Q21926	177926	WBGene00002152			0.952	COL120_L4440_vs_COL120_col120
rae-1	up	0.769548	0.000288	Q93454	172864	WBGene00003803			0.952	COL120_L4440_vs_COL120_col120
adbp-1	down	0.770019	-0.000307	G5EDW1	174745	WBGene00012157			0.952	COL120_L4440_vs_COL120_col120
F01G4.6	down	0.77263	-0.000753	P40614	178020	WBGene00008505			0.952	COL120_L4440_vs_COL120_col120
nxt-1	up	0.775118	0.000473	Q9U757	171866	WBGene00003836			0.952	COL120_L4440_vs_COL120_col120
aars-2	down	0.775527	-0.000459	O01541	171985	WBGene00000197			0.952	COL120_L4440_vs_COL120_col120
dars-1	down	0.778433	-0.000561	Q03577	176334	WBGene00001094			0.952	COL120_L4440_vs_COL120_col120
asg-2	up	0.781822	0.000299	Q18803	180956	WBGene00000210			0.953	COL120_L4440_vs_COL120_col120
acly-1	down	0.782553	-0.000392	P53585	180485	WBGene00016995			0.953	COL120_L4440_vs_COL120_col120
dlg-1	down	0.783674	-0.00032	G5ECY0	180819	WBGene00001006			0.953	COL120_L4440_vs_COL120_col120
chch-3	up	0.784506	0.000534	Q21551	174494	WBGene00010942			0.953	COL120_L4440_vs_COL120_col120
ZK637.2	up	0.785451	0.000242	P30629	176252	WBGene00014022			0.953	COL120_L4440_vs_COL120_col120
rps-4	up	0.78634	0.000171	Q9N3X2	177481	WBGene00004473			0.953	COL120_L4440_vs_COL120_col120
gstk-1	up	0.786731	0.000203	Q09652	191563	WBGene00014251			0.953	COL120_L4440_vs_COL120_col120
Y47D3A.21	down	0.786783	-0.00037	Q9NAH4	176556	WBGene00012932			0.953	COL120_L4440_vs_COL120_col120
ilys-2	down	0.788358	-0.000264	O76358	183475	WBGene00016669			0.953	COL120_L4440_vs_COL120_col120
Y52B11A.8	down	0.788963	-0.000643	Q9U256	173004	WBGene00013127			0.953	COL120_L4440_vs_COL120_col120
vit-2	down	0.789374	-0.000172	P05690	180781	WBGene00006926			0.953	COL120_L4440_vs_COL120_col120
ssp-16	down	0.790278	-0.000428	P91499	172294	WBGene00006044			0.953	COL120_L4440_vs_COL120_col120
pfn-3	down	0.790924	-0.000404	Q21193	180460	WBGene00003991			0.953	COL120_L4440_vs_COL120_col120
his-13	up	0.791711	0.000352	P08898	191672, 191672	WBGene00001883, WBGene00001887			0.954	COL120_L4440_vs_COL120_col120
his-17	up	0.791711	0.000352	P08898	191673	WBGene00001891			0.954	COL120_L4440_vs_COL120_col120
his-2	up	0.791711	0.000352	P08898	180074	WBGene00001876			0.954	COL120_L4440_vs_COL120_col120
his-25	up	0.791711	0.000352	P08898	175031, 175031	WBGene00001883, WBGene00001887			0.954	COL120_L4440_vs_COL120_col120
his-27	up	0.791711	0.000352	P08898	246024, 246024	WBGene00001901, WBGene00001923			0.954	COL120_L4440_vs_COL120_col120
his-32	up	0.791711	0.000352	P08898	177628	WBGene00001906			0.954	COL120_L4440_vs_COL120_col120
his-40	up	0.791711	0.000352	P08898	13221387, 13221387, 13221387, 13221387, 13221387, 13221387, 13221387, 13221387, 13221387, 13221387, 13221387, 13221387, 13221387, 13221387, 13221387	WBGene00001876, WBGene00001880, WBGene00001883, WBGene00001887, WBGene00001891, WBGene00001899, WBGene00001901, WBGene00001906, WBGene00001914, WBGene00001916, WBGene00001919, WBGene00001923, WBGene00001929, WBGene00001933, WBGene00001937			0.954	COL120_L4440_vs_COL120_col120
his-42	up	0.791711	0.000352	P08898	184200	WBGene00001916			0.954	COL120_L4440_vs_COL120_col120
his-45	up	0.791711	0.000352	P08898	181821, 181821	WBGene00001919, WBGene00001929			0.954	COL120_L4440_vs_COL120_col120
his-49	up	0.791711	0.000352	P08898	184113, 184113	WBGene00001901, WBGene00001923			0.954	COL120_L4440_vs_COL120_col120
his-55	up	0.791711	0.000352	P08898	186250, 186250	WBGene00001919, WBGene00001929			0.954	COL120_L4440_vs_COL120_col120
his-59	up	0.791711	0.000352	P08898	186325, 186325, 186325, 186325, 186325, 186325, 186325, 186325, 186325, 186325, 186325, 186325, 186325, 186325, 186325	WBGene00001876, WBGene00001880, WBGene00001883, WBGene00001887, WBGene00001891, WBGene00001899, WBGene00001901, WBGene00001906, WBGene00001914, WBGene00001916, WBGene00001919, WBGene00001923, WBGene00001929, WBGene00001933, WBGene00001937			0.954	COL120_L4440_vs_COL120_col120
his-6	up	0.791711	0.000352	P08898	191668, 191668, 191668, 191668, 191668, 191668, 191668, 191668, 191668, 191668, 191668, 191668, 191668, 191668, 191668	WBGene00001876, WBGene00001880, WBGene00001883, WBGene00001887, WBGene00001891, WBGene00001899, WBGene00001901, WBGene00001906, WBGene00001914, WBGene00001916, WBGene00001919, WBGene00001923, WBGene00001929, WBGene00001933, WBGene00001937			0.954	COL120_L4440_vs_COL120_col120
his-63	up	0.791711	0.000352	P08898	184804	WBGene00001937			0.954	COL120_L4440_vs_COL120_col120
his-9	up	0.791711	0.000352	P08898	175030, 175030	WBGene00001883, WBGene00001887			0.954	COL120_L4440_vs_COL120_col120
his-71	up	0.791711	0.000352	Q10453	181057	WBGene00001945			0.954	COL120_L4440_vs_COL120_col120
his-72	up	0.791711	0.000352	Q9U281	176660	WBGene00001946			0.954	COL120_L4440_vs_COL120_col120
ufd-1	down	0.792403	-0.000288	Q19584	3565860	WBGene00006733			0.954	COL120_L4440_vs_COL120_col120
dohh-1	down	0.792828	-0.000169	Q17949	3565578	WBGene00007555			0.954	COL120_L4440_vs_COL120_col120
T20B12.7	up	0.793611	0.00026	P41847	176051	WBGene00020604			0.954	COL120_L4440_vs_COL120_col120
rsp-4	down	0.794608	-0.00048	Q09511	173915	WBGene00004701			0.954	COL120_L4440_vs_COL120_col120
rpl-21	up	0.794818	0.000394	P34334	176146	WBGene00004433			0.954	COL120_L4440_vs_COL120_col120
glh-2	down	0.794843	-0.000263	Q966L9	172361	WBGene00001599			0.954	COL120_L4440_vs_COL120_col120
gpx-2	up	0.795351	0.000295	O62327	187630	WBGene00011045			0.954	COL120_L4440_vs_COL120_col120
snr-2	down	0.795813	-0.000575	P91918	173204	WBGene00004915			0.954	COL120_L4440_vs_COL120_col120
csn-3	down	0.796104	-0.000213	Q9N425	176834	WBGene00000815			0.954	COL120_L4440_vs_COL120_col120
F38B2.4	down	0.796326	-0.000237	Q20140	181317	WBGene00009531			0.954	COL120_L4440_vs_COL120_col120
rpl-25.2	up	0.796685	0.000168	Q20647	172617	WBGene00004439			0.954	COL120_L4440_vs_COL120_col120
htz-1	up	0.796696	0.000156	Q27511	177212	WBGene00019947			0.954	COL120_L4440_vs_COL120_col120
icl-1	down	0.797167	-0.000621	Q10663	178583	WBGene00001564			0.954	COL120_L4440_vs_COL120_col120
rpn-7	up	0.798514	0.000275	Q20585	177753	WBGene00004463			0.954	COL120_L4440_vs_COL120_col120
fib-1	up	0.800987	0.000263	Q22053	179999	WBGene00001423			0.954	COL120_L4440_vs_COL120_col120
F10G2.1	up	0.801607	0.000342	Q22957	179122	WBGene00017362			0.954	COL120_L4440_vs_COL120_col120
mecr-1	up	0.803459	0.000354	O45903	174963	WBGene00012375			0.954	COL120_L4440_vs_COL120_col120
unc-54	down	0.80385	-0.000177	P02566	259839	WBGene00006789			0.955	COL120_L4440_vs_COL120_col120
ubql-1	down	0.804838	-0.000242	G5EFF7	172434	WBGene00008852			0.955	COL120_L4440_vs_COL120_col120
Y66H1A.4	up	0.805279	0.000323	Q9TYK1	176870	WBGene00022046			0.955	COL120_L4440_vs_COL120_col120
nars-1	down	0.805462	-0.000335	Q19722	172442	WBGene00003815			0.955	COL120_L4440_vs_COL120_col120
let-418	down	0.806301	-0.00038	G5EBZ4	178970	WBGene00002637			0.955	COL120_L4440_vs_COL120_col120
K11H3.3	up	0.807399	0.000169	P34519	176398	WBGene00010780			0.955	COL120_L4440_vs_COL120_col120
unc-60	down	0.807428	-0.000221	Q07750	178640	WBGene00006794			0.955	COL120_L4440_vs_COL120_col120
cdc-37	up	0.807638	0.000312	O02108	173449	WBGene00021097			0.955	COL120_L4440_vs_COL120_col120
lbp-9	down	0.807853	-0.000169	Q965W1	178686	WBGene00021486			0.955	COL120_L4440_vs_COL120_col120
tth-1	down	0.807902	-0.000223	O17389	181097	WBGene00006649			0.955	COL120_L4440_vs_COL120_col120
djr-1.1	up	0.808529	0.000319	P90994	173416	WBGene00015184			0.955	COL120_L4440_vs_COL120_col120
uba-5	up	0.809762	0.000171	P91430	171968	WBGene00020184			0.955	COL120_L4440_vs_COL120_col120
ZK1073.1	down	0.810291	-0.000382	O02485	181689	WBGene00014213			0.955	COL120_L4440_vs_COL120_col120
erp-44.2	up	0.810425	0.000231	Q17688	177572	WBGene00015510			0.955	COL120_L4440_vs_COL120_col120
set-9	down	0.811265	-0.000167	O44498	177196	WBGene00017482			0.955	COL120_L4440_vs_COL120_col120
set-26	down	0.811265	-0.000167	Q9U263	178463	WBGene00013106			0.955	COL120_L4440_vs_COL120_col120
K02F3.2	up	0.813613	0.000159	Q21153	175242	WBGene00019326			0.955	COL120_L4440_vs_COL120_col120
lmn-1	down	0.815587	-0.00034	Q21443	172687	WBGene00003052			0.955	COL120_L4440_vs_COL120_col120
atad-3	down	0.816112	-0.000224	Q20748	174590	WBGene00010015			0.955	COL120_L4440_vs_COL120_col120
atp-1	up	0.816775	0.000148	Q9XXK1	173134	WBGene00010419			0.956	COL120_L4440_vs_COL120_col120
mrps-7	up	0.817731	0.000226	Q95Q11	190379	WBGene00013324			0.956	COL120_L4440_vs_COL120_col120
C36C5.12	up	0.818958	0.000164	O16406	183268	WBGene00016481			0.956	COL120_L4440_vs_COL120_col120
gst-42	down	0.819256	-0.000167	Q18938	183911	WBGene00001790			0.956	COL120_L4440_vs_COL120_col120
tomm-40	down	0.820454	-0.000271	Q18090	174431	WBGene00007686			0.956	COL120_L4440_vs_COL120_col120
ran-1	down	0.820681	-0.000186	O17915	176503	WBGene00004302			0.956	COL120_L4440_vs_COL120_col120
skr-1	down	0.821053	-0.000219	G5ECU1	172775	WBGene00004807			0.956	COL120_L4440_vs_COL120_col120
vha-11	up	0.821558	0.000357	Q9XXU9	177017	WBGene00006920			0.956	COL120_L4440_vs_COL120_col120
coq-8	up	0.821661	0.000193	Q18486	175647	WBGene00000767			0.956	COL120_L4440_vs_COL120_col120
spg-7	up	0.821694	0.000183	Q9N3T5	171915	WBGene00004978			0.956	COL120_L4440_vs_COL120_col120
rpl-43	up	0.823289	0.000508	Q9U2A8	175070	WBGene00004456			0.956	COL120_L4440_vs_COL120_col120
ifa-4	up	0.824678	0.000183	P90900	180765	WBGene00002052			0.956	COL120_L4440_vs_COL120_col120
gst-36	up	0.825309	0.000366	Q09607	187645	WBGene00001784			0.956	COL120_L4440_vs_COL120_col120
dpy-21	down	0.826844	-0.000398	Q9GRZ3	180176	WBGene00001080			0.956	COL120_L4440_vs_COL120_col120
rla-0	up	0.8273	0.000135	Q93572	172943	WBGene00004408			0.956	COL120_L4440_vs_COL120_col120
T03F6.3	up	0.82803	0.000338	Q9XVJ2	176760	WBGene00011399			0.956	COL120_L4440_vs_COL120_col120
pfn-1	down	0.828081	-0.000137	Q9XW16	173161	WBGene00003989			0.956	COL120_L4440_vs_COL120_col120
cysl-3	down	0.828524	-0.000351	O01592	259617	WBGene00019962			0.956	COL120_L4440_vs_COL120_col120
fum-1	up	0.829192	0.000183	O17214	176059	WBGene00001503			0.956	COL120_L4440_vs_COL120_col120
ssup-72	down	0.829436	-0.000193	Q22453	188472	WBGene00020480			0.956	COL120_L4440_vs_COL120_col120
kup-1	up	0.830507	0.000136	P34705	179651	WBGene00002241			0.957	COL120_L4440_vs_COL120_col120
nas-20	up	0.830516	0.000136	Q22396	188420	WBGene00003539	Nematode-specific matrisome-associated	ECM Regulators	0.957	COL120_L4440_vs_COL120_col120
mpst-1	down	0.830551	-0.000331	O17730	179617	WBGene00008409			0.957	COL120_L4440_vs_COL120_col120
C16C10.2	up	0.830901	0.000136	Q09462	175536	WBGene00007623			0.957	COL120_L4440_vs_COL120_col120
rps-15	up	0.831337	0.000415	Q9XVP0	172693	WBGene00004484			0.957	COL120_L4440_vs_COL120_col120
eas-1	up	0.831369	0.000135	Q20263	173819	WBGene00018270			0.957	COL120_L4440_vs_COL120_col120
ppfr-1	up	0.83173	0.000136	G5ECH5	172761	WBGene00008878			0.957	COL120_L4440_vs_COL120_col120
sqt-3	up	0.831761	0.000135	P08124	179693	WBGene00005018	Nematode-specific core matrisome	Cuticular Collagens	0.957	COL120_L4440_vs_COL120_col120
hil-5	up	0.831906	0.000135	O01833	172242	WBGene00001856			0.957	COL120_L4440_vs_COL120_col120
tdo-2	up	0.833287	0.000133	Q09474	175836	WBGene00016201			0.957	COL120_L4440_vs_COL120_col120
ola-1	down	0.835088	-0.000228	P91917	173205	WBGene00012344			0.957	COL120_L4440_vs_COL120_col120
cpr-1	up	0.835288	0.000131	P25807	179637	WBGene00000781	Matrisome-associated	ECM Regulators	0.957	COL120_L4440_vs_COL120_col120
gyg-1	down	0.836268	-0.000255	H2KYQ5	180644	WBGene00006863			0.957	COL120_L4440_vs_COL120_col120
toe-1	up	0.837067	0.000132	Q23495	173779	WBGene00022739			0.957	COL120_L4440_vs_COL120_col120
cyn-6	up	0.83802	0.000321	P52014	175231	WBGene00000882			0.957	COL120_L4440_vs_COL120_col120
K01G5.5	up	0.841022	0.000446	O17919	176504	WBGene00010478			0.957	COL120_L4440_vs_COL120_col120
K05C4.2	up	0.842165	0.000183	Q9XUU9	173335	WBGene00010579			0.957	COL120_L4440_vs_COL120_col120
unc-112	down	0.842494	-0.000212	Q18685	179972	WBGene00006836			0.957	COL120_L4440_vs_COL120_col120
qars-1	down	0.84282	-0.000314	O62431	178415	WBGene00001336			0.957	COL120_L4440_vs_COL120_col120
	up	0.843703	0.000135	P34431					0.957	COL120_L4440_vs_COL120_col120
mars-1	down	0.84382	-0.000232	Q20970	178089	WBGene00003415			0.957	COL120_L4440_vs_COL120_col120
mdh-2	up	0.84411	0.000127	O02640	175936	WBGene00003162			0.957	COL120_L4440_vs_COL120_col120
kin-10	down	0.844359	-0.000271	P28548	172610	WBGene00002196			0.957	COL120_L4440_vs_COL120_col120
emr-1	down	0.845052	-0.000208	O01971	171752	WBGene00001309			0.958	COL120_L4440_vs_COL120_col120
F52B11.2	up	0.845601	0.000282	Q9XUE6	178364	WBGene00009925			0.958	COL120_L4440_vs_COL120_col120
rpl-1	up	0.845693	0.000319	Q9N4I4	171853	WBGene00004412			0.958	COL120_L4440_vs_COL120_col120
eif-2A	up	0.847762	0.000355	Q19052	174606	WBGene00008480			0.958	COL120_L4440_vs_COL120_col120
act-4	up	0.848277	0.000123	P10986	180767	WBGene00000066			0.958	COL120_L4440_vs_COL120_col120
pgk-1	up	0.848443	0.000202	P91427	171965	WBGene00020185			0.958	COL120_L4440_vs_COL120_col120
klc-2	up	0.848656	0.00034	P46822	178942	WBGene00002215			0.958	COL120_L4440_vs_COL120_col120
C37C3.18	down	0.850194	-0.000304	Q22918	36804988	NA			0.958	COL120_L4440_vs_COL120_col120
C37C3.2	down	0.850194	-0.000304	Q22918	179165	WBGene00016496			0.958	COL120_L4440_vs_COL120_col120
C05D11.1	up	0.851088	0.00036	P48053	175914	WBGene00015481			0.958	COL120_L4440_vs_COL120_col120
his-1	up	0.851325	0.000258	P62784	191667, 191667, 191667, 191667, 191667, 191667, 191667, 191667, 191667, 191667, 191667, 191667, 191667, 191667, 191667, 191667	WBGene00001875, WBGene00001879, WBGene00001884, WBGene00001888, WBGene00001892, WBGene00001900, WBGene00001902, WBGene00001905, WBGene00001911, WBGene00001912, WBGene00001920, WBGene00001924, WBGene00001930, WBGene00001934, WBGene00001938, WBGene00001941			0.958	COL120_L4440_vs_COL120_col120
his-10	up	0.851325	0.000258	P62784	191671, 191671, 191671	WBGene00001884, WBGene00001888, WBGene00001900			0.958	COL120_L4440_vs_COL120_col120
his-14	up	0.851325	0.000258	P62784	175027, 175027, 175027	WBGene00001884, WBGene00001888, WBGene00001900			0.958	COL120_L4440_vs_COL120_col120
his-18	up	0.851325	0.000258	P62784	179267, 179267, 179267, 179267, 179267, 179267, 179267, 179267, 179267, 179267, 179267, 179267, 179267, 179267, 179267, 179267	WBGene00001875, WBGene00001879, WBGene00001884, WBGene00001888, WBGene00001892, WBGene00001900, WBGene00001902, WBGene00001905, WBGene00001911, WBGene00001912, WBGene00001920, WBGene00001924, WBGene00001930, WBGene00001934, WBGene00001938, WBGene00001941			0.958	COL120_L4440_vs_COL120_col120
his-26	up	0.851325	0.000258	P62784	175032, 175032, 175032	WBGene00001884, WBGene00001888, WBGene00001900			0.958	COL120_L4440_vs_COL120_col120
his-28	up	0.851325	0.000258	P62784	179264, 179264	WBGene00001902, WBGene00001924			0.958	COL120_L4440_vs_COL120_col120
his-31	up	0.851325	0.000258	P62784	191677, 191677, 191677, 191677, 191677, 191677, 191677, 191677, 191677, 191677, 191677, 191677, 191677, 191677, 191677, 191677	WBGene00001875, WBGene00001879, WBGene00001884, WBGene00001888, WBGene00001892, WBGene00001900, WBGene00001902, WBGene00001905, WBGene00001911, WBGene00001912, WBGene00001920, WBGene00001924, WBGene00001930, WBGene00001934, WBGene00001938, WBGene00001941			0.958	COL120_L4440_vs_COL120_col120
his-37	up	0.851325	0.000258	P62784	179341, 179341, 179341, 179341, 179341, 179341, 179341, 179341, 179341, 179341, 179341, 179341, 179341, 179341, 179341, 179341	WBGene00001875, WBGene00001879, WBGene00001884, WBGene00001888, WBGene00001892, WBGene00001900, WBGene00001902, WBGene00001905, WBGene00001911, WBGene00001912, WBGene00001920, WBGene00001924, WBGene00001930, WBGene00001934, WBGene00001938, WBGene00001941			0.958	COL120_L4440_vs_COL120_col120
his-38	up	0.851325	0.000258	P62784	191680, 191680, 191680, 191680, 191680, 191680, 191680, 191680, 191680, 191680, 191680, 191680, 191680, 191680, 191680, 191680	WBGene00001875, WBGene00001879, WBGene00001884, WBGene00001888, WBGene00001892, WBGene00001900, WBGene00001902, WBGene00001905, WBGene00001911, WBGene00001912, WBGene00001920, WBGene00001924, WBGene00001930, WBGene00001934, WBGene00001938, WBGene00001941			0.958	COL120_L4440_vs_COL120_col120
his-46	up	0.851325	0.000258	P62784	178050, 178050	WBGene00001920, WBGene00001930			0.958	COL120_L4440_vs_COL120_col120
his-5	up	0.851325	0.000258	P62784	179233, 179233, 179233, 179233, 179233, 179233, 179233, 179233, 179233, 179233, 179233, 179233, 179233, 179233, 179233, 179233	WBGene00001875, WBGene00001879, WBGene00001884, WBGene00001888, WBGene00001892, WBGene00001900, WBGene00001902, WBGene00001905, WBGene00001911, WBGene00001912, WBGene00001920, WBGene00001924, WBGene00001930, WBGene00001934, WBGene00001938, WBGene00001941			0.958	COL120_L4440_vs_COL120_col120
his-50	up	0.851325	0.000258	P62784	179260, 179260	WBGene00001902, WBGene00001924			0.958	COL120_L4440_vs_COL120_col120
his-56	up	0.851325	0.000258	P62784	178055, 178055	WBGene00001920, WBGene00001930			0.958	COL120_L4440_vs_COL120_col120
his-60	up	0.851325	0.000258	P62784	177522, 177522, 177522, 177522, 177522, 177522, 177522, 177522, 177522, 177522, 177522, 177522, 177522, 177522, 177522, 177522	WBGene00001875, WBGene00001879, WBGene00001884, WBGene00001888, WBGene00001892, WBGene00001900, WBGene00001902, WBGene00001905, WBGene00001911, WBGene00001912, WBGene00001920, WBGene00001924, WBGene00001930, WBGene00001934, WBGene00001938, WBGene00001941			0.958	COL120_L4440_vs_COL120_col120
his-64	up	0.851325	0.000258	P62784	178066	WBGene00001938			0.958	COL120_L4440_vs_COL120_col120
his-67	up	0.851325	0.000258	P62784	188792, 188792, 188792, 188792, 188792, 188792, 188792, 188792, 188792, 188792, 188792, 188792, 188792, 188792, 188792, 188792	WBGene00001875, WBGene00001879, WBGene00001884, WBGene00001888, WBGene00001892, WBGene00001900, WBGene00001902, WBGene00001905, WBGene00001911, WBGene00001912, WBGene00001920, WBGene00001924, WBGene00001930, WBGene00001934, WBGene00001938, WBGene00001941			0.958	COL120_L4440_vs_COL120_col120
his-11	up	0.852391	0.000269	P04255	175029, 175029	WBGene00001889, WBGene00001918			0.958	COL120_L4440_vs_COL120_col120
his-15	up	0.852391	0.000269	P04255	175026, 175026	WBGene00001889, WBGene00001918			0.958	COL120_L4440_vs_COL120_col120
his-29	up	0.852391	0.000269	P04255	185332, 185332	WBGene00001903, WBGene00001908			0.958	COL120_L4440_vs_COL120_col120
his-34	up	0.852391	0.000269	P04255	191679, 191679	WBGene00001903, WBGene00001908			0.958	COL120_L4440_vs_COL120_col120
his-44	up	0.852391	0.000269	P04255	175033, 175033	WBGene00001889, WBGene00001918			0.958	COL120_L4440_vs_COL120_col120
his-41	up	0.852391	0.000269	Q27484	179340	WBGene00001915			0.958	COL120_L4440_vs_COL120_col120
his-48	up	0.852391	0.000269	Q27876	178049	WBGene00001922			0.958	COL120_L4440_vs_COL120_col120
his-58	up	0.852391	0.000269	Q27876	186251, 186251	WBGene00001932, WBGene00001940			0.958	COL120_L4440_vs_COL120_col120
his-62	up	0.852391	0.000269	Q27876	186326	WBGene00001936			0.958	COL120_L4440_vs_COL120_col120
his-66	up	0.852391	0.000269	Q27876	186670, 186670	WBGene00001932, WBGene00001940			0.958	COL120_L4440_vs_COL120_col120
his-20	up	0.852391	0.000269	Q27894	191675, 191675, 191675	WBGene00001894, WBGene00001896, WBGene00001926			0.958	COL120_L4440_vs_COL120_col120
his-22	up	0.852391	0.000269	Q27894	179266, 179266, 179266	WBGene00001894, WBGene00001896, WBGene00001926			0.958	COL120_L4440_vs_COL120_col120
his-4	up	0.852391	0.000269	Q27894	180072	WBGene00001878			0.958	COL120_L4440_vs_COL120_col120
his-52	up	0.852391	0.000269	Q27894	179262, 179262, 179262	WBGene00001894, WBGene00001896, WBGene00001926			0.958	COL120_L4440_vs_COL120_col120
his-54	up	0.852391	0.000269	Q27894	184117	WBGene00001928			0.958	COL120_L4440_vs_COL120_col120
his-8	up	0.852391	0.000269	Q27894	191670, 191670, 191670, 191670, 191670	WBGene00001878, WBGene00001882, WBGene00001894, WBGene00001896, WBGene00001926			0.958	COL120_L4440_vs_COL120_col120
spr-2	up	0.85266	0.000231	Q18240	177704	WBGene00005007			0.958	COL120_L4440_vs_COL120_col120
ifc-2	down	0.853329	-0.000217	Q21067	180414	WBGene00002056			0.958	COL120_L4440_vs_COL120_col120
rack-1	up	0.854635	0.000146	Q21215	177895	WBGene00010556			0.958	COL120_L4440_vs_COL120_col120
nra-2	up	0.855306	0.000134	A5JYX8	172803	WBGene00011488			0.958	COL120_L4440_vs_COL120_col120
rpb-5	up	0.856041	0.000288	Q9N5K2	172412	WBGene00019246			0.958	COL120_L4440_vs_COL120_col120
fzo-1	up	0.856348	0.000162	Q23424	173990	WBGene00001509			0.958	COL120_L4440_vs_COL120_col120
wago-4	down	0.85643	-0.000281	O62275	174932	WBGene00010263			0.958	COL120_L4440_vs_COL120_col120
F46H5.3	up	0.857036	0.000111	Q10454	180986	WBGene00018519			0.958	COL120_L4440_vs_COL120_col120
ndx-9	down	0.857306	-0.000209	Q19427	177996	WBGene00003586			0.958	COL120_L4440_vs_COL120_col120
rpl-7A	up	0.857408	0.000192	Q966C6	177203	WBGene00004419			0.958	COL120_L4440_vs_COL120_col120
pbs-3	down	0.85941	-0.000263	Q23237	173858	WBGene00003949			0.958	COL120_L4440_vs_COL120_col120
glh-1	up	0.860009	0.000209	P34689	172414	WBGene00001598			0.959	COL120_L4440_vs_COL120_col120
smo-1	up	0.86098	0.000161	P55853	266820	WBGene00004888			0.959	COL120_L4440_vs_COL120_col120
arl-1	down	0.861185	-0.000123	Q20758	174375	WBGene00000187			0.959	COL120_L4440_vs_COL120_col120
rsp-1	up	0.861549	0.000349	Q23121	174748	WBGene00004698			0.959	COL120_L4440_vs_COL120_col120
Y18D10A.9	up	0.863495	0.000134	Q9XW12	173152	WBGene00012479			0.959	COL120_L4440_vs_COL120_col120
pbs-6	down	0.864077	-0.000376	P34286	176161	WBGene00003952			0.959	COL120_L4440_vs_COL120_col120
arx-6	up	0.864439	0.000296	P58798	175650	WBGene00000204			0.959	COL120_L4440_vs_COL120_col120
dlat-1	up	0.864522	0.000214	Q19749	179945	WBGene00009082			0.959	COL120_L4440_vs_COL120_col120
ule-4	down	0.866306	-0.000553	O62053	178331	WBGene00007458			0.959	COL120_L4440_vs_COL120_col120
eif-3.F	down	0.86706	-0.000152	Q18967	174478	WBGene00001229			0.959	COL120_L4440_vs_COL120_col120
rab-6.2	up	0.867297	0.000203	Q22782	181759	WBGene00004270			0.959	COL120_L4440_vs_COL120_col120
gpd-3	up	0.86746	0.000103	P17330	180601	WBGene00001685			0.959	COL120_L4440_vs_COL120_col120
uev-1	up	0.869238	0.00017	O45495	173347	WBGene00006730			0.959	COL120_L4440_vs_COL120_col120
srpa-72	up	0.872047	0.000262	P91240	173625	WBGene00017245			0.959	COL120_L4440_vs_COL120_col120
sds-22	down	0.872458	-0.000218	P45969	174266	WBGene00011637			0.959	COL120_L4440_vs_COL120_col120
mev-1	down	0.872628	-0.000116	P41956	260040	WBGene00003225			0.959	COL120_L4440_vs_COL120_col120
pat-4	down	0.874095	-0.000288	Q9TZC4	175175	WBGene00003931			0.959	COL120_L4440_vs_COL120_col120
app-1	down	0.874903	-0.000187	O44750	172118	WBGene00000155			0.959	COL120_L4440_vs_COL120_col120
gas-1	up	0.877239	0.000387	Q93873	181646	WBGene00001520			0.96	COL120_L4440_vs_COL120_col120
clec-88	down	0.879088	-0.000218	Q86NG3	174056	WBGene00019606	Matrisome-associated	ECM-affiliated	0.96	COL120_L4440_vs_COL120_col120
cif-1	down	0.879141	-0.000189	Q94261	177236	WBGene00019543			0.96	COL120_L4440_vs_COL120_col120
rpl-5	up	0.880444	9.97e-05	P49405	174371	WBGene00004416			0.96	COL120_L4440_vs_COL120_col120
hphd-1	down	0.880497	-0.000276	Q9U2M4	174942	WBGene00012608			0.96	COL120_L4440_vs_COL120_col120
adss-1	down	0.881689	-0.000186	P91134	178872	WBGene00016509			0.96	COL120_L4440_vs_COL120_col120
upp-1	up	0.882242	9.57e-05	Q23588	176077	WBGene00022817			0.96	COL120_L4440_vs_COL120_col120
mog-5	up	0.882673	0.000134	Q09530	173920	WBGene00003393			0.96	COL120_L4440_vs_COL120_col120
cct-6	down	0.882924	-0.000243	P46550	175819	WBGene00000381			0.96	COL120_L4440_vs_COL120_col120
frg-1	up	0.883538	0.000114	O18282	176719	WBGene00014177			0.96	COL120_L4440_vs_COL120_col120
uaf-1	down	0.883717	-0.000234	P90978	175270	WBGene00006697			0.96	COL120_L4440_vs_COL120_col120
unc-15	up	0.883815	0.000114	P10567	172491	WBGene00006754			0.96	COL120_L4440_vs_COL120_col120
tct-1	up	0.885822	8.53e-05	Q93573	172944	WBGene00009122			0.96	COL120_L4440_vs_COL120_col120
cmd-1	down	0.886375	-0.000131	O16305	178614	WBGene00000552			0.96	COL120_L4440_vs_COL120_col120
ZK632.4	up	0.887383	0.000139	P34650	176388	WBGene00014013			0.96	COL120_L4440_vs_COL120_col120
ftt-2	down	0.887831	-0.000241	Q20655	181348	WBGene00001502			0.96	COL120_L4440_vs_COL120_col120
snr-1	up	0.888589	0.00013	Q17348	178483	WBGene00004914			0.96	COL120_L4440_vs_COL120_col120
ogdh-1	down	0.891535	-0.000359	O61199	177235	WBGene00020679			0.961	COL120_L4440_vs_COL120_col120
eef-1A.1	up	0.892134	8.5e-05	P53013	175975	WBGene00001168			0.961	COL120_L4440_vs_COL120_col120
eef-1A.2	up	0.892134	8.5e-05	P53013	181044	WBGene00001169			0.961	COL120_L4440_vs_COL120_col120
glt-1	down	0.89279	-8.99e-05	Q10901	180641	WBGene00001620			0.961	COL120_L4440_vs_COL120_col120
vha-1	up	0.893145	0.000232	Q21898	176383	WBGene00006910			0.961	COL120_L4440_vs_COL120_col120
acn-1	down	0.895868	-9.07e-05	Q18581	180780	WBGene00000039	Matrisome-associated	ECM Regulators	0.961	COL120_L4440_vs_COL120_col120
ucr-1	up	0.897219	8.26e-05	P98080	175772	WBGene00018963			0.961	COL120_L4440_vs_COL120_col120
snrp-200	up	0.897327	0.000194	Q9U2G0	174901	WBGene00012896			0.961	COL120_L4440_vs_COL120_col120
npp-10	down	0.897722	-0.000136	G5EEH9	175852	WBGene00003796			0.961	COL120_L4440_vs_COL120_col120
enol-1	down	0.898004	-8.58e-05	Q27527	174423	WBGene00011884			0.961	COL120_L4440_vs_COL120_col120
rpl-11.1	down	0.898075	-0.00014	Q94300	178778	WBGene00004422			0.961	COL120_L4440_vs_COL120_col120
eef-2	down	0.898113	-0.000214	P29691	172743	WBGene00001167			0.961	COL120_L4440_vs_COL120_col120
eif-6	down	0.902347	-0.000145	O62106	173169	WBGene00001234			0.961	COL120_L4440_vs_COL120_col120
lys-7	up	0.902362	0.000147	O16202	178772	WBGene00003096			0.961	COL120_L4440_vs_COL120_col120
rpt-5	up	0.90259	0.000118	O76371	172238	WBGene00004505			0.961	COL120_L4440_vs_COL120_col120
col-12	up	0.903176	0.000124	P20630	179453	WBGene00000601	Nematode-specific core matrisome	Cuticular Collagens	0.961	COL120_L4440_vs_COL120_col120
col-13	up	0.903176	0.000124	P20631	179452	WBGene00000602	Nematode-specific core matrisome	Cuticular Collagens	0.961	COL120_L4440_vs_COL120_col120
cyd-1	up	0.903691	0.000108	Q9U2M5	174941	WBGene00000870			0.961	COL120_L4440_vs_COL120_col120
hsp-60	down	0.903822	-0.0001	P50140	175316	WBGene00002025			0.961	COL120_L4440_vs_COL120_col120
lin-53	down	0.905424	-0.000234	P90916	172802	WBGene00003036			0.961	COL120_L4440_vs_COL120_col120
cpr-6	up	0.906846	0.000211	P43510	180931	WBGene00000786	Matrisome-associated	ECM Regulators	0.961	COL120_L4440_vs_COL120_col120
unc-27	down	0.907293	-0.000177	Q9GYF1	181124	WBGene00006764			0.961	COL120_L4440_vs_COL120_col120
C18H9.3	down	0.909096	-0.000189	Q09237	174103	WBGene00016002			0.962	COL120_L4440_vs_COL120_col120
ddp-1	down	0.909269	-9.34e-05	Q9N408	175331	WBGene00000941			0.962	COL120_L4440_vs_COL120_col120
cdc-48.2	down	0.909839	-0.000199	P54812	174309	WBGene00008053			0.962	COL120_L4440_vs_COL120_col120
lonp-1	down	0.910398	-8.28e-05	O44952	172966	WBGene00016391			0.962	COL120_L4440_vs_COL120_col120
let-92	down	0.911576	-0.000181	G5EGK8	178117	WBGene00002363			0.962	COL120_L4440_vs_COL120_col120
gba-4	down	0.912522	-7.75e-05	Q9UB00	177314	WBGene00021160			0.962	COL120_L4440_vs_COL120_col120
mlc-4	up	0.913507	0.000158	Q09510	175440	WBGene00003372			0.962	COL120_L4440_vs_COL120_col120
ZK1307.1	down	0.914517	-0.000189	Q09359	174519	WBGene00014244			0.962	COL120_L4440_vs_COL120_col120
rpl-11.2	up	0.916022	8.42e-05	Q19162	180535	WBGene00004423			0.962	COL120_L4440_vs_COL120_col120
F26H9.5	down	0.9165	-0.000129	P91856	172756	WBGene00009177			0.962	COL120_L4440_vs_COL120_col120
hsp-1	up	0.918411	6.06e-05	P09446	178507	WBGene00002005			0.962	COL120_L4440_vs_COL120_col120
rpl-3	up	0.919054	0.000202	P50880	175501	WBGene00004414			0.962	COL120_L4440_vs_COL120_col120
ND5	up	0.919724	6.84e-05	P24896	2565703	WBGene00010967			0.962	COL120_L4440_vs_COL120_col120
mac-1	down	0.920348	-7.29e-05	Q9NAG4	174974	WBGene00003119			0.962	COL120_L4440_vs_COL120_col120
vha-13	down	0.921117	-9.99e-05	Q9XW92	3564970	WBGene00013025			0.962	COL120_L4440_vs_COL120_col120
nol-56	up	0.921187	0.000184	Q21276	179442	WBGene00010627			0.962	COL120_L4440_vs_COL120_col120
ifa-1	down	0.922315	-8.41e-05	P90901	181316	WBGene00002050			0.962	COL120_L4440_vs_COL120_col120
gpb-1	up	0.923039	0.000134	P17343	174803	WBGene00001679			0.962	COL120_L4440_vs_COL120_col120
rps-6	down	0.923311	-0.000113	Q9NEN6	173260	WBGene00004475			0.962	COL120_L4440_vs_COL120_col120
sodh-1	down	0.924218	-0.000249	Q17334	179627	WBGene00010790			0.962	COL120_L4440_vs_COL120_col120
cul-1	down	0.924222	-0.000133	Q17389	176466	WBGene00000836			0.962	COL120_L4440_vs_COL120_col120
F02A9.10	up	0.924393	0.000171	P34385	176285	WBGene00008514			0.962	COL120_L4440_vs_COL120_col120
eif-3.H	down	0.925167	-0.000136	O01974	172044	WBGene00001231			0.962	COL120_L4440_vs_COL120_col120
wdr-4	down	0.925222	-0.000198	Q23232	190860	WBGene00022420			0.962	COL120_L4440_vs_COL120_col120
C29G2.6	up	0.925793	0.000142	O16887	183035	WBGene00016234			0.962	COL120_L4440_vs_COL120_col120
dbt-1	up	0.927566	0.000214	Q23571	174279	WBGene00014054			0.963	COL120_L4440_vs_COL120_col120
rpl-13	up	0.927629	5.83e-05	P91128	171949	WBGene00004425			0.963	COL120_L4440_vs_COL120_col120
phb-1	down	0.928003	-5.56e-05	Q9BKU4	171768	WBGene00004014			0.963	COL120_L4440_vs_COL120_col120
mup-2	down	0.928362	-0.000191	Q27371	180914	WBGene00003495			0.963	COL120_L4440_vs_COL120_col120
sti-1	up	0.928365	0.000123	O16259	178587	WBGene00019983			0.963	COL120_L4440_vs_COL120_col120
inx-3	down	0.92921	-5.8e-05	Q19746	180866	WBGene00002125			0.963	COL120_L4440_vs_COL120_col120
T19H12.2	down	0.931178	-9.06e-05	O01615	178881	WBGene00020588			0.963	COL120_L4440_vs_COL120_col120
ttr-2	down	0.931829	-0.000214	P34500	176403	WBGene00010539			0.963	COL120_L4440_vs_COL120_col120
nubp-1	up	0.933667	0.000108	Q93459	172868	WBGene00008664			0.963	COL120_L4440_vs_COL120_col120
maph-1.1	up	0.933669	0.0001	P91859	173357	WBGene00009306			0.963	COL120_L4440_vs_COL120_col120
E02H1.6	down	0.93496	-9.41e-05	Q09527	174511	WBGene00008458			0.963	COL120_L4440_vs_COL120_col120
ostd-1	up	0.936226	5.3e-05	P91390	172208	WBGene00019693			0.963	COL120_L4440_vs_COL120_col120
pbs-4	up	0.936654	9.01e-05	P91477	171975	WBGene00003950			0.963	COL120_L4440_vs_COL120_col120
lys-2	down	0.937062	-0.000155	O62416	179429	WBGene00003091			0.963	COL120_L4440_vs_COL120_col120
B0303.3	down	0.938117	-5.75e-05	P34255	176216	WBGene00015125			0.963	COL120_L4440_vs_COL120_col120
nog-1	down	0.93925	-0.000101	O44411	176863	WBGene00020297			0.963	COL120_L4440_vs_COL120_col120
tofu-6	down	0.940212	-0.000179	Q09293	24104386	WBGene00017132			0.963	COL120_L4440_vs_COL120_col120
csn-4	up	0.941082	5.65e-05	Q9N359	176927	WBGene00000816			0.963	COL120_L4440_vs_COL120_col120
ech-6	down	0.941752	-4.62e-05	P34559	176376	WBGene00001155			0.963	COL120_L4440_vs_COL120_col120
lap-2	down	0.943301	-4.34e-05	Q27245	179790	WBGene00002250			0.963	COL120_L4440_vs_COL120_col120
unc-78	up	0.944314	0.000103	Q11176	180631	WBGene00006810			0.963	COL120_L4440_vs_COL120_col120
ttx-7	up	0.946179	0.000101	Q19420	172477	WBGene00008765			0.964	COL120_L4440_vs_COL120_col120
vit-6	up	0.946417	4.44e-05	P18948	177619	WBGene00006930			0.964	COL120_L4440_vs_COL120_col120
otub-1	down	0.947104	-5.75e-05	Q9XVR6	3565820	WBGene00007718			0.964	COL120_L4440_vs_COL120_col120
cct-5	up	0.947652	6.52e-05	P47209	175588	WBGene00000380			0.964	COL120_L4440_vs_COL120_col120
eif-3.L	down	0.947919	-6.98e-05	Q95QW0	24104220	WBGene00015920			0.964	COL120_L4440_vs_COL120_col120
pacs-1	up	0.94808	7.73e-05	Q10457	173772	WBGene00015116			0.964	COL120_L4440_vs_COL120_col120
myo-2	up	0.948209	0.000139	P12845	181404	WBGene00003514			0.964	COL120_L4440_vs_COL120_col120
pat-2	down	0.949394	-5.96e-05	P34446	176240	WBGene00003929			0.964	COL120_L4440_vs_COL120_col120
col-10	up	0.949728	0.000124	Q17460	179298	WBGene00000599	Nematode-specific core matrisome	Cuticular Collagens	0.964	COL120_L4440_vs_COL120_col120
sod-2	up	0.950799	4.11e-05	P31161	172632	WBGene00004931			0.964	COL120_L4440_vs_COL120_col120
cpg-2	down	0.951456	-0.00011	P41996	175991	WBGene00015102	Nematode-specific core matrisome	Proteoglycans	0.964	COL120_L4440_vs_COL120_col120
ruvb-1	down	0.952891	-9.05e-05	O17607	179388	WBGene00007784			0.964	COL120_L4440_vs_COL120_col120
sip-1	down	0.953509	-3.72e-05	Q20363	176471	WBGene00004798			0.964	COL120_L4440_vs_COL120_col120
mel-32	down	0.953649	-4.96e-05	P50432	175915	WBGene00003214			0.964	COL120_L4440_vs_COL120_col120
tin-13	up	0.953656	5.1e-05	O45319	172686	WBGene00006574			0.964	COL120_L4440_vs_COL120_col120
aldo-2	up	0.953998	3.67e-05	P46563	175827	WBGene00017166			0.964	COL120_L4440_vs_COL120_col120
far-2	up	0.954507	3.75e-05	P34383	176284	WBGene00001386			0.964	COL120_L4440_vs_COL120_col120
cnx-1	up	0.954832	8.93e-05	P34652	176390	WBGene00000567			0.964	COL120_L4440_vs_COL120_col120
lon-8	down	0.954911	-6.17e-05	G5EGH7	190397	WBGene00013352	Nematode-specific matrisome-associated	Secreted Factors	0.964	COL120_L4440_vs_COL120_col120
pfd-5	down	0.955595	-7.08e-05	Q21993	176013	WBGene00020112			0.964	COL120_L4440_vs_COL120_col120
acdh-10	up	0.956739	7.12e-05	Q22347	24104866	WBGene00020366			0.964	COL120_L4440_vs_COL120_col120
vit-5	up	0.95709	3.47e-05	P06125	180630	WBGene00006929			0.964	COL120_L4440_vs_COL120_col120
pfn-2	down	0.959502	-4.71e-05	Q20025	180808	WBGene00003990			0.964	COL120_L4440_vs_COL120_col120
mua-6	up	0.960878	3.33e-05	O02365	181698	WBGene00003485			0.964	COL120_L4440_vs_COL120_col120
pgp-1	down	0.960926	-0.00011	P34712	178215	WBGene00003995			0.964	COL120_L4440_vs_COL120_col120
dcs-1	down	0.960965	-4.7e-05	G5EFS4	180315	WBGene00000940			0.964	COL120_L4440_vs_COL120_col120
eif-2Bgamma	up	0.962436	3.11e-05	P80361	174138	WBGene00004090			0.964	COL120_L4440_vs_COL120_col120
cor-1	up	0.962511	4.23e-05	Q21624	176440	WBGene00000768			0.964	COL120_L4440_vs_COL120_col120
ifp-1	up	0.963047	6.77e-05	Q09501	181182	WBGene00002067			0.964	COL120_L4440_vs_COL120_col120
rpl-7	up	0.966368	5.1e-05	O01802	171602	WBGene00004418			0.965	COL120_L4440_vs_COL120_col120
tppp-1	down	0.966456	-5.18e-05	P91127	171948	WBGene00016321			0.965	COL120_L4440_vs_COL120_col120
unc-85	down	0.967259	-6.71e-05	Q19326	173809	WBGene00006817			0.965	COL120_L4440_vs_COL120_col120
mrpl-41	down	0.96793	-3.51e-05	P90993	173415	WBGene00015185			0.965	COL120_L4440_vs_COL120_col120
emb-9	down	0.969372	-3.99e-05	P17139	176314	WBGene00001263	Core matrisome	Collagens	0.965	COL120_L4440_vs_COL120_col120
atp-2	up	0.969968	2.85e-05	P46561	175716	WBGene00000229			0.965	COL120_L4440_vs_COL120_col120
ubxn-3	down	0.97002	-3.53e-05	H2L056	173407	WBGene00018586			0.965	COL120_L4440_vs_COL120_col120
F13E6.1	down	0.970986	-5.86e-05	P55326	181265	WBGene00008745			0.965	COL120_L4440_vs_COL120_col120
pas-6	down	0.973844	-3.94e-05	O44156	178943	WBGene00003927			0.965	COL120_L4440_vs_COL120_col120
dhfr-1	down	0.97522	-3.74e-05	Q93341	172681	WBGene00007974			0.965	COL120_L4440_vs_COL120_col120
unc-87	down	0.975655	-2.19e-05	P37806	172397	WBGene00006819			0.965	COL120_L4440_vs_COL120_col120
mop-25.2	up	0.976605	3.39e-05	O18211	174527	WBGene00013140			0.965	COL120_L4440_vs_COL120_col120
B0001.4	up	0.976893	2.22e-05	Q17413	178160	WBGene00007089			0.965	COL120_L4440_vs_COL120_col120
mmcm-1	down	0.977235	-4.29e-05	Q23381	175503	WBGene00014202			0.965	COL120_L4440_vs_COL120_col120
pfd-3	up	0.977927	7.01e-05	O18054	173141	WBGene00006889			0.965	COL120_L4440_vs_COL120_col120
F32D1.5	up	0.97844	3.11e-05	O16294	178834	WBGene00017984			0.965	COL120_L4440_vs_COL120_col120
mrpl-45	up	0.980161	4.15e-05	Q95Y71	191044	WBGene00022493			0.965	COL120_L4440_vs_COL120_col120
dpy-30	up	0.981407	6.5e-05	Q10661	179671	WBGene00001088			0.965	COL120_L4440_vs_COL120_col120
hsp-3	up	0.9816	2.53e-05	P27420	180880	WBGene00002007			0.965	COL120_L4440_vs_COL120_col120
C44B7.5	down	0.982639	-3.89e-05	Q18594	174124	WBGene00016627			0.965	COL120_L4440_vs_COL120_col120
pfd-2	up	0.982891	2.07e-05	Q9N5M2	173768	WBGene00019220			0.965	COL120_L4440_vs_COL120_col120
F53F4.10	down	0.983491	-2.98e-05	Q20719	179850	WBGene00009992			0.965	COL120_L4440_vs_COL120_col120
ruvb-2	up	0.983991	2.98e-05	Q9GZH2	177458	WBGene00020687			0.965	COL120_L4440_vs_COL120_col120
pfd-1	up	0.984499	1.8e-05	Q17827	178021	WBGene00007443			0.965	COL120_L4440_vs_COL120_col120
let-60	down	0.986003	-2.32e-05	P22981	178104	WBGene00002335			0.965	COL120_L4440_vs_COL120_col120
mlc-3	down	0.987067	-3.11e-05	P53014	175768	WBGene00003371			0.966	COL120_L4440_vs_COL120_col120
sams-3	down	0.98897	-1.19e-05	P50305	177355	WBGene00015538			0.966	COL120_L4440_vs_COL120_col120
C26F1.3	down	0.989172	-1.01e-05	Q18232	179155	WBGene00016148			0.966	COL120_L4440_vs_COL120_col120
fgt-1	down	0.99029	-1.13e-05	O44827	173525	WBGene00019207			0.966	COL120_L4440_vs_COL120_col120
cyn-7	up	0.990761	7.14e-06	P52015	180027	WBGene00000883			0.966	COL120_L4440_vs_COL120_col120
F27D4.4	up	0.991877	1.29e-05	Q93618	172538	WBGene00009189			0.966	COL120_L4440_vs_COL120_col120
hsp-6	up	0.993165	1.13e-05	P11141	178873	WBGene00002010			0.966	COL120_L4440_vs_COL120_col120
daf-41	down	0.994159	-1.21e-05	Q23280	175727	WBGene00022599			0.966	COL120_L4440_vs_COL120_col120
mai-2	down	0.994615	-1.01e-05	O44441	177106	WBGene00015248			0.966	COL120_L4440_vs_COL120_col120
tomm-20	down	0.995219	-1.27e-05	Q19766	179691	WBGene00009092			0.966	COL120_L4440_vs_COL120_col120
cct-2	up	0.995476	6.82e-06	P47207	174421	WBGene00000378			0.966	COL120_L4440_vs_COL120_col120
ufm-1	up	0.996983	5.98e-06	P34661	176100	WBGene00044324			0.966	COL120_L4440_vs_COL120_col120
bcat-1	up	0.997138	4.93e-06	P54688	181423	WBGene00001149			0.966	COL120_L4440_vs_COL120_col120
T22D1.3	down	0.997241	-4.59e-06	Q9GZH3	177457	WBGene00020682			0.966	COL120_L4440_vs_COL120_col120
mppb-1	down	0.998828	-1.43e-06	Q23295	177725	WBGene00013880			0.966	COL120_L4440_vs_COL120_col120
hil-3	down	0.999	-7.58e-07	Q19743	181073	WBGene00001854			0.966	COL120_L4440_vs_COL120_col120
mrpl-49	up	0.999169	9.35e-07	Q21939	187809	WBGene00011247			0.966	COL120_L4440_vs_COL120_col120
Y94H6A.8	down	0.999719	-3.46e-07	Q9N2W7	177056	WBGene00022380			0.966	COL120_L4440_vs_COL120_col120

## Sheet: Fig3H_COL120col120_vs_N2col120
SYMBOL	Regulation	Pvalue	Ratio	UNIPROT	ENTREZ	ENSEMBL	division	category	adjusted Pvalue	Comparison: COL-120 overexpression on col-120(RNAi) vs WT on col-120(RNAi) at day 8	Significance (Pvalue < 0.1)
kin-3	up	0.00695779	0.00492	P18334	172978	WBGene00002191			1.78e-13	COL120_col120_vs_N2_col120	sign
fzy-1	up	0.0100683	0.00317	Q09373	266859	WBGene00001511			1.78e-13	COL120_col120_vs_N2_col120	sign			Source Data used for plot
C48B6.2	down	0.0135889	-0.00371	O01513	172420	WBGene00016740			4.22e-12	COL120_col120_vs_N2_col120	sign				COL120 EV vs col120i	COL120 col120i vs WT col-120i
exos-4.1	up	0.0224734	0.00277	Q17533	24105309	WBGene00007201			8.62e-10	COL120_col120_vs_N2_col120	sign			cpz-1	0.00459	-0.00294
clu-1	down	0.0288029	-0.00645	P34466	176341	WBGene00000550			8.91e-09	COL120_col120_vs_N2_col120	sign			epi-1	0.00332	-0.00415
T19B4.3	down	0.0321483	-0.00258	P91455	172232	WBGene00020557			2.21e-08	COL120_col120_vs_N2_col120	sign			cpr-4	0.0029	-0.0015
snb-1	down	0.0353974	-0.00237	O02495	266648	WBGene00004897			4.39e-08	COL120_col120_vs_N2_col120	sign			phy-2	0.00196	-0.00212
	up	0.0357628	0.00339	Q9U1X4					4.66e-08	COL120_col120_vs_N2_col120	sign			dpy-18	0.00169	-0.000724
npp-19	up	0.0415636	0.00405	Q09601	174663	WBGene00003805			1.61e-07	COL120_col120_vs_N2_col120	sign			asp-3	0.00159	9.91e-05
eif-2Bgamma	up	0.0424013	0.00212	P80361	174138	WBGene00004090			1.86e-07	COL120_col120_vs_N2_col120	sign			col-8	0.0014	-4.88e-05
Y54E10A.10	down	0.0440021	-0.0043	Q9N3F0	171892	WBGene00021830			2.38e-07	COL120_col120_vs_N2_col120	sign			unc-52	0.0013	-0.00223
cox-6A	down	0.047799	-0.00432	Q20779	175693	WBGene00006519			4.62e-07	COL120_col120_vs_N2_col120	sign			mig-6	0.00108	-0.00167
csn-3	up	0.0528231	0.00249	Q9N425	176834	WBGene00000815			9.82e-07	COL120_col120_vs_N2_col120	sign			lam-2	0.000674	-0.000381
mthf-1	down	0.0532386	-0.00342	Q17693	174254	WBGene00015512			1.04e-06	COL120_col120_vs_N2_col120	sign			cri-2	0.000432	-0.00159
ads-1	down	0.0571938	-0.00462	O45218	175192	WBGene00000081			1.81e-06	COL120_col120_vs_N2_col120	sign			cpr-6	0.000211	-0.000938
unc-32	down	0.0617068	-0.00325	P30628	176257	WBGene00006768			3.1e-06	COL120_col120_vs_N2_col120	sign			nas-20	0.000136	7.53e-05
F54A3.5	up	0.0621016	0.00223	Q9N4K0	173579	WBGene00018784			3.24e-06	COL120_col120_vs_N2_col120	sign			cpr-1	0.000131	3.78e-05
hgo-1	up	0.0645888	0.00448	Q9Y041	172726	WBGene00001843			4.27e-06	COL120_col120_vs_N2_col120	sign			col-12	0.000124	-1.58e-05
ifc-1	up	0.0786092	0.00199	O45168	178747	WBGene00002055			1.92e-05	COL120_col120_vs_N2_col120	sign			col-10	0.000124	-1.72e-05
epg-2	down	0.0811	-0.0033	Q95XR4	171787	WBGene00021468			2.38e-05	COL120_col120_vs_N2_col120	sign			emb-9	-3.99e-05	-0.00069
rskn-2	down	0.0839848	-0.00303	Q18846	172581	WBGene00008311			2.98e-05	COL120_col120_vs_N2_col120	sign			cpl-1	-0.00122	0.000124
arf-1.2	up	0.0847056	0.00229	Q10943	175801	WBGene00000182			3.15e-05	COL120_col120_vs_N2_col120	sign			nas-11	-0.00212	0.000872
rnp-1	down	0.0857023	-0.00324	Q10667	179672	WBGene00004384			3.38e-05	COL120_col120_vs_N2_col120	sign			asp-4	-0.00242	0.00102
stt-3	up	0.0998977	0.00212	P46975	175886	WBGene00020437			0.0001	COL120_col120_vs_N2_col120	sign
ubc-13	down	0.101907	-0.00224	Q95XX0	177073	WBGene00006708			0.000114	COL120_col120_vs_N2_col120
ifp-1	down	0.102612	-0.00362	Q09501	181182	WBGene00002067			0.000119	COL120_col120_vs_N2_col120
R102.4	up	0.107468	0.00303	Q21890	177961	WBGene00011291			0.000158	COL120_col120_vs_N2_col120
ufd-3	up	0.108555	0.00228	G5EES6	3565222	WBGene00007333			0.000167	COL120_col120_vs_N2_col120
prmt-1	up	0.109056	0.00466	Q9U2X0	180326	WBGene00013766			0.000172	COL120_col120_vs_N2_col120
cpz-1	down	0.11722	-0.00294	G5EGP8	171829	WBGene00000788	Matrisome-associated	ECM Regulators	0.000276	COL120_col120_vs_N2_col120
skp-1	up	0.11794	0.00303	Q22836	179598	WBGene00004806			0.000287	COL120_col120_vs_N2_col120
phy-2	down	0.122315	-0.00212	Q20065	178170	WBGene00004025	Matrisome-associated	ECM Regulators	0.000363	COL120_col120_vs_N2_col120
mspn-1	up	0.125526	0.00168	P54815	177896	WBGene00010557			0.000425	COL120_col120_vs_N2_col120
ddo-3	down	0.141146	-0.00164	O01739	184746	WBGene00017648			0.000894	COL120_col120_vs_N2_col120
unc-97	down	0.143142	-0.0027	P50464	180827	WBGene00006826			0.00097	COL120_col120_vs_N2_col120
clec-91	up	0.145516	0.00308	Q94417	172736	WBGene00014117	Matrisome-associated	ECM-affiliated	0.00107	COL120_col120_vs_N2_col120
nlp-40	down	0.147541	-0.00192	Q9N4D8	171591	WBGene00022276			0.00115	COL120_col120_vs_N2_col120
gsnl-1	down	0.149474	-0.00283	Q21253	179328	WBGene00010593			0.00124	COL120_col120_vs_N2_col120
B0024.11	down	0.151428	-0.0042	Q17426	179436	WBGene00007101			0.00133	COL120_col120_vs_N2_col120
iff-2	down	0.152183	-0.00132	Q20751	174367	WBGene00002065			0.00136	COL120_col120_vs_N2_col120
emo-1	up	0.155394	0.00408	Q19967	179510	WBGene00001303			0.00151	COL120_col120_vs_N2_col120
dad-1	down	0.158121	-0.00435	P52872	172370	WBGene00000896			0.00165	COL120_col120_vs_N2_col120
trap-2	down	0.158996	-0.00295	Q22169	180422	WBGene00020216			0.00169	COL120_col120_vs_N2_col120
	up	0.16186	0.00209	C0HLB3					0.00184	COL120_col120_vs_N2_col120
	up	0.16186	0.00209	C0HLB4					0.00184	COL120_col120_vs_N2_col120
npp-20	down	0.162686	-0.00149	Q9N4A7	176957	WBGene00003806			0.00188	COL120_col120_vs_N2_col120
faah-4	up	0.16748	0.00165	Q9U217	176620	WBGene00013232			0.0022	COL120_col120_vs_N2_col120
trd-1	up	0.167492	0.00211	P41842	176055	WBGene00020600			0.0022	COL120_col120_vs_N2_col120
pro-3	up	0.173153	0.00164	Q9NEU2	180256	WBGene00012676			0.00267	COL120_col120_vs_N2_col120
glb-1	up	0.175354	0.00393	P30627	176261	WBGene00014030			0.00287	COL120_col120_vs_N2_col120
gale-1	down	0.179396	-0.00261	Q564Q1	173171	WBGene00008132			0.00328	COL120_col120_vs_N2_col120
rpn-13	down	0.189371	-0.0014	Q09289	3565888	WBGene00016981			0.00454	COL120_col120_vs_N2_col120
haao-1	up	0.19938	0.00204	Q19341	179329	WBGene00010595			0.00609	COL120_col120_vs_N2_col120
snrp-200	up	0.201265	0.00284	Q9U2G0	174901	WBGene00012896			0.00642	COL120_col120_vs_N2_col120
mrpl-41	up	0.204541	0.00163	P90993	173415	WBGene00015185			0.00701	COL120_col120_vs_N2_col120
epi-1	down	0.204542	-0.00415	Q21313	177956	WBGene00001328	Core matrisome	ECM Glycoproteins	0.00701	COL120_col120_vs_N2_col120
B0495.7	down	0.214008	-0.00208	Q09216	174245	WBGene00015206			0.00891	COL120_col120_vs_N2_col120
ogdh-2	up	0.214334	0.00185	Q23629	179674	WBGene00014098			0.00898	COL120_col120_vs_N2_col120
ZK632.4	up	0.218695	0.00178	P34650	176388	WBGene00014013			0.00994	COL120_col120_vs_N2_col120
F09B12.3	down	0.223661	-0.00283	O62146	181605	WBGene00008607			0.0111	COL120_col120_vs_N2_col120
wdr-4	down	0.224162	-0.00378	Q23232	190860	WBGene00022420			0.0112	COL120_col120_vs_N2_col120
F12F6.7	up	0.224291	0.00201	Q19366	178077	WBGene00008722			0.0112	COL120_col120_vs_N2_col120
C03G6.5	up	0.225746	0.0042	O01454	179123	WBGene00015393			0.0116	COL120_col120_vs_N2_col120
mrps-18C	down	0.227754	-0.0017	P49404	175666	WBGene00016142			0.0121	COL120_col120_vs_N2_col120
arx-4	up	0.232352	0.00224	Q8WTM6	175247	WBGene00021170			0.0133	COL120_col120_vs_N2_col120
csc-1	up	0.232771	0.00185	O45952	175006	WBGene00000804			0.0134	COL120_col120_vs_N2_col120
glh-2	up	0.237876	0.00175	Q966L9	172361	WBGene00001599			0.0149	COL120_col120_vs_N2_col120
rpl-11.1	down	0.238967	-0.00189	Q94300	178778	WBGene00004422			0.0152	COL120_col120_vs_N2_col120
scc-3	up	0.240238	0.00198	Q19555	179749	WBGene00004738			0.0156	COL120_col120_vs_N2_col120
pat-2	down	0.245244	-0.0016	P34446	176240	WBGene00003929			0.0172	COL120_col120_vs_N2_col120
ifd-2	up	0.248349	0.0027	Q19782	180430	WBGene00002058			0.0183	COL120_col120_vs_N2_col120
cps-6	down	0.251063	-0.00144	Q95NM6	172045	WBGene00000787			0.0192	COL120_col120_vs_N2_col120
T16G12.1	down	0.254392	-0.00232	Q22531	176416	WBGene00011803			0.0204	COL120_col120_vs_N2_col120
hsp-12.2	down	0.256039	-0.00176	P34328	176148	WBGene00002011			0.021	COL120_col120_vs_N2_col120
Y66H1A.4	up	0.260426	0.00215	Q9TYK1	176870	WBGene00022046			0.0226	COL120_col120_vs_N2_col120
pfd-5	up	0.26374	0.00208	Q21993	176013	WBGene00020112			0.0239	COL120_col120_vs_N2_col120
pcca-1	up	0.264051	0.00118	Q19842	181026	WBGene00017864			0.024	COL120_col120_vs_N2_col120
ran-3	up	0.265768	0.00186	Q18211	174332	WBGene00004304			0.0246	COL120_col120_vs_N2_col120
rab-6.2	down	0.265847	-0.00197	Q22782	181759	WBGene00004270			0.0247	COL120_col120_vs_N2_col120
cht-3	down	0.267499	-0.00256	Q18143	177464	WBGene00016084			0.0253	COL120_col120_vs_N2_col120
K01G5.5	up	0.268003	0.00359	O17919	176504	WBGene00010478			0.0255	COL120_col120_vs_N2_col120
F33H2.3	up	0.269608	0.00307	O62220	173372	WBGene00009367			0.0261	COL120_col120_vs_N2_col120
ND5	up	0.271812	0.00109	P24896	2565703	WBGene00010967			0.027	COL120_col120_vs_N2_col120
ama-1	down	0.27238	-0.00268	P16356	177190	WBGene00000123			0.0272	COL120_col120_vs_N2_col120
C36C5.12	up	0.275592	0.00114	O16406	183268	WBGene00016481			0.0286	COL120_col120_vs_N2_col120
rop-1	down	0.276727	-0.00254	Q27274	179425	WBGene00004405			0.0291	COL120_col120_vs_N2_col120
rpl-38	down	0.279723	-0.00123	O17570	180044	WBGene00004452			0.0305	COL120_col120_vs_N2_col120
pacs-1	up	0.28068	0.00187	Q10457	173772	WBGene00015116			0.0309	COL120_col120_vs_N2_col120
unc-52	down	0.282886	-0.00223	Q06561	175126	WBGene00006787	Core matrisome	Proteoglycans	0.0319	COL120_col120_vs_N2_col120
pfas-1	up	0.283992	0.0017	Q19311	175608	WBGene00008654			0.0324	COL120_col120_vs_N2_col120
F07F6.4	down	0.287695	-0.00185	Q09531	173927	WBGene00017217			0.0344	COL120_col120_vs_N2_col120
Y39B6A.33	up	0.2927	0.00138	Q9NEU5	180246	WBGene00012692			0.0372	COL120_col120_vs_N2_col120
hsr-9	up	0.294572	0.00164	Q7JKP6	3565010	WBGene00002027			0.0383	COL120_col120_vs_N2_col120
dhs-3	up	0.297744	0.0012	A5JYX5	172603	WBGene00000967			0.0401	COL120_col120_vs_N2_col120
dhfr-1	up	0.301603	0.00181	Q93341	172681	WBGene00007974			0.0423	COL120_col120_vs_N2_col120
clp-1	down	0.303361	-0.00191	P34308	176122	WBGene00000542			0.0434	COL120_col120_vs_N2_col120
T05H10.4	up	0.306168	0.00113	Q09348	174293	WBGene00011509			0.0451	COL120_col120_vs_N2_col120
hmg-1.2	down	0.306441	-0.00183	Q09390	175890	WBGene00001972			0.0452	COL120_col120_vs_N2_col120
dhc-1	down	0.306796	-0.00149	Q19020	172041	WBGene00000962			0.0454	COL120_col120_vs_N2_col120
gsy-1	up	0.307871	0.00223	Q9U2D9	174924	WBGene00001793			0.0461	COL120_col120_vs_N2_col120
cpr-4	down	0.308478	-0.0015	P43508	179053	WBGene00000784	Matrisome-associated	ECM Regulators	0.0465	COL120_col120_vs_N2_col120
rho-1	up	0.311288	0.00322	Q22038	178458	WBGene00004357			0.0483	COL120_col120_vs_N2_col120
unc-60	down	0.31281	-0.00133	Q07750	178640	WBGene00006794			0.0493	COL120_col120_vs_N2_col120
ZK686.3	down	0.322341	-0.00142	P34669	176089	WBGene00022793			0.0563	COL120_col120_vs_N2_col120
copd-1	up	0.3227	0.00165	Q09236	175940	WBGene00015734			0.0566	COL120_col120_vs_N2_col120
zyg-9	up	0.323705	0.00148	G5EEM5	174350	WBGene00006994			0.0573	COL120_col120_vs_N2_col120
pch-2	up	0.325893	0.00126	Q09535	174313	WBGene00008641			0.059	COL120_col120_vs_N2_col120
cri-2	down	0.329761	-0.00159	Q21265	179197	WBGene00019478	Matrisome-associated	ECM Regulators	0.062	COL120_col120_vs_N2_col120
D2005.3	up	0.331627	0.00169	Q93408	183935	WBGene00008398			0.0635	COL120_col120_vs_N2_col120
haly-1	up	0.332224	0.00124	Q20502	181279	WBGene00009813			0.0639	COL120_col120_vs_N2_col120
eif-3.F	down	0.334087	-0.00127	Q18967	174478	WBGene00001229			0.0654	COL120_col120_vs_N2_col120
pgam-5	down	0.334881	-0.00139	Q09422	174231	WBGene00019941			0.0661	COL120_col120_vs_N2_col120
eif-3.B	up	0.337747	0.00245	Q9XWI6	175138	WBGene00001225			0.0684	COL120_col120_vs_N2_col120
cri-3	down	0.338544	-0.00206	Q21018	175441	WBGene00010303			0.069	COL120_col120_vs_N2_col120
dhrs-4	up	0.341693	0.001	G5EGA6	179772	WBGene00010063			0.0716	COL120_col120_vs_N2_col120
fat-2	up	0.342112	0.00147	G5EGA5	178293	WBGene00001394			0.0719	COL120_col120_vs_N2_col120
C29E4.12	up	0.344441	0.00131	Q8MNU8	259333	WBGene00016209			0.0738	COL120_col120_vs_N2_col120
csn-1	up	0.345345	0.00275	Q9GS00	180168	WBGene00000813			0.0746	COL120_col120_vs_N2_col120
mag-1	up	0.348128	0.00296	P49029	173073	WBGene00003123			0.0769	COL120_col120_vs_N2_col120
crn-1	up	0.351799	0.00173	Q9N3T2	171917	WBGene00000794			0.08	COL120_col120_vs_N2_col120
unc-95	up	0.351806	0.00176	Q9NEZ5	173301	WBGene00006824			0.0801	COL120_col120_vs_N2_col120
eif-3.K	up	0.354234	0.00258	Q9XUP3	179779	WBGene00001233			0.0821	COL120_col120_vs_N2_col120
srpa-68	down	0.355089	-0.00108	Q20822	179686	WBGene00010097			0.0829	COL120_col120_vs_N2_col120
clec-88	up	0.356644	0.00191	Q86NG3	174056	WBGene00019606	Matrisome-associated	ECM-affiliated	0.0842	COL120_col120_vs_N2_col120
mtrr-1	down	0.358592	-0.0018	Q17574	174471	WBGene00006510			0.0859	COL120_col120_vs_N2_col120
zwl-1	up	0.360989	0.00126	Q95XP9	171798	WBGene00021460			0.088	COL120_col120_vs_N2_col120
trm-1	down	0.36369	-0.00221	Q23270	179920	WBGene00006613			0.0903	COL120_col120_vs_N2_col120
tni-4	down	0.36425	-0.00168	O44572	177295	WBGene00006586			0.0908	COL120_col120_vs_N2_col120
rsp-4	down	0.365166	-0.00241	Q09511	173915	WBGene00004701			0.0916	COL120_col120_vs_N2_col120
copz-1	up	0.367534	0.00163	O17901	174675	WBGene00010333			0.0937	COL120_col120_vs_N2_col120
ctsa-1.2	up	0.368343	0.00134	P52715	174802	WBGene00008741			0.0944	COL120_col120_vs_N2_col120
unc-85	up	0.368822	0.00212	Q19326	173809	WBGene00006817			0.0948	COL120_col120_vs_N2_col120
tnc-2	down	0.370016	-0.00222	Q09665	174612	WBGene00006583			0.0959	COL120_col120_vs_N2_col120
lonp-1	up	0.37146	0.00095	O44952	172966	WBGene00016391			0.0971	COL120_col120_vs_N2_col120
baf-1	up	0.372597	0.00207	Q03565	176330	WBGene00000235			0.0981	COL120_col120_vs_N2_col120
dohh-1	up	0.37698	0.000819	Q17949	3565578	WBGene00007555			0.102	COL120_col120_vs_N2_col120
tax-6	up	0.378634	0.00098	Q0G819	177943	WBGene00006527			0.103	COL120_col120_vs_N2_col120
msp-78	up	0.379215	0.00313	Q94053	177814	WBGene00003465			0.104	COL120_col120_vs_N2_col120
W03F9.1	up	0.379412	0.00211	O16999	189162	WBGene00020999			0.104	COL120_col120_vs_N2_col120
bca-1	down	0.379439	-0.00178	Q22460	180890	WBGene00000245			0.104	COL120_col120_vs_N2_col120
uev-1	down	0.381261	-0.0013	O45495	173347	WBGene00006730			0.106	COL120_col120_vs_N2_col120
bicd-1	down	0.38197	-0.0014	V6CJ04	183417	WBGene00016611			0.106	COL120_col120_vs_N2_col120
T19C3.3	down	0.383841	-0.00112	Q10009	188586	WBGene00020561			0.108	COL120_col120_vs_N2_col120
unc-112	up	0.384265	0.00134	Q18685	179972	WBGene00006836			0.108	COL120_col120_vs_N2_col120
ero-1	down	0.386107	-0.00128	Q7YTU4	173325	WBGene00001334			0.11	COL120_col120_vs_N2_col120
unc-60	down	0.386843	-0.00136	Q07749	178640	WBGene00006794			0.111	COL120_col120_vs_N2_col120
cpx-1	down	0.388735	-0.000941	Q9GUM7	190666	WBGene00022271			0.113	COL120_col120_vs_N2_col120
nkb-1	up	0.395232	0.0016	Q93235	182726	WBGene00007646			0.121	COL120_col120_vs_N2_col120
gsp-1	up	0.397414	0.00184	Q27497	179486	WBGene00001747			0.123	COL120_col120_vs_N2_col120
lev-11	down	0.404679	-0.0021	Q27249	173319	WBGene00002978			0.133	COL120_col120_vs_N2_col120
mop-25.2	up	0.405909	0.00138	O18211	174527	WBGene00013140			0.134	COL120_col120_vs_N2_col120
sel-9	down	0.406611	-0.00111	O17528	179213	WBGene00004766			0.135	COL120_col120_vs_N2_col120
hrpk-1	down	0.40984	-0.000994	P91277	172330	WBGene00017816			0.139	COL120_col120_vs_N2_col120
let-92	up	0.412165	0.00192	G5EGK8	178117	WBGene00002363			0.142	COL120_col120_vs_N2_col120
dpyd-1	up	0.412399	0.00137	Q18164	180818	WBGene00016103			0.143	COL120_col120_vs_N2_col120
cap-2	up	0.413508	0.000969	P34686	174673	WBGene00000293			0.144	COL120_col120_vs_N2_col120
unc-57	down	0.415744	-0.00172	B1V8A0	172078	WBGene00006791			0.147	COL120_col120_vs_N2_col120
idha-1	up	0.417113	0.000904	Q93714	172655	WBGene00009664			0.149	COL120_col120_vs_N2_col120
gst-5	down	0.417599	-0.00183	Q09596	187537	WBGene00001753			0.15	COL120_col120_vs_N2_col120
nst-1	down	0.418534	-0.00154	Q21086	174329	WBGene00003821			0.151	COL120_col120_vs_N2_col120
Y45F10C.4	up	0.418751	0.00188	O45944	178335	WBGene00012880			0.151	COL120_col120_vs_N2_col120
pdhb-1	up	0.421241	0.00115	O44451	177108	WBGene00015413			0.155	COL120_col120_vs_N2_col120
C08B11.9	up	0.423669	0.0011	Q09227	3564855	WBGene00007436			0.158	COL120_col120_vs_N2_col120
nrfl-1	down	0.426562	-0.002	G5EDM4	177736	WBGene00006438			0.162	COL120_col120_vs_N2_col120
cbd-1	down	0.427254	-0.00116	O45599	178061	WBGene00010351			0.163	COL120_col120_vs_N2_col120
rpb-5	down	0.429604	-0.0018	Q9N5K2	172412	WBGene00019246			0.167	COL120_col120_vs_N2_col120
mmaa-1	up	0.431085	0.00172	Q22111	174164	WBGene00020169			0.169	COL120_col120_vs_N2_col120
Y48A6B.3	up	0.43707	0.00215	Q9XXD4	176531	WBGene00012964			0.179	COL120_col120_vs_N2_col120
mog-2	up	0.437502	0.00126	Q9BLB6	173767	WBGene00003390			0.18	COL120_col120_vs_N2_col120
rpia-1	up	0.438499	0.00176	P41994	175995	WBGene00015101			0.181	COL120_col120_vs_N2_col120
eif-3.E	up	0.439358	0.00117	O61820	172959	WBGene00001228			0.183	COL120_col120_vs_N2_col120
lpd-7	down	0.444054	-0.00106	Q95Y89	176072	WBGene00003063			0.191	COL120_col120_vs_N2_col120
frg-1	up	0.445055	0.000851	O18282	176719	WBGene00014177			0.193	COL120_col120_vs_N2_col120
rpl-16	down	0.446236	-0.00137	Q27389	175455	WBGene00004428			0.195	COL120_col120_vs_N2_col120
T25G3.4	down	0.446739	-0.00156	P90795	172509	WBGene00012031			0.196	COL120_col120_vs_N2_col120
Y51H4A.7	up	0.447545	0.0021	Q9NAE2	178460	WBGene00013103			0.197	COL120_col120_vs_N2_col120
cct-8	up	0.448775	0.001	Q9N358	176928	WBGene00021934			0.199	COL120_col120_vs_N2_col120
wdr-5.1	down	0.449593	-0.00109	Q17963	175474	WBGene00006474			0.201	COL120_col120_vs_N2_col120
kin-2	down	0.45003	-0.00168	P30625	180864	WBGene00002190			0.201	COL120_col120_vs_N2_col120
prdh-1	up	0.452968	0.000997	O45228	178350	WBGene00007197			0.207	COL120_col120_vs_N2_col120
ugt-46	down	0.457825	-0.00136	Q10941	180404	WBGene00015141			0.215	COL120_col120_vs_N2_col120
cls-2	up	0.461971	0.000886	P32744	176280	WBGene00000549			0.223	COL120_col120_vs_N2_col120
lbp-5	down	0.462685	-0.000696	O01814	191700	WBGene00002257			0.224	COL120_col120_vs_N2_col120
pdi-2	up	0.464685	0.001	Q17770	180724	WBGene00003963			0.228	COL120_col120_vs_N2_col120
lbp-3	down	0.465441	-0.000774	Q20222	180615	WBGene00002255			0.229	COL120_col120_vs_N2_col120
mpst-1	up	0.468698	0.00161	O17730	179617	WBGene00008409			0.235	COL120_col120_vs_N2_col120
gas-1	up	0.468931	0.0026	Q93873	181646	WBGene00001520			0.236	COL120_col120_vs_N2_col120
K12H4.5	down	0.470386	-0.00142	P34526	187337	WBGene00019680			0.238	COL120_col120_vs_N2_col120
atad-3	up	0.471668	0.000991	Q20748	174590	WBGene00010015			0.241	COL120_col120_vs_N2_col120
dnj-20	down	0.471853	-0.00113	Q8MPX3	174514	WBGene00001038			0.241	COL120_col120_vs_N2_col120
ppm-1.G	up	0.471998	0.00113	P49595	175233	WBGene00018362			0.241	COL120_col120_vs_N2_col120
mix-1	up	0.472438	0.000712	Q09591	174669	WBGene00003367			0.242	COL120_col120_vs_N2_col120
dnc-2	up	0.472656	0.000896	Q09248	175837	WBGene00001018			0.243	COL120_col120_vs_N2_col120
C16C10.4	up	0.474392	0.002	Q09250	175534	WBGene00007625			0.246	COL120_col120_vs_N2_col120
acbp-1	up	0.475571	0.000947	O01805	172071	WBGene00016655			0.248	COL120_col120_vs_N2_col120
prp-19	down	0.478824	-0.00199	Q10051	24104882	WBGene00020423			0.254	COL120_col120_vs_N2_col120
F13H6.3	down	0.479619	-0.00079	Q07085	179020	WBGene00017431			0.256	COL120_col120_vs_N2_col120
ifa-1	down	0.480147	-0.000872	P90901	181316	WBGene00002050			0.257	COL120_col120_vs_N2_col120
B0303.3	up	0.484503	0.000742	P34255	176216	WBGene00015125			0.265	COL120_col120_vs_N2_col120
cgp-1	up	0.487884	0.000963	Q18905	178540	WBGene00000480			0.272	COL120_col120_vs_N2_col120
wago-4	down	0.492058	-0.00153	O62275	174932	WBGene00010263			0.28	COL120_col120_vs_N2_col120
cul-1	up	0.493092	0.00138	Q17389	176466	WBGene00000836			0.282	COL120_col120_vs_N2_col120
arx-2	down	0.494587	-0.00174	P53489	179440	WBGene00000200			0.285	COL120_col120_vs_N2_col120
mmcm-1	up	0.494597	0.00147	Q23381	175503	WBGene00014202			0.285	COL120_col120_vs_N2_col120
rpn-7	down	0.49656	-0.00105	Q20585	177753	WBGene00004463			0.289	COL120_col120_vs_N2_col120
rpn-3	up	0.497407	0.00187	Q04908	176196	WBGene00004460			0.29	COL120_col120_vs_N2_col120
ldp-1	up	0.503785	0.00141	Q9GZE9	178692	WBGene00017719			0.303	COL120_col120_vs_N2_col120
lec-3	down	0.505041	-0.000953	Q09581	174557	WBGene00002266	Matrisome-associated	ECM-affiliated	0.305	COL120_col120_vs_N2_col120
adss-1	up	0.506121	0.00119	P91134	178872	WBGene00016509			0.307	COL120_col120_vs_N2_col120
K12H4.7	up	0.506767	0.000898	P34528	176136	WBGene00019682			0.309	COL120_col120_vs_N2_col120
C26F1.3	down	0.508054	-0.000708	Q18232	179155	WBGene00016148			0.311	COL120_col120_vs_N2_col120
mlc-5	down	0.508896	-0.00074	Q9XVI9	176796	WBGene00011734			0.313	COL120_col120_vs_N2_col120
pyp-1	down	0.509067	-0.000606	Q18680	177856	WBGene00008149			0.313	COL120_col120_vs_N2_col120
F45G2.8	up	0.509478	0.00119	O62250	176769	WBGene00009734			0.314	COL120_col120_vs_N2_col120
rpa-1	up	0.510119	0.00119	Q19537	174238	WBGene00017546			0.315	COL120_col120_vs_N2_col120
C27H6.8	down	0.511102	-0.00117	O17606	179392	WBGene00007787			0.317	COL120_col120_vs_N2_col120
asp-6	down	0.51374	-0.00169	O01530	179209	WBGene00000219			0.322	COL120_col120_vs_N2_col120
cyn-6	down	0.5155	-0.00146	P52014	175231	WBGene00000882			0.326	COL120_col120_vs_N2_col120
rpl-17	down	0.515704	-0.000812	Q9BL19	171692	WBGene00004429			0.326	COL120_col120_vs_N2_col120
dpy-30	up	0.516072	0.00259	Q10661	179671	WBGene00001088			0.327	COL120_col120_vs_N2_col120
sao-1	up	0.516603	0.00154	C6KRN1	3565237	WBGene00011195			0.328	COL120_col120_vs_N2_col120
rpn-6.1	up	0.517372	0.00173	Q20938	175972	WBGene00004462			0.33	COL120_col120_vs_N2_col120
acly-1	up	0.517758	0.00131	P53585	180485	WBGene00016995			0.33	COL120_col120_vs_N2_col120
plk-1	up	0.518316	0.000852	P34331	176143	WBGene00004042			0.331	COL120_col120_vs_N2_col120
mrpl-49	down	0.518386	-0.000829	Q21939	187809	WBGene00011247			0.332	COL120_col120_vs_N2_col120
asg-1	down	0.519075	-0.00135	P90921	172673	WBGene00000209			0.333	COL120_col120_vs_N2_col120
mrps-9	up	0.520346	0.00117	P34388	184267	WBGene00017319			0.335	COL120_col120_vs_N2_col120
spd-5	down	0.52063	-0.0012	P91349	172155	WBGene00004955			0.336	COL120_col120_vs_N2_col120
asp-4	up	0.523209	0.00102	Q21966	181444	WBGene00000217	Matrisome-associated	ECM Regulators	0.341	COL120_col120_vs_N2_col120
glt-1	up	0.523679	0.000608	Q10901	180641	WBGene00001620			0.342	COL120_col120_vs_N2_col120
ptps-1	up	0.523778	0.00169	O02058	181823	WBGene00015010			0.342	COL120_col120_vs_N2_col120
gsp-2	down	0.523904	-0.00156	P48727	3564807	WBGene00001748			0.343	COL120_col120_vs_N2_col120
mrpl-45	down	0.527729	-0.0015	Q95Y71	191044	WBGene00022493			0.35	COL120_col120_vs_N2_col120
csn-6	up	0.528394	0.000891	Q95PZ0	178289	WBGene00000818			0.351	COL120_col120_vs_N2_col120
dao-5	down	0.530911	-0.0011	Q9XVS4	266845	WBGene00000931			0.356	COL120_col120_vs_N2_col120
ubh-4	up	0.53214	0.00113	Q09444	174289	WBGene00006724			0.359	COL120_col120_vs_N2_col120
gst-10	down	0.533527	-0.00134	Q9N4X8	178725	WBGene00001758			0.362	COL120_col120_vs_N2_col120
B0228.7	up	0.535991	0.00147	Q09438	174252	WBGene00015064			0.366	COL120_col120_vs_N2_col120
dtmk-1	up	0.538814	0.00128	Q22018	174553	WBGene00011272			0.372	COL120_col120_vs_N2_col120
ife-1	down	0.539058	-0.000665	O45551	176755	WBGene00002059			0.372	COL120_col120_vs_N2_col120
sart-3	down	0.539839	-0.00103	Q17430	178053	WBGene00007111			0.374	COL120_col120_vs_N2_col120
snr-5	down	0.540329	-0.00162	P34659	176103	WBGene00004918			0.375	COL120_col120_vs_N2_col120
lars-1	up	0.540675	0.00179	Q09996	175538	WBGene00003073			0.376	COL120_col120_vs_N2_col120
clec-87	up	0.543205	0.00103	Q9XVS3	172885	WBGene00007709	Matrisome-associated	ECM-affiliated	0.381	COL120_col120_vs_N2_col120
hint-1	down	0.547453	-0.00102	P53795	184760	WBGene00009002			0.389	COL120_col120_vs_N2_col120
cutc-1	down	0.547704	-0.000914	P34630	176186	WBGene00022702			0.389	COL120_col120_vs_N2_col120
F37F2.2	down	0.548522	-0.00151	O61749	171711	WBGene00018159			0.391	COL120_col120_vs_N2_col120
set-9	up	0.549928	0.000596	O44498	177196	WBGene00017482			0.394	COL120_col120_vs_N2_col120
set-26	up	0.549928	0.000596	Q9U263	178463	WBGene00013106			0.394	COL120_col120_vs_N2_col120
rpl-22	down	0.550804	-0.000538	P52819	173873	WBGene00004434			0.396	COL120_col120_vs_N2_col120
Y92H12BR.3	down	0.55329	-0.00119	Q9BPN8	171707	WBGene00022369			0.4	COL120_col120_vs_N2_col120
pfd-2	up	0.554545	0.000816	Q9N5M2	173768	WBGene00019220			0.403	COL120_col120_vs_N2_col120
bckd-1A	up	0.556147	0.000941	O45924	176716	WBGene00012713			0.406	COL120_col120_vs_N2_col120
copb-2	up	0.556424	0.000988	Q20168	177779	WBGene00009542			0.406	COL120_col120_vs_N2_col120
myo-3	down	0.557146	-0.00167	P12844	179676	WBGene00003515			0.408	COL120_col120_vs_N2_col120
larp-1	down	0.55768	-0.00137	D5MCN2	175680	WBGene00020097			0.409	COL120_col120_vs_N2_col120
rhi-1	up	0.559115	0.00103	Q20496	180721	WBGene00004356			0.412	COL120_col120_vs_N2_col120
akap-1	down	0.560288	-0.00129	Q09285	175898	WBGene00016977			0.414	COL120_col120_vs_N2_col120
F52B11.2	up	0.560835	0.0012	Q9XUE6	178364	WBGene00009925			0.415	COL120_col120_vs_N2_col120
rde-12	up	0.562365	0.0012	P90897	179855	WBGene00010280			0.418	COL120_col120_vs_N2_col120
pat-4	up	0.562575	0.0015	Q9TZC4	175175	WBGene00003931			0.418	COL120_col120_vs_N2_col120
vab-8	down	0.565001	-0.00127	Q21441	179675	WBGene00006874			0.423	COL120_col120_vs_N2_col120
tbcb-1	up	0.565178	0.00117	Q20728	186176	WBGene00009987			0.423	COL120_col120_vs_N2_col120
cox-5A	down	0.566522	-0.000913	P55954	176707	WBGene00012553			0.426	COL120_col120_vs_N2_col120
rpn-12	down	0.567192	-0.000942	Q23449	174786	WBGene00004468			0.427	COL120_col120_vs_N2_col120
cct-1	up	0.569623	0.00122	P41988	174318	WBGene00000377			0.432	COL120_col120_vs_N2_col120
mec-7	up	0.57375	0.000796	P12456	181036	WBGene00003171			0.44	COL120_col120_vs_N2_col120
myo-2	up	0.574473	0.00172	P12845	181404	WBGene00003514			0.441	COL120_col120_vs_N2_col120
lmp-1	down	0.577241	-0.000755	Q11117	180912	WBGene00003053			0.446	COL120_col120_vs_N2_col120
ran-2	up	0.577975	0.00128	P34342	176115	WBGene00004303			0.448	COL120_col120_vs_N2_col120
mig-6	down	0.57852	-0.00167	O76840	179162	WBGene00003242	Core matrisome	ECM Glycoproteins	0.449	COL120_col120_vs_N2_col120
ubxn-3	up	0.579832	0.000741	H2L056	173407	WBGene00018586			0.451	COL120_col120_vs_N2_col120
pyr-1	down	0.581049	-0.00107	Q18990	174385	WBGene00004259			0.453	COL120_col120_vs_N2_col120
kin-10	down	0.581434	-0.00108	P28548	172610	WBGene00002196			0.454	COL120_col120_vs_N2_col120
acdh-11	up	0.583678	0.00141	Q9XWZ2	176477	WBGene00012860			0.458	COL120_col120_vs_N2_col120
pah-1	up	0.584515	0.000779	P90925	174401	WBGene00000240			0.46	COL120_col120_vs_N2_col120
wago-1	down	0.586875	-0.000921	Q21770	172463	WBGene00011061			0.464	COL120_col120_vs_N2_col120
Y71F9B.2	down	0.589148	-0.001	Q9N4G7	171836	WBGene00022126			0.468	COL120_col120_vs_N2_col120
tars-1	up	0.589464	0.0014	P52709	174790	WBGene00006617			0.469	COL120_col120_vs_N2_col120
snr-2	up	0.589766	0.0017	P91918	173204	WBGene00004915			0.469	COL120_col120_vs_N2_col120
K05C4.2	up	0.59162	0.0007	Q9XUU9	173335	WBGene00010579			0.473	COL120_col120_vs_N2_col120
eif-3.D	down	0.593372	-0.00117	P30642	176268	WBGene00001227			0.476	COL120_col120_vs_N2_col120
Y45F10C.2	down	0.595637	-0.000995	O45941	178334	WBGene00012878			0.48	COL120_col120_vs_N2_col120
C08F11.12	down	0.595637	-0.000995	Q9U3R0	178333	WBGene00007459			0.48	COL120_col120_vs_N2_col120
riok-3	down	0.595707	-0.000629	P34649	176387	WBGene00014012			0.48	COL120_col120_vs_N2_col120
pfn-2	down	0.595741	-0.000701	Q20025	180808	WBGene00003990			0.48	COL120_col120_vs_N2_col120
rpn-2	up	0.601315	0.00165	Q18115	175877	WBGene00004459			0.49	COL120_col120_vs_N2_col120
pas-2	up	0.601541	0.00135	Q27488	179493	WBGene00003923			0.491	COL120_col120_vs_N2_col120
ife-2	down	0.602731	-0.000641	Q21693	180393	WBGene00002060			0.493	COL120_col120_vs_N2_col120
lys-1	up	0.604684	0.000585	O62415	179428	WBGene00003090			0.496	COL120_col120_vs_N2_col120
kynu-1	up	0.604789	0.00184	Q18026	180883	WBGene00015802			0.496	COL120_col120_vs_N2_col120
let-767	down	0.605512	-0.00123	Q09517	175895	WBGene00002891			0.498	COL120_col120_vs_N2_col120
ZK632.9	down	0.606352	-0.00141	P34654	176394	WBGene00014016			0.499	COL120_col120_vs_N2_col120
fum-1	down	0.606673	-0.00062	O17214	176059	WBGene00001503			0.5	COL120_col120_vs_N2_col120
irg-7	down	0.608358	-0.00124	A0A131MBU3	180613	WBGene00018237			0.503	COL120_col120_vs_N2_col120
cth-2	down	0.61289	-0.0012	P55216	174155	WBGene00022856			0.511	COL120_col120_vs_N2_col120
unc-89	down	0.613475	-0.00157	O01761	171990	WBGene00006820			0.512	COL120_col120_vs_N2_col120
F40A3.3	down	0.614341	-0.000959	O16264	179168	WBGene00018218			0.513	COL120_col120_vs_N2_col120
hphd-1	down	0.615835	-0.00131	Q9U2M4	174942	WBGene00012608			0.516	COL120_col120_vs_N2_col120
tsfm-1	down	0.618482	-0.000851	Q20819	179683	WBGene00010094			0.52	COL120_col120_vs_N2_col120
ribo-1	up	0.61899	0.00101	Q9GZH4	177456	WBGene00020683			0.521	COL120_col120_vs_N2_col120
bcat-1	down	0.619019	-0.000974	P54688	181423	WBGene00001149			0.521	COL120_col120_vs_N2_col120
Y52B11A.8	up	0.619828	0.00169	Q9U256	173004	WBGene00013127			0.522	COL120_col120_vs_N2_col120
mat-3	down	0.621422	-0.000591	Q19294	175205	WBGene00003134			0.525	COL120_col120_vs_N2_col120
phb-1	down	0.624151	-0.000429	Q9BKU4	171768	WBGene00004014			0.53	COL120_col120_vs_N2_col120
dcs-1	down	0.625155	-0.000668	G5EFS4	180315	WBGene00000940			0.531	COL120_col120_vs_N2_col120
rps-3	down	0.628119	-0.000465	P48152	175879	WBGene00004472			0.536	COL120_col120_vs_N2_col120
hsp-16.1	down	0.630177	-0.000666	P34696	179286, 179286	WBGene00002015, WBGene00002017			0.54	COL120_col120_vs_N2_col120
hsp-16.11	down	0.630177	-0.000666	P34696	179289, 179289	WBGene00002015, WBGene00002017			0.54	COL120_col120_vs_N2_col120
rpl-39	down	0.631759	-0.000973	P52814	179153	WBGene00004453			0.542	COL120_col120_vs_N2_col120
rpl-37	down	0.632182	-0.00153	P49622	175460	WBGene00004451			0.543	COL120_col120_vs_N2_col120
ddx-15	down	0.633286	-0.000668	Q20875	175771	WBGene00018967			0.545	COL120_col120_vs_N2_col120
adbp-1	up	0.63374	0.00071	G5EDW1	174745	WBGene00012157			0.545	COL120_col120_vs_N2_col120
nxt-1	up	0.635128	0.00112	Q9U757	171866	WBGene00003836			0.548	COL120_col120_vs_N2_col120
idhb-1	down	0.635798	-0.000544	Q93353	181528	WBGene00007993			0.549	COL120_col120_vs_N2_col120
T25B9.9	up	0.63682	0.000827	Q17761	177971	WBGene00012015			0.55	COL120_col120_vs_N2_col120
qars-1	up	0.637851	0.00106	O62431	178415	WBGene00001336			0.552	COL120_col120_vs_N2_col120
clik-2	down	0.639626	-0.00136	Q09936	181031	WBGene00016898			0.555	COL120_col120_vs_N2_col120
emb-9	down	0.64052	-0.00069	P17139	176314	WBGene00001263	Core matrisome	Collagens	0.556	COL120_col120_vs_N2_col120
rla-1	down	0.641585	-0.000494	P91913	171766	WBGene00004409			0.558	COL120_col120_vs_N2_col120
rpl-13	down	0.642028	-0.000424	P91128	171949	WBGene00004425			0.559	COL120_col120_vs_N2_col120
eif-2A	up	0.642878	0.00122	Q19052	174606	WBGene00008480			0.56	COL120_col120_vs_N2_col120
ddp-1	down	0.644398	-0.000538	Q9N408	175331	WBGene00000941			0.562	COL120_col120_vs_N2_col120
daf-22	down	0.646377	-0.000735	G5EDP2	174881	WBGene00013284			0.566	COL120_col120_vs_N2_col120
pfk-1.1	up	0.647265	0.00101	Q9TZL8	180583	WBGene00022199			0.567	COL120_col120_vs_N2_col120
F10D7.3	up	0.648713	0.00121	Q19297	181766	WBGene00017340			0.569	COL120_col120_vs_N2_col120
snr-1	down	0.650612	-0.000596	Q17348	178483	WBGene00004914			0.572	COL120_col120_vs_N2_col120
pcyt-1	up	0.651748	0.000633	P49583	181021	WBGene00017241			0.574	COL120_col120_vs_N2_col120
alh-9	up	0.652036	0.000523	P46562	175820	WBGene00000115			0.574	COL120_col120_vs_N2_col120
C28H8.3	up	0.657941	0.000588	Q09475	175834	WBGene00016194			0.583	COL120_col120_vs_N2_col120
fzo-1	down	0.659045	-0.000561	Q23424	173990	WBGene00001509			0.585	COL120_col120_vs_N2_col120
ipgm-1	up	0.659706	0.0005	G5EFZ1	172376	WBGene00019001			0.586	COL120_col120_vs_N2_col120
iars-1	up	0.661562	0.00139	Q21926	177926	WBGene00002152			0.589	COL120_col120_vs_N2_col120
rps-5	down	0.664654	-0.00112	P49041	178012	WBGene00004474			0.593	COL120_col120_vs_N2_col120
lec-8	up	0.667927	0.000897	Q09610	181198	WBGene00002271	Matrisome-associated	ECM-affiliated	0.598	COL120_col120_vs_N2_col120
wdr-12	down	0.66798	-0.000803	P91343	172226	WBGene00018893			0.598	COL120_col120_vs_N2_col120
gop-3	up	0.668072	0.000601	P46576	175723	WBGene00001662			0.598	COL120_col120_vs_N2_col120
nmt-1	up	0.669174	0.00102	P46548	175861	WBGene00020549			0.6	COL120_col120_vs_N2_col120
ZK1307.1	down	0.672025	-0.00106	Q09359	174519	WBGene00014244			0.604	COL120_col120_vs_N2_col120
cnx-1	up	0.67336	0.000945	P34652	176390	WBGene00000567			0.606	COL120_col120_vs_N2_col120
rps-17	down	0.673701	-0.000761	O01692	172313	WBGene00004486			0.606	COL120_col120_vs_N2_col120
mcm-4	up	0.673927	0.000978	Q95XQ8	171793	WBGene00003156			0.606	COL120_col120_vs_N2_col120
rab-11.1	up	0.674294	0.000529	O01803	171601	WBGene00004274			0.607	COL120_col120_vs_N2_col120
gfm-1	up	0.674908	0.001	Q9XV52	174956	WBGene00009246			0.608	COL120_col120_vs_N2_col120
mup-2	down	0.674915	-0.00127	Q27371	180914	WBGene00003495			0.608	COL120_col120_vs_N2_col120
gpb-1	down	0.675107	-0.000823	P17343	174803	WBGene00001679			0.608	COL120_col120_vs_N2_col120
T24H10.1	up	0.675703	0.00108	P52652	174450	WBGene00012000			0.609	COL120_col120_vs_N2_col120
gars-1	up	0.676303	0.000941	Q10039	175703	WBGene00001744			0.61	COL120_col120_vs_N2_col120
puf-12	down	0.676671	-0.000672	Q09622	174572	WBGene00014165			0.61	COL120_col120_vs_N2_col120
cyn-1	up	0.678716	0.000702	P52009	179936	WBGene00000877			0.613	COL120_col120_vs_N2_col120
ttr-16	down	0.679413	-0.000657	P55955	178002	WBGene00012382			0.614	COL120_col120_vs_N2_col120
ajm-1	up	0.679468	0.000439	A0A1C3NSL9	181148	WBGene00000100			0.614	COL120_col120_vs_N2_col120
his-24	up	0.681683	0.0011	P10771	181545	WBGene00001898			0.617	COL120_col120_vs_N2_col120
F02A9.10	down	0.682446	-0.000644	P34384	176285	WBGene00008514			0.618	COL120_col120_vs_N2_col120
gcs-1	up	0.682691	0.00112	Q20117	174438	WBGene00001527			0.619	COL120_col120_vs_N2_col120
H24K24.3	up	0.682784	0.000919	Q17335	178597	WBGene00019240			0.619	COL120_col120_vs_N2_col120
let-721	up	0.683303	0.00087	Q11190	175916	WBGene00002855			0.619	COL120_col120_vs_N2_col120
tpp-2	up	0.684101	0.00114	Q09541	174018	WBGene00017686			0.621	COL120_col120_vs_N2_col120
cdc-48.2	down	0.684261	-0.00101	P54812	174309	WBGene00008053			0.621	COL120_col120_vs_N2_col120
tni-1	up	0.684346	0.000743	Q20334	181329	WBGene00006584			0.621	COL120_col120_vs_N2_col120
cct-3	up	0.68467	0.00118	Q9N4J8	173581	WBGene00018782			0.621	COL120_col120_vs_N2_col120
cct-4	down	0.684734	-0.000977	P47208	174330	WBGene00000379			0.621	COL120_col120_vs_N2_col120
alh-13	up	0.687285	0.00101	P54889	181417	WBGene00011938			0.625	COL120_col120_vs_N2_col120
hel-1	up	0.687556	0.000913	Q18212	174333	WBGene00001840			0.625	COL120_col120_vs_N2_col120
let-2	down	0.690079	-0.000946	P17140	181708	WBGene00002280	Core matrisome	Collagens	0.629	COL120_col120_vs_N2_col120
F27D4.1	down	0.690127	-0.000567	Q93615	172535	WBGene00009187			0.629	COL120_col120_vs_N2_col120
vha-14	down	0.694542	-0.0007	P34462	176338	WBGene00010130			0.634	COL120_col120_vs_N2_col120
dim-1	down	0.69464	-0.000365	Q18066	181062	WBGene00001000			0.635	COL120_col120_vs_N2_col120
sodh-1	down	0.695248	-0.00145	Q17334	179627	WBGene00010790			0.635	COL120_col120_vs_N2_col120
tomm-22	down	0.695874	-0.000916	O17287	173436	WBGene00021133			0.636	COL120_col120_vs_N2_col120
hsp-16.48	down	0.698241	-0.00087	P02513	179287, 179287	WBGene00002019, WBGene00002020			0.639	COL120_col120_vs_N2_col120
hsp-16.49	down	0.698241	-0.00087	P02513	179288, 179288	WBGene00002019, WBGene00002020			0.639	COL120_col120_vs_N2_col120
mek-2	down	0.698447	-0.00049	Q10664	171872	WBGene00003186			0.639	COL120_col120_vs_N2_col120
sas-4	up	0.700803	0.00133	P34402	176172	WBGene00004726			0.642	COL120_col120_vs_N2_col120
hmr-1	down	0.701593	-0.000924	Q967F4	173007	WBGene00001980			0.643	COL120_col120_vs_N2_col120
rab-10	up	0.703315	0.000912	Q94148	266836	WBGene00004273			0.646	COL120_col120_vs_N2_col120
F37C4.5	up	0.703732	0.000386	O44400	177146	WBGene00018145			0.646	COL120_col120_vs_N2_col120
C34C12.8	down	0.705052	-0.000732	Q18421	175449	WBGene00007927			0.648	COL120_col120_vs_N2_col120
glod-4	down	0.706373	-0.000991	Q09253	175530	WBGene00006448			0.649	COL120_col120_vs_N2_col120
skpo-1	down	0.706957	-0.000897	Q20616	174340	WBGene00009897			0.65	COL120_col120_vs_N2_col120
msp-55	down	0.707563	-0.00142	Q17856	177272	WBGene00003448			0.651	COL120_col120_vs_N2_col120
msp-57	down	0.707563	-0.00142	Q17856	177274	WBGene00003450			0.651	COL120_col120_vs_N2_col120
dpy-18	down	0.70833	-0.000724	Q10576	176569	WBGene00001077	Matrisome-associated	ECM Regulators	0.652	COL120_col120_vs_N2_col120
smc-3	down	0.708556	-0.00055	B2FDA8	176559	WBGene00004873			0.652	COL120_col120_vs_N2_col120
par-1	down	0.708623	-0.000355	Q9TW45	179912	WBGene00003916			0.652	COL120_col120_vs_N2_col120
R53.4	up	0.710542	0.00142	Q22021	174554	WBGene00011273			0.655	COL120_col120_vs_N2_col120
C33A12.1	down	0.711824	-0.000412	Q18359	177786	WBGene00007880			0.656	COL120_col120_vs_N2_col120
cyn-3	up	0.713338	0.000502	P52011	180028	WBGene00000879			0.658	COL120_col120_vs_N2_col120
ttr-15	down	0.713589	-0.000362	Q22288	176448	WBGene00011561			0.658	COL120_col120_vs_N2_col120
gst-6	down	0.713741	-0.000985	P91252	173841	WBGene00001754			0.658	COL120_col120_vs_N2_col120
cpr-6	down	0.713853	-0.000938	P43510	180931	WBGene00000786	Matrisome-associated	ECM Regulators	0.659	COL120_col120_vs_N2_col120
gst-7	up	0.714589	0.000668	P91253	173842	WBGene00001755			0.66	COL120_col120_vs_N2_col120
gspd-1	up	0.715462	0.000476	Q27464	178046	WBGene00007108			0.661	COL120_col120_vs_N2_col120
sptl-1	down	0.715703	-0.00073	P91079	173389	WBGene00016020			0.661	COL120_col120_vs_N2_col120
bub-3	down	0.7161	-0.000872	Q9XWH0	175018	WBGene00013209			0.661	COL120_col120_vs_N2_col120
mtss-1	down	0.71659	-0.000578	P34496	187502	WBGene00019800			0.662	COL120_col120_vs_N2_col120
F10G2.1	down	0.717577	-0.000698	Q22957	179122	WBGene00017362			0.663	COL120_col120_vs_N2_col120
inx-3	up	0.718067	0.000334	Q19746	180866	WBGene00002125			0.664	COL120_col120_vs_N2_col120
let-60	up	0.719416	0.000675	P22981	178104	WBGene00002335			0.665	COL120_col120_vs_N2_col120
rps-7	down	0.719484	-0.000447	Q23312	172901	WBGene00004476			0.665	COL120_col120_vs_N2_col120
glp-4	up	0.720813	0.00119	Q9U1Q4	173224	WBGene00006936			0.667	COL120_col120_vs_N2_col120
ppm-2	up	0.721561	0.000581	P49596	175610	WBGene00011953			0.668	COL120_col120_vs_N2_col120
ttr-46	down	0.722479	-0.000536	Q22285	179384	WBGene00011571			0.669	COL120_col120_vs_N2_col120
snap-29	down	0.724553	-0.00073	P83351	176233	WBGene00019305			0.671	COL120_col120_vs_N2_col120
ubql-1	down	0.725185	-0.000487	G5EFF7	172434	WBGene00008852			0.672	COL120_col120_vs_N2_col120
usp-14	down	0.725603	-0.00102	Q17361	175105	WBGene00006856			0.672	COL120_col120_vs_N2_col120
rpl-33	down	0.727255	-0.000551	P49180	174166	WBGene00004447			0.674	COL120_col120_vs_N2_col120
asna-1	down	0.729622	-0.000768	P30632	176254	WBGene00014025			0.677	COL120_col120_vs_N2_col120
C29G2.6	down	0.729994	-0.000746	O16887	183035	WBGene00016234			0.677	COL120_col120_vs_N2_col120
gst-42	up	0.730102	0.000356	Q18938	183911	WBGene00001790			0.678	COL120_col120_vs_N2_col120
cct-6	down	0.730627	-0.000805	P46550	175819	WBGene00000381			0.678	COL120_col120_vs_N2_col120
ruvb-2	down	0.731776	-0.000722	Q9GZH2	177458	WBGene00020687			0.679	COL120_col120_vs_N2_col120
rpn-10	down	0.7337	-0.000686	O61742	172977	WBGene00004466			0.682	COL120_col120_vs_N2_col120
rsp-6	down	0.733929	-0.00064	Q18409	177566	WBGene00004703			0.682	COL120_col120_vs_N2_col120
Y57G11C.3	up	0.734355	0.000599	O18229	178398	WBGene00013301			0.682	COL120_col120_vs_N2_col120
gpa-13	up	0.736938	0.000852	Q9XTB2	179746	WBGene00001675			0.685	COL120_col120_vs_N2_col120
cyd-1	down	0.737805	-0.000422	Q9U2M5	174941	WBGene00000870			0.686	COL120_col120_vs_N2_col120
ubl-1	down	0.738229	-0.000817	P37165	175413	WBGene00006725			0.687	COL120_col120_vs_N2_col120
eef-1G	down	0.738444	-0.000441	P54412	179522	WBGene00008920			0.687	COL120_col120_vs_N2_col120
F09E5.3	up	0.739729	0.000704	Q19264	173911	WBGene00017283			0.688	COL120_col120_vs_N2_col120
rpl-25.1	up	0.740269	0.000693	P48162	180748	WBGene00004438			0.689	COL120_col120_vs_N2_col120
erp-44.2	up	0.741748	0.00045	Q17688	177572	WBGene00015510			0.69	COL120_col120_vs_N2_col120
C37C3.18	up	0.743126	0.000748	Q22918	36804988	NA			0.692	COL120_col120_vs_N2_col120
C37C3.2	up	0.743126	0.000748	Q22918	179165	WBGene00016496			0.692	COL120_col120_vs_N2_col120
dld-1	down	0.743247	-0.000509	O17953	178387	WBGene00010794			0.692	COL120_col120_vs_N2_col120
cyc-2.1	down	0.743316	-0.000462	P19974	177243	WBGene00017121			0.692	COL120_col120_vs_N2_col120
mlc-1	down	0.743317	-0.000321	P19625	181776	WBGene00003369			0.692	COL120_col120_vs_N2_col120
sams-3	down	0.743536	-0.000399	P50305	177355	WBGene00015538			0.692	COL120_col120_vs_N2_col120
nra-4	up	0.745578	0.000568	H2KYE0	3565008	WBGene00015344			0.694	COL120_col120_vs_N2_col120
lin-53	up	0.745952	0.000903	P90916	172802	WBGene00003036			0.695	COL120_col120_vs_N2_col120
chch-3	up	0.746616	0.000893	Q21551	174494	WBGene00010942			0.695	COL120_col120_vs_N2_col120
	up	0.747897	0.00055	Q9XVS7					0.697	COL120_col120_vs_N2_col120
rpt-5	up	0.747984	0.000438	O76371	172238	WBGene00004505			0.697	COL120_col120_vs_N2_col120
mrps-17	down	0.749291	-0.000887	Q11189	175912	WBGene00015487			0.698	COL120_col120_vs_N2_col120
app-1	up	0.749338	0.000537	O44750	172118	WBGene00000155			0.698	COL120_col120_vs_N2_col120
mif-2	down	0.751291	-0.00111	Q18785	179638	WBGene00003235			0.7	COL120_col120_vs_N2_col120
rpac-19	up	0.7519	0.000715	P34476	176362	WBGene00010230			0.701	COL120_col120_vs_N2_col120
F49C12.11	down	0.751969	-0.000754	Q20588	177756	WBGene00009880			0.701	COL120_col120_vs_N2_col120
cysl-1	down	0.752143	-0.000525	Q93244	181209	WBGene00007653			0.701	COL120_col120_vs_N2_col120
mppb-1	down	0.752344	-0.000434	Q23295	177725	WBGene00013880			0.701	COL120_col120_vs_N2_col120
par-5	up	0.753383	0.000353	P41932	178113	WBGene00003920			0.702	COL120_col120_vs_N2_col120
rpl-26	down	0.753418	-0.000367	Q19869	174379	WBGene00004440			0.702	COL120_col120_vs_N2_col120
hex-1	up	0.753492	0.000525	Q22492	180533	WBGene00020509			0.703	COL120_col120_vs_N2_col120
egl-4	up	0.753966	0.000393	O76360	176991	WBGene00001173			0.703	COL120_col120_vs_N2_col120
nas-11	up	0.754304	0.000872	Q21432	180938	WBGene00003530	Nematode-specific matrisome-associated	ECM Regulators	0.703	COL120_col120_vs_N2_col120
vha-9	down	0.754959	-0.00034	Q23680	174596	WBGene00006918			0.704	COL120_col120_vs_N2_col120
emr-1	up	0.755564	0.00047	O01971	171752	WBGene00001309			0.705	COL120_col120_vs_N2_col120
ppm-1.A	up	0.757801	0.000507	Q19775	179469	WBGene00006460			0.707	COL120_col120_vs_N2_col120
ani-1	down	0.758774	-0.000379	Q9XTT4	176672	WBGene00013038			0.708	COL120_col120_vs_N2_col120
eif-3.L	up	0.75885	0.000465	Q95QW0	24104220	WBGene00015920			0.708	COL120_col120_vs_N2_col120
nkb-3	up	0.759792	0.000454	Q9XUY5	181494	WBGene00010117			0.709	COL120_col120_vs_N2_col120
cap-1	up	0.759835	0.000771	P34685	177497	WBGene00000292			0.709	COL120_col120_vs_N2_col120
dhs-21	up	0.759951	0.000859	Q21929	179741	WBGene00000984			0.709	COL120_col120_vs_N2_col120
inf-1	up	0.760276	0.000543	P27639	175966	WBGene00002083			0.709	COL120_col120_vs_N2_col120
rps-14	down	0.760354	-0.000375	P48150	176006	WBGene00004483			0.709	COL120_col120_vs_N2_col120
ger-1	down	0.760408	-0.000445	G5EER4	187512	WBGene00019813			0.709	COL120_col120_vs_N2_col120
ima-2	up	0.761279	0.000566	P91276	172329	WBGene00002073			0.71	COL120_col120_vs_N2_col120
icl-1	down	0.761379	-0.00104	Q10663	178583	WBGene00001564			0.71	COL120_col120_vs_N2_col120
myo-1	down	0.761391	-0.000676	P02567	172471	WBGene00002348			0.71	COL120_col120_vs_N2_col120
rpb-6	up	0.762358	0.000317	Q17684	174630	WBGene00007355			0.711	COL120_col120_vs_N2_col120
asp-1	up	0.762742	0.0004	G5EEI4	180251	WBGene00000214			0.712	COL120_col120_vs_N2_col120
copg-1	up	0.764426	0.000491	Q22498	177891	WBGene00011775			0.713	COL120_col120_vs_N2_col120
cysl-2	down	0.76444	-0.000615	O45679	175107	WBGene00010759			0.713	COL120_col120_vs_N2_col120
F53C11.3	up	0.765186	0.000742	Q93761	179872	WBGene00009973			0.714	COL120_col120_vs_N2_col120
lam-2	down	0.765376	-0.000381	Q18823	180980	WBGene00016913	Core matrisome	ECM Glycoproteins	0.714	COL120_col120_vs_N2_col120
gsr-1	up	0.766851	0.000466	Q93379	175467	WBGene00008117			0.716	COL120_col120_vs_N2_col120
nog-1	up	0.76747	0.000556	O44411	176863	WBGene00020297			0.716	COL120_col120_vs_N2_col120
rpl-35	down	0.767997	-0.00038	P34662	176097	WBGene00004449			0.717	COL120_col120_vs_N2_col120
maph-1.1	up	0.769165	0.000501	P91859	173357	WBGene00009306			0.718	COL120_col120_vs_N2_col120
E02H1.6	up	0.769896	0.000478	Q09527	174511	WBGene00008458			0.719	COL120_col120_vs_N2_col120
rpl-24.1	up	0.770144	0.000411	O01868	172062	WBGene00004436			0.719	COL120_col120_vs_N2_col120
rpl-36	down	0.770239	-0.000287	P49181	176007	WBGene00004450			0.719	COL120_col120_vs_N2_col120
unc-15	down	0.770484	-0.000322	P10567	172491	WBGene00006754			0.719	COL120_col120_vs_N2_col120
gta-1	down	0.771324	-0.000255	Q21217	177897	WBGene00001794			0.72	COL120_col120_vs_N2_col120
ubc-12	down	0.771785	-0.000837	Q9XVK5	173072	WBGene00006707			0.72	COL120_col120_vs_N2_col120
unc-27	down	0.773261	-0.000621	Q9GYF1	181124	WBGene00006764			0.722	COL120_col120_vs_N2_col120
B0250.5	up	0.773978	0.000681	Q9XTI0	180344	WBGene00007122			0.722	COL120_col120_vs_N2_col120
D2030.4	down	0.774989	-0.000445	P90789	172513	WBGene00008414			0.723	COL120_col120_vs_N2_col120
F08B12.4	down	0.774999	-0.00034	Q19191	181333	WBGene00008572			0.723	COL120_col120_vs_N2_col120
rpl-15	down	0.775274	-0.000741	P91374	176891	WBGene00004427			0.724	COL120_col120_vs_N2_col120
rps-4	down	0.776886	-0.000254	Q9N3X2	177481	WBGene00004473			0.725	COL120_col120_vs_N2_col120
pcn-1	up	0.777214	0.00087	O02115	177161	WBGene00003955			0.725	COL120_col120_vs_N2_col120
nola-3	up	0.777312	0.000733	Q9XVR8	172883	WBGene00007708			0.725	COL120_col120_vs_N2_col120
mars-1	down	0.777522	-0.00047	Q20970	178089	WBGene00003415			0.726	COL120_col120_vs_N2_col120
rps-27	up	0.778686	0.000671	Q9TXP0	178538	WBGene00004496			0.727	COL120_col120_vs_N2_col120
M28.5	down	0.779274	-0.000238	Q21568	174645	WBGene00010896			0.727	COL120_col120_vs_N2_col120
tbh-1	down	0.77933	-0.000343	Q9XTQ6	181639	WBGene00006541			0.727	COL120_col120_vs_N2_col120
snr-7	down	0.779671	-0.000508	Q9N4G9	171834	WBGene00004920			0.728	COL120_col120_vs_N2_col120
nduf-7	up	0.779979	0.00065	Q94360	172734	WBGene00012376			0.728	COL120_col120_vs_N2_col120
paa-1	up	0.780151	0.000775	Q09543	175750	WBGene00003901			0.728	COL120_col120_vs_N2_col120
rps-23	down	0.780395	-0.000287	Q19877	178188	WBGene00004492			0.728	COL120_col120_vs_N2_col120
gpdh-2	up	0.781128	0.000535	P34517	176399	WBGene00010778			0.729	COL120_col120_vs_N2_col120
ttr-5	up	0.7813	0.000694	Q03575	176312	WBGene00008040			0.729	COL120_col120_vs_N2_col120
aldo-1	up	0.781557	0.000273	P54216	176788	WBGene00011474			0.729	COL120_col120_vs_N2_col120
coq-8	down	0.782195	-0.000334	Q18486	175647	WBGene00000767			0.73	COL120_col120_vs_N2_col120
Y94H6A.8	up	0.784097	0.000381	Q9N2W7	177056	WBGene00022380			0.732	COL120_col120_vs_N2_col120
sto-1	up	0.785141	0.000719	Q19200	181017	WBGene00006063			0.733	COL120_col120_vs_N2_col120
gpd-1	up	0.785875	0.000507	P04970	174603	WBGene00001683			0.733	COL120_col120_vs_N2_col120
gpd-4	up	0.785875	0.000507	P17331	174578	WBGene00001686			0.733	COL120_col120_vs_N2_col120
let-418	up	0.785913	0.000595	G5EBZ4	178970	WBGene00002637			0.733	COL120_col120_vs_N2_col120
ubxn-1	up	0.786019	0.000568	Q9TXH9	171804	WBGene00017733			0.733	COL120_col120_vs_N2_col120
csn-4	down	0.786527	-0.000293	Q9N359	176927	WBGene00000816			0.734	COL120_col120_vs_N2_col120
rae-1	up	0.786787	0.000376	Q93454	172864	WBGene00003803			0.734	COL120_col120_vs_N2_col120
pas-5	down	0.787583	-0.000358	Q95008	172942	WBGene00003926			0.735	COL120_col120_vs_N2_col120
C05C10.3	down	0.787898	-0.000497	Q09450	174548	WBGene00007330			0.735	COL120_col120_vs_N2_col120
F26H9.5	up	0.788957	0.000466	P91856	172756	WBGene00009177			0.736	COL120_col120_vs_N2_col120
rpl-4	down	0.789866	-0.000228	O02056	172074	WBGene00004415			0.737	COL120_col120_vs_N2_col120
Y47D3A.21	down	0.790103	-0.000515	Q9NAH4	176556	WBGene00012932			0.737	COL120_col120_vs_N2_col120
rps-1	up	0.790355	0.000445	P48154	175584	WBGene00004470			0.737	COL120_col120_vs_N2_col120
unc-37	up	0.79134	0.000356	O02482	172394	WBGene00006773			0.738	COL120_col120_vs_N2_col120
lev-11	down	0.792434	-0.000298	Q22866	173319	WBGene00002978			0.739	COL120_col120_vs_N2_col120
mua-6	down	0.79261	-0.000253	O02365	181698	WBGene00003485			0.739	COL120_col120_vs_N2_col120
rpl-11.2	up	0.792989	0.000297	Q19162	180535	WBGene00004423			0.739	COL120_col120_vs_N2_col120
cgh-1	down	0.793368	-0.000708	Q95YF3	176061	WBGene00000479			0.74	COL120_col120_vs_N2_col120
pat-12	down	0.793665	-0.000588	Q95QA6	175227	WBGene00003936			0.74	COL120_col120_vs_N2_col120
fib-1	down	0.796943	-0.000379	Q22053	179999	WBGene00001423			0.743	COL120_col120_vs_N2_col120
vha-11	down	0.798333	-0.000572	Q9XXU9	177017	WBGene00006920			0.744	COL120_col120_vs_N2_col120
rps-2	down	0.798664	-0.000351	P51403	177583	WBGene00004471			0.744	COL120_col120_vs_N2_col120
chc-1	down	0.79926	-0.00066	P34574	176434	WBGene00011867			0.745	COL120_col120_vs_N2_col120
rpl-43	down	0.80009	-0.000816	Q9U2A8	175070	WBGene00004456			0.745	COL120_col120_vs_N2_col120
anc-1	down	0.800371	-0.000226	Q9N4M4	172034	WBGene00000140			0.745	COL120_col120_vs_N2_col120
sds-22	down	0.80049	-0.000486	P45969	174266	WBGene00011637			0.746	COL120_col120_vs_N2_col120
dyn-1	down	0.800925	-0.000665	P39055	181644	WBGene00001130			0.746	COL120_col120_vs_N2_col120
vha-10	down	0.801202	-0.000389	P91303	172216	WBGene00006919			0.746	COL120_col120_vs_N2_col120
lys-2	down	0.801221	-0.000702	O62416	179429	WBGene00003091			0.746	COL120_col120_vs_N2_col120
rps-15	down	0.801329	-0.000693	Q9XVP0	172693	WBGene00004484			0.746	COL120_col120_vs_N2_col120
rps-21	down	0.802462	-0.000516	P49197	176011	WBGene00004490			0.747	COL120_col120_vs_N2_col120
Y54F10AM.8	down	0.803971	-0.000389	Q9BL07	175369	WBGene00021852			0.748	COL120_col120_vs_N2_col120
ubc-7	up	0.805072	0.000773	P34477	176363	WBGene00006704			0.749	COL120_col120_vs_N2_col120
K11H3.3	down	0.805689	-0.000241	P34519	176398	WBGene00010780			0.75	COL120_col120_vs_N2_col120
snr-6	up	0.80646	0.0003	Q9XTU6	176668	WBGene00004919			0.75	COL120_col120_vs_N2_col120
ssp-11	up	0.807002	0.000795	Q23058	177266, 177266	WBGene00006038, WBGene00006040			0.751	COL120_col120_vs_N2_col120
ssp-9	up	0.807002	0.000795	Q23058	177264, 177264	WBGene00006038, WBGene00006040			0.751	COL120_col120_vs_N2_col120
mecr-1	down	0.807168	-0.000491	O45903	174963	WBGene00012375			0.751	COL120_col120_vs_N2_col120
F32D1.5	up	0.808067	0.000397	O16294	178834	WBGene00017984			0.752	COL120_col120_vs_N2_col120
rpl-9	down	0.810409	-0.000376	Q95Y90	176071	WBGene00004420			0.754	COL120_col120_vs_N2_col120
rpl-3	down	0.810952	-0.000674	P50880	175501	WBGene00004414			0.754	COL120_col120_vs_N2_col120
rps-6	down	0.811155	-0.000397	Q9NEN6	173260	WBGene00004475			0.754	COL120_col120_vs_N2_col120
ech-6	down	0.811434	-0.000214	P34559	176376	WBGene00001155			0.754	COL120_col120_vs_N2_col120
gld-1	down	0.81145	-0.000588	Q17339	172532	WBGene00001595			0.754	COL120_col120_vs_N2_col120
vha-13	down	0.81152	-0.000341	Q9XW92	3564970	WBGene00013025			0.754	COL120_col120_vs_N2_col120
pas-7	up	0.812482	0.000414	Q09583	174571	WBGene00003928			0.755	COL120_col120_vs_N2_col120
ufd-1	down	0.812567	-0.000367	Q19584	3565860	WBGene00006733			0.755	COL120_col120_vs_N2_col120
ltah-1.1	down	0.812613	-0.000487	G5EFT4	178176	WBGene00016589			0.755	COL120_col120_vs_N2_col120
mlc-3	down	0.813261	-0.000642	P53014	175768	WBGene00003371			0.756	COL120_col120_vs_N2_col120
rps-26	down	0.81381	-0.000651	O45499	173342	WBGene00004495			0.756	COL120_col120_vs_N2_col120
rpl-10	down	0.814509	-0.000388	Q09533	174311	WBGene00004421			0.757	COL120_col120_vs_N2_col120
pfd-4	up	0.81478	0.000333	Q17435	178045	WBGene00007107			0.757	COL120_col120_vs_N2_col120
hars-1	down	0.816506	-0.000468	P34183	177978	WBGene00002001			0.758	COL120_col120_vs_N2_col120
tin-13	down	0.816923	-0.000288	O45319	172686	WBGene00006574			0.759	COL120_col120_vs_N2_col120
T26C12.1	up	0.817209	0.000279	O61856	177095	WBGene00020831			0.759	COL120_col120_vs_N2_col120
C23G10.2	down	0.817531	-0.000422	Q10121	182812	WBGene00016011			0.759	COL120_col120_vs_N2_col120
pam-1	up	0.818488	0.000596	Q4TT88	177528	WBGene00003914			0.76	COL120_col120_vs_N2_col120
rps-28	down	0.820972	-0.000212	Q95Y04	176975	WBGene00004497			0.762	COL120_col120_vs_N2_col120
enpl-1	up	0.821115	0.000411	Q22235	178014	WBGene00011480			0.762	COL120_col120_vs_N2_col120
rpl-25.2	down	0.821693	-0.000208	Q20647	172617	WBGene00004439			0.762	COL120_col120_vs_N2_col120
nubp-1	down	0.821842	-0.000412	Q93459	172868	WBGene00008664			0.762	COL120_col120_vs_N2_col120
lbp-7	up	0.823268	0.000602	O02323	191701	WBGene00002259			0.763	COL120_col120_vs_N2_col120
daf-41	down	0.82399	-0.000521	Q23280	175727	WBGene00022599			0.764	COL120_col120_vs_N2_col120
ubxn-2	up	0.824366	0.000492	Q9N2W5	177057	WBGene00022381			0.764	COL120_col120_vs_N2_col120
sqv-4	up	0.826709	0.000313	Q19905	179484	WBGene00005022			0.766	COL120_col120_vs_N2_col120
ilys-3	up	0.827014	0.000352	O76357	177033	WBGene00016670			0.766	COL120_col120_vs_N2_col120
eef-2	down	0.827095	-0.000517	P29691	172743	WBGene00001167			0.766	COL120_col120_vs_N2_col120
C36A4.4	up	0.827172	0.000602	Q18493	175497	WBGene00007965			0.766	COL120_col120_vs_N2_col120
pdha-1	down	0.828952	-0.000227	P52899	3565996	WBGene00011510			0.768	COL120_col120_vs_N2_col120
npp-10	down	0.829136	-0.000322	G5EEH9	175852	WBGene00003796			0.768	COL120_col120_vs_N2_col120
gpx-2	down	0.831604	-0.000341	O62327	187630	WBGene00011045			0.769	COL120_col120_vs_N2_col120
arx-6	up	0.83298	0.000517	P58798	175650	WBGene00000204			0.77	COL120_col120_vs_N2_col120
tofu-6	down	0.83302	-0.000713	Q09293	24104386	WBGene00017132			0.77	COL120_col120_vs_N2_col120
eif-6	up	0.833522	0.000351	O62106	173169	WBGene00001234			0.771	COL120_col120_vs_N2_col120
rsp-1	up	0.833998	0.000594	Q23121	174748	WBGene00004698			0.771	COL120_col120_vs_N2_col120
laf-1	down	0.835558	-0.000231	D0PV95	190611	WBGene00002244			0.772	COL120_col120_vs_N2_col120
rpt-4	up	0.836287	0.000651	O17071	173384	WBGene00004504			0.773	COL120_col120_vs_N2_col120
lcmt-1	down	0.83659	-0.000195	P46554	175561	WBGene00007137			0.773	COL120_col120_vs_N2_col120
pas-6	down	0.836789	-0.00035	O44156	178943	WBGene00003927			0.773	COL120_col120_vs_N2_col120
rnr-1	down	0.838387	-0.000316	Q03604	176301	WBGene00004391			0.774	COL120_col120_vs_N2_col120
tppp-1	down	0.838765	-0.000355	P91127	171948	WBGene00016321			0.774	COL120_col120_vs_N2_col120
sar-1	up	0.839914	0.000446	Q23445	177217	WBGene00022678			0.775	COL120_col120_vs_N2_col120
ifd-1	down	0.8413	-0.000351	Q86DC6	187585	WBGene00002057			0.776	COL120_col120_vs_N2_col120
rpl-36.A	down	0.841456	-0.000528	P48166	174695	WBGene00004454			0.776	COL120_col120_vs_N2_col120
uaf-1	down	0.841623	-0.000452	P90978	175270	WBGene00006697			0.776	COL120_col120_vs_N2_col120
fars-3	up	0.842267	0.000728	Q19713	174351	WBGene00001498			0.777	COL120_col120_vs_N2_col120
rps-12	down	0.842427	-0.000363	P49196	175786	WBGene00004481			0.777	COL120_col120_vs_N2_col120
misc-1	up	0.843036	0.00036	P90992	173414	WBGene00015186			0.777	COL120_col120_vs_N2_col120
goa-1	down	0.843616	-0.000495	P51875	172505	WBGene00001648			0.778	COL120_col120_vs_N2_col120
ZK673.2	up	0.843647	0.000375	Q09629	174608	WBGene00014058			0.778	COL120_col120_vs_N2_col120
rpt-1	up	0.844036	0.000406	Q18787	179641	WBGene00004501			0.778	COL120_col120_vs_N2_col120
hpd-1	down	0.844155	-0.000344	Q22633	176473	WBGene00001993			0.778	COL120_col120_vs_N2_col120
F54D5.7	down	0.846075	-0.000277	Q20772	174768	WBGene00010052			0.779	COL120_col120_vs_N2_col120
ifc-2	down	0.846168	-0.000322	Q21067	180414	WBGene00002056			0.779	COL120_col120_vs_N2_col120
acbp-3	up	0.847134	0.000475	Q20507	181281	WBGene00009818			0.78	COL120_col120_vs_N2_col120
pas-4	up	0.847667	0.00043	Q95005	172679	WBGene00003925			0.78	COL120_col120_vs_N2_col120
ruvb-1	down	0.847742	-0.000416	O17607	179388	WBGene00007784			0.78	COL120_col120_vs_N2_col120
rpn-11	down	0.848804	-0.000329	O76577	173744	WBGene00004467			0.781	COL120_col120_vs_N2_col120
lbp-9	up	0.849502	0.000186	Q965W1	178686	WBGene00021486			0.782	COL120_col120_vs_N2_col120
unc-87	down	0.849686	-0.000193	P37806	172397	WBGene00006819			0.782	COL120_col120_vs_N2_col120
vit-3	down	0.850449	-0.000456	Q9N4J2	24104675	WBGene00006927			0.782	COL120_col120_vs_N2_col120
rpl-5	down	0.851438	-0.000176	P49405	174371	WBGene00004416			0.783	COL120_col120_vs_N2_col120
deb-1	down	0.851815	-0.000392	P19826	177482	WBGene00000942			0.783	COL120_col120_vs_N2_col120
T03F6.3	up	0.853122	0.000408	Q9XVJ2	176760	WBGene00011399			0.784	COL120_col120_vs_N2_col120
cif-1	down	0.853743	-0.000323	Q94261	177236	WBGene00019543			0.784	COL120_col120_vs_N2_col120
dars-1	down	0.854331	-0.000517	Q03577	176334	WBGene00001094			0.785	COL120_col120_vs_N2_col120
pfd-6	down	0.855305	-0.000312	P52554	172474	WBGene00009004			0.785	COL120_col120_vs_N2_col120
dbt-1	down	0.856034	-0.000605	Q23571	174279	WBGene00014054			0.786	COL120_col120_vs_N2_col120
rsp-2	up	0.856363	0.00038	Q23120	174747	WBGene00004699			0.786	COL120_col120_vs_N2_col120
djr-1.1	down	0.856439	-0.000336	P90994	173416	WBGene00015184			0.786	COL120_col120_vs_N2_col120
alx-1	down	0.857887	-0.000441	P34552	176410	WBGene00007010			0.787	COL120_col120_vs_N2_col120
tni-3	down	0.858187	-0.000281	Q9XUN9	180127	WBGene00006585			0.787	COL120_col120_vs_N2_col120
strl-1	down	0.858838	-0.000186	O17883	172846	WBGene00009940			0.788	COL120_col120_vs_N2_col120
kars-1	up	0.85914	0.000458	Q22099	174159	WBGene00002238			0.788	COL120_col120_vs_N2_col120
cand-1	up	0.860367	0.000418	G5ED41	180125	WBGene00013606			0.789	COL120_col120_vs_N2_col120
srpa-72	up	0.861781	0.0004	P91240	173625	WBGene00017245			0.789	COL120_col120_vs_N2_col120
adsl-1	up	0.861786	0.000349	Q21774	172466	WBGene00011064			0.789	COL120_col120_vs_N2_col120
pgp-1	up	0.862867	0.000548	P34712	178215	WBGene00003995			0.79	COL120_col120_vs_N2_col120
lys-7	up	0.863937	0.00029	O16202	178772	WBGene00003096			0.791	COL120_col120_vs_N2_col120
mlc-2	up	0.865199	0.000382	P19626	181775	WBGene00003370			0.792	COL120_col120_vs_N2_col120
mcm-5	down	0.865393	-0.000342	Q21902	175552	WBGene00003157			0.792	COL120_col120_vs_N2_col120
ldh-1	down	0.866741	-0.000384	Q27888	174798	WBGene00002262			0.793	COL120_col120_vs_N2_col120
sams-4	up	0.866819	0.000295	P50306	177354	WBGene00015540			0.793	COL120_col120_vs_N2_col120
R05D3.6	down	0.867081	-0.000396	P34539	176178, 176178	WBGene00019880, WBGene00022582			0.793	COL120_col120_vs_N2_col120
ZC262.5	down	0.867081	-0.000396	P34539	191132, 191132	WBGene00019880, WBGene00022582			0.793	COL120_col120_vs_N2_col120
map-2	down	0.867336	-0.000379	H1UBK1	178468	WBGene00003130			0.793	COL120_col120_vs_N2_col120
F38B2.4	up	0.867472	0.000217	Q20140	181317	WBGene00009531			0.793	COL120_col120_vs_N2_col120
pbs-3	down	0.867583	-0.00035	Q23237	173858	WBGene00003949			0.793	COL120_col120_vs_N2_col120
unc-94	up	0.86764	0.00026	O01479	172275	WBGene00006823			0.793	COL120_col120_vs_N2_col120
act-4	down	0.868047	-0.000151	P10986	180767	WBGene00000066			0.793	COL120_col120_vs_N2_col120
ttx-7	up	0.869034	0.00035	Q19420	172477	WBGene00008765			0.794	COL120_col120_vs_N2_col120
hsp-6	down	0.869261	-0.000307	P11141	178873	WBGene00002010			0.794	COL120_col120_vs_N2_col120
sti-1	down	0.869593	-0.000318	O16259	178587	WBGene00019983			0.794	COL120_col120_vs_N2_col120
B0272.3	down	0.870042	-0.000356	P41938	181169	WBGene00007129			0.795	COL120_col120_vs_N2_col120
umps-1	down	0.870504	-0.000297	G5EDZ2	176453	WBGene00011559			0.795	COL120_col120_vs_N2_col120
ifa-4	down	0.870519	-0.00019	P90900	180765	WBGene00002052			0.795	COL120_col120_vs_N2_col120
htz-1	down	0.871332	-0.000138	Q27511	177212	WBGene00019947			0.795	COL120_col120_vs_N2_col120
ostd-1	up	0.871705	0.000151	P91390	172208	WBGene00019693			0.796	COL120_col120_vs_N2_col120
tomm-20	down	0.87182	-0.000483	Q19766	179691	WBGene00009092			0.796	COL120_col120_vs_N2_col120
mlc-4	down	0.872315	-0.000331	Q09510	175440	WBGene00003372			0.796	COL120_col120_vs_N2_col120
gly-8	down	0.872951	-0.00023	O45293	176595	WBGene00001633			0.796	COL120_col120_vs_N2_col120
sod-1	up	0.87318	0.000177	P34697	174141	WBGene00004930			0.796	COL120_col120_vs_N2_col120
lbp-2	down	0.873832	-0.000352	Q20224	180617	WBGene00002254			0.797	COL120_col120_vs_N2_col120
unc-116	down	0.874763	-0.000317	P34540	176179	WBGene00006840			0.797	COL120_col120_vs_N2_col120
smo-1	down	0.874879	-0.000205	P55853	266820	WBGene00004888			0.797	COL120_col120_vs_N2_col120
dig-1	down	0.876138	-0.000183	Q09165	175951	WBGene00000998	Core matrisome	ECM Glycoproteins	0.798	COL120_col120_vs_N2_col120
top-2	down	0.876244	-0.000357	Q23670	174825	WBGene00010785			0.798	COL120_col120_vs_N2_col120
vit-5	down	0.877635	-0.00014	P06125	180630	WBGene00006929			0.799	COL120_col120_vs_N2_col120
vha-15	down	0.877993	-0.000261	Q22494	180534	WBGene00020507			0.799	COL120_col120_vs_N2_col120
ncs-2	up	0.878635	0.000417	P36609	172866	WBGene00003564			0.8	COL120_col120_vs_N2_col120
C14B9.2	up	0.879411	0.000264	P34329	176147	WBGene00015752			0.8	COL120_col120_vs_N2_col120
mrps-5	down	0.879623	-0.000249	Q93425	179721	WBGene00008452			0.8	COL120_col120_vs_N2_col120
rnr-2	up	0.880192	0.000503	P42170	175525	WBGene00004392			0.8	COL120_col120_vs_N2_col120
vit-2	down	0.880742	-0.000137	P05690	180781	WBGene00006926			0.801	COL120_col120_vs_N2_col120
enol-1	down	0.8811	-0.000142	Q27527	174423	WBGene00011884			0.801	COL120_col120_vs_N2_col120
apy-1	up	0.881197	0.000309	Q19202	181019	WBGene00017244			0.801	COL120_col120_vs_N2_col120
plin-1	down	0.881556	-0.000379	A8WHP8	172437	WBGene00007024			0.801	COL120_col120_vs_N2_col120
erh-1	up	0.881689	0.000392	Q22640	179476	WBGene00011892			0.801	COL120_col120_vs_N2_col120
ifb-2	up	0.884207	0.000318	Q19286	173973	WBGene00002054			0.803	COL120_col120_vs_N2_col120
rpl-21	down	0.884217	-0.000311	P34334	176146	WBGene00004433			0.803	COL120_col120_vs_N2_col120
cht-1	up	0.884849	0.000305	Q11174	180628	WBGene00000503	Matrisome-associated	ECM Regulators	0.803	COL120_col120_vs_N2_col120
C16C10.8	up	0.885034	0.000183	Q09464	175531	WBGene00007628			0.803	COL120_col120_vs_N2_col120
unc-78	up	0.886623	0.000298	Q11176	180631	WBGene00006810			0.804	COL120_col120_vs_N2_col120
mdh-2	down	0.887031	-0.00013	O02640	175936	WBGene00003162			0.804	COL120_col120_vs_N2_col120
nars-1	down	0.887034	-0.000273	Q19722	172442	WBGene00003815			0.804	COL120_col120_vs_N2_col120
eif-3.G	down	0.888487	-0.000181	Q19706	174346	WBGene00001230			0.805	COL120_col120_vs_N2_col120
ifet-1	up	0.888952	0.000346	Q20898	175583	WBGene00004132			0.805	COL120_col120_vs_N2_col120
tct-1	down	0.88972	-0.000116	Q93573	172944	WBGene00009122			0.806	COL120_col120_vs_N2_col120
icd-1	down	0.890041	-0.000378	Q18885	174090	WBGene00002045			0.806	COL120_col120_vs_N2_col120
pat-3	up	0.890537	0.000235	Q27874	175504	WBGene00003930			0.806	COL120_col120_vs_N2_col120
dlc-1	up	0.890771	0.000364	Q22799	175922	WBGene00001005			0.806	COL120_col120_vs_N2_col120
gst-1	up	0.891597	0.000228	P10299	176281	WBGene00001749			0.807	COL120_col120_vs_N2_col120
gpd-3	down	0.892555	-0.000118	P17330	180601	WBGene00001685			0.807	COL120_col120_vs_N2_col120
fgt-1	up	0.893172	0.000177	O44827	173525	WBGene00019207			0.808	COL120_col120_vs_N2_col120
crt-1	down	0.89406	-0.000158	P27798	178997	WBGene00000802			0.808	COL120_col120_vs_N2_col120
ran-4	down	0.894118	-0.000152	Q21735	172648	WBGene00004305			0.808	COL120_col120_vs_N2_col120
his-1	up	0.894576	0.000257	P62784	191667, 191667, 191667, 191667, 191667, 191667, 191667, 191667, 191667, 191667, 191667, 191667, 191667, 191667, 191667, 191667	WBGene00001875, WBGene00001879, WBGene00001884, WBGene00001888, WBGene00001892, WBGene00001900, WBGene00001902, WBGene00001905, WBGene00001911, WBGene00001912, WBGene00001920, WBGene00001924, WBGene00001930, WBGene00001934, WBGene00001938, WBGene00001941			0.808	COL120_col120_vs_N2_col120
his-10	up	0.894576	0.000257	P62784	191671, 191671, 191671	WBGene00001884, WBGene00001888, WBGene00001900			0.808	COL120_col120_vs_N2_col120
his-14	up	0.894576	0.000257	P62784	175027, 175027, 175027	WBGene00001884, WBGene00001888, WBGene00001900			0.808	COL120_col120_vs_N2_col120
his-18	up	0.894576	0.000257	P62784	179267, 179267, 179267, 179267, 179267, 179267, 179267, 179267, 179267, 179267, 179267, 179267, 179267, 179267, 179267, 179267	WBGene00001875, WBGene00001879, WBGene00001884, WBGene00001888, WBGene00001892, WBGene00001900, WBGene00001902, WBGene00001905, WBGene00001911, WBGene00001912, WBGene00001920, WBGene00001924, WBGene00001930, WBGene00001934, WBGene00001938, WBGene00001941			0.808	COL120_col120_vs_N2_col120
his-26	up	0.894576	0.000257	P62784	175032, 175032, 175032	WBGene00001884, WBGene00001888, WBGene00001900			0.808	COL120_col120_vs_N2_col120
his-28	up	0.894576	0.000257	P62784	179264, 179264	WBGene00001902, WBGene00001924			0.808	COL120_col120_vs_N2_col120
his-31	up	0.894576	0.000257	P62784	191677, 191677, 191677, 191677, 191677, 191677, 191677, 191677, 191677, 191677, 191677, 191677, 191677, 191677, 191677, 191677	WBGene00001875, WBGene00001879, WBGene00001884, WBGene00001888, WBGene00001892, WBGene00001900, WBGene00001902, WBGene00001905, WBGene00001911, WBGene00001912, WBGene00001920, WBGene00001924, WBGene00001930, WBGene00001934, WBGene00001938, WBGene00001941			0.808	COL120_col120_vs_N2_col120
his-37	up	0.894576	0.000257	P62784	179341, 179341, 179341, 179341, 179341, 179341, 179341, 179341, 179341, 179341, 179341, 179341, 179341, 179341, 179341, 179341	WBGene00001875, WBGene00001879, WBGene00001884, WBGene00001888, WBGene00001892, WBGene00001900, WBGene00001902, WBGene00001905, WBGene00001911, WBGene00001912, WBGene00001920, WBGene00001924, WBGene00001930, WBGene00001934, WBGene00001938, WBGene00001941			0.808	COL120_col120_vs_N2_col120
his-38	up	0.894576	0.000257	P62784	191680, 191680, 191680, 191680, 191680, 191680, 191680, 191680, 191680, 191680, 191680, 191680, 191680, 191680, 191680, 191680	WBGene00001875, WBGene00001879, WBGene00001884, WBGene00001888, WBGene00001892, WBGene00001900, WBGene00001902, WBGene00001905, WBGene00001911, WBGene00001912, WBGene00001920, WBGene00001924, WBGene00001930, WBGene00001934, WBGene00001938, WBGene00001941			0.808	COL120_col120_vs_N2_col120
his-46	up	0.894576	0.000257	P62784	178050, 178050	WBGene00001920, WBGene00001930			0.808	COL120_col120_vs_N2_col120
his-5	up	0.894576	0.000257	P62784	179233, 179233, 179233, 179233, 179233, 179233, 179233, 179233, 179233, 179233, 179233, 179233, 179233, 179233, 179233, 179233	WBGene00001875, WBGene00001879, WBGene00001884, WBGene00001888, WBGene00001892, WBGene00001900, WBGene00001902, WBGene00001905, WBGene00001911, WBGene00001912, WBGene00001920, WBGene00001924, WBGene00001930, WBGene00001934, WBGene00001938, WBGene00001941			0.808	COL120_col120_vs_N2_col120
his-50	up	0.894576	0.000257	P62784	179260, 179260	WBGene00001902, WBGene00001924			0.808	COL120_col120_vs_N2_col120
his-56	up	0.894576	0.000257	P62784	178055, 178055	WBGene00001920, WBGene00001930			0.808	COL120_col120_vs_N2_col120
his-60	up	0.894576	0.000257	P62784	177522, 177522, 177522, 177522, 177522, 177522, 177522, 177522, 177522, 177522, 177522, 177522, 177522, 177522, 177522, 177522	WBGene00001875, WBGene00001879, WBGene00001884, WBGene00001888, WBGene00001892, WBGene00001900, WBGene00001902, WBGene00001905, WBGene00001911, WBGene00001912, WBGene00001920, WBGene00001924, WBGene00001930, WBGene00001934, WBGene00001938, WBGene00001941			0.808	COL120_col120_vs_N2_col120
his-64	up	0.894576	0.000257	P62784	178066	WBGene00001938			0.808	COL120_col120_vs_N2_col120
his-67	up	0.894576	0.000257	P62784	188792, 188792, 188792, 188792, 188792, 188792, 188792, 188792, 188792, 188792, 188792, 188792, 188792, 188792, 188792, 188792	WBGene00001875, WBGene00001879, WBGene00001884, WBGene00001888, WBGene00001892, WBGene00001900, WBGene00001902, WBGene00001905, WBGene00001911, WBGene00001912, WBGene00001920, WBGene00001924, WBGene00001930, WBGene00001934, WBGene00001938, WBGene00001941			0.808	COL120_col120_vs_N2_col120
div-1	up	0.894728	0.000159	Q21625	176439	WBGene00001002			0.808	COL120_col120_vs_N2_col120
egl-45	up	0.894734	0.000299	P34339	176094	WBGene00001209			0.808	COL120_col120_vs_N2_col120
atp-1	down	0.894789	-0.00012	Q9XXK1	173134	WBGene00010419			0.808	COL120_col120_vs_N2_col120
ttn-1	down	0.894967	-0.000367	G4SLH0	266969	WBGene00006436			0.809	COL120_col120_vs_N2_col120
lec-1	down	0.896021	-0.000121	P36573	174964	WBGene00002264	Matrisome-associated	ECM-affiliated	0.809	COL120_col120_vs_N2_col120
eef-1B.2	down	0.896166	-0.00017	Q9U2H9	178419	WBGene00012768			0.809	COL120_col120_vs_N2_col120
pfd-1	up	0.896386	0.00017	Q17827	178021	WBGene00007443			0.809	COL120_col120_vs_N2_col120
C44B7.5	down	0.896703	-0.000328	Q18594	174124	WBGene00016627			0.81	COL120_col120_vs_N2_col120
pas-1	up	0.896937	0.000118	O17586	179941	WBGene00003922			0.81	COL120_col120_vs_N2_col120
ctl-2	up	0.896999	0.000137	Q27487	175085	WBGene00000831			0.81	COL120_col120_vs_N2_col120
hsp-90	up	0.897279	0.00016	Q18688	179971	WBGene00000915			0.81	COL120_col120_vs_N2_col120
pgk-1	down	0.89806	-0.000192	P91427	171965	WBGene00020185			0.81	COL120_col120_vs_N2_col120
C18H9.3	down	0.898486	-0.000298	Q09237	174103	WBGene00016002			0.81	COL120_col120_vs_N2_col120
dlat-1	up	0.898627	0.000226	Q19749	179945	WBGene00009082			0.811	COL120_col120_vs_N2_col120
eef-1A.1	down	0.899291	-0.000112	P53013	175975	WBGene00001168			0.811	COL120_col120_vs_N2_col120
eef-1A.2	down	0.899291	-0.000112	P53013	181044	WBGene00001169			0.811	COL120_col120_vs_N2_col120
mai-2	down	0.899973	-0.000266	O44441	177106	WBGene00015248			0.811	COL120_col120_vs_N2_col120
unc-54	down	0.900069	-0.000126	P02566	259839	WBGene00006789			0.811	COL120_col120_vs_N2_col120
his-11	down	0.900286	-0.000256	P04255	175029, 175029	WBGene00001889, WBGene00001918			0.811	COL120_col120_vs_N2_col120
his-15	down	0.900286	-0.000256	P04255	175026, 175026	WBGene00001889, WBGene00001918			0.811	COL120_col120_vs_N2_col120
his-29	down	0.900286	-0.000256	P04255	185332, 185332	WBGene00001903, WBGene00001908			0.811	COL120_col120_vs_N2_col120
his-34	down	0.900286	-0.000256	P04255	191679, 191679	WBGene00001903, WBGene00001908			0.811	COL120_col120_vs_N2_col120
his-44	down	0.900286	-0.000256	P04255	175033, 175033	WBGene00001889, WBGene00001918			0.811	COL120_col120_vs_N2_col120
his-41	down	0.900286	-0.000256	Q27484	179340	WBGene00001915			0.811	COL120_col120_vs_N2_col120
his-48	down	0.900286	-0.000256	Q27876	178049	WBGene00001922			0.811	COL120_col120_vs_N2_col120
his-58	down	0.900286	-0.000256	Q27876	186251, 186251	WBGene00001932, WBGene00001940			0.811	COL120_col120_vs_N2_col120
his-62	down	0.900286	-0.000256	Q27876	186326	WBGene00001936			0.811	COL120_col120_vs_N2_col120
his-66	down	0.900286	-0.000256	Q27876	186670, 186670	WBGene00001932, WBGene00001940			0.811	COL120_col120_vs_N2_col120
his-20	down	0.900286	-0.000256	Q27894	191675, 191675, 191675	WBGene00001894, WBGene00001896, WBGene00001926			0.811	COL120_col120_vs_N2_col120
his-22	down	0.900286	-0.000256	Q27894	179266, 179266, 179266	WBGene00001894, WBGene00001896, WBGene00001926			0.811	COL120_col120_vs_N2_col120
his-4	down	0.900286	-0.000256	Q27894	180072	WBGene00001878			0.811	COL120_col120_vs_N2_col120
his-52	down	0.900286	-0.000256	Q27894	179262, 179262, 179262	WBGene00001894, WBGene00001896, WBGene00001926			0.811	COL120_col120_vs_N2_col120
his-54	down	0.900286	-0.000256	Q27894	184117	WBGene00001928			0.811	COL120_col120_vs_N2_col120
his-8	down	0.900286	-0.000256	Q27894	191670, 191670, 191670, 191670, 191670	WBGene00001878, WBGene00001882, WBGene00001894, WBGene00001896, WBGene00001926			0.811	COL120_col120_vs_N2_col120
fce-1	up	0.900752	0.000125	Q9XVE5	172820	WBGene00001405			0.812	COL120_col120_vs_N2_col120
vit-4	down	0.901181	-0.000279	P18947	180646	WBGene00006928			0.812	COL120_col120_vs_N2_col120
T19H12.2	up	0.901319	0.000184	O01615	178881	WBGene00020588			0.812	COL120_col120_vs_N2_col120
rpl-2	down	0.902113	-0.000373	Q9XVF7	180343	WBGene00004413			0.812	COL120_col120_vs_N2_col120
cope-1	up	0.902395	0.000234	O62246	176766	WBGene00009732			0.812	COL120_col120_vs_N2_col120
ndx-9	up	0.902489	0.000201	Q19427	177996	WBGene00003586			0.813	COL120_col120_vs_N2_col120
sur-6	down	0.902903	-0.000153	G5EDR3	172826	WBGene00006352			0.813	COL120_col120_vs_N2_col120
rack-1	down	0.903351	-0.000137	Q21215	177895	WBGene00010556			0.813	COL120_col120_vs_N2_col120
pdi-6	down	0.903849	-0.000299	Q11067	180974	WBGene00015168			0.813	COL120_col120_vs_N2_col120
E01A2.2	up	0.904701	0.000259	Q966L5	171996	WBGene00017085			0.814	COL120_col120_vs_N2_col120
pgl-1	down	0.904849	-0.000356	Q9TZQ3	177461	WBGene00003992			0.814	COL120_col120_vs_N2_col120
snr-4	up	0.905572	0.00024	Q18786	179639	WBGene00004917			0.814	COL120_col120_vs_N2_col120
eef-1B.1	down	0.905729	-0.00024	P34460	176120	WBGene00018846			0.814	COL120_col120_vs_N2_col120
tin-10	down	0.906283	-0.000187	Q9Y0V6	176580	WBGene00006573			0.814	COL120_col120_vs_N2_col120
rpl-12	down	0.906747	-0.000192	P61866	178279	WBGene00004424			0.815	COL120_col120_vs_N2_col120
rpl-7A	down	0.907754	-0.000175	Q966C6	177203	WBGene00004419			0.815	COL120_col120_vs_N2_col120
ZK512.2	down	0.910079	-0.000191	P34640	176292	WBGene00013983			0.816	COL120_col120_vs_N2_col120
prdx-3	down	0.910517	-0.000103	Q21824	175573	WBGene00011110			0.817	COL120_col120_vs_N2_col120
rla-0	up	0.910876	9.78e-05	Q93572	172943	WBGene00004408			0.817	COL120_col120_vs_N2_col120
pas-3	up	0.910903	0.000315	Q9N599	172139	WBGene00003924			0.817	COL120_col120_vs_N2_col120
ctsa-1.1	down	0.911473	-0.000127	P52717	173818	WBGene00018271			0.817	COL120_col120_vs_N2_col120
far-2	down	0.912232	-0.000103	P34383	176284	WBGene00001386			0.817	COL120_col120_vs_N2_col120
asg-2	down	0.91229	-0.000168	Q18803	180956	WBGene00000210			0.817	COL120_col120_vs_N2_col120
pfd-3	down	0.912859	-0.000392	O18054	173141	WBGene00006889			0.818	COL120_col120_vs_N2_col120
sip-1	down	0.912904	-9.87e-05	Q20363	176471	WBGene00004798			0.818	COL120_col120_vs_N2_col120
immt-1	down	0.91297	-0.000157	Q22505	180566	WBGene00020511			0.818	COL120_col120_vs_N2_col120
spg-7	down	0.913631	-0.000124	Q9N3T5	171915	WBGene00004978			0.818	COL120_col120_vs_N2_col120
moag-4	up	0.914129	0.000226	Q9BKU8	171764	WBGene00021348			0.818	COL120_col120_vs_N2_col120
pdi-1	up	0.91427	0.000111	Q17967	175472	WBGene00003962			0.818	COL120_col120_vs_N2_col120
let-70	up	0.914385	0.000249	P35129	178006	WBGene00002344			0.818	COL120_col120_vs_N2_col120
rpl-23	down	0.915136	-0.000145	P48158	175796	WBGene00004435			0.819	COL120_col120_vs_N2_col120
urm-1	down	0.915137	-0.000168	B3CKG1	13191153	WBGene00185048			0.819	COL120_col120_vs_N2_col120
rpl-28	down	0.915149	-0.00013	Q21930	179739	WBGene00004442			0.819	COL120_col120_vs_N2_col120
uba-5	down	0.915528	-0.000107	P91430	171968	WBGene00020184			0.819	COL120_col120_vs_N2_col120
hsp-60	down	0.915779	-0.000124	P50140	175316	WBGene00002025			0.819	COL120_col120_vs_N2_col120
F53F4.10	down	0.91578	-0.000216	Q20719	179850	WBGene00009992			0.819	COL120_col120_vs_N2_col120
his-13	down	0.916626	-0.000197	P08898	191672, 191672	WBGene00001883, WBGene00001887			0.82	COL120_col120_vs_N2_col120
his-17	down	0.916626	-0.000197	P08898	191673	WBGene00001891			0.82	COL120_col120_vs_N2_col120
his-2	down	0.916626	-0.000197	P08898	180074	WBGene00001876			0.82	COL120_col120_vs_N2_col120
his-25	down	0.916626	-0.000197	P08898	175031, 175031	WBGene00001883, WBGene00001887			0.82	COL120_col120_vs_N2_col120
his-27	down	0.916626	-0.000197	P08898	246024, 246024	WBGene00001901, WBGene00001923			0.82	COL120_col120_vs_N2_col120
his-32	down	0.916626	-0.000197	P08898	177628	WBGene00001906			0.82	COL120_col120_vs_N2_col120
his-40	down	0.916626	-0.000197	P08898	13221387, 13221387, 13221387, 13221387, 13221387, 13221387, 13221387, 13221387, 13221387, 13221387, 13221387, 13221387, 13221387, 13221387, 13221387	WBGene00001876, WBGene00001880, WBGene00001883, WBGene00001887, WBGene00001891, WBGene00001899, WBGene00001901, WBGene00001906, WBGene00001914, WBGene00001916, WBGene00001919, WBGene00001923, WBGene00001929, WBGene00001933, WBGene00001937			0.82	COL120_col120_vs_N2_col120
his-42	down	0.916626	-0.000197	P08898	184200	WBGene00001916			0.82	COL120_col120_vs_N2_col120
his-45	down	0.916626	-0.000197	P08898	181821, 181821	WBGene00001919, WBGene00001929			0.82	COL120_col120_vs_N2_col120
his-49	down	0.916626	-0.000197	P08898	184113, 184113	WBGene00001901, WBGene00001923			0.82	COL120_col120_vs_N2_col120
his-55	down	0.916626	-0.000197	P08898	186250, 186250	WBGene00001919, WBGene00001929			0.82	COL120_col120_vs_N2_col120
his-59	down	0.916626	-0.000197	P08898	186325, 186325, 186325, 186325, 186325, 186325, 186325, 186325, 186325, 186325, 186325, 186325, 186325, 186325, 186325	WBGene00001876, WBGene00001880, WBGene00001883, WBGene00001887, WBGene00001891, WBGene00001899, WBGene00001901, WBGene00001906, WBGene00001914, WBGene00001916, WBGene00001919, WBGene00001923, WBGene00001929, WBGene00001933, WBGene00001937			0.82	COL120_col120_vs_N2_col120
his-6	down	0.916626	-0.000197	P08898	191668, 191668, 191668, 191668, 191668, 191668, 191668, 191668, 191668, 191668, 191668, 191668, 191668, 191668, 191668	WBGene00001876, WBGene00001880, WBGene00001883, WBGene00001887, WBGene00001891, WBGene00001899, WBGene00001901, WBGene00001906, WBGene00001914, WBGene00001916, WBGene00001919, WBGene00001923, WBGene00001929, WBGene00001933, WBGene00001937			0.82	COL120_col120_vs_N2_col120
his-63	down	0.916626	-0.000197	P08898	184804	WBGene00001937			0.82	COL120_col120_vs_N2_col120
his-9	down	0.916626	-0.000197	P08898	175030, 175030	WBGene00001883, WBGene00001887			0.82	COL120_col120_vs_N2_col120
his-71	down	0.916626	-0.000197	Q10453	181057	WBGene00001945			0.82	COL120_col120_vs_N2_col120
his-72	down	0.916626	-0.000197	Q9U281	176660	WBGene00001946			0.82	COL120_col120_vs_N2_col120
spr-2	up	0.916892	0.000184	Q18240	177704	WBGene00005007			0.82	COL120_col120_vs_N2_col120
rpl-18	up	0.917066	0.000143	O45946	178342	WBGene00004430			0.82	COL120_col120_vs_N2_col120
pdxk-1	down	0.917167	-0.000159	O01824	172101	WBGene00019008			0.82	COL120_col120_vs_N2_col120
rps-25	down	0.917347	-0.000133	P52821	177365	WBGene00004494			0.82	COL120_col120_vs_N2_col120
rpl-27	down	0.918074	-0.000206	P91914	171750	WBGene00004441			0.82	COL120_col120_vs_N2_col120
rpl-7	down	0.918715	-0.000175	O01802	171602	WBGene00004418			0.821	COL120_col120_vs_N2_col120
F27D4.4	down	0.918801	-0.000182	Q93618	172538	WBGene00009189			0.821	COL120_col120_vs_N2_col120
eif-3.C	up	0.91972	0.000205	O02328	172858	WBGene00001226			0.821	COL120_col120_vs_N2_col120
rpl-6	up	0.919721	0.000102	P47991	176015	WBGene00004417			0.821	COL120_col120_vs_N2_col120
ssp-19	down	0.919901	-0.000217	O01829	171813	WBGene00006047			0.821	COL120_col120_vs_N2_col120
cct-2	up	0.920177	0.000171	P47207	174421	WBGene00000378			0.821	COL120_col120_vs_N2_col120
sdhb-1	down	0.920244	-0.000224	Q09545	174482	WBGene00006433			0.821	COL120_col120_vs_N2_col120
ncbp-1	up	0.920336	0.000249	O01763	172345	WBGene00018156			0.821	COL120_col120_vs_N2_col120
eif-3.I	down	0.922538	-0.000155	Q965S8	171809	WBGene00001232			0.822	COL120_col120_vs_N2_col120
rnst-2	up	0.923544	0.0002	O61887	190096	WBGene00019624			0.823	COL120_col120_vs_N2_col120
rpl-19	down	0.924218	-8.64e-05	O02639	172201	WBGene00004431			0.823	COL120_col120_vs_N2_col120
acdh-10	up	0.924511	0.000176	Q22347	24104866	WBGene00020366			0.823	COL120_col120_vs_N2_col120
lbp-1	down	0.924732	-0.000113	Q20223	180616	WBGene00002253			0.823	COL120_col120_vs_N2_col120
kat-1	down	0.924835	-0.000156	Q22100	174161	WBGene00002183			0.823	COL120_col120_vs_N2_col120
lmn-1	down	0.925436	-0.000193	Q21443	172687	WBGene00003052			0.824	COL120_col120_vs_N2_col120
sars-1	up	0.925976	0.00014	Q18678	177859	WBGene00005663			0.824	COL120_col120_vs_N2_col120
rsp-3	up	0.927097	0.000237	Q9NEW6	176688	WBGene00004700			0.824	COL120_col120_vs_N2_col120
skr-1	down	0.92721	-0.000125	G5ECU1	172775	WBGene00004807			0.825	COL120_col120_vs_N2_col120
sbds-1	down	0.927991	-0.000161	Q23202	175218	WBGene00021063			0.825	COL120_col120_vs_N2_col120
klc-2	up	0.928752	0.000225	P46822	178942	WBGene00002215			0.825	COL120_col120_vs_N2_col120
rps-9	up	0.928915	0.000131	Q20228	174699	WBGene00004478			0.825	COL120_col120_vs_N2_col120
C05D11.1	up	0.929901	0.000239	P48053	175914	WBGene00015481			0.826	COL120_col120_vs_N2_col120
upp-1	up	0.930147	8e-05	Q23588	176077	WBGene00022817			0.826	COL120_col120_vs_N2_col120
atx-2	up	0.930417	0.000153	G5ED29	176465	WBGene00000231			0.826	COL120_col120_vs_N2_col120
rps-8	down	0.930533	-7.67e-05	P48156	177503	WBGene00004477			0.826	COL120_col120_vs_N2_col120
C37A2.7	down	0.931155	-0.000116	O01504	172401	WBGene00016493			0.826	COL120_col120_vs_N2_col120
mel-32	up	0.931208	0.000104	P50432	175915	WBGene00003214			0.826	COL120_col120_vs_N2_col120
ppfr-1	up	0.93144	7.8e-05	G5ECH5	172761	WBGene00008878			0.826	COL120_col120_vs_N2_col120
rpt-3	up	0.931487	0.000249	P46502	175925	WBGene00004503			0.826	COL120_col120_vs_N2_col120
tba-2	up	0.931685	0.000138	P34690	173167	WBGene00006529			0.827	COL120_col120_vs_N2_col120
lap-2	down	0.931778	-7.4e-05	Q27245	179790	WBGene00002250			0.827	COL120_col120_vs_N2_col120
rpl-1	up	0.931857	0.000198	Q9N4I4	171853	WBGene00004412			0.827	COL120_col120_vs_N2_col120
phb-2	up	0.932243	0.000213	P50093	174034	WBGene00004015			0.827	COL120_col120_vs_N2_col120
kup-1	up	0.933136	7.53e-05	P34705	179651	WBGene00002241			0.827	COL120_col120_vs_N2_col120
nas-20	up	0.933206	7.53e-05	Q22396	188420	WBGene00003539	Nematode-specific matrisome-associated	ECM Regulators	0.827	COL120_col120_vs_N2_col120
lap-1	up	0.933272	0.000213	P34629	176185	WBGene00002249			0.827	COL120_col120_vs_N2_col120
aldo-2	down	0.933277	-7.54e-05	P46563	175827	WBGene00017166			0.827	COL120_col120_vs_N2_col120
har-1	up	0.933476	0.000168	Q09254	175529	WBGene00007630			0.827	COL120_col120_vs_N2_col120
K02D10.1	up	0.933709	7.44e-05	P34492	176232	WBGene00019301			0.827	COL120_col120_vs_N2_col120
pat-6	down	0.934324	-0.000129	O16785	176848	WBGene00003932			0.828	COL120_col120_vs_N2_col120
pfn-3	down	0.934416	-0.000177	Q21193	180460	WBGene00003991			0.828	COL120_col120_vs_N2_col120
dpy-21	up	0.935777	0.000207	Q9GRZ3	180176	WBGene00001080			0.828	COL120_col120_vs_N2_col120
C16C10.2	up	0.936034	7.2e-05	Q09462	175536	WBGene00007623			0.829	COL120_col120_vs_N2_col120
far-1	down	0.936883	-0.000125	P34382	176283	WBGene00001385			0.829	COL120_col120_vs_N2_col120
glh-1	down	0.937262	-0.000132	P34689	172414	WBGene00001598			0.829	COL120_col120_vs_N2_col120
gst-36	up	0.937621	0.000183	Q09607	187645	WBGene00001784			0.829	COL120_col120_vs_N2_col120
asp-3	up	0.937645	9.91e-05	P55956	180947	WBGene00000216	Matrisome-associated	ECM Regulators	0.829	COL120_col120_vs_N2_col120
czw-1	up	0.937906	8.68e-05	Q19642	177587	WBGene00017643			0.829	COL120_col120_vs_N2_col120
eas-1	up	0.939429	6.81e-05	Q20263	173819	WBGene00018270			0.83	COL120_col120_vs_N2_col120
dnpp-1	up	0.939438	9.15e-05	Q19087	175822	WBGene00017163			0.83	COL120_col120_vs_N2_col120
Y37D8A.2	down	0.939439	-0.000282	Q9XWV2	176698	WBGene00012544			0.83	COL120_col120_vs_N2_col120
pfn-1	down	0.939525	-6.76e-05	Q9XW16	173161	WBGene00003989			0.83	COL120_col120_vs_N2_col120
cdc-37	down	0.940263	-0.000136	O02108	173449	WBGene00021097			0.83	COL120_col120_vs_N2_col120
dlg-1	down	0.940349	-0.000123	G5ECY0	180819	WBGene00001006			0.83	COL120_col120_vs_N2_col120
rars-1	down	0.94054	-0.000186	Q19825	175659	WBGene00004679			0.83	COL120_col120_vs_N2_col120
aars-2	down	0.94136	-0.000167	O01541	171985	WBGene00000197			0.831	COL120_col120_vs_N2_col120
iff-1	up	0.942155	0.000165	P34563	176373	WBGene00002064			0.831	COL120_col120_vs_N2_col120
pbs-6	down	0.942229	-0.000225	P34286	176161	WBGene00003952			0.831	COL120_col120_vs_N2_col120
sqt-3	up	0.942238	6.49e-05	P08124	179693	WBGene00005018	Nematode-specific core matrisome	Cuticular Collagens	0.831	COL120_col120_vs_N2_col120
acn-1	up	0.942349	7.08e-05	Q18581	180780	WBGene00000039	Matrisome-associated	ECM Regulators	0.831	COL120_col120_vs_N2_col120
ran-1	down	0.942385	-8.39e-05	O17915	176503	WBGene00004302			0.831	COL120_col120_vs_N2_col120
hil-5	up	0.943263	6.37e-05	O01833	172242	WBGene00001856			0.832	COL120_col120_vs_N2_col120
ahcy-1	down	0.943426	-0.000122	P27604	172408	WBGene00019322			0.832	COL120_col120_vs_N2_col120
	up	0.943825	6.83e-05	P34431					0.832	COL120_col120_vs_N2_col120
hil-3	up	0.944114	6e-05	Q19743	181073	WBGene00001854			0.832	COL120_col120_vs_N2_col120
sucg-1	up	0.944204	0.000198	P53589	177555	WBGene00016844			0.832	COL120_col120_vs_N2_col120
arl-1	up	0.945214	6.86e-05	Q20758	174375	WBGene00000187			0.832	COL120_col120_vs_N2_col120
his-12	down	0.94524	-0.000122	P09588	175028, 175028	WBGene00001886, WBGene00001917			0.832	COL120_col120_vs_N2_col120
his-16	down	0.94524	-0.000122	P09588	175025	WBGene00001890			0.832	COL120_col120_vs_N2_col120
his-19	down	0.94524	-0.000122	P09588	259800, 259800, 259800, 259800	WBGene00001893, WBGene00001895, WBGene00001925, WBGene00001927			0.832	COL120_col120_vs_N2_col120
his-21	down	0.94524	-0.000122	P09588	179265, 179265, 179265, 179265	WBGene00001893, WBGene00001895, WBGene00001925, WBGene00001927			0.832	COL120_col120_vs_N2_col120
his-3	down	0.94524	-0.000122	P09588	180073	WBGene00001877			0.832	COL120_col120_vs_N2_col120
his-30	down	0.94524	-0.000122	P09588	191676, 191676	WBGene00001904, WBGene00001907			0.832	COL120_col120_vs_N2_col120
his-33	down	0.94524	-0.000122	P09588	191678, 191678	WBGene00001904, WBGene00001907			0.832	COL120_col120_vs_N2_col120
his-43	down	0.94524	-0.000122	P09588	175034, 175034	WBGene00001886, WBGene00001917			0.832	COL120_col120_vs_N2_col120
his-47	down	0.94524	-0.000122	P09588	178048, 178048	WBGene00001931, WBGene00001939			0.832	COL120_col120_vs_N2_col120
his-51	down	0.94524	-0.000122	P09588	179261, 179261, 179261, 179261	WBGene00001893, WBGene00001895, WBGene00001925, WBGene00001927			0.832	COL120_col120_vs_N2_col120
his-53	down	0.94524	-0.000122	P09588	184112, 184112, 184112, 184112	WBGene00001893, WBGene00001895, WBGene00001925, WBGene00001927			0.832	COL120_col120_vs_N2_col120
his-57	down	0.94524	-0.000122	P09588	178056, 178056	WBGene00001931, WBGene00001939			0.832	COL120_col120_vs_N2_col120
his-61	down	0.94524	-0.000122	P09588	177521	WBGene00001935			0.832	COL120_col120_vs_N2_col120
his-65	down	0.94524	-0.000122	P09588	186671, 186671	WBGene00001931, WBGene00001939			0.832	COL120_col120_vs_N2_col120
his-68	down	0.94524	-0.000122	P09588	172860, 172860, 172860, 172860, 172860, 172860, 172860, 172860, 172860, 172860, 172860, 172860, 172860, 172860, 172860, 172860	WBGene00001877, WBGene00001881, WBGene00001886, WBGene00001890, WBGene00001893, WBGene00001895, WBGene00001904, WBGene00001907, WBGene00001917, WBGene00001921, WBGene00001925, WBGene00001927, WBGene00001931, WBGene00001935, WBGene00001939, WBGene00001942			0.832	COL120_col120_vs_N2_col120
his-7	down	0.94524	-0.000122	P09588	191669	WBGene00001881			0.832	COL120_col120_vs_N2_col120
tpi-1	down	0.9468	-0.000145	Q10657	174844	WBGene00006601			0.833	COL120_col120_vs_N2_col120
hsp-1	down	0.947639	-5.49e-05	P09446	178507	WBGene00002005			0.834	COL120_col120_vs_N2_col120
ttc-36	up	0.949071	7.93e-05	Q20683	174562	WBGene00009947			0.834	COL120_col120_vs_N2_col120
tdp-1	down	0.949478	-0.000133	D0VWM8	174436	WBGene00006514			0.834	COL120_col120_vs_N2_col120
ubq-2	up	0.949874	6.02e-05	P49632	176718	WBGene00006728			0.834	COL120_col120_vs_N2_col120
let-754	down	0.950509	-6.25e-05	P34346	176118	WBGene00002879			0.835	COL120_col120_vs_N2_col120
nlp-31	up	0.950704	0.000193	O44662	178804	WBGene00003769			0.835	COL120_col120_vs_N2_col120
nlp-29	up	0.950704	0.000193	O44664	178805	WBGene00003767			0.835	COL120_col120_vs_N2_col120
nlp-28	up	0.950704	0.000193	O44665	181845	WBGene00003766			0.835	COL120_col120_vs_N2_col120
hil-2	up	0.950784	5.69e-05	P15796	177390	WBGene00001853			0.835	COL120_col120_vs_N2_col120
moma-1	down	0.950873	-0.00012	Q21154	175243	WBGene00019333			0.835	COL120_col120_vs_N2_col120
B0001.4	up	0.950933	6.68e-05	Q17413	178160	WBGene00007089			0.835	COL120_col120_vs_N2_col120
mev-1	up	0.951005	6.3e-05	P41956	260040	WBGene00003225			0.835	COL120_col120_vs_N2_col120
rps-0	down	0.951019	-5.5e-05	P46769	175628	WBGene00004469			0.835	COL120_col120_vs_N2_col120
cyn-10	down	0.951255	-5.58e-05	P52017	174132	WBGene00000886			0.835	COL120_col120_vs_N2_col120
K02F3.2	down	0.95152	-5.79e-05	Q21153	175242	WBGene00019326			0.835	COL120_col120_vs_N2_col120
cmd-1	down	0.951577	-7.88e-05	O16305	178614	WBGene00000552			0.835	COL120_col120_vs_N2_col120
F15G9.1	down	0.951931	-0.000145	Q10033	181184	WBGene00008865			0.835	COL120_col120_vs_N2_col120
mrps-7	up	0.95244	8.25e-05	Q95Q11	190379	WBGene00013324			0.835	COL120_col120_vs_N2_col120
[truncated: 123 more rows]

## Sheet: ThisStudy_N2_L4440_vs_N2_col120
SYMBOL	Regulation	Pvalue	Ratio	UNIPROT	ENTREZ	ENSEMBL	division	category	adjusted Pvalue	Comparison: WT EV vs WT on col-120(RNAi) at day 8	Significance (Pvalue < 0.1)
[truncated: 1,005 more rows]

[truncated: 26 more sheets: ThisStudy_COL120oeEVvsN2col120i, ThisStudy_COL120oeEVvsN2EV, ThisStudy_COL120_col120vsN2_EV, Fig3K_daf-2(e1368)_vs_col10, Fig3K_daf-2col10_vs_daf-2, ThisStudy_col10_vs_N2, ThisStudy_daf2col10vsN2, Fig3L_N2 daf2i_vs_N2_L4440 day8, Fig3L_dpy18vsWT_daf2RNAi_day8, Fig3B_summary_see right tabs, Longevity_glp1_Pu2017, Longevity_daf2_Depuydt2013, Longevity_dietRestr_Depuydt2013, Longevity_young_metformin 24h, Longevity_young_metformin 48h, LongevityJung21_e1370vsWT_L4, LongevityJung21_isp-1vsWT_L4, Longevity_e1370vsN2_Koyuncu_d1, Longevity_e1370vsN2_Koyuncu_d5, Longevity_e1370vsN2_Koyuncu_d10 …]
