# Supplementary material for: Longevity interventions modulate mechanotransduction and extracellular matrix homeostasis in C. elegans
Source: Nat Commun. 2024 Jan 4;15:276. doi: 10.1038/s41467-023-44409-2 (PMC10766642; doi:10.1038/s41467-023-44409-2)
Supplement: Supplementary file 13 — Supplementary Data 10 [file 41467_2023_44409_MOESM13_ESM.xlsx]

## Sheet: Description of screen
Description of the Screen and Results
Since the decline in the pattern I collagen transcription preceded its decline or remodeling out from the cuticle, we scored col-144 promoter-driven GFP levels (Pcol-144::GFP) that progressively declined from day 1 to day 8 of adulthood (Figure 4A, Supplementary Figure 7A).
At day 8 of adulthood, in a wild-type temperature-sensitive sterile background (spe-9(hc88)), most Pcol-144::GFP levels vanished, whereas long-lived mutants glp-1(e2141) or daf-2(e1370) still retained low levels of Pcol-144::GFP fluorescence, indicating prolonged collagen expression (Figure 4A). We aimed to identify two types of regulators by RNAi screening. The first, are negative regulators tha…
We took a targeted approach to screen through most C. elegans kinases (382 out of 438 kinases), about one-third of all transcription factors (330 out of 934 genes), and 190 metabolism genes (Supplementary Figure 7B, Supplementary Table 10) 1. Since knockdown of certain collagens and ECM regulators abolishes prolonged collagen gene expression and longevity of normally long-lived C. elegans 2, we g…
We identified several required genes for longevity, such as daf-16/FOXO, pqm-1, and xbp-1/XBP1 (Supplementary Table 10) 4,5. We also identified known longevity-promoting genes that, when knocked down. prolonged Pcol-144::GFP expression (e.g., let-363/mTOR, sams-1/MAT1, pat-4/ILK1, Supplementary Table 10) 6–8.
1. Venz, R., Korosteleva, A., Jongsma, E., and Ewald, C.Y. (2020). Combining Auxin-Induced Degradation and RNAi Screening Identifies Novel Genes Involved in Lipid Bilayer Stress Sensing in Caenorhabditis elegans. G3 Genes Genomes Genetics, g3.401635.2020. 10.1534/g3.120.401635.
2. Ewald, C.Y., Landis, J.N., Abate, J.P., Murphy, C.T., and Blackwell, T.K. (2015). Dauer-independent insulin/IGF-1-signalling implicates collagen remodelling in longevity. Nature 519, 97–101. 10.1038/nature14021.
3. Zugasti, O., Thakur, N., Belougne, J., Squiban, B., Kurz, C.L., Soulé, J., Omi, S., Tichit, L., Pujol, N., and Ewbank, J.J. (2016). A quantitative genome-wide RNAi screen in C. elegans for antifungal innate immunity genes. BMC biology 14, 35. 10.1186/s12915-016-0256-3.
4. Tepper, R.G., Ashraf, J., Kaletsky, R., Kleemann, G., Murphy, C.T., and Bussemaker, H.J. (2013). PQM-1 Complements DAF-16 as a Key Transcriptional Regulator of DAF-2-Mediated Development and Longevity. Cell 154, 676–690. 10.1016/j.cell.2013.07.006.
5. Henis-Korenblit, S., Zhang, P., Hansen, M., McCormick, M., Lee, S.-J., Cary, M., and Kenyon, C.J. (2010). Insulin/IGF-1 signaling mutants reprogram ER stress response regulators to promote longevity. Proceedings of the National Academy of Sciences 107, 9730–9735. 10.1073/pnas.1002575107.
6. Hansen, M., Hsu, A.-L., Dillin, A., and Kenyon, C.J. (2005). New genes tied to endocrine, metabolic, and dietary regulation of lifespan from a Caenorhabditis elegans genomic RNAi screen. PLoS genetics 1, 119–128. 10.1371/journal.pgen.0010017.
7. Vellai, T., Takacs-Vellai, K., Zhang, Y., Kovacs, A.L., Orosz, L., and Müller, F. (2003). Genetics: influence of TOR kinase on lifespan in C. elegans. Nature 426, 620–620. 10.1038/426620a.
8. Kumsta, C., Ching, T.-T., Nishimura, M., Davis, A.E., Gelino, S., Catan, H.H., Yu, X., Chu, C.-C., Ong, B., Panowski, S.H., et al. (2013). Integrin-linked kinase modulates longevity and thermotolerance in C. elegans through neuronal control of HSF-1. Aging Cell 13, 419–430. 10.1111/acel.12189.

## Sheet: SummaryScreenHitsDay1
Promoter_col-144::GFP expression at day 1 of adulthood.
WormBase Gene ID	Gene Name	Gene Type	Human Ortholog	Control (spe-9(hc88))	Long-lived (glp-1(e2142))	Long-lived (daf-2(e1370))	Phenotype	Concise Description	Automated Description			Legend/Explanation
Control												more than 17% down regulated
L4440				0.8333	1	1						more than 17% up regulated
GFP				0	0.15	0						sorted by discription, please check
daf-2				0.875	1	1
Adhesiosome
WBGene00003930	pat-3	β-integrin subunit	ITGB1	-	0.666667	0		pat-3 encodes the C. elegans beta-integrin subunit\; pat-3 is an essential gene that is required for muscle cell attachment to the overlying hypodermis and for normal muscle filament assembly and function\; in addition, pat-3 is required for normal axon guidance and for ovulation\; antibody staining reveals that PAT-3 is expressed in body wall muscle as well as in the anal depressor, sphincter, i…	Is an ortholog of human ITGB1 (integrin subunit beta 1). Is predicted to have integrin binding activity. Is involved in several processes, including mitochondrion organization\; muscle cell cellular homeostasis\; and positive regulation of cytoskeleton organization. Localizes to several cellular components, including the contractile fiber\; focal adhesion\; and lateral plasma membrane. Is express…
WBGene00006876	vab-10	two spectraplakins	DST	0.333333	0.333333	0.333333	larval	vab-10 encodes, by alternative splicing, two spectraplakins (VAB-10A and VAB-10B) that are jointly required for mechanical resilience of the epidermis under strain by the contraction of actin microfilaments mechanically linked to fibrous organelles (FOs)\; VAB-10A\/B are, accordingly, required for elongation during embryonic morphogenesis\; VAB-10A has C-terminal plectin repeats while VAB-10B has…	Is an ortholog of human DST (dystonin). Is predicted to have actin filament binding activity. Is involved in epidermis morphogenesis. Localizes to the apical plasma membrane\; basal plasma membrane\; and hemidesmosome. Colocalizes with the intermediate filament. Is expressed in several structures, including body wall musculature\; gonad\; intestinal lumen\; nerve ring\; and pharynx. Human ortholo…
WBGene00012489	Y19D2B.1	tubulin	AC092143.1\;TUBB6/TUBG2	0.833333	1	0.666667	spe-9 and daf-2: larval	N.A.	Is an ortholog of several human genes including AC092143.1\; TUBB6 (tubulin beta 6 class V)\; and TUBG2 (tubulin gamma 2). Is predicted to have GTP binding activity. Human ortholog(s) of this gene are implicated in brain disease (multiple) and congenital fibrosis of the extraocular muscles.
Matrisome
WBGene00000039	acn-1	ACE-like	ACE2	0.833333	1	0.666667	daf-2: larval	acn-1 encodes an ACE-like protein required for larval development and adult morphogenesis, and probably for cell fusion in larval seam cells\; ACN-1 lacks not only the HExxH consensus metallopeptidase motif, but also other active site residues found in the sequence HEAI\/VxD of mammalian and insect ACEs\; acn-1 is expressed in hypodermal cells, vulval precursor cells, and ray papillae in the male…	Is an ortholog of human ACE2 (angiotensin I converting enzyme 2). Is predicted to have exopeptidase activity. Is involved in ecdysis, collagen and cuticulin-based cuticle\; nematode male tail tip morphogenesis\; and plasma membrane fusion. Is expressed in excretory gland cell\; hypodermis\; vulva\; and in male.
WBGene00000659	col-84	cuticular collagen	COLQ	0.722222	1	0.222222	daf-2: L1	col-84 encodes a nematode cuticular collagen\; RNAi experiments that target col-84 (as well as neighboring genes) result in defects in embryonic and larval development, body morphology, and reproduction.	Is an ortholog of human COLQ (collagen like tail subunit of asymmetric acetylcholinesterase). Is predicted to have extracellular matrix structural constituent.
WBGene00001065	dpy-3	cuticular collagen	-	0.833333	1	0.666667	daf-2: dpy	N.A.	Is predicted to be a structural constituent of cuticle. Is involved in cuticle development involved in collagen and cuticulin-based cuticle molting cycle.
WBGene00001263	emb-9	α-chain type IV collagen	COL4A6	-	1	0.333333	glp-1: larval; daf-2: thick middle/ mess	emb-9 encodes the alpha-1 chain of Type IV basement membrane collagen most closely equivalent to human COL4A1 (OMIM:120130) on the basis of biological function\; EMB-9 forms heterotrimeric Type IV collagen with LET-2, the alpha-2-like chain, and is required for the assembly and\/or secretion of LET-2\; EMB-9 is essential for embryonic morphogenesis, particularly epidermal elongation, and for larv…	Is an ortholog of human COL4A6 (collagen type IV alpha 6 chain). Is predicted to have extracellular matrix structural constituent. Is involved in several processes, including extracellular matrix organization\; nematode larval development\; and positive regulation of axon regeneration. Localizes to the basement membrane. Is expressed in several structures, including coelomocyte\; egg-laying appar…
WBGene00001328	epi-1	laminin α-chain	LAMA5	0.722	0.667	1		epi-1 encodes one of two C. elegans laminin alpha chains\; epi-1 affects oogenesis due to its affect on gonad development, and also affects cell migrations, axon extension and GABAergic defasciculation, morphology of the VD and DD motor neurons, body morphology, locomotion, gonad sheath epithelialization, body muscle structure, and germ cell proliferation.	Is an ortholog of human LAMA5 (laminin subunit alpha 5). Is predicted to have extracellular matrix structural constituent. Is involved in several processes, including basement membrane organization\; generation of neurons\; and positive regulation of endopeptidase activity. Localizes to the basement membrane. Is expressed in several structures, including anal depressor muscle\; basal lamina\; bod…
WBGene00002915	let-805	myotactin	FN1	0.667	1	0.222		let-805 encodes myotactin, a novel single-transmembrane protein containing extracellular fibronectin repeats\; genetic analyses indicate that LET-805 is essential for proper association between hypodermal fibrous organelles and the contractile apparatus of muscle cells\; LET-805 is expressed in hypodermal cells and in the pharynx and localizes to basolateral membranes.	Is an ortholog of human FN1 (fibronectin 1). Is predicted to have cytokine binding activity and cytokine receptor activity. Is involved in hemidesmosome assembly. Localizes to the hemidesmosome. Is expressed in hypodermal cell\; hypodermis\; pharynx\; touch receptor neurons\; and uterine seam cell.
WBGene00003029	lin-44	Wnt signaling ligand	WNT2B/WNT3A/WNT8B	0.0833333	0.5	0		lin-44 encodes one of five C. elegans Wnt signaling ligands\; during development, LIN-44 activity is required non-cell-autonomously for polarity specification of asymmetric cell divisions of the B, U, and F cells in the male, and the T cell in males and hermaphrodites\; in addition, LIN-44 functions redundantly with MOM-2 and CWN-2 to pattern the P7.p lineage during vulval development\; lin-44 ex…	Is an ortholog of several human genes including WNT2B (Wnt family member 2B)\; WNT3A (Wnt family member 3A)\; and WNT8B (Wnt family member 8B). Is predicted to have frizzled binding activity and receptor ligand activity. Is involved in several processes, including generation of neurons\; nematode male tail tip morphogenesis\; and neuroblast migration. Is expressed in several structures, including…
WBGene00022743	mlt-7	heme peroxidase	EPX	0.222	1	100% L4		mlt-7 encodes an animal heme peroxidase\; MLT-7 is required for formation of the C. elegans cuticle and normal molting\; specifically, MLT-7 functions in combination with BLI-3\/DUOX for proper cross-linking of cuticular collagens\; when expressed in vitro, MLT-7 exhibits peroxidase activity\; MLT-7 is expressed in the hypodermis, which synthesizes the cuticle, at each larval molt.	Is an ortholog of human EPX (eosinophil peroxidase). Exhibits peroxidase activity. Is involved in several processes, including cuticle development involved in collagen and cuticulin-based cuticle molting cycle\; nematode larval development\; and post-embryonic body morphogenesis. Is expressed in anterior hypodermis and hypodermal cell. Human ortholog(s) of this gene are implicated in Alzheimer's …
WBGene00003497	mup-4	transmembrane protein	MATN4	-	0.777778	0.111111	larval, messed up	The mup-4 gene encodes a novel transmembrane protein required for junctional attachments between hypodermis and muscle, and between the apical epithelial surface and the cuticular matrix.	Is an ortholog of human MATN4 (matrilin 4). Is predicted to have calcium ion binding activity. Localizes to the hemidesmosome and hemidesmosome associated protein complex. Is expressed in body wall musculature\; hypodermis\; pharynx\; seam cell\; and touch receptor neurons. Human ortholog(s) of this gene are implicated in autosomal dominant nonsyndromic deafness 9\; congenital muscular dystrophy …
WBGene00016422	noah-1	PAN and ZP domain-containing	-	0.611111	1	0.333333	glp-1 larval; daf-2: larval	noah-1 encodes a PAN and ZP domain-containing protein that is related to the Drosophila extracellular matrix component NompA (no-mechanoreceptor-potential A)\; loss of noah-1 function via RNAi indicates that NOAH-1 activity is essential for molting\; in addition, NOAH-1 appears to be required for embryonic and larval development, vulval development, coordinated locomotion, and normal body morphol…	Is involved in molting cycle.
WBGene00009926	noah-2	PAN and ZP domain-containing	-	0.444444	1	1	daf-2: L1	noah-2 encodes a PAN and ZP domain-containing protein that is related to the Drosophila extracellular matrix component NompA (no-mechanoreceptor-potential A)\; loss of noah-2 function via RNAi indicates that NOAH-2 activity is essential for molting\; in addition, NOAH-2 appears to be required for embryonic and larval development, reproduction, coordinated locomotion, and the overall health of the…	Is involved in molting cycle.
WBGene00003915	pan-1	leucine-rich repeats transmembrane	LRRTM4	0.111111	0.777778	0		pan-1 encodes a novel predicted transmembrane protein with extracellular leucine-rich repeats\; loss of PAN-1 activity via RNAi results in molting defects and arrested L2-sized larvae, indicating that PAN-1 is required for completion of the larval molts\; pan-1 expression is enriched in the germline and upregulated in animals mutant for unc-95, which encodes a LIM domain-containing protein that l…	Is an ortholog of human LRRTM4 (leucine rich repeat transmembrane neuronal 4). Exhibits DEAD\/H-box RNA helicase binding activity. Is involved in germ cell development and molting cycle. Localizes to the P granule and plasma membrane. Is expressed in several structures, including germ line\; gonad\; head muscle\; nerve ring\; and somatic cell. Human ortholog(s) of this gene are implicated in cong…
WBGene00004257	pxn-2	peroxidasin family	PXDN	0.556	1	1		pxn-2 encodes a member of the peroxidasin family of extracellular peroxidases containing several LLRs, two of four Ig domains and a heme peroxidase catalytic domain, PXN-2 is closely related to human PXDN and PXDNL (OMIM: 605158)\; PXN-2 function becomes critical soon after the twofold stage of epidermal elongation in embryos\; pxn-2 mutants display defects in late stages of epidermal elongation,…	Is an ortholog of human PXDN (peroxidasin). Is predicted to have peroxidase activity. Is involved in several processes, including embryonic body morphogenesis\; generation of neurons\; and muscle attachment. Localizes to the basement membrane. Is expressed in PVQL\; PVQR\; hypodermis\; and vulval muscle. Human ortholog(s) of this gene are implicated in Alzheimer's disease 1.
WBGene00020554	T19A5.3	-	-	0.222222	0.888889	0.333333	larval, daf-2: messed-up	N.A.	Is enriched in germline precursor cell and hypodermis based on tiling array and RNA-seq studies. Is affected by several genes including daf-16\; daf-2\; and skn-1 based on microarray\; tiling array\; and RNA-seq studies. Is affected by twenty chemicals including hydrogen sulfide\; methylmercury hydroxide\; and 1-methylnicotinamide based on microarray and RNA-seq studies.
WBGene00019212	zmp-2	matrix metallopeptidase	MMP1/20/24	0	1	100% L4		N.A.	Is an ortholog of several human genes including MMP1 (matrix metallopeptidase 1)\; MMP20 (matrix metallopeptidase 20)\; and MMP24 (matrix metallopeptidase 24). Exhibits metallopeptidase activity. Is involved in several processes, including ecdysis, collagen and cuticulin-based cuticle\; negative regulation of cellular metabolic process\; and negative regulation of protein import into nucleus. Is …
Metabolism/mitochondria
WBGene00003906	paf-1	acetylglycerophosphocholine esterase	PAFAH2/PLA2G7	0.166667	1	0	larval	paf-1 encodes one of two C. elegans homologs of mammalian Type II platelet-activating factor-acetylhydrolase (PAF-AH).	Is an ortholog of human PAFAH2 (platelet activating factor acetylhydrolase 2) and PLA2G7 (phospholipase A2 group VII). Exhibits 1-alkyl-2-acetylglycerophosphocholine esterase activity. Is involved in lipid catabolic process.
WBGene00004978	spg-7	metalloprotease	AFG3L2	0.666667	1	0.555556	larval	spg-7 encodes a metalloprotease orthologous to human paraplegin, a nuclear-encoded mitochondrial metalloprotease mutations in which are associated with hereditary spastic paraplegia (spinal cord dysfunction)\; based upon studies of Saccharomyces cerevisiae SPG7, C. elegans SPG-7 is predicted to function as part of a mt-AAA metalloprotease that regulates proteolytic degradation of mitochondrial pr…	Is an ortholog of human AFG3L2 (AFG3 like matrix AAA peptidase subunit 2). Is predicted to have metalloendopeptidase activity. Is involved in several processes, including mitochondrial protein processing\; positive regulation of nematode male tail tip morphogenesis\; and regulation of gene expression. Is expressed in germ line. Human ortholog(s) of this gene are implicated in spastic ataxia 5 and…
Molting related
WBGene00022591	cuti-1	membrane tetraspan	-	0.556	1	0.666667		N.A.	Localizes to the cytoplasm. Is expressed in anus\; excretory pore\; hypodermis\; and vulva.
WBGene00022042	icd-2	NAC A\/B domain superfamily	NACA	0.833333	0.916667	0.5	larval	N.A.	Is an ortholog of human NACA (nascent polypeptide associated complex subunit alpha). Is expressed in intestinal cell. Is predicted to encode a protein with the following domains: Nascent polypeptide-associated complex NAC domain\; Nascent polypeptide-associated complex subunit alpha\; and NAC A\/B domain superfamily.
Signaling
WBGene00000548	clr-1	tyrosine phosphatase	PTPRC	0.5	0.889	0.944		N.A.	Is an ortholog of human PTPRC (protein tyrosine phosphatase receptor type C). Exhibits transmembrane receptor protein tyrosine phosphatase activity. Is involved in several processes, including negative regulation of fibroblast growth factor receptor signaling pathway\; netrin-activated signaling pathway\; and positive regulation of synapse assembly. Localizes to the plasma membrane and postsynaps…
WBGene00009921	F52B5.2	serine\/threonine kinase	MOK	0.166667	0.333333	0		N.A.	Is an ortholog of human MOK (MOK protein kinase). Is predicted to have protein serine\/threonine kinase activity.
WBGene00010776	pix-1	GTPase/kinase	ARHGEF6/β-PIX	-	-	0.666667	daf-2: larval	pix-1 is encodes a GTPase activator protein that forms a highly conserved signaling complex with GIT-1 and PAK, and interacts with Rac\/CDC42 GTPases\; pix-1 is orthologous to mammalian alpha-pix (OMIM: 300267)\; PIX-1 work together with GIT-1 and PAK-1 independently of RAC\/CDC-42 GTPases to control DTC migration during gonad morphogenesis\; in epithelial morphogenesis, PIX-1, GIT-1 and PAK-1 to…	Is an ortholog of human ARHGEF6 (Rac\/Cdc42 guanine nucleotide exchange factor 6). Is predicted to have guanyl-nucleotide exchange factor activity and kinase activity. Is involved in gonad morphogenesis\; inductive cell migration\; and neuron migration. Localizes to several cellular components, including the cell-cell adherens junction\; cytoplasm\; and hemidesmosome. Is expressed in hermaphrodit…
WBGene00004210	ptc-3	sterol sensing domain/hedgehog receptor activity	PTCH1	0.666667	1	0	larval	ptc-3 encodes an ortholog of Drosophila PATCHED (PTC) and human PTCH(OMIM:601309, mutated in basal cell nevus syndrome), which defines oneof seven paralogous families of sterol sensing domain (SSD) proteins\;PTC-3 is strongly required for normal molting from L1 to L3 larvalstages\; PTC-3 is also required for normal growth to full size and forviability.	Is an ortholog of human PTCH1 (patched 1). Is predicted to have hedgehog family protein binding activity\; hedgehog receptor activity\; and smoothened binding activity. Is involved in molting cycle. Localizes to the apical plasma membrane and cytoplasmic vesicle. Is expressed in several structures, including CEP\; cloaca\; egg-laying apparatus\; excretory duct\; and preanal ganglion. Human orthol…
WBGene00004219	ptr-4	sterol sensing domain	PTCHD1	0.722222	1	0.166667	spe-9: 1xL; glp-1: larval; daf-2: dpy	ptr-4 encodes a nematode-specific member of the sterol sensing domain(SSD) proteins, distantly paralogous to Drosophila PATCHED (PTC) andhuman PTCH (OMIM:601309, mutated in basal cell nevus syndrome)\; PTR-4 isstrongly required for normal molting from L4 to adult stages male taildevelopment (a role conserved in C. briggsae)\; PTR-4 is also requiredfor normal endocytosis of yolk by oocytes, adult …	Is an ortholog of human PTCHD1 (patched domain containing 1)\; PTCHD3 (patched domain containing 3)\; and PTCHD4 (patched domain containing 4). Is involved in endocytosis\; molting cycle\; and nematode male tail tip morphogenesis.
Transcription factors
WBGene00009133	bed-3	zinc finger BED-type containing TF	ZBED1/4/6	-	-	0		bed-3 encodes a protein that contains a BED-type zinc finger domain\; loss of bed-3 activity in large-scale RNAi screens indicates that bed-3 is required for larval development.	Is an ortholog of human ZBED1 (zinc finger BED-type containing 1)\; ZBED4 (zinc finger BED-type containing 4)\; and ZBED6 (zinc finger BED-type containing 6). Exhibits RNA polymerase II regulatory region sequence-specific DNA binding activity. Is involved in molting cycle\; regulation of cell division\; and vulval cell fate specification. Is expressed in M lineage cell\; hypodermal cell\; and vul…
WBGene00001250	elt-2	GATA TF	GATA4/5	0.611111	1	1	larval	elt-2 encodes a GATA-type transcription factor most similar to the vertebrate GATA4-6 transcription factors required for cardiac and endoderm development (OMIM:601656, 600576)\; in C. elegans, ELT-2 is required redundantly with ELT-7 for initiating and maintaining terminal differentiation of the intestine and for regulating the intestinal innate immune respone\; ELT-2 is expressed solely in the i…	Is an ortholog of human GATA4 (GATA binding protein 4) and GATA5 (GATA binding protein 5). Exhibits DNA-binding transcription factor activity, RNA polymerase II-specific and RNA polymerase II regulatory region sequence-specific DNA binding activity. Is involved in several processes, including defense response to other organism\; endoderm development\; and nematode larval development. Localizes to…
WBGene00006652	ttx-1 (?)	OTD\/OTX TF	OTX1	-	-	0		ttx-1 encodes a homeodomain protein that is a member of the OTD\/OTX subclass of homeodomain transcription factors\; ttx-1 is expressed at higher levels in the AFD thermosensory neurons as compared to the AWB olfactory neurons and is necessary and partly sufficient for specification of the AFD thermosensory neuron fate and thus for proper AFD-mediated thermosensory behavior and normal expression …	Is an ortholog of human OTX1 (orthodenticle homeobox 1). Exhibits DNA-binding transcription factor activity and RNA polymerase II regulatory region sequence-specific DNA binding activity. Is involved in several processes, including regulation of plasma membrane bounded cell projection assembly\; thermosensory behavior\; and transcription by RNA polymerase II. Localizes to the nucleus. Is expresse…

## Sheet: SummaryScreenHitsDay8
Promoter_col-144::GFP expression at day 8 of adulthood.
WormBase Gene ID	Gene Name	Gene Type	Human Ortholog	Control (spe-9(hc88))	Long-lived (glp-1(e2142))	Long-lived (daf-2(e1370))	Phenotype	Concise Description	Automated Description	Legend/Explanation
Control
L4440	L4440			0.0104167	0.177083	0.284314				Minimum visible difference in scale (0-3 was 0.5.=17%)
GFP	GFP			0	0	0				more than 17% down regulated
WBGene00000898	daf-2			0.722222	0.714286	0.708333				more than 17% up regulated
Adhesiosome
WBGene00000802	crt-1	calreticulin	CALR	0	0.222222	0.111111		crt-1 encodes an ortholog of calreticulin (a calcium-binding molecularchaperone of the endoplasmic reticulum)\; crt-1 is dispensable forviability, but required for normal sperm development, male matingefficiency, some forms of necrotic cell death, and hermaphrodite fertilityat high temperatures (which may reflect a stress response)\; crt-1expression is induced by stress\; CRT-1 protein binds Ca(2…	Is an ortholog of human CALR (calreticulin). Exhibits calcium ion binding activity. Is involved in several processes, including IRE1-mediated unfolded protein response\; hemidesmosome assembly\; and negative regulation of oxidative stress-induced neuron death. Localizes to the cytoplasm. Is expressed in several structures, including coelomocyte\; excretory system\; intestine\; pharynx\; and sperm…
WBGene00002135	inx-13	integral transmembrane channel	-	0.22	0.25	0.39		inx-13 encodes an innexin, an integral transmembrane channel protein that is a structural component of invertebrate gap junctions\; INX-13 is essential for larval development and osmoregulation, and may be a component of the gap junctions that link the excretory and hypodermal cells\; INX-13 is expressed embryonically in hypodermis and post-embryonically, in hypodermal seam cells, the excretory c…	Is predicted to have gap junction channel activity. Is involved in positive regulation of nematode male tail tip morphogenesis. Is expressed in several structures, including CAN\; amphid sheath cell\; ganglia\; pharyngeal motor neurons\; and tail hypodermis.
WBGene00003934	pat-10	muscle troponin C	CABP2/4/7	0	0.555556	0.555556	daf-2: larval phenotypes	pat-10 encodes body wall muscle troponin C, the calcium-binding component of the troponin complex of actin thin filaments\; PAT-10 is essential for muscle contraction and thus for completion of embryonic morphogenesis and elongation\; by homology, PAT-10 likely functions to regulate body wall muscle contraction in response to changes in intracellular calcium\; PAT-10 is expressed in body wall mus…	Is an ortholog of several human genes including CABP2 (calcium binding protein 2)\; CABP4 (calcium binding protein 4)\; and CABP7 (calcium binding protein 7). Exhibits troponin I binding activity. Is involved in embryo development\; muscle contraction\; and skeletal muscle thin filament assembly. Localizes to the contractile fiber. Is expressed in body wall musculature\; gonadal sheath cell\; rec…
WBGene00003929	pat-2	α-integrin subunit	ITGA5/8	0.06	0.5	0.28		pat-2 encodes an alpha integrin subunit\; during embryogenesis, pat-2 is essential for body wall muscle assembly and function and hence, proper elongation and hatching.	Is an ortholog of human ITGA5 (integrin subunit alpha 5) and ITGA8 (integrin subunit alpha 8). Exhibits transmembrane signaling receptor activity. Is involved in several processes, including mitochondrion organization\; muscle cell cellular homeostasis\; and positive regulation of cellular component organization. Localizes to the M band\; cell surface\; and striated muscle dense body. Is expresse…
WBGene00003931	pat-4	serine\/threonine kinase	ILK	0	0.39	0.46		The pat-4 gene encodes a serine\/threonine kinase orthologous to human integrin-linked kinase (ILK, OMIM:602366) and is required for formation of integrin-mediated muscle cell attachments during embryogenesis\; PAT-4 probably functions as an adaptor molecule and localizes to dense bodies and M lines\; PAT-4 forms a ternary complex with PAT-6\/actopaxin and UNC-112, and requires UNC-112, UNC-52\/p…	Is an ortholog of human ILK (integrin linked kinase). Exhibits integrin binding activity and protein binding activity, bridging. Is involved in several processes, including hermaphrodite genitalia morphogenesis\; mitochondrion organization\; and positive regulation of cytoskeleton organization. Localizes to several cellular components, including the basal plasma membrane\; contractile fiber\; and…
WBGene00016197	pxl-1	paxillin	LPXN	0	0.42	0.28		pxl-1 encodes proteins containing N-terminal LD motifs and C-terminal LIM domains that is the C. elegans ortholog of vertebrate paxillin\; pxl-1 is required for organized myofilament structure in the pharynx and pharyngeal muscle contraction, and hence feeding and viability past the first larval stage\; PXL-1 is expressed in body wall and pharyngeal muscle, as well as pharyngeal epithelial cells\…	Is an ortholog of human LPXN (leupaxin). Exhibits vinculin binding activity. Is involved in muscle structure development\; nematode larval development\; and pharyngeal pumping. Localizes to the adherens junction\; contractile fiber\; and podosome. Is expressed in pharyngeal muscle cell and pharynx.
WBGene00006836	unc-112	pleckstrin homology domain	FERMT1/2	0	0.44	0.5		The unc-112 gene encodes a pleckstrin homology domain-containing protein, orthologous to human Mitogen inducible gene-2, that is required for assembly of muscle dense bodies and M lines during embryogenesis\; UNC-112 is a dense body\/M-line component and requires PAT-3\/beta-integrin, UNC-52\/perlecan, and PAT-4\/integrin-linked kinase for proper localization\; UNC-112 binds PAT-4 directly, forms…	Is an ortholog of human FERMT1 (fermitin family member 1) and FERMT2 (fermitin family member 2). Exhibits integrin binding activity\; protein binding activity, bridging\; and protein self-association. Is involved in several processes, including hermaphrodite genitalia morphogenesis\; mitochondrion organization\; and positive regulation of cytoskeleton organization. Localizes to the cell-substrate…
WBGene00006824	unc-95	LIM domain-containing/paxilin	AL928654.3\; CRIP2/ZFHX4	0.22	0.5	0.22		unc-95 encodes a LIM domain-containing protein related to Drosophila and vertebrate paxillins\; UNC-95 is required for locomotion and organization of thick and thin filaments in body wall muscle\; by homology, UNC-95 may function as an anchor protein that links signaling and cytoskeletal proteins at focal adhesions\; in vitro, UNC-95 interacts with RNF-5, a RING finger protein that may function a…	Is an ortholog of several human genes including AL928654.3\; CRIP2 (cysteine rich protein 2)\; and ZFHX4 (zinc finger homeobox 4). Exhibits protein domain specific binding activity. Localizes to the M band\; nucleus\; and striated muscle dense body. Human ortholog(s) of this gene are implicated in several diseases, including congenital ptosis\; myopathy (multiple)\; and nail-patella syndrome.
Autophagy
WBGene00017045	atg-13	adaptor protein	ATG13	0.5	0.17	0.83		atg-13 encodes a divergent ortholog of the autophagic budding yeast protein Atg13p, and a more obvious ortholog of uncharacterized but well-conserved metazoan proteins such as human KIAA0652\; ATG-13 is expressed broadly in early (pre-100-cell stage) embryos, in larval and adult ventral nerve cord and other neurons, and in adult pharyngeal muscle.	Is an ortholog of human ATG13 (autophagy related 13). Is predicted to have protein kinase binding activity and protein kinase regulator activity. Is expressed in body wall musculature\; nerve ring\; neurons\; and pharyngeal muscle cell.
WBGene00018294	atg-18	phosphatidylinositol phosphate binding activity	WIPI2	0.61	0.39	0.44		atg-18 encodes, by alternative splicing, two isoforms of a WD40 repeat-containing protein orthologous to the autophagic budding yeast protein Atg18p, and to human WIPI1 (OMIM:609224) and WIPI2 (OMIM:609225)\; ATG-18 activity is essential for normal dauer morphogenesis and autophagy in daf-2 mutant animals\; ATG-18 is expressed in larval and adult pharynx, bodywall muscle, hypodermis, seam cells, …	Is an ortholog of human WIPI2 (WD repeat domain, phosphoinositide interacting 2). Exhibits phosphatidylinositol phosphate binding activity. Is involved in several processes, including autophagy\; gamete generation\; and positive regulation of triglyceride lipase activity. Localizes to the phagocytic vesicle. Is expressed in OLLL\; OLLR\; PVDL\; PVDR\; and tail. Is used to study Huntington's disea…
WBGene00019748	atg-2	autophagosome assembly	ATG2A/B	0.33	0.44	0.56		atg-2 encodes a large (2,275-residue) protein orthologous to theautophagic budding yeast protein Atg2p, and to human ATG2A and ATG2B\;ATG-2 is expressed in larval and adult pharynx, intestine, body wall muscles, and neurons, as well as adult reproductive system\; ATG-2 has noobvious phenotype in mass RNAi assays.	Is an ortholog of human ATG2A (autophagy related 2A) and ATG2B (autophagy related 2B). Is involved in positive regulation of autophagy. Is expressed in AIYL and AIYR.
WBGene00021922	atg-3	ligase activity	ATG3	0.0833333	0	0.166667		atg-3 encodes an ortholog of the autophagic budding yeast protein Atg3p,and of human ATG3 (OMIM:609606)\; ATG-3 is expressed in larval and adultpharynx and body wall muscle, and in adult reproductive system, vulvalmuscle, spermetheca, and seam cells\; ATG-3 has no obvious phenotype inmass RNAi assays.	Is an ortholog of human ATG3 (autophagy related 3). Is predicted to have Atg8 ligase activity. Is involved in macroautophagy.
WBGene00013595	atg-4.1	putative cysteine protease	ATG4A/B	0	0	0.222222		atg-4.1 encodes a putative cysteine protease orthologous to the autophagic budding yeast protein Atg4p, and to human ATG4A and ATG4B\; ATG-4.1 is paralogous to ATG-4.2 and to human ATG4C (OMIM:611339) and ATG4D (OMIM:611340)\; ATG-4.1 is expressed from early embryos to adults, in larval and adult intestine, renal gland cells, and neurons\; ATG-4.1 exhibits protease activity towards LGG-1\; ATG-4.…	Is an ortholog of human ATG4A (autophagy related 4A cysteine peptidase) and ATG4B (autophagy related 4B cysteine peptidase). Exhibits cysteine-type endopeptidase activity. Is involved in autophagy and proteolysis. Localizes to the cytoplasm. Is expressed in several structures, including P3.p hermaphrodite\; P4.p hermaphrodite\; P8.p hermaphrodite\; head muscle\; and somatic nervous system.
WBGene00010882	atg-7	E1 ubiquitin-activating-like enzyme	ATG7	0.25	-	0.39		atg-7 encodes an E1 ubiquitin-activating-like enzyme orthologous to the autophagic budding yeast protein Apg7p\; ATG-7 is required for normal dauer morphogenesis and autophagy in daf-2 mutant animals.	Is an ortholog of human ATG7 (autophagy related 7). Is predicted to have Atg12 activating enzyme activity and Atg8 activating enzyme activity. Is involved in several processes, including autophagy\; determination of adult lifespan\; and positive regulation of autophagosome assembly.
WBGene00000247	bec-1	core subunit of the PI3K complex	BECN1	0.28	0.44	0.5		bec-1 encodes a coiled-coil protein orthologous to the yeast and mammalian autophagy proteins Atg6\/Vps30\/Beclin1\; by homology, BEC-1 may be part of a Class III phosphatidylinositol 3-kinase complex that plays a role in localizing autophagy proteins to preautophagosomal structures and overexpression of C. elegans bec-1 in S. cerevisiae APG6\/VPS30 mutants can rescue associated autophagy defects…	Is an ortholog of human BECN1 (beclin 1). Is involved in several processes, including autophagy\; gamete generation\; and nematode male tail tip morphogenesis. Localizes to the cytoplasmic vesicle and nucleus. Is expressed in several structures, including gonad\; intestine\; nervous system\; pharynx\; and vulva.
WBGene00002980	lgg-1	GABA receptor binding activit	GABARAP/GABARAP	0	-	0		lgg-1 encodes the C. elegans ortholog of Saccharomyces cerevisiae Atg8p and mammalian MAP-LC3\; by homology, LGG-1 is predicted to be required for the degradation of cellular components by autophagy\; loss of lgg-1 function via RNAi indicates that, like several other C. elegans genes involved in autophagy, lgg-1 is essential for normal dauer morphogenesis and life-span extension\; a GFP::LGG-1 re…	Is an ortholog of human GABARAP (GABA type A receptor-associated protein) and C (GABA type A receptor associated protein like 1). Is predicted to have GABA receptor binding activity\; microtubule binding activity\; and ubiquitin protein ligase binding activity. Is involved in several processes, including autophagy\; positive regulation of autophagosome assembly\; and positive regulation of necrot…
WBGene00002982	lgg-3	modifier protein	ATG12	0.111111	0	0.277778		lgg-3 encodes a hydrophilic protein that is orthologous to Saccharomyces cerevisiae autophagy protein Apg12p\; by homology, LGG-3 is predicted to function as a modifier protein required for a protein conjugation system essential for autophagy\; in the context of this conjugation system, LGG-3 is predicted to interact with Apg7p and Apg5p homologs (encoded by M7.5 and Y71G12B.12a, respectively) to…	Is an ortholog of human ATG12 (autophagy related 12). Is predicted to have Atg8 ligase activity. Is involved in determination of adult lifespan. Localizes to the autophagosome membrane.
WBGene00006786	unc-51	serine\/threonine kinase	ULK2	0.44	0.33	0.33		unc-51 encodes a serine\/threonine protein kinase orthologous to Saccharomyces cerevisiae autophagy protein Atg1p and the vertebrate ULK proteins\; unc-51 is required for axon outgrowth along the anterior-posterior axis and sex myoblast migration\; in regulating axon outgrowth, UNC-51 functions together with the VAB-8 kinesin-like protein and UNC-14, both of which physically interact with, and ar…	Is an ortholog of human ULK2 (unc-51 like autophagy activating kinase 2). Exhibits protein kinase activity. Is involved in several processes, including autophagy\; generation of neurons\; and nematode male tail tip morphogenesis. Localizes to the axon and neuronal cell body. Is expressed in body wall musculature\; motor neurons\; and pharyngeal muscle cell.
Matrisome										sorted by discription, please check
WBGene00007170	B0393.5	calcium ion binding activity	SNED1	0.11	0.17	0.5		N.A.	Is an ortholog of human SNED1 (sushi, nidogen and EGF like domains 1). Is predicted to have calcium ion binding activity. Human ortholog(s) of this gene are implicated in Weill-Marchesani syndrome and primary congenital glaucoma.
WBGene00010460	clec-142	c-type lectin-like domain	-	0	0.166667	0.5		N.A.	Is predicted to have carbohydrate binding activity.
WBGene00000690	col-116	cuticular collagen	SFTPD	0.388889	0.0833333	0.166667		N.A.	Is predicted to be a structural constituent of cuticle.
WBGene00000694	col-120	cuticular collagen	-	0	0	0.222222		N.A.	Is predicted to have extracellular matrix structural constituent.
WBGene00000695	col-121	cuticular collagen	-	0	0	0.166667		col-121 encodes a cuticle collagen required for resistance to theendocrine disrupting chemical bisphenol A (BPA)\; col-121(nx3) andcol-121(RNAi) animals are hypersensitive to BPA, but are otherwisewild-type (e.g., they have normal body shape)\; BPA hypersensitivity hasalso been observed for dpy-2(e8), dpy-7(e88) and dpy-10(e128) mutants.	Is predicted to have extracellular matrix structural constituent. Is expressed in hyp7 syncytium.
WBGene00000703	col-129	cuticular collagen	SFTPD	0.0833333	0.0833333	0.111111		N.A.	Is an ortholog of human SFTPD (surfactant protein D). Is predicted to be a structural constituent of cuticle.
WBGene00000602	col-13	cuticular collagen	-	-	100% (1)	-	messed up	col-13 encodes a collagen which is expressed in all stages of development, like sqt-3 (col-1), col-3, col-10, col-11, col-12, and col-14\; collagen genes with this expression profile may be specifically required to construct the L1 cuticle (and, perhaps, less specifically required for cuticles at other stages)\; the amino- and carboxyl-terminal cysteine-rich regions of COL-13 are most closely rel…	Is predicted to be a structural constituent of cuticle.
WBGene00000721	col-148	cuticular collagen		0	0	0.222222		N.A.	Is an ortholog of human CTHRC1 (collagen triple helix repeat containing 1)\; METTL24 (methyltransferase like 24)\; and SCARA3 (scavenger receptor class A member 3). Is predicted to be a structural constituent of cuticle. Human ortholog(s) of this gene are implicated in Barrett's esophagus.
WBGene00000727	col-154	cuticular collagen	-	0	0.166667	0		N.A.	Is predicted to be a structural constituent of cuticle.
WBGene00000731	col-158	cuticular collagen	COLQ	0.166667	0	0.166667		N.A.	Is predicted to be a structural constituent of collagen and cuticulin-based cuticle.
WBGene00000733	col-160	cuticular collagen	-	0	0	0.277778		N.A.	Is predicted to be a structural constituent of cuticle.
WBGene00000638	col-62	cuticular collagen	SFTPD	-	0.5	0		N.A.	Is an ortholog of human SFTPD (surfactant protein D). Is predicted to be a structural constituent of cuticle.
WBGene00000649	col-73	cuticular collagen	-	0	0.111111	0.5		N.A.	Is predicted to have extracellular matrix structural constituent.
WBGene00000597	col-8	cuticular collagen	SFTPD	0	0	0.222222		col-8 encodes a collagen, individually dispensable for viability and gross morphology, which is specifically expressed in dauers and adults but not in eggs or L4 larvae, like col-7, col-18, and col-19\; the amino- and carboxyl-terminal cysteine-rich regions of COL-8 are most closely related to those of COL-19, COL-35, and COL-39.	Is predicted to be a structural constituent of cuticle.
WBGene00000659	col-84	cuticular collagen	COLQ	0.56	0.67	-		col-84 encodes a nematode cuticular collagen\; RNAi experiments that target col-84 (as well as neighboring genes) result in defects in embryonic and larval development, body morphology, and reproduction.	Is an ortholog of human COLQ (collagen like tail subunit of asymmetric acetylcholinesterase). Is predicted to have extracellular matrix structural constituent.
WBGene00000673	col-98	cuticular collagen	-	0	0.222222	0.555556	daf-2: larval	N.A.	Is predicted to be a structural constituent of cuticle.
WBGene00001072	dpy-10	cuticular collagen	-	0	0	0.0555556		A cuticle collagen protein that afffects body morphology and movement and genetically interacts with the sqt-1 collagen gene.	Is predicted to be a structural constituent of collagen and cuticulin-based cuticle. Is involved in cuticle development involved in collagen and cuticulin-based cuticle molting cycle\; locomotion\; and post-embryonic body morphogenesis.
WBGene00001066	dpy-4	cuticular collagen	-	0	0.75	0.722222		dpy-4 encodes a cuticle collagen\; dpy-4 activity is required for normal body morphology, locomotion, and larval development.	Is predicted to have extracellular matrix structural constituent. Is involved in cuticle development involved in collagen and cuticulin-based cuticle molting cycle.
WBGene00001263	emb-9	α-chain type IV collagen	COL4A6	-	0.166667	0		emb-9 encodes the alpha-1 chain of Type IV basement membrane collagen most closely equivalent to human COL4A1 (OMIM:120130) on the basis of biological function\; EMB-9 forms heterotrimeric Type IV collagen with LET-2, the alpha-2-like chain, and is required for the assembly and\/or secretion of LET-2\; EMB-9 is essential for embryonic morphogenesis, particularly epidermal elongation, and for larv…	Is an ortholog of human COL4A6 (collagen type IV alpha 6 chain). Is predicted to have extracellular matrix structural constituent. Is involved in several processes, including extracellular matrix organization\; nematode larval development\; and positive regulation of axon regeneration. Localizes to the basement membrane. Is expressed in several structures, including coelomocyte\; egg-laying appar…
WBGene00001328	epi-1	laminin α-chain	LAMA5	0	0	0.111111		epi-1 encodes one of two C. elegans laminin alpha chains\; epi-1 affects oogenesis due to its affect on gonad development, and also affects cell migrations, axon extension and GABAergic defasciculation, morphology of the VD and DD motor neurons, body morphology, locomotion, gonad sheath epithelialization, body muscle structure, and germ cell proliferation.	Is an ortholog of human LAMA5 (laminin subunit alpha 5). Is predicted to have extracellular matrix structural constituent. Is involved in several processes, including basement membrane organization\; generation of neurons\; and positive regulation of endopeptidase activity. Localizes to the basement membrane. Is expressed in several structures, including anal depressor muscle\; basal lamina\; bod…
WBGene00017937	F30H5.3	endopeptidase inhibitor activity	AMBP/ LRP11/ SPINT1	0	0.166667	0.5		N.A.	Is an ortholog of several human genes including AMBP (alpha-1-microglobulin\/bikunin precursor)\; LRP11 (LDL receptor related protein 11)\; and SPINT1 (serine peptidase inhibitor, Kunitz type 1). Is predicted to have serine-type endopeptidase inhibitor activity. Human ortholog(s) of this gene are implicated in congenital secretory sodium diarrhea 3.
WBGene00016913	lam-2	laminin γ-chain	LAMC1	0	0	0.166667		lam-2 encodes a laminin gamma subunit\; lam-2 activity is required for embryonic development and for regulation of muscle arm extension\; loss of lam-2 function via large-scale RNAi screens results in embryonic, larval, and adult lethality, sterility, body morphology defects, and abnormal locomotion.	Is an ortholog of human LAMC1 (laminin subunit gamma 1). Is involved in positive regulation of locomotion. Human ortholog(s) of this gene are implicated in several diseases, including Pierson syndrome\; amelogenesis imperfecta type 1A\; and junctional epidermolysis bullosa (multiple).
WBGene00002273	lec-10	galectin	LGALS3	0	0.166667	0.5		lec-10 encodes a galectin, a soluble galactose-binding lectin\; recombinant lec-10 can bind to sugar in an in vitro assay.	Is an ortholog of human LGALS3 (galectin 3). Exhibits glycolipid binding activity. Localizes to the apical part of cell and cytoplasm. Is expressed in intestine.
WBGene00002265	lec-2	galectin	LGALS9	0.67	0.58	-		lec-2 encodes a 'tandem repeat' type galectin (beta-galactosyl-binding lectin) containing two, tandemly arranged carbohydrate recognition domains\; by homology, LEC-2 may play roles in cell adhesion and aggregation, proliferation, or programmed cell death.	Is an ortholog of human LGALS9 (galectin 9). Is predicted to have carbohydrate binding activity. Localizes to the membrane raft and plasma membrane.
WBGene00002915	let-805	myotactin	FN1	0.277778	66.6% (1)	0% (1)	spe-9: dauer/larval; glp-1:messed up; daf-2: dead/larval	let-805 encodes myotactin, a novel single-transmembrane protein containing extracellular fibronectin repeats\; genetic analyses indicate that LET-805 is essential for proper association between hypodermal fibrous organelles and the contractile apparatus of muscle cells\; LET-805 is expressed in hypodermal cells and in the pharynx and localizes to basolateral membranes.	Is an ortholog of human FN1 (fibronectin 1). Is predicted to have cytokine binding activity and cytokine receptor activity. Is involved in hemidesmosome assembly. Localizes to the hemidesmosome. Is expressed in hypodermal cell\; hypodermis\; pharynx\; touch receptor neurons\; and uterine seam cell.
WBGene00003169	mec-5	nematode specific collagen		0.222222	0.0833333	0.166667		mec-5 encodes a collagen unique in the number of Gly-X-Y repeats and in the composition of amino acids surrounding these repeats\; MEC-5 is required for normal mechanosensory response to gentle touch and for the proper functioning of the touch receptor neurons\; mec-5 interacts genetically with mec-4 and mec-10 which encode degenerins (ion channels) expressed in the touch neurons, mec-9, which en…	Is an ortholog of human COL1A2 (collagen type I alpha 2 chain). Is predicted to have extracellular matrix structural constituent. Is involved in several processes, including detection of mechanical stimulus involved in sensory perception of touch\; positive regulation of detection of mechanical stimulus involved in sensory perception of touch\; and positive regulation of mechanosensory behavior. …
WBGene00009671	mfap-1	microfibrillar-associated	MFAP1	0.0555556	0.388889	0.0555556	larval phenotype	mfap-1 encodes the C. elegans ortholog of the highly conserved mammalian microfibrillar-association protein1 (MFAP1)\; in C. elegans, MFAP-1 regulates alternative splicing and is essential for development\; targets of MFAP-1 regulation include tos-1\; MFAP-1 interacts with a number of protein in yeast two-hybrid screens including the products of K04G7.11 and D1054.14 that also encode presumptive …	Is an ortholog of human MFAP1 (microfibril associated protein 1). Is involved in regulation of alternative mRNA splicing, via spliceosome. Localizes to the nucleus. Is expressed in body wall musculature\; intestine\; pharynx\; and vulval muscle.
WBGene00003242	mig-6	papilin/lacunin-like	PAPLN	-	0	0.388889		mig-6 encodes at least two protein isoforms (long and short) that are highly similar to the extracellular matrix proteins papilin and lacunin\; mig-6 is an essential gene required for embryonic hypodermal cell enclosure and normal excretory canal cell function in L1 larvae\; MIG-6(S) activity is required cell nonautonomously for the ventral to dorsal phase of distal tip cell (DTC) migration and a…	Is an ortholog of human PAPLN (papilin, proteoglycan like sulfated glycoprotein). Is predicted to have peptidase activity and serine-type endopeptidase inhibitor activity. Is involved in several processes, including cell morphogenesis\; embryo development\; and nematode larval development. Localizes to the basement membrane. Is expressed in several structures, including CAN\; GLR\; basal lamina\;…
WBGene00003497	mup-4	transmembrane protein	MATN4	-	0.666667	0	glp-1: messed up/larval; daf-2: L1	The mup-4 gene encodes a novel transmembrane protein required for junctional attachments between hypodermis and muscle, and between the apical epithelial surface and the cuticular matrix.	Is an ortholog of human MATN4 (matrilin 4). Is predicted to have calcium ion binding activity. Localizes to the hemidesmosome and hemidesmosome associated protein complex. Is expressed in body wall musculature\; hypodermis\; pharynx\; seam cell\; and touch receptor neurons. Human ortholog(s) of this gene are implicated in autosomal dominant nonsyndromic deafness 9\; congenital muscular dystrophy …
WBGene00003544	nas-25	astacin-like metalloprotease	-	0	0	0.166667		nas-25 encodes an astacin-like metalloprotease\; large-scale expression studies reveal that a nas-25::GFP promoter fusion is expressed in the pharynx and pharyngeal-intestinal valve.	Is predicted to have metalloendopeptidase activity. Is expressed in arcade cell\; marginal cell\; and rectal gland cell.
WBGene00003545	nas-27	astacin-like metalloprotease	-	0.67	0.17	0.17		nas-27 encodes an astacin-like metalloprotease\; large-scale expression studies reveal that a nas-27::GFP promoter fusion is expressed in the reproductive system, the vulva, and the hypodermis.	Is predicted to have metalloendopeptidase activity. Is expressed in hyp7 syncytium\; intestine\; and rectal epithelium.
WBGene00003523	nas-4	astacin-like metalloprotease	ASTL	0	0.166667	0.111111		nas-4 encodes a predicted extracellular matrix metalloprotease of the M12A (astacin) family that contains an N-terminal signal sequence and a catalytic domain, but no recognizable regulatory domains in the C-terminus\; as loss of nas-4 activity via RNAi results in no obvious abnormalities, the precise role of NAS-4 in C. elegans development and\/or behavior is not yet known\; however, an NAS-4 tr…	Is an ortholog of human ASTL (astacin like metalloendopeptidase). Is predicted to have metalloendopeptidase activity. Is expressed in intestine\; marginal cell\; and pharynx.
WBGene00003528	nas-9	astacin-like metalloprotease	-	0	0	0.333333		nas-9 encodes an astacin-like metalloprotease\; loss of nas-9 activity via RNAi results in low levels (6\%) of embryonic lethality\; a nas-9::GFP promoter fusion is expressed in embryos and in the hypodermis of larvae and adults.	Is predicted to have metalloendopeptidase activity. Is expressed in hyp7 syncytium\; spermatheca\; and uterus.
WBGene00003588	nex-1	annexin	ANXA13	0	0.166667	0.5		nex-1 encodes an annexin, a member of a family of calcium-dependent phospholipid binding proteins\; NEX-1 is required for efficient engulfment of apoptotic cell corpses in the pharynx, and may also function in other membrane fusion events, such as exocytosis\; NEX-1 in vitro can bind phosphatidylserine, phosphatidylinositol, heparin, heparan sulfate, and chondroitin sulfate\; NEX-1 is expressed i…	Is an ortholog of human ANXA13 (annexin A13). Exhibits heparin binding activity and phospholipid binding activity. Is involved in engulfment of apoptotic cell. Localizes to the intracellular membrane-bounded organelle and plasma membrane. Is expressed in hypodermis\; pharynx\; spermathecal-uterine junction\; uterine toroidal epithelial cell\; and vulva. Human ortholog(s) of this gene are implicat…
WBGene00016422	noah-1	PAN and ZP domain-containing	-	0.33	0	0		noah-1 encodes a PAN and ZP domain-containing protein that is related to the Drosophila extracellular matrix component NompA (no-mechanoreceptor-potential A)\; loss of noah-1 function via RNAi indicates that NOAH-1 activity is essential for molting\; in addition, NOAH-1 appears to be required for embryonic and larval development, vulval development, coordinated locomotion, and normal body morphol…	Is involved in molting cycle.
WBGene00009926	noah-2	PAN and ZP domain-containing	-	0	0	0.222222		noah-2 encodes a PAN and ZP domain-containing protein that is related to the Drosophila extracellular matrix component NompA (no-mechanoreceptor-potential A)\; loss of noah-2 function via RNAi indicates that NOAH-2 activity is essential for molting\; in addition, NOAH-2 appears to be required for embryonic and larval development, reproduction, coordinated locomotion, and the overall health of the…	Is involved in molting cycle.
WBGene00003915	pan-1	leucine-rich repeats transmembrane	LRRTM4	0	0.5	0		pan-1 encodes a novel predicted transmembrane protein with extracellular leucine-rich repeats\; loss of PAN-1 activity via RNAi results in molting defects and arrested L2-sized larvae, indicating that PAN-1 is required for completion of the larval molts\; pan-1 expression is enriched in the germline and upregulated in animals mutant for unc-95, which encodes a LIM domain-containing protein that l…	Is an ortholog of human LRRTM4 (leucine rich repeat transmembrane neuronal 4). Exhibits DEAD\/H-box RNA helicase binding activity. Is involved in germ cell development and molting cycle. Localizes to the P granule and plasma membrane. Is expressed in several structures, including germ line\; gonad\; head muscle\; nerve ring\; and somatic cell. Human ortholog(s) of this gene are implicated in cong…
WBGene00004257	pxn-2	peroxidasin family	PXDN	0	0.166667	0		pxn-2 encodes a member of the peroxidasin family of extracellular peroxidases containing several LLRs, two of four Ig domains and a heme peroxidase catalytic domain, PXN-2 is closely related to human PXDN and PXDNL (OMIM: 605158)\; PXN-2 function becomes critical soon after the twofold stage of epidermal elongation in embryos\; pxn-2 mutants display defects in late stages of epidermal elongation,…	Is an ortholog of human PXDN (peroxidasin). Is predicted to have peroxidase activity. Is involved in several processes, including embryonic body morphogenesis\; generation of neurons\; and muscle attachment. Localizes to the basement membrane. Is expressed in PVQL\; PVQR\; hypodermis\; and vulval muscle. Human ortholog(s) of this gene are implicated in Alzheimer's disease 1.
WBGene00004889	smp-1	semaphorin	SEMA6A	0	0.222222	0.5		smp-1 encodes a semaphorin\; smp-1 activity is required for vulval morphogenesis, specifically for the movement of homologous pairs of vulval cells towards the vulval midline prior to cell fusion\; smp-1 expression in vulval cells is regulated by the VAB-23 zinc-finger domain protein which binds smp-1 regulatory sequence in vivo.	Is an ortholog of human SEMA6A (semaphorin 6A). Exhibits semaphorin receptor binding activity. Is involved in nematode male tail mating organ morphogenesis. Is expressed in several structures, including hermaphrodite distal tip cell\; non-striated muscle\; ray\; somatic nervous system\; and vulval cell. Human ortholog(s) of this gene are implicated in CHARGE syndrome\; hypogonadotropic hypogonadi…
WBGene00006787	unc-52	perlecan	HSPG2	0	0	0.28		The unc-52 gene encodes perlecan, a protein orthologous to human basement membrane-specific heparan sulfate proteoglycan core protein (HSPG2\; OMIM:142461, which when mutated leads to Schwartz-Jampel syndrome or dyssegmental dysplasia)\; UNC-52 plays essential roles in muscle structure development and regulation of growth factor-like signaling pathways\; UNC-52 is synthesized by the hypodermis an…	Is an ortholog of human HSPG2 (heparan sulfate proteoglycan 2). Exhibits extracellular matrix structural constituent. Is involved in several processes, including animal organ morphogenesis\; hemidesmosome assembly\; and mitochondrion organization. Localizes to the basement membrane and striated muscle dense body. Is expressed in alimentary muscle\; body wall musculature\; gonad\; and pharyngeal-i…
WBGene00006947	wrt-1	hedgehog signaling	DHH/IHH/SHH	0.0555556	0.166667	0.5		N.A.	Is an ortholog of human DHH (desert hedgehog signaling molecule)\; IHH (Indian hedgehog signaling molecule)\; and SHH (sonic hedgehog signaling molecule). Is predicted to have peptidase activity. Is expressed in hyp10\; hyp6\; hyp7 syncytium\; hyp8\; and hyp9. Human ortholog(s) of this gene are implicated in 46 XY gonadal dysgenesis\; bone development disease (multiple)\; and holoprosencephaly 3.
WBGene00012782	Y43C5A.2	Fibrinogen C-terminal domain	-	0	0.166667	0.555556		N.A.	Is enriched in OLL\; PVD\; intestine\; and neurons based on tiling array\; RNA-seq\; and microarray studies. Is affected by several genes including daf-2\; glp-1\; and skn-1 based on microarray\; tiling array\; and RNA-seq studies. Is affected by eighteen chemicals including methylmercuric chloride\; Rotenone\; and Mianserin based on microarray and RNA-seq studies. Is predicted to encode a protei…
WBGene00021171	Y8A9A.2	ADAM metallopeptidase	ADAMTS3/13/16	0	0.166667	0.5		N.A.	Is an ortholog of several human genes including ADAMTS13 (ADAM metallopeptidase with thrombospondin type 1 motif 13)\; ADAMTS16 (ADAM metallopeptidase with thrombospondin type 1 motif 16)\; and ADAMTS3 (ADAM metallopeptidase with thrombospondin type 1 motif 3). Is expressed in g1P\; g2L\; and g2R. Human ortholog(s) of this gene are implicated in Weill-Marchesani syndrome\; autosomal recessive iso…
WBGene00019212	zmp-2	matrix metallopeptidase	MMP1/20/24	0.42	0.33	-		N.A.	Is an ortholog of several human genes including MMP1 (matrix metallopeptidase 1)\; MMP20 (matrix metallopeptidase 20)\; and MMP24 (matrix metallopeptidase 24). Exhibits metallopeptidase activity. Is involved in several processes, including ecdysis, collagen and cuticulin-based cuticle\; negative regulation of cellular metabolic process\; and negative regulation of protein import into nucleus. Is …
Metabolism/mitochondria
WBGene00003906	paf-1	acetylglycerophosphocholine esterase	PAFAH2/PLA2G7	-	0.0555556	0		paf-1 encodes one of two C. elegans homologs of mammalian Type II platelet-activating factor-acetylhydrolase (PAF-AH).	Is an ortholog of human PAFAH2 (platelet activating factor acetylhydrolase 2) and PLA2G7 (phospholipase A2 group VII). Exhibits 1-alkyl-2-acetylglycerophosphocholine esterase activity. Is involved in lipid catabolic process.
WBGene00008205	sams-1	S-adenosyl methionine synthetase	MAT1A/ MAT2A	0.222222	0.166667	0.75		sams-1 encodes an S-adenosyl methionine synthetase\; by homology, SAMS-1 is predicted to function as a methyl-group donor in many biochemical reactions\; sams-1 expression levels are negatively regulated by dietary restriction (as seen in eat-2 mutant animals), suggesting that increased lifespan due to dietary restriction is due, in part, to reducing the activity of key metabolic enzymes\; loss o…	Is an ortholog of human MAT1A (methionine adenosyltransferase 1A) and MAT2A (methionine adenosyltransferase 2A). Is predicted to have methionine adenosyltransferase activity. Is involved in negative regulation of lipid storage. Is expressed in body wall musculature\; dorsal nerve cord\; and ventral nerve cord.
WBGene00020258	T05E7.1	acyl-CoA hydrolase	ACOT1/4/BAAT	0	16.67% (1)	0.5		N.A.	Is an ortholog of several human genes including ACOT1 (acyl-CoA thioesterase 1)\; ACOT4 (acyl-CoA thioesterase 4)\; and BAAT (bile acid-CoA:amino acid N-acyltransferase). Is predicted to have acyl-CoA hydrolase activity.
WBGene00007210	agmo-1	glyceryl-ether monooxygenase	AGMO	0	0.0555556	0.111111		N.A.	Is an ortholog of human AGMO (alkylglycerol monooxygenase). Is predicted to have glyceryl-ether monooxygenase activity. Is expressed in hyp7 syncytium and seam cell.
WBGene00010425	lpin-1	phosphatidic acid phosphatase	LPIN1/3	-	-	0		lpin-1 encodes a putative phosphatidic acid phosphatase orthologous tobudding yeast PAH1 and human LPIN1 (OMIM:605518), LPIN2 (OMIM:605519,mutated in Majeed syndrome), and LPIN3 (OMIM:605520)\; lpin-1 isexpressed in vulval muscle\; in mass RNAi assays, lpin-1 is requiredfor the osmotic integrity of eggs and for normal larval growth, bodythickness, locomotion, and fertility\; by orthology, LPIN-1 …	Is an ortholog of human LPIN1 (lipin 1) and LPIN3 (lipin 3). Is predicted to have phosphatidate phosphatase activity and transcription coactivator activity. Is involved in several processes, including lipid storage\; nematode larval development\; and nuclear envelope organization. Localizes to the endoplasmic reticulum\; nuclear envelope\; and nucleoplasm. Is expressed in head neurons and hypoder…
WBGene00004978	spg-7	metalloprotease	AFG3L2	0	0	0		spg-7 encodes a metalloprotease orthologous to human paraplegin, a nuclear-encoded mitochondrial metalloprotease mutations in which are associated with hereditary spastic paraplegia (spinal cord dysfunction)\; based upon studies of Saccharomyces cerevisiae SPG7, C. elegans SPG-7 is predicted to function as part of a mt-AAA metalloprotease that regulates proteolytic degradation of mitochondrial pr…	Is an ortholog of human AFG3L2 (AFG3 like matrix AAA peptidase subunit 2). Is predicted to have metalloendopeptidase activity. Is involved in several processes, including mitochondrial protein processing\; positive regulation of nematode male tail tip morphogenesis\; and regulation of gene expression. Is expressed in germ line. Human ortholog(s) of this gene are implicated in spastic ataxia 5 and…
WBGene00020596	oga-1	N-acetyl-beta-D-glucosaminidase	OGA/MGEA5	-	0.111111	0.111111		oga-1 encodes an ortholog of mammalian O-linked N-acetylglucosamine(O-GlcNAc)-selective N-acetyl-beta-D-glucosaminidase (O-GlcNAcase)\; apolymorphism of OGA-1's human ortholog MGEA5 is associated with type 2diabetes, and OGA-1 appears to be required for fine-tuning of insulinsignalling\; oga-1(ok1207) mutants are viable and fertile but accumulateO-GlcNAc on nuclear pores and other proteins, while…	Is an ortholog of human OGA (O-GlcNAcase). Exhibits hexosaminidase activity and protein serine\/threonine phosphatase activity. Is involved in several processes, including glycogen metabolic process\; lipid storage\; and negative regulation of protein glycosylation. Is expressed in body wall musculature\; coelomocyte\; nerve ring\; pharyngeal muscle cell\; and rectal muscle.
Molting related
WBGene00022591	cuti-1	membrane tetraspan	-	0	0.0555556	0.0833333		N.A.	Localizes to the cytoplasm. Is expressed in anus\; excretory pore\; hypodermis\; and vulva.
WBGene00001089	dre-1	ubiquitin-protein transferase	FBXO11\/PRMT9	-	-	0		dre-1 encodes an ortholog of human FBXO11\/PRMT9 (OMIM:607871, associatedwith vitiligo and otitis media) that is required, in conjunction withDAF-12 and its partners, for global developmental timing of thetransistion from larval to adult cell fates\; DRE-1 has an N-terminalF-box domain, three central tandem C-terminal CASH domains, and aC-terminal zinc finger\; hypomorphic dre-1 mutations are syn…	Is an ortholog of human FBXO11 (F-box protein 11). Is predicted to have ubiquitin-protein transferase activity. Is involved in several processes, including mesodermal cell migration\; molting cycle\; and nematode larval development. Localizes to the cytoplasm and nucleus. Is expressed in several structures, including gonad\; hypodermis\; non-striated muscle\; vulva\; and vulval cell.
WBGene00022042	icd-2	NAC A\/B domain superfamily	NACA	0	0.166667	0		N.A.	Is an ortholog of human NACA (nascent polypeptide associated complex subunit alpha). Is expressed in intestinal cell. Is predicted to encode a protein with the following domains: Nascent polypeptide-associated complex NAC domain\; Nascent polypeptide-associated complex subunit alpha\; and NAC A\/B domain superfamily.
WBGene00015205	moa-2	-	SF3B5	0.17	0.22	0.5		N.A.	Is an ortholog of human SF3B5 (splicing factor 3b subunit 5).
Pathogen related
WBGene00002187	kgb-1	serine\/threonine kinase	MAPK10	0.25	0.25	0.17		kgb-1 encodes a serine\/threonine kinase that is a member of the JNK (Jun-N-terminal kinase) subfamily of MAP (mitogen-activated protein)kinases\; loss of kgb-1 activity results in temperature-sensitive sterility in hermaphrodites and males\; in hermaphrodites, this sterility is associated with disorganized gonads and endomitotic oocytes that have likely failed to undergo oocyte maturation\; in k…	Is an ortholog of human MAPK10 (mitogen-activated protein kinase 10). Exhibits several functions, including DEAD\/H-box RNA helicase binding activity\; JUN kinase activity\; and RNA polymerase II repressing transcription factor binding activity. Is involved in several processes, including gamete generation\; negative regulation of RNA polymerase II regulatory region sequence-specific DNA binding …
WBGene00077712	nipi-4	Pseudokinase		0.39	0.17	0.28		N.A.	Is predicted to have ATP binding activity and protein kinase activity. Is involved in several processes, including positive regulation of antimicrobial peptide production\; positive regulation of transcription by RNA polymerase II\; and regulation of defense response to fungus. Is expressed in hypodermis.
WBGene00006578	tli-1	ubiquitin binding activity	TOLLIP	0.333333	0.0555556	0		N.A.	Is an ortholog of human TOLLIP (toll interacting protein). Is predicted to have ubiquitin binding activity and ubiquitin conjugating enzyme binding activity. Is expressed in head and tail.
Signaling
WBGene00016059	hir-1	transmembrane receptor tyrosine kinase	STYK1	0	0.222222	0.111111		N.A.	Is an ortholog of human STYK1 (serine\/threonine\/tyrosine kinase 1). Is predicted to have transmembrane receptor protein tyrosine kinase activity. Is expressed in pharynx and seam cell. Human ortholog(s) of this gene are implicated in several diseases, including gastrointestinal system cancer (multiple)\; hematologic cancer (multiple)\; and synostosis (multiple).
WBGene00000548	clr-1	tyrosine phosphatase	PTPRC	-	0.11	0.0555556		N.A.	Is an ortholog of human PTPRC (protein tyrosine phosphatase receptor type C). Exhibits transmembrane receptor protein tyrosine phosphatase activity. Is involved in several processes, including negative regulation of fibroblast growth factor receptor signaling pathway\; netrin-activated signaling pathway\; and positive regulation of synapse assembly. Localizes to the plasma membrane and postsynaps…
WBGene00022631	nekl-2	serine\/threonine kinase	NEK8	0.0555556	0	0	daf-2: messed up	nekl-2 encodes a putative serine\/threonine protein kinase orthologousto Aspergillus nidulans nimA and human NEK8 (OMIM:609799), andparalogous to C. elegans D1044.3, D1044.8, F19H6.1, and Y39G10AR.3\;nekl-2 interacts with two or more components of the EGF\/RAS signallingpathway, and is required for such signalling in vulval development.	Is an ortholog of human NEK8 (NIMA related kinase 8). Is predicted to have ATP binding activity\; metal ion binding activity\; and protein serine\/threonine kinase activity. Is involved in molting cycle and positive regulation of endocytosis. Is expressed in hyp7 syncytium. Human ortholog(s) of this gene are implicated in nephronophthisis 9 and renal-hepatic-pancreatic dysplasia.
WBGene00009921	F52B5.2	serine\/threonine kinase	MOK	0	1	0		N.A.	Is an ortholog of human MOK (MOK protein kinase). Is predicted to have protein serine\/threonine kinase activity.
WBGene00001184	egl-15	fibroblast growth factor receptor	FGFR1/3/4	0	0.166667	0.583333		egl-15 encodes the sole C. elegans fibroblast growth factor receptor and is orthologous to the vertebrate FGFRs (FGFR1-4)\; egl-15 is required for several processes including fluid homeostasis and sex myoblast (SM) migration, which is essential for proper development of the egg-laying system\; phosphorylation of the SAX-7 L1CAM is dependent upon EGL-15 activity and inhibits colocalization of SAX-…	Is an ortholog of human FGFR1 (fibroblast growth factor receptor 1)\; FGFR3 (fibroblast growth factor receptor 3)\; and FGFR4 (fibroblast growth factor receptor 4). Exhibits protein kinase activity. Is involved in several processes, including fibroblast growth factor receptor signaling pathway\; muscle cell cellular homeostasis\; and oviposition. Is expressed in head neurons\; hypodermis\; intest…
WBGene00004219	ptr-4	sterol sensing domain	PTCHD1	-	0.5	0		ptr-4 encodes a nematode-specific member of the sterol sensing domain(SSD) proteins, distantly paralogous to Drosophila PATCHED (PTC) andhuman PTCH (OMIM:601309, mutated in basal cell nevus syndrome)\; PTR-4 isstrongly required for normal molting from L4 to adult stages male taildevelopment (a role conserved in C. briggsae)\; PTR-4 is also requiredfor normal endocytosis of yolk by oocytes, adult …	Is an ortholog of human PTCHD1 (patched domain containing 1)\; PTCHD3 (patched domain containing 3)\; and PTCHD4 (patched domain containing 4). Is involved in endocytosis\; molting cycle\; and nematode male tail tip morphogenesis.
WBGene00010556	rack-1	kinase C and ribosome binding	RACK1	0.11	0.44	0.61		rack-1 encodes a seven-WD repeat-containing protein that is the C. elegans ortholog of vertebrate Receptor for Activated C Kinase (Rack1)\; rack-1 is required cell autonomously for VD\/DD motor axon pathfinding\; rack-1 is also required for gonadal distal tip cell migration and for normal brood sizes\; genetic analyses indicate that rack-1 functions in the same pathway with ced-10\/Rac and unc-11…	Is an ortholog of human RACK1 (receptor for activated C kinase 1). Is predicted to have protein kinase C binding activity and ribosome binding activity. Is involved in several processes, including cytoskeleton-dependent cytokinesis\; defense response to fungus\; and motor neuron axon guidance. Localizes to several cellular components, including the growth cone\; intracellular non-membrane-bounded…
WBGene00002583	let-363	serine\/threonine kinase	MTOR	0	0.111111	0		N.A.	Is an ortholog of human MTOR (mechanistic target of rapamycin kinase). Is predicted to have protein serine\/threonine kinase activity. Is involved in several processes, including box C\/D snoRNP assembly\; regulation of gene expression\; and response to sodium arsenite. Localizes to the TORC1 complex\; TORC2 complex\; and cytoplasm. Is expressed in several structures, including intestine\; muscle…
WBGene00001455	flp-12	neurotransmitter	-	0	0.166667	0.583333		flp-12 encodes a predicted FMRFamide-like peptide neurotransmitter that affects locomotion when injected into A. suum\; expressed in the ASE and PVM sensory neurons.	Is involved in negative regulation of turning behavior involved in mating. Is expressed in BAG\; motor neurons\; nerve ring\; and nerve ring neurons.
Trascription Factors
WBGene00014193	nhr-247	Nuclear Hormone Receptor	-	0.277778	0.444444	0.0555556	dead/messed up	N.A.	Is predicted to have several functions, including DNA-binding transcription factor activity\; steroid hormone receptor activity\; and zinc ion binding activity.
WBGene00003847	blmp-1	TF	PRDM1	0	0.277778	0.0833333		blmp-1 encodes a zinc finger and SET domain-containing protein that is the C. elegans BLIMP1 (B lymphocyte-induced maturation protein 1) ortholog\; loss of blmp-1 activity via deletion mutation has been reported to result in small, dumpy animals with abnormal fat content, while loss of blmp-1 activity via RNAi reportedly results in animals that are small, dumpy, have an amorphous pharynx, and are…	Is an ortholog of human PRDM1 (PR\/SET domain 1). Exhibits enhancer sequence-specific DNA binding activity. Is involved in several processes, including dauer entry\; negative regulation of distal tip cell migration\; and regulation of transcription by RNA polymerase II. Localizes to the cytoplasm and nucleus. Is expressed in several structures, including distal tip cell\; dorsal nerve cord\; ente…
WBGene00009133	bed-3	zinc finger BED-type containing TF	ZBED1/4/6	-	-	0	daf-2: messed up	bed-3 encodes a protein that contains a BED-type zinc finger domain\; loss of bed-3 activity in large-scale RNAi screens indicates that bed-3 is required for larval development.	Is an ortholog of human ZBED1 (zinc finger BED-type containing 1)\; ZBED4 (zinc finger BED-type containing 4)\; and ZBED6 (zinc finger BED-type containing 6). Exhibits RNA polymerase II regulatory region sequence-specific DNA binding activity. Is involved in molting cycle\; regulation of cell division\; and vulval cell fate specification. Is expressed in M lineage cell\; hypodermal cell\; and vul…
WBGene00006652	ttx-1	OTD\/OTX TF	OTX1	-	-	0		ttx-1 encodes a homeodomain protein that is a member of the OTD\/OTX subclass of homeodomain transcription factors\; ttx-1 is expressed at higher levels in the AFD thermosensory neurons as compared to the AWB olfactory neurons and is necessary and partly sufficient for specification of the AFD thermosensory neuron fate and thus for proper AFD-mediated thermosensory behavior and normal expression …	Is an ortholog of human OTX1 (orthodenticle homeobox 1). Exhibits DNA-binding transcription factor activity and RNA polymerase II regulatory region sequence-specific DNA binding activity. Is involved in several processes, including regulation of plasma membrane bounded cell projection assembly\; thermosensory behavior\; and transcription by RNA polymerase II. Localizes to the nucleus. Is expresse…
WBGene00003015	lin-29	zinc finger TF	ZNF362	0.5	0.166667	0.611111		lin-29 encodes a zinc finger transcription factor of the C2H2 type that affects the heterochronic development of the vulva, egg laying system, male gonad, cuticle, molting cycle and vitellogenesis\; expressed in uterine and vulval muscle cells, seam cells, pharynx, head neurons, ventral cord neurons, preanal ganglion, distal tip cells, anchor cell, vulval cells, male-specific linker cell, and cel…	Is an ortholog of human ZNF362 (zinc finger protein 362). Exhibits RNA polymerase II regulatory region sequence-specific DNA binding activity. Is involved in regulation of development, heterochronic\; regulation of nematode larval development\; and regulation of programmed cell death. Localizes to the nucleus. Is expressed in several structures, including R2_hyp\; gonad\; hypodermis\; nervous sys…
WBGene00017535	atf-8	BZIP domain-containing TF	TEF	0.0555556	0.166667	0.555556		N.A.	Is an ortholog of human TEF (TEF transcription factor, PAR bZIP family member). Is predicted to have RNA polymerase II regulatory region sequence-specific DNA binding activity. Is expressed in vulva.
WBGene00000912	daf-16	FOXO TF	FOXO1/3/4	0	0.166667	0.0555556		daf-16 encodes the sole C. elegans forkhead box O (FOXO) homologue\; DAF-16 functions as a transcription factor that acts in the insulin\/IGF-1-mediated signaling (IIS) pathway that regulates dauer formation, longevity, fat metabolism, stress response, and innate immunity\; DAF-16 regulates these various processes through isoform-specific expression, isoform-specific regulation by different AKT k…	Is an ortholog of human FOXO1 (forkhead box O1)\; FOXO3 (forkhead box O3)\; and FOXO4 (forkhead box O4). Exhibits several functions, including 14-3-3 protein binding activity\; DNA-binding transcription factor activity\; and enzyme binding activity. Is involved in several processes, including defense response to other organism\; regulation of dauer larval development\; and regulation of transcrip…
WBGene00004096	pqm-1	C2H2-type TF	-	0	0	0.222222		pqm-1 encodes a C2H2-type zinc finger and leucine zipper-containing protein that is upregulated in response to oxidative stress induced by paraquat treatment\; PQM-1 may function as a stress-responsive transcription factor.	Is predicted to have nucleic acid binding activity. Is involved in defense response to Gram-negative bacterium\; determination of adult lifespan\; and innate immune response. Localizes to the cytoplasm and nucleus. Is expressed in head muscle\; head neurons\; and pseudocoelom.
WBGene00006986	zip-1	TF	-	0.44	0.22	0.08		zip-1 encodes a protein with weak similarity to basic-leucine zipper-type transcription factors\; ZIP-1 was identified in a screen for proteins able to bind a pharyngeal muscle-specific enhancer in the promoter of myo-2, which encodes a pharyngeal muscle-specific myosin\; as loss of ZIP-1 activity via RNA-mediated interference (RNAi) does not result in any abnormalities, ZIP-1 may function redund…	Is predicted to have DNA binding activity.
WBGene00006959	xbp-1	bZIP TF	XBP1	0	0.333333	0.0555556		xbp-1 encodes a bZIP transcription factor orthologous to yeast Hac1 and mammalian X box-binding protein 1 (XBP-1, OMIM:194355)\; XBP-1 is required for the unfolded protein response (UPR) that counteracts cellular stress induced by accumulation of unfolded proteins in the endoplasmic reticulum (ER)\; xbp-1 mRNA is spliced by the IRE-1 endoribonuclease to promote translation of transcriptionally ac…	Is an ortholog of human XBP1 (X-box binding protein 1). Exhibits RNA polymerase II regulatory region sequence-specific DNA binding activity. Is involved in several processes, including age-dependent general metabolic decline\; endoplasmic reticulum unfolded protein response\; and response to tunicamycin. Localizes to the nucleus. Is expressed widely.

## Sheet: ScreenValidation_LSD2002 D1
genotype	age	gene	Plate	Row	Column	plate 1	plate 2	plate 3	Average	Median	%	relative	difference control (%)	phenotype	L4440 total	L4440 total%
spe-9	1	L4440	1	A	1	2.5	2.5	2.5	2.5	2.5	0.833333	1	0		2.5	0.833333
spe-9	1	mup-4	1	A	2	dead	dead	dead	#DIV/0!	#NUM!	#NUM!	#NUM!	#NUM!	dead
spe-9	1	atg-16.1	1	A	3	2.5	2.5	2.5	2.5	2.5	0.833333	1	0
spe-9	1	atg-9	1	A	4	2.5	2.5	2.5	2.5	2.5	0.833333	1	0
spe-9	1	pdi-3	1	A	5	2.5	2.5	2.5	2.5	2.5	0.833333	1	0
spe-9	1	atg-3	1	A	6	2.5	2.5	2.5	2.5	2.5	0.833333	1	0
spe-9	1	lgg-1	1	A	7	2.5	2.5	2.5	2.5	2.5	0.833333	1	0
spe-9	1	atg-7	1	A	8	2.5	2.5	2.5	2.5	2.5	0.833333	1	0
spe-9	1	bec-1	1	A	9	2.5	2.5	2.5	2.5	2.5	0.833333	1	0
spe-9	1	lgg-3	1	A	10	2.5	2.5	2.5	2.5	2.5	0.833333	1	0
spe-9	1	vps-15	1	A	11	2.5	2.5	2.5	2.5	2.5	0.833333	1	0
spe-9	1	unc-51	1	A	12	2.5	2.5	2.5	2.5	2.5	0.833333	1	0
spe-9	1	atg-13	1	B	1	2.5	2.5	2.5	2.5	2.5	0.833333	1	0
spe-9	1	atg-4.1	1	B	2	2.5	2.5	2.5	2.5	2.5	0.833333	1	0
spe-9	1	vps-34	1	B	3	2.5	2.5	2.5	2.5	2.5	0.833333	1	0
spe-9	1	atg-10	1	B	4	2.5	2.5	2.5	2.5	2.5	0.833333	1	0
spe-9	1	atg-18	1	B	5	2.5	2.5	2.5	2.5	2.5	0.833333	1	0
spe-9	1	atg-2	1	B	6	2.5	2.5	2.5	2.5	2.5	0.833333	1	0
spe-9	1	atg-16.2	1	B	7	-	-	-	#DIV/0!	#NUM!	#NUM!	#NUM!	#NUM!	no worms/dead?
spe-9	1	npr-8	1	B	8	-	-	-	#DIV/0!	#NUM!	#NUM!	#NUM!	#NUM!	no worms/dead?
spe-9	1	GFP	1	B	9	-	0	0	0	0	0	0	-0.833333
spe-9	1	nhr-49	1	B	10	3	3	3	3	3	1	1.2	0.166667
spe-9	1	let-363	1	B	11	2.5	2.5	2.5	2.5	2.5	0.833333	1	0
spe-9	1	dpy-13	1	B	12	2.5	2.5	2.5	2.5	2.5	0.833333	1	0
spe-9	1	sym-1	1	C	1	2.5	2.5	2.5	2.5	2.5	0.833333	1	0
spe-9	1	zmp-1	1	C	2	2.5	2.5	2.5	2.5	2.5	0.833333	1	0
spe-9	1	col-2	1	C	3	2.5	2.5	2.5	2.5	2.5	0.833333	1	0
spe-9	1	dpy-18	1	C	4	2.5	2.5	2.5	2.5	2.5	0.833333	1	0
spe-9	1	fbl-1	1	C	5	2.5	2.5	2.5	2.5	2.5	0.833333	1	0
spe-9	1	col-121	1	C	6	2.5	2.5	2.5	2.5	2.5	0.833333	1	0
spe-9	1	col-13	1	C	7	mess	mess	mess	#DIV/0!	#NUM!	#NUM!	#NUM!	#NUM!	messy worms
spe-9	1	dpy-7	1	C	8	2.5	2.5	2.5	2.5	2.5	0.833333	1	0
spe-9	1	let-805	1	C	9	2	2	2	2	2	0.666667	0.8	-0.166667
spe-9	1	col-98	1	C	10	2.5	2.5	2.5	2.5	2.5	0.833333	1	0
spe-9	1	daf-2	1	C	11	2.5	3	3	2.83333	3	1	1.2	0.166667
spe-9	1	col-64	1	C	12	2.5	2.5	2.5	2.5	2.5	0.833333	1	0
spe-9	1	col-54	1	D	1	2.5	2.5	2.5	2.5	2.5	0.833333	1	0
spe-9	1	col-35	1	D	2	2.5	2.5	2.5	2.5	2.5	0.833333	1	0
spe-9	1	Bli-3	1	D	3	b	b	b	#DIV/0!	#NUM!	#NUM!	#NUM!	#NUM!	blistered
spe-9	1	col-73	1	D	4	2.5	2.5	2.5	2.5	2.5	0.833333	1	0
spe-9	1	F49E12.1	1	D	5	2.5	2.5	2.5	2.5	2.5	0.833333	1	0
spe-9	1	col-79	1	D	6	2.5	2.5	2.5	2.5	2.5	0.833333	1	0
spe-9	1	col-84	1	D	7	2.5	2	2	2.16667	2	0.666667	0.8	-0.166667
spe-9	1	mlt-7	1	D	8	0	1	1	0.666667	1	0.333333	0.4	-0.5
spe-9	1	col-77	1	D	9	2.5	2.5	2.5	2.5	2.5	0.833333	1	0
spe-9	1	col-71	1	D	10	2.5	2.5	2.5	2.5	2.5	0.833333	1	0
spe-9	1	col-20	1	D	11	2.5	2.5	2.5	2.5	2.5	0.833333	1	0
spe-9	1	lec-2	1	D	12	2.5	2.5	2.5	2.5	2.5	0.833333	1	0
spe-9	1	sqt-2	1	E	1	2.5	2.5	2.5	2.5	2.5	0.833333	1	0
spe-9	1	spon-1	1	E	2	2.5	2.5	2.5	2.5	2.5	0.833333	1	0
spe-9	1	bli-1	1	E	3	2.5	2.5	2.5	2.5	2.5	0.833333	1	0
spe-9	1	col-33	1	E	4	2.5	2.5	2.5	2.5	2.5	0.833333	1	0
spe-9	1	col-116	1	E	5	2.5	2.5	2.5	2.5	2.5	0.833333	1	0
spe-9	1	col-129	1	E	6	2.5	2.5	2.5	2.5	2.5	0.833333	1	0
spe-9	1	L4440	1	E	7	2.5	2.5	2.5	2.5	2.5	0.833333	1	0
spe-9	1	col-120	1	E	8	2.5	0	2.5	1.66667	2.5	0.833333	1	0
spe-9	1	apl-1	1	E	9	2.5	2.5	2.5	2.5	2.5	0.833333	1	0
spe-9	1	daf-7	1	E	10	2.5	2.5	2.5	2.5	2.5	0.833333	1	0
spe-9	1	col-131	1	E	11	2.5	2.5	2.5	2.5	2.5	0.833333	1	0
spe-9	1	noah-2	1	E	12	2	2	0	1.33333	2	0.666667	0.8	-0.166667
spe-9	1	col-130	1	F	1	2.5	2.5	2.5	2.5	2.5	0.833333	1	0
spe-9	1	mec-5	1	F	2	2.5	2.5	2.5	2.5	2.5	0.833333	1	0
spe-9	1	col-154	1	F	3	2.5	2.5	2.5	2.5	2.5	0.833333	1	0
spe-9	1	col-149	1	F	4	2.5	2.5	2.5	2.5	2.5	0.833333	1	0
spe-9	1	nas-2	1	F	5	2.5	2.5	2.5	2.5	2.5	0.833333	1	0
spe-9	1	nas-22	1	F	6	2.5	2.5	2.5	2.5	2.5	0.833333	1	0
spe-9	1	col-152	1	F	7	2.5	2.5	2.5	2.5	2.5	0.833333	1	0
spe-9	1	col-142	1	F	8	2.5	2.5	2.5	2.5	2.5	0.833333	1	0
spe-9	1	col-155	1	F	9	2.5	2.5	2.5	2.5	2.5	0.833333	1	0
spe-9	1	col-141	1	F	10	2.5	2.5	2.5	2.5	2.5	0.833333	1	0
spe-9	1	col-148	1	F	11	2.5	2.5	2.5	2.5	2.5	0.833333	1	0
spe-9	1	ZC178.2	1	F	12	2.5	2.5	2.5	2.5	2.5	0.833333	1	0
spe-9	1	nas-9	1	G	1	2.5	2.5	2.5	2.5	2.5	0.833333	1	0
spe-9	1	col-43	1	G	2	2.5	2.5	2.5	2.5	2.5	0.833333	1	0
spe-9	1	mig-6	1	G	3	2.5	2.5	2.5	2.5	2.5	0.833333	1	0
spe-9	1	col-167	1	G	4	2.5	2.5	2.5	2.5	2.5	0.833333	1	0
spe-9	1	col-10	1	G	5	2.5	2.5	2.5	2.5	2.5	0.833333	1	0
spe-9	1	col-175	1	G	6	2.5	2.5	2.5	2.5	2.5	0.833333	1	0
spe-9	1	nas-4	1	G	7	2.5	2.5	2.5	2.5	2.5	0.833333	1	0
spe-9	1	asp-4	1	G	8	2.5	2.5	2.5	2.5	2.5	0.833333	1	0
spe-9	1	acn-1	1	G	9	2.5	2.5	2.5	2.5	2.5	0.833333	1	0
spe-9	1	pxn-2	1	G	10	2	1.5	1.5	1.66667	1.5	0.5	0.6	-0.333333
spe-9	1	zmp-2	1	G	11	0	0	0	0	0	0	0	-0.833333
spe-9	1	nas-25	1	G	12	2.5	2.5	2.5	2.5	2.5	0.833333	1	0
spe-9	1	nas-27	1	H	1	2.5	2.5	2.5	2.5	2.5	0.833333	1	0
spe-9	1	dpy-10	1	H	2	2.5	2.5	2.5	2.5	2.5	0.833333	1	0
spe-9	1	noah-1	1	H	3	1.5	2	2	1.83333	2	0.666667	0.8	-0.166667
spe-9	1	cpz-1	1	H	4	2.5	2.5	2.5	2.5	2.5	0.833333	1	0
spe-9	1	col-8	1	H	5	2.5	2.5	2.5	2.5	2.5	0.833333	1	0
spe-9	1	col-139	1	H	6	2.5	2.5	2.5	2.5	2.5	0.833333	1	0
spe-9	1	col-158	1	H	7	2.5	2.5	2.5	2.5	2.5	0.833333	1	0
spe-9	1	epi-1	1	H	8	2.5	2	2	2.16667	2	0.666667	0.8	-0.166667
spe-9	1	zmp-4	1	H	9	-	-	-	#DIV/0!	#NUM!	#NUM!	#NUM!	#NUM!	no worms/dead?
spe-9	1	lam-2	1	H	10	2.5	2.5	2.5	2.5	2.5	0.833333	1	0
spe-9	1	col-160	1	H	11	2.5	2.5	2.5	2.5	2.5	0.833333	1	0
spe-9	1	cht-1	1	H	12	-	-	-	#DIV/0!	#NUM!	#NUM!	#NUM!	#NUM!	no worms/dead?
spe-9	1	L4440	2	A	1	2.5	2.5	2.5	2.5	2.5	0.833333	1	0		2.5	0.833333
spe-9	1	nas-37	2	A	2	2.5	2.5	2.5	2.5	2.5	0.833333	1	0
spe-9	1	let-2	2	A	3	2.5	2.5	2.5	2.5	2.5	0.833333	1	0
spe-9	1	C17G10.1	2	A	4	2.5	2.5	2.5	2.5	2.5	0.833333	1	0
spe-9	1	chhy-1	2	A	5	2.5	2.5	2.5	2.5	2.5	0.833333	1	0
spe-9	1	F30H5.3	2	A	6	2.5	2.5	2.5	2.5	2.5	0.833333	1	0
spe-9	1	cpg-3	2	A	7	2.5	2.5	2.5	2.5	2.5	0.833333	1	0
spe-9	1	lpr-4	2	A	8	2.5	2.5	2.5	2.5	2.5	0.833333	1	0
spe-9	1	lon-1	2	A	9	2.5	2.5	2.5	2.5	2.5	0.833333	1	0
spe-9	1	cpg-4	2	A	10	2.5	2.5	2.5	2.5	2.5	0.833333	1	0
spe-9	1	dbl-1	2	A	11	2.5	2.5	2.5	2.5	2.5	0.833333	1	0
spe-9	1	egl-20	2	A	12	2.5	2.5	2.5	2.5	2.5	0.833333	1	0
spe-9	1	wrt-1	2	B	1	2.5	2.5	2.5	2.5	2.5	0.833333	1	0
spe-9	1	mfap-1	2	B	2	2.5	2.5	2.5	2.5	2.5	0.833333	1	0
spe-9	1	adm-4	2	B	3	2.5	2.5	2.5	2.5	2.5	0.833333	1	0
spe-9	1	Y43C5A.2	2	B	4	2.5	2.5	2.5	2.5	2.5	0.833333	1	0
spe-9	1	lec-4	2	B	5	2.5	2.5	2.5	2.5	2.5	0.833333	1	0
spe-9	1	pan-1	2	B	6	0.5	0	0.5	0.333333	0.5	0.166667	0.2	-0.666667	larval
spe-9	1	pqn-84	2	B	7	2.5	2.5	2.5	2.5	2.5	0.833333	1	0
spe-9	1	lin-44	2	B	8	0.5	0.5	0	0.333333	0.5	0.166667	0.2	-0.666667	larval
spe-9	1	GFP	2	B	9	0	0	0	0	0	0	0	-0.833333
spe-9	1	F26E4.7	2	B	10	2.5	2.5	2.5	2.5	2.5	0.833333	1	0
spe-9	1	K10D3.4	2	B	11	2	2.5	2.5	2.33333	2.5	0.833333	1	0
spe-9	1	madd-4	2	B	12	2.5	2.5	2.5	2.5	2.5	0.833333	1	0
spe-9	1	ctsa-1	2	C	1	2.5	2.5	2.5	2.5	2.5	0.833333	1	0
spe-9	1	nas-14	2	C	2	2.5	2.5	2.5	2.5	2.5	0.833333	1	0
spe-9	1	C18H7.1	2	C	3	2.5	2.5	2.5	2.5	2.5	0.833333	1	0
spe-9	1	col-126	2	C	4	2.5	2.5	2.5	2.5	2.5	0.833333	1	0
spe-9	1	nex-1	2	C	5	2.5	2.5	2.5	2.5	2.5	0.833333	1	0
spe-9	1	lec-10	2	C	6	2.5	2.5	2.5	2.5	2.5	0.833333	1	0
spe-9	1	F52E1.2	2	C	7	2.5	2.5	2.5	2.5	2.5	0.833333	1	0
spe-9	1	chil-10	2	C	8	2.5	2.5	2.5	2.5	2.5	0.833333	1	0
spe-9	1	F29G6.1	2	C	9	2.5	2.5	2.5	2.5	2.5	0.833333	1	0
spe-9	1	T19A5.3	2	C	10	0	0	2	0.666667	0	0	0	-0.833333	larval
spe-9	1	daf-2	2	C	11	2.5	2.5	3	2.66667	2.5	0.833333	1	0
spe-9	1	smp-1	2	C	12	2.5	2.5	2.5	2.5	2.5	0.833333	1	0
spe-9	1	clec-121	2	D	1	2.5	2.5	2.5	2.5	2.5	0.833333	1	0
spe-9	1	clec-133	2	D	2	2.5	2.5	2.5	2.5	2.5	0.833333	1	0
spe-9	1	Bli-3	2	D	3	b	b	b	#DIV/0!	#NUM!	#NUM!	#NUM!	#NUM!	blistered
spe-9	1	Y8A9A.2	2	D	4	2.5	2.5	2.5	2.5	2.5	0.833333	1	0
spe-9	1	clec-137	2	D	5	2	2.5	2.5	2.33333	2.5	0.833333	1	0
spe-9	1	clec-142	2	D	6	2.5	2.5	2.5	2.5	2.5	0.833333	1	0
spe-9	1	clec-143	2	D	7	2.5	2.5	2.5	2.5	2.5	0.833333	1	0
spe-9	1	mpz-1	2	D	8	2.5	2	2.5	2.33333	2.5	0.833333	1	0
spe-9	1	clec-65	2	D	9	2	2.5	2.5	2.33333	2.5	0.833333	1	0
spe-9	1	plx-2	2	D	10	2.5	2.5	2.5	2.5	2.5	0.833333	1	0
spe-9	1	clec-148	2	D	11	2.5	2.5	2.5	2.5	2.5	0.833333	1	0
spe-9	1	B0393.5	2	D	12	2.5	2.5	2.5	2.5	2.5	0.833333	1	0
spe-9	1	clec-156	2	E	1	2	2.5	2.5	2.33333	2.5	0.833333	1	0
spe-9	1	dig-1	2	E	2	2.5	2.5	2.5	2.5	2.5	0.833333	1	0
spe-9	1	ZC84.1	2	E	3	2.5	2.5	2.5	2.5	2.5	0.833333	1	0
spe-9	1	ZC84.6	2	E	4	2.5	2.5	2.5	2.5	2.5	0.833333	1	0
spe-9	1	W05B2.2	2	E	5	2	2.5	2.5	2.33333	2.5	0.833333	1	0
spe-9	1	try-3	2	E	6	2	2.5	2.5	2.33333	2.5	0.833333	1	0
spe-9	1	L4440	2	E	7	2.5	2.5	2.5	2.5	2.5	0.833333	1	0
spe-9	1	clec-180	2	E	8	2.5	2.5	2.5	2.5	2.5	0.833333	1	0
spe-9	1	perl-1	2	E	9	2.5	2.5	2.5	2.5	2.5	0.833333	1	0
spe-9	1	clec-182	2	E	10	2.5	2.5	2.5	2.5	2.5	0.833333	1	0
spe-9	1	C53D6.7	2	E	11	2.5	2.5	2.5	2.5	2.5	0.833333	1	0
spe-9	1	F09E8.2	2	E	12	2.5	2.5	2.5	2.5	2.5	0.833333	1	0
spe-9	1	clec-191	2	F	1	-	-	-	#DIV/0!	#NUM!	#NUM!	#NUM!	#NUM!	no worms/dead?
spe-9	1	col-137	2	F	2	2.5	2.5	2.5	2.5	2.5	0.833333	1	0
spe-9	1	clec-194	2	F	3	2.5	2.5	2.5	2.5	2.5	0.833333	1	0
spe-9	1	clec-202	2	F	4	2	2.5	2.5	2.33333	2.5	0.833333	1	0
spe-9	1	srp-2	2	F	5	2	2.5	2.5	2.33333	2.5	0.833333	1	0
spe-9	1	clec-214	2	F	6	2.5	2	2.5	2.33333	2.5	0.833333	1	0
spe-9	1	clec-217	2	F	7	2.5	2.5	2.5	2.5	2.5	0.833333	1	0
spe-9	1	C32E8.6	2	F	8	2.5	2.5	2.5	2.5	2.5	0.833333	1	0
spe-9	1	pgal-1	2	F	9	2.5	2.5	2.5	2.5	2.5	0.833333	1	0
spe-9	1	paf-1	2	F	10	0	0	1.5	0.5	0	0	0	-0.833333	larval
spe-9	1	pamn-1	2	F	11	2.5	2.5	2.5	2.5	2.5	0.833333	1	0
spe-9	1	T05E7.1	2	F	12	2.5	2.5	2.5	2.5	2.5	0.833333	1	0
spe-9	1	elt-2	2	G	1	2	1	2.5	1.83333	2	0.666667	0.8	-0.166667	larval
spe-9	1	emc-2	2	G	2	2.5	2.5	2.5	2.5	2.5	0.833333	1	0
spe-9	1	alh-6	2	G	3	2.5	2.5	2.5	2.5	2.5	0.833333	1	0
spe-9	1	F07E5.9	2	G	4	2.5	2.5	2.5	2.5	2.5	0.833333	1	0
spe-9	1	C17A2.7	2	G	5	2.5	2.5	2.5	2.5	2.5	0.833333	1	0
spe-9	1	icd-2	2	G	6	2.5	2.5	2.5	2.5	2.5	0.833333	1	0	larval
spe-9	1	nekl-2	2	G	7	2.5	2	2	2.16667	2	0.666667	0.8	-0.166667	larval
spe-9	1	lin-29	2	G	8	3	3	3	3	3	1	1.2	0.166667
spe-9	1	hlh-1	2	G	9	2	2.5	2.5	2.33333	2.5	0.833333	1	0
spe-9	1	clr-1	2	G	10	1.5	1.5	1.5	1.5	1.5	0.5	0.6	-0.333333
spe-9	1	flp-15	2	G	11	2.5	2.5	2.5	2.5	2.5	0.833333	1	0
spe-9	1	daf-16	2	G	12	2.5	2.5	2.5	2.5	2.5	0.833333	1	0
spe-9	1	sec-23	2	H	1	-	-	-	#DIV/0!	#NUM!	#NUM!	#NUM!	#NUM!	no worms/dead?
spe-9	1	prp-19	2	H	2	2.5	2.5	2.5	2.5	2.5	0.833333	1	0
spe-9	1	col-36	2	H	3	2.5	2.5	2.5	2.5	2.5	0.833333	1	0
spe-9	1	tmem-131	2	H	4	2.5	2.5	2.5	2.5	2.5	0.833333	1	0
spe-9	1	pat-4	2	H	5	2.5	2.5	2.5	2.5	2.5	0.833333	1	0
spe-9	1	spg-7	2	H	6	2	2	2	2	2	0.666667	0.8	-0.166667	larval
spe-9	1	col-80	2	H	7	2.5	2.5	2.5	2.5	2.5	0.833333	1	0
spe-9	1	dpy-4	2	H	8	2	2	2	2	2	0.666667	0.8	-0.166667	dpy
spe-9	1	pha-4	2	H	9	2.5	2	2.5	2.33333	2.5	0.833333	1	0	larval
spe-9	1	sams-1	2	H	10	2.5	2.5	2.5	2.5	2.5	0.833333	1	0	larval
spe-9	1	svh-5	2	H	11	2.5	2.5	2.5	2.5	2.5	0.833333	1	0
spe-9	1	cuti-1	2	H	12	1.5	2	1.5	1.66667	1.5	0.5	0.6	-0.333333
spe-9	1	L4440	3	A	1	2.5	2.5	2.5	2.5	2.5	0.833333	1	0		2.5	0.833333
spe-9	1	vab-10	3	A	2	1	1	1	1	1	0.333333	0.4	-0.5	larval
spe-9	1	col-62	3	A	3	2.5	2.5	2.5	2.5	2.5	0.833333	1	0
spe-9	1	pat-3	3	A	4	dead	dead	dead	#DIV/0!	#NUM!	#NUM!	#NUM!	#NUM!	dead
spe-9	1	emb-9	3	A	5	mess	mess	mess	#DIV/0!	#NUM!	#NUM!	#NUM!	#NUM!	messy
spe-9	1	ptr-4	3	A	6	2.5	2	2	2.16667	2	0.666667	0.8	-0.166667	P1 larval
spe-9	1	dpy-3	3	A	7	2.5	2.5	2.5	2.5	2.5	0.833333	1	0	P3 dpy
spe-9	1	nipi-3	3	A	8	2.5	2.5	2.5	2.5	2.5	0.833333	1	0
spe-9	1	mom-4	3	A	9	2.5	2.5	2.5	2.5	2.5	0.833333	1	0
spe-9	1	F52B5.2	3	A	10	0.5	0	1	0.5	0.5	0.166667	0.2	-0.666667	larval
spe-9	1	vrk-1	3	A	11	2.5	2.5	2.5	2.5	2.5	0.833333	1	0
spe-9	1	kgb-1	3	A	12	2.5	2.5	2.5	2.5	2.5	0.833333	1	0
spe-9	1	kgb-2	3	B	1	2.5	2.5	2.5	2.5	2.5	0.833333	1	0
spe-9	1	hir-1	3	B	2	2	2.5	2.5	2.33333	2.5	0.833333	1	0
spe-9	1	ddr-2	3	B	3	2.5	2.5	2.5	2.5	2.5	0.833333	1	0
spe-9	1	F09A5.2	3	B	4	2.5	2.5	2.5	2.5	2.5	0.833333	1	0
spe-9	1	nipi-4	3	B	5	2	2	2.5	2.16667	2	0.666667	0.8	-0.166667
spe-9	1	skpo-3	3	B	6	2	2	2.5	2.16667	2	0.666667	0.8	-0.166667
spe-9	1	nhr-247	3	B	7	2.5	2.5	2.5	2.5	2.5	0.833333	1	0
spe-9	1	zip-1	3	B	8	2.5	2.5	2.5	2.5	2.5	0.833333	1	0
spe-9	1	GFP	3	B	9	0	0	0	0	0	0	0	-0.833333
spe-9	1	atf-8	3	B	10	2.5	2.5	2.5	2.5	2.5	0.833333	1	0
spe-9	1	ztf-2	3	B	11	0	0	0	0	0	0	0	-0.833333
spe-9	1	blmp-1	3	B	12	2.5	2	2.5	2.33333	2.5	0.833333	1	0
spe-9	1	hda-1	3	C	1	2.5	2	2.5	2.33333	2.5	0.833333	1	0
spe-9	1	lron-15	3	C	2	2.5	2.5	2.5	2.5	2.5	0.833333	1	0
spe-9	1	bed-3	3	C	3	-	-	-	#DIV/0!	#NUM!	#NUM!	#NUM!	#NUM!	no worms/dead?
spe-9	1	dre-1	3	C	4	-	-	-	#DIV/0!	#NUM!	#NUM!	#NUM!	#NUM!	no worms/dead?
spe-9	1	rack-1	3	C	5	2.5	2.5	2.5	2.5	2.5	0.833333	1	0
spe-9	1	flp-12	3	C	6	2.5	2.5	2.5	2.5	2.5	0.833333	1	0
spe-9	1	inx-13	3	C	7	2.5	2.5	2.5	2.5	2.5	0.833333	1	0
spe-9	1	moa-2	3	C	8	2.5	2.5	2.5	2.5	2.5	0.833333	1	0
spe-9	1	lpin-1	3	C	9	-	-	-	#DIV/0!	#NUM!	#NUM!	#NUM!	#NUM!	no worms/dead?
spe-9	1	sol-1	3	C	10	2.5	2.5	2.5	2.5	2.5	0.833333	1	0
spe-9	1	daf-2	3	C	11	2.5	2.5	2.5	2.5	2.5	0.833333	1	0
spe-9	1	ptc-2	3	C	12	2.5	2.5	2.5	2.5	2.5	0.833333	1	0
spe-9	1	ptc-3	3	D	1	2.5	1	2.5	2	2.5	0.833333	1	0	larval
spe-9	1	crt-1	3	D	2	2.5	2.5	2.5	2.5	2.5	0.833333	1	0
spe-9	1	Bli-3	3	D	3	b	b	b	#DIV/0!	#NUM!	#NUM!	#NUM!	#NUM!	blister
spe-9	1	ttx-1	3	D	4	-	-	-	#DIV/0!	#NUM!	#NUM!	#NUM!	#NUM!
spe-9	1	sdf-9	3	D	5	2.5	2.5	2.5	2.5	2.5	0.833333	1	0
spe-9	1	mltn-13	3	D	6	2.5	2.5	2.5	2.5	2.5	0.833333	1	0
spe-9	1	pix-1	3	D	7	-	-	-	#DIV/0!	#NUM!	#NUM!	#NUM!	#NUM!
spe-9	1	daf-6	3	D	8	2.5	2.5	2.5	2.5	2.5	0.833333	1	0
spe-9	1	tli-1	3	D	9	2.5	2.5	2	2.33333	2.5	0.833333	1	0
spe-9	1	Y19D2B.1	3	D	10	2.5	2.5	2.5	2.5	2.5	0.833333	1	0	larval
spe-9	1	pqm-1	3	D	11	2.5	2.5	2.5	2.5	2.5	0.833333	1	0
spe-9	1	tbx-34	3	D	12	0	0	0	0	0	0	0	-0.833333
spe-9	1	elt-7	3	E	1	0	0	0	0	0	0	0	-0.833333
spe-9	1	L4440	3	E	2	2.5	2.5	2.5	2.5	2.5	0.833333	1	0
spe-9	1	agmo-1	3	E	3	2.5	2.5	2.5	2.5	2.5	0.833333	1	0
spe-9	1	F13E9.10	3	E	4	2.5	2.5	2.5	2.5	2.5	0.833333	1	0
spe-9	1	tpst-1	3	E	5	2.5	2.5	2	2.33333	2.5	0.833333	1	0
spe-9	1	pat-10	3	E	6	2.5	2.5	2.5	2.5	2.5	0.833333	1	0
spe-9	1	pat-2	3	E	7	2.5	2.5	2.5	2.5	2.5	0.833333	1	0
spe-9	1	unc-23	3	E	8	2.5	2.5	2.5	2.5	2.5	0.833333	1	0
spe-9	1	unc-52	3	E	9	2.5	2.5	2.5	2.5	2.5	0.833333	1	0
spe-9	1	unc-112	3	E	10	2.5	2.5	2.5	2.5	2.5	0.833333	1	0
spe-9	1	T10H10.2	3	E	11	2.5	2.5	2.5	2.5	2.5	0.833333	1	0
spe-9	1	ogt-1	3	E	12	2.5	2.5	2.5	2.5	2.5	0.833333	1	0
spe-9	1	oga-1	3	F	1	2.5	2.5	2.5	2.5	2.5	0.833333	1	0
spe-9	1	egl-15	3	F	2	2.5	2.5	2.5	2.5	2.5	0.833333	1	0
spe-9	1	git-1	3	F	3	2.5	2.5	2.5	2.5	2.5	0.833333	1	0
spe-9	1	hse-5	3	F	4	2.5	2.5	2.5	2.5	2.5	0.833333	1	0
spe-9	1	sqv-4	3	F	5	2.5	2.5	2.5	2.5	2.5	0.833333	1	0
spe-9	1	ina-1	3	F	6	2.5	2.5	2.5	2.5	2.5	0.833333	1	0
spe-9	1	pat-4	3	F	7	2.5	2.5	2.5	2.5	2.5	0.833333	1	0
spe-9	1	xbp-1	3	F	8	2	2	2.5	2.16667	2	0.666667	0.8	-0.166667
spe-9	1	sqv-6	3	F	9	2.5	2.5	2.5	2.5	2.5	0.833333	1	0
spe-9	1	hst-6	3	F	10	2.5	2.5	2.5	2.5	2.5	0.833333	1	0
spe-9	1	tln-1	3	F	11	-	-	-	#DIV/0!	#NUM!	#NUM!	#NUM!	#NUM!	no worms/dead?
spe-9	1	deb-1	3	F	12	2.5	2.5	2.5	2.5	2.5	0.833333	1	0
spe-9	1	pxl-1	3	G	1	2.5	2.5	2.5	2.5	2.5	0.833333	1	0
spe-9	1	sqv-7	3	G	2	2.5	2.5	2.5	2.5	2.5	0.833333	1	0
spe-9	1	unc-95	3	G	3	2.5	2.5	2.5	2.5	2.5	0.833333	1	0
spe-9	1	hst-2	3	G	4	2.5	2.5	2.5	2.5	2.5	0.833333	1	0
spe-9	1	sqv-5	3	G	5	2.5	2.5	2.5	2.5	2.5	0.833333	1	0
		let-502

## Sheet: ScreenValidation_LSD2002 D8
genotype	age	Gene	Plate	Row	Column	plate 1	plate 2	plate 3	Average	Median	%	relative	difference control (%)	phenotype	L4440 plate	L4440 plate %		L4440 total	L4440 total %
spe-9	8	L4440	1	A	1	0.5	0	0	0.166667	0	0.0555556	2	0.0277778		0.0833333	0.0277778		0.0555556	0.0185185
spe-9	8	mup-4	1	A	2	-	dead	dead	#DIV/0!	#NUM!	#NUM!	#NUM!	#NUM!	dead
spe-9	8	atg-16.1	1	A	3	0.5	0.5	0	0.333333	0.5	0.166667	6	0.138889
spe-9	8	atg-9	1	A	4	0	0	0	0	0	0	0	-0.0277778
spe-9	8	pdi-3	1	A	5	0	0	0	0	0	0	0	-0.0277778												Plate	Row	Column
spe-9	8	atg-3	1	A	6	0	0.5	0	0.166667	0	0	0	-0.0277778
spe-9	8	lgg-1	1	A	7	0	0	0	0	0	0	0	-0.0277778
spe-9	8	atg-7	1	A	8	1	0	1.5	0.833333	1	0.333333	12	0.305556
spe-9	8	bec-1	1	A	9	0.5	0	2	0.833333	0.5	0.166667	6	0.138889
spe-9	8	lgg-3	1	A	10	0	1	0	0.333333	0	0	0	-0.0277778
spe-9	8	vps-15	1	A	11	0.5	0.5	0.5	0.5	0.5	0.166667	6	0.138889
spe-9	8	unc-51	1	A	12	1	1	2	1.33333	1	0.333333	12	0.305556
spe-9	8	atg-13	1	B	1	1	2	1.5	1.5	1.5	0.5	18	0.472222
spe-9	8	atg-4.1	1	B	2	0	0	0	0	0	0	0	-0.0277778
spe-9	8	vps-34	1	B	3	0	0.5	1	0.5	0.5	0.166667	6	0.138889
spe-9	8	atg-10	1	B	4	0.5	0	0	0.166667	0	0	0	-0.0277778
spe-9	8	atg-18	1	B	5	1.5	2	2	1.83333	2	0.666667	24	0.638889
spe-9	8	atg-2	1	B	6	1	2	0	1	1	0.333333	12	0.305556
spe-9	8	atg-16.2	1	B	7	-	-	-	#DIV/0!	#NUM!	#NUM!	#NUM!	#NUM!	no worms/dead?
spe-9	8	npr-8	1	B	8	-	-	-	#DIV/0!	#NUM!	#NUM!	#NUM!	#NUM!	no worms/dead?
spe-9	8	GFP	1	B	9	0	0	0	0	0	0	0	-0.0277778
spe-9	8	nhr-49	1	B	10	0	0	0	0	0	0	0	-0.0277778
spe-9	8	let-363	1	B	11	0	0	0	0	0	0	0	-0.0277778
spe-9	8	dpy-13	1	B	12	0	0	1.5	0.5	0	0	0	-0.0277778
spe-9	8	sym-1	1	C	1	0	0	0	0	0	0	0	-0.0277778
spe-9	8	zmp-1	1	C	2	0	0	0	0	0	0	0	-0.0277778
spe-9	8	col-2	1	C	3	0	0	0	0	0	0	0	-0.0277778
spe-9	8	dpy-18	1	C	4	0	0	0.5	0.166667	0	0	0	-0.0277778
spe-9	8	fbl-1	1	C	5	1	0	0.5	0.5	0.5	0.166667	6	0.138889
spe-9	8	col-121	1	C	6	0	0	0	0	0	0	0	-0.0277778
spe-9	8	col-13	1	C	7	-	mess	mess	#DIV/0!	#NUM!	#NUM!	#NUM!	#NUM!	messy worms
spe-9	8	dpy-7	1	C	8	0	0	0	0	0	0	0	-0.0277778
spe-9	8	let-805	1	C	9	2	0	0.5	0.833333	0.5	0.166667	6	0.138889	larval
spe-9	8	col-98	1	C	10	0	0	0	0	0	0	0	-0.0277778
spe-9	8	daf-2	1	C	11	2.5	2.5	2.5	2.5	2.5	0.833333	30	0.805556
spe-9	8	col-64	1	C	12	0	0	0	0	0	0	0	-0.0277778
spe-9	8	col-54	1	D	1	0	0	0	0	0	0	0	-0.0277778
spe-9	8	col-35	1	D	2	0	0	0	0	0	0	0	-0.0277778
spe-9	8	Bli-3	1	D	3	bli	b	b	#DIV/0!	#NUM!	#NUM!	#NUM!	#NUM!	bli
spe-9	8	col-73	1	D	4	0	0	0	0	0	0	0	-0.0277778
spe-9	8	F49E12.1	1	D	5	0	0	1.5	0.5	0	0	0	-0.0277778
spe-9	8	col-79	1	D	6	0	0	0	0	0	0	0	-0.0277778
spe-9	8	col-84	1	D	7	1.5	2.5	1	1.66667	1.5	0.5	18	0.472222
spe-9	8	mlt-7	1	D	8	dead	dead	dead	#DIV/0!	#NUM!	#NUM!	#NUM!	#NUM!	dead
spe-9	8	col-77	1	D	9	0	0	0	0	0	0	0	-0.0277778
spe-9	8	col-71	1	D	10	0	0	0	0	0	0	0	-0.0277778
spe-9	8	col-20	1	D	11	0	0	0	0	0	0	0	-0.0277778
spe-9	8	lec-2	1	D	12	3	1.5	1.5	2	1.5	0.5	18	0.472222
spe-9	8	sqt-2	1	E	1	0	1.5	0	0.5	0	0	0	-0.0277778	larval 2.P
spe-9	8	spon-1	1	E	2	0	0	0	0	0	0	0	-0.0277778
spe-9	8	bli-1	1	E	3	0	0	0	0	0	0	0	-0.0277778
spe-9	8	col-33	1	E	4	0	0	0	0	0	0	0	-0.0277778
spe-9	8	col-116	1	E	5	2	1.5	0	1.16667	1.5	0.5	18	0.472222	larval 1.&2.P
spe-9	8	col-129	1	E	6	0	0	0.5	0.166667	0	0	0	-0.0277778	2.P dead
spe-9	8	L4440	1	E	7	0	0	0	0	0	0	0	-0.0277778
spe-9	8	col-120	1	E	8	0	0	0	0	0	0	0	-0.0277778
spe-9	8	apl-1	1	E	9	0	0	1.5	0.5	0	0	0	-0.0277778
spe-9	8	daf-7	1	E	10	0	0	0	0	0	0	0	-0.0277778
spe-9	8	col-131	1	E	11	0	0	0	0	0	0	0	-0.0277778
spe-9	8	noah-2	1	E	12	0	0	0	0	0	0	0	-0.0277778
spe-9	8	col-130	1	F	1	0	0	0	0	0	0	0	-0.0277778
spe-9	8	mec-5	1	F	2	0	2	0	0.666667	0	0	0	-0.0277778
spe-9	8	col-154	1	F	3	0	0	0	0	0	0	0	-0.0277778
spe-9	8	col-149	1	F	4	0	0	0	0	0	0	0	-0.0277778
spe-9	8	nas-2	1	F	5	0	0	0	0	0	0	0	-0.0277778
spe-9	8	nas-22	1	F	6	0	0	0	0	0	0	0	-0.0277778
spe-9	8	col-152	1	F	7	0	0	0	0	0	0	0	-0.0277778
spe-9	8	col-142	1	F	8	0	0	0	0	0	0	0	-0.0277778
spe-9	8	col-155	1	F	9	0	0	0	0	0	0	0	-0.0277778
spe-9	8	col-141	1	F	10	0	0	0	0	0	0	0	-0.0277778
spe-9	8	col-148	1	F	11	0	0	0	0	0	0	0	-0.0277778
spe-9	8	ZC178.2	1	F	12	0	0	0	0	0	0	0	-0.0277778
spe-9	8	nas-9	1	G	1	0	0	0	0	0	0	0	-0.0277778
spe-9	8	col-43	1	G	2	0.5	0	0	0.166667	0	0	0	-0.0277778
spe-9	8	mig-6	1	G	3	dead	dead	dead	#DIV/0!	#NUM!	#NUM!	#NUM!	#NUM!	dead
spe-9	8	col-167	1	G	4	0	0	0.5	0.166667	0	0	0	-0.0277778
spe-9	8	col-10	1	G	5	0	0	0	0	0	0	0	-0.0277778
spe-9	8	col-175	1	G	6	0	0	0.5	0.166667	0	0	0	-0.0277778
spe-9	8	nas-4	1	G	7	0	0	0	0	0	0	0	-0.0277778
spe-9	8	asp-4	1	G	8	0	0	0	0	0	0	0	-0.0277778
spe-9	8	acn-1	1	G	9	0	0	0	0	0	0	0	-0.0277778
spe-9	8	pxn-2	1	G	10	0	0	0	0	0	0	0	-0.0277778
spe-9	8	zmp-2	1	G	11	0	2.5	0	0.833333	0	0	0	-0.0277778
spe-9	8	nas-25	1	G	12	0	0	0	0	0	0	0	-0.0277778
spe-9	8	nas-27	1	H	1	0	1	2	1	1	0.333333	12	0.305556
spe-9	8	dpy-10	1	H	2	0	0	0	0	0	0	0	-0.0277778
spe-9	8	noah-1	1	H	3	1	1	1	1	1	0.333333	12	0.305556
spe-9	8	cpz-1	1	H	4	0	0	0	0	0	0	0	-0.0277778
spe-9	8	col-8	1	H	5	0	0	0	0	0	0	0	-0.0277778
spe-9	8	col-139	1	H	6	0	0	0	0	0	0	0	-0.0277778
spe-9	8	col-158	1	H	7	0	1	0	0.333333	0	0	0	-0.0277778
spe-9	8	epi-1	1	H	8	0	0	0	0	0	0	0	-0.0277778
spe-9	8	zmp-4	1	H	9	-	-	-	#DIV/0!	#NUM!	#NUM!	#NUM!	#NUM!	no worms/dead?
spe-9	8	lam-2	1	H	10	0	0	0	0	0	0	0	-0.0277778
spe-9	8	col-160	1	H	11	0	0	0	0	0	0	0	-0.0277778
spe-9	8	cht-1	1	H	12	2 starv	-	-	#DIV/0!	#NUM!	#NUM!	#NUM!	#NUM!	no worms/dead?
spe-9	8	L4440	2	A	1	0	0	0	0	0	0	#DIV/0!	0		0	0
spe-9	8	nas-37	2	A	2	0	0	0	0	0	0	#DIV/0!	0
spe-9	8	let-2	2	A	3	0	0	0	0	0	0	#DIV/0!	0
spe-9	8	C17G10.1	2	A	4	0	0	0	0	0	0	#DIV/0!	0
spe-9	8	chhy-1	2	A	5	0	0	0	0	0	0	#DIV/0!	0
spe-9	8	F30H5.3	2	A	6	0	0	0	0	0	0	#DIV/0!	0
spe-9	8	cpg-3	2	A	7	0	0	0	0	0	0	#DIV/0!	0
spe-9	8	lpr-4	2	A	8	0	0	0	0	0	0	#DIV/0!	0
spe-9	8	lon-1	2	A	9	0	0	0	0	0	0	#DIV/0!	0
spe-9	8	cpg-4	2	A	10	0	0	0	0	0	0	#DIV/0!	0
spe-9	8	dbl-1	2	A	11	0	0	0	0	0	0	#DIV/0!	0
spe-9	8	egl-20	2	A	12	0	0	0	0	0	0	#DIV/0!	0
spe-9	8	wrt-1	2	B	1	0	0.5	0	0.166667	0	0	#DIV/0!	0
spe-9	8	mfap-1	2	B	2	0	0	0.5	0.166667	0	0	#DIV/0!	0	larval
spe-9	8	adm-4	2	B	3	0	0	0	0	0	0	#DIV/0!	0
spe-9	8	Y43C5A.2	2	B	4	0	0	0	0	0	0	#DIV/0!	0
spe-9	8	lec-4	2	B	5	0	0	0	0	0	0	#DIV/0!	0
spe-9	8	pan-1	2	B	6	0	0	0	0	0	0	#DIV/0!	0	larval
spe-9	8	pqn-84	2	B	7	0	0	0	0	0	0	#DIV/0!	0
spe-9	8	lin-44	2	B	8	cont	-	-	#DIV/0!	#NUM!	#NUM!	#NUM!	#NUM!	no worms/dead?
spe-9	8	GFP	2	B	9	0	0	0	0	0	0	#DIV/0!	0
spe-9	8	F26E4.7	2	B	10	0	0	0	0	0	0	#DIV/0!	0
spe-9	8	K10D3.4	2	B	11	0	0	0	0	0	0	#DIV/0!	0
spe-9	8	madd-4	2	B	12	0	0	0	0	0	0	#DIV/0!	0
spe-9	8	ctsa-1	2	C	1	0	0	1	0.333333	0	0	#DIV/0!	0
spe-9	8	nas-14	2	C	2	0	0	0	0	0	0	#DIV/0!	0
spe-9	8	C18H7.1	2	C	3	0	0	0	0	0	0	#DIV/0!	0
spe-9	8	col-126	2	C	4	0	0	0	0	0	0	#DIV/0!	0
spe-9	8	nex-1	2	C	5	0	0	0	0	0	0	#DIV/0!	0
spe-9	8	lec-10	2	C	6	0	0	0	0	0	0	#DIV/0!	0
spe-9	8	F52E1.2	2	C	7	0	0	0	0	0	0	#DIV/0!	0
spe-9	8	chil-10	2	C	8	0	0	0	0	0	0	#DIV/0!	0
spe-9	8	F29G6.1	2	C	9	0	0	0	0	0	0	#DIV/0!	0
spe-9	8	T19A5.3	2	C	10	0	0	0	0	0	0	#DIV/0!	0	larval
spe-9	8	daf-2	2	C	11	2	2	2	2	2	0.666667	#DIV/0!	0.666667
spe-9	8	smp-1	2	C	12	0	0	0	0	0	0	#DIV/0!	0
spe-9	8	clec-121	2	D	1	0	0	0	0	0	0	#DIV/0!	0
spe-9	8	clec-133	2	D	2	0	0	0	0	0	0	#DIV/0!	0
spe-9	8	Bli-3	2	D	3	b	b	b	#DIV/0!	#NUM!	#NUM!	#NUM!	#NUM!	blister
spe-9	8	Y8A9A.2	2	D	4	0	0	0	0	0	0	#DIV/0!	0
spe-9	8	clec-137	2	D	5	0	0	0	0	0	0	#DIV/0!	0
spe-9	8	clec-142	2	D	6	0	0	0	0	0	0	#DIV/0!	0
spe-9	8	clec-143	2	D	7	0	0	0	0	0	0	#DIV/0!	0
spe-9	8	mpz-1	2	D	8	0	0	0	0	0	0	#DIV/0!	0
spe-9	8	clec-65	2	D	9	0	0	0	0	0	0	#DIV/0!	0
spe-9	8	plx-2	2	D	10	0	0	0	0	0	0	#DIV/0!	0
spe-9	8	clec-148	2	D	11	0	0	0	0	0	0	#DIV/0!	0
spe-9	8	B0393.5	2	D	12	0	0	1	0.333333	0	0	#DIV/0!	0
spe-9	8	clec-156	2	E	1	0	0.5	0	0.166667	0	0	#DIV/0!	0
spe-9	8	dig-1	2	E	2	0	0	0	0	0	0	#DIV/0!	0
spe-9	8	ZC84.1	2	E	3	0	0	0	0	0	0	#DIV/0!	0
spe-9	8	ZC84.6	2	E	4	0	0	0	0	0	0	#DIV/0!	0
spe-9	8	W05B2.2	2	E	5	0	0	0	0	0	0	#DIV/0!	0
spe-9	8	try-3	2	E	6	0	0	0	0	0	0	#DIV/0!	0
spe-9	8	L4440	2	E	7	0	0	0	0	0	0	#DIV/0!	0
spe-9	8	clec-180	2	E	8	0	0	0	0	0	0	#DIV/0!	0
spe-9	8	perl-1	2	E	9	0	0	0	0	0	0	#DIV/0!	0
spe-9	8	clec-182	2	E	10	0	0	0	0	0	0	#DIV/0!	0
spe-9	8	C53D6.7	2	E	11	0	0	0	0	0	0	#DIV/0!	0
spe-9	8	F09E8.2	2	E	12	0	0	0	0	0	0	#DIV/0!	0
spe-9	8	clec-191	2	F	1	-	-	-	#DIV/0!	#NUM!	#NUM!	#NUM!	#NUM!	no worms/dead?
spe-9	8	col-137	2	F	2	0	0	0	0	0	0	#DIV/0!	0
spe-9	8	clec-194	2	F	3	0	0	0	0	0	0	#DIV/0!	0
spe-9	8	clec-202	2	F	4	0	0	0	0	0	0	#DIV/0!	0
spe-9	8	srp-2	2	F	5	0	0	0	0	0	0	#DIV/0!	0
spe-9	8	clec-214	2	F	6	0	0	0	0	0	0	#DIV/0!	0
spe-9	8	clec-217	2	F	7	0	0	0	0	0	0	#DIV/0!	0
spe-9	8	C32E8.6	2	F	8	0	0	0	0	0	0	#DIV/0!	0
spe-9	8	pgal-1	2	F	9	0	0	0	0	0	0	#DIV/0!	0
spe-9	8	paf-1	2	F	10	-	-	-	#DIV/0!	#NUM!	#NUM!	#NUM!	#NUM!	no worms/dead?
spe-9	8	pamn-1	2	F	11	0	0	0	0	0	0	#DIV/0!	0
spe-9	8	T05E7.1	2	F	12	0	0	0	0	0	0	#DIV/0!	0
spe-9	8	elt-2	2	G	1	0	0	0	0	0	0	#DIV/0!	0	larval
spe-9	8	emc-2	2	G	2	0	0	0	0	0	0	#DIV/0!	0
spe-9	8	alh-6	2	G	3	0	0	0	0	0	0	#DIV/0!	0
spe-9	8	F07E5.9	2	G	4	0	0	0	0	0	0	#DIV/0!	0
spe-9	8	C17A2.7	2	G	5	0	0	0	0	0	0	#DIV/0!	0
spe-9	8	icd-2	2	G	6	0	0	0	0	0	0	#DIV/0!	0	larval
spe-9	8	nekl-2	2	G	7	0	0	0.5	0.166667	0	0	#DIV/0!	0	larval
spe-9	8	lin-29	2	G	8	1.5	1.5	1.5	1.5	1.5	0.5	#DIV/0!	0.5	messy worms
spe-9	8	hlh-1	2	G	9	0	0	0	0	0	0	#DIV/0!	0
spe-9	8	clr-1	2	G	10	dead	dead	dead	#DIV/0!	#NUM!	#NUM!	#NUM!	#NUM!	dead
spe-9	8	flp-15	2	G	11	0	0	0	0	0	0	#DIV/0!	0
spe-9	8	daf-16	2	G	12	0	0	0	0	0	0	#DIV/0!	0
spe-9	8	sec-23	2	H	1	-	-	-	#DIV/0!	#NUM!	#NUM!	#NUM!	#NUM!	no worms/dead?
spe-9	8	prp-19	2	H	2	0	0	0	0	0	0	#DIV/0!	0
spe-9	8	col-36	2	H	3	0	0	0	0	0	0	#DIV/0!	0
spe-9	8	tmem-131	2	H	4	0	0	0	0	0	0	#DIV/0!	0
spe-9	8	pat-4	2	H	5	0	0	0	0	0	0	#DIV/0!	0
spe-9	8	spg-7	2	H	6	0	0	0	0	0	0	#DIV/0!	0	larval
spe-9	8	col-80	2	H	7	0	0	0	0	0	0	#DIV/0!	0
spe-9	8	dpy-4	2	H	8	0	0	0	0	0	0	#DIV/0!	0	dpy
spe-9	8	pha-4	2	H	9	0	0	0	0	0	0	#DIV/0!	0	larval
spe-9	8	sams-1	2	H	10	1	1	0	0.666667	1	0.333333	#DIV/0!	0.333333	larval
spe-9	8	svh-5	2	H	11	0	0	0	0	0	0	#DIV/0!	0
spe-9	8	cuti-1	2	H	12	0	0	0	0	0	0	#DIV/0!	0	messy worms
spe-9	8	L4440	3	A	1	0	0	0	0	0	0	0	-0.0277778		0.0833333	0.0277778
spe-9	8	vab-10	3	A	2	0	0	0	0	0	0	0	-0.0277778	larval
spe-9	8	col-62	3	A	3	-	-	-	#DIV/0!	#NUM!	#NUM!	#NUM!	#NUM!	no worms/dead?
spe-9	8	pat-3	3	A	4	-	-	-	#DIV/0!	#NUM!	#NUM!	#NUM!	#NUM!	no worms/dead?
spe-9	8	emb-9	3	A	5	-	-	-	#DIV/0!	#NUM!	#NUM!	#NUM!	#NUM!	no worms/dead?
spe-9	8	ptr-4	3	A	6	dead	dead	dead	#DIV/0!	#NUM!	#NUM!	#NUM!	#NUM!	dead
spe-9	8	dpy-3	3	A	7	0	0	0	0	0	0	0	-0.0277778
spe-9	8	nipi-3	3	A	8	0	0.5	0.5	0.333333	0.5	0.166667	6	0.138889
spe-9	8	mom-4	3	A	9	0	0	0.5	0.166667	0	0	0	-0.0277778
spe-9	8	F52B5.2	3	A	10	0	0	0	0	0	0	0	-0.0277778
spe-9	8	vrk-1	3	A	11	0	0	0	0	0	0	0	-0.0277778
spe-9	8	kgb-1	3	A	12	1	0	1.5	0.833333	1	0.333333	12	0.305556
spe-9	8	kgb-2	3	B	1	0	1	1	0.666667	1	0.333333	12	0.305556
spe-9	8	hir-1	3	B	2	0	0	0	0	0	0	0	-0.0277778
spe-9	8	ddr-2	3	B	3	0	0	0	0	0	0	0	-0.0277778
spe-9	8	F09A5.2	3	B	4	0.5	0	0.5	0.333333	0.5	0.166667	6	0.138889
spe-9	8	nipi-4	3	B	5	2.5	0	1	1.16667	1	0.333333	12	0.305556
spe-9	8	skpo-3	3	B	6	0	0	0	0	0	0	0	-0.0277778
spe-9	8	nhr-247	3	B	7	0.5	0	2	0.833333	0.5	0.166667	6	0.138889
spe-9	8	zip-1	3	B	8	2	0	2	1.33333	2	0.666667	24	0.638889
spe-9	8	GFP	3	B	9	0	0	0	0	0	0	0	-0.0277778
spe-9	8	atf-8	3	B	10	0	0	0.5	0.166667	0	0	0	-0.0277778
spe-9	8	ztf-2	3	B	11	0	0	0	0	0	0	0	-0.0277778
spe-9	8	blmp-1	3	B	12	0	0	0	0	0	0	0	-0.0277778
spe-9	8	hda-1	3	C	1	0.5	0	0	0.166667	0	0	0	-0.0277778
spe-9	8	lron-15	3	C	2	0	0	0	0	0	0	0	-0.0277778
spe-9	8	bed-3	3	C	3	-	-	-	#DIV/0!	#NUM!	#NUM!	#NUM!	#NUM!	no worms/dead?
spe-9	8	dre-1	3	C	4	-	-	-	#DIV/0!	#NUM!	#NUM!	#NUM!	#NUM!	no worms/dead?
spe-9	8	rack-1	3	C	5	0.5	0	0.5	0.333333	0.5	0.166667	6	0.138889
spe-9	8	flp-12	3	C	6	0	0	0	0	0	0	0	-0.0277778
spe-9	8	inx-13	3	C	7	0	0	2	0.666667	0	0	0	-0.0277778
spe-9	8	moa-2	3	C	8	0	0	1.5	0.5	0	0	0	-0.0277778
spe-9	8	lpin-1	3	C	9	-	-	-	#DIV/0!	#NUM!	#NUM!	#NUM!	#NUM!	no worms/dead?
spe-9	8	sol-1	3	C	10	0.5	0	0	0.166667	0	0	0	-0.0277778
spe-9	8	daf-2	3	C	11	2.5	1.5	2	2	2	0.666667	24	0.638889
spe-9	8	ptc-2	3	C	12	0	0	0	0	0	0	0	-0.0277778
spe-9	8	ptc-3	3	D	1	0.5	0	0	0.166667	0	0	0	-0.0277778	larval
spe-9	8	crt-1	3	D	2	0	0	0	0	0	0	0	-0.0277778
spe-9	8	Bli-3	3	D	3	b	b	b	#DIV/0!	#NUM!	#NUM!	#NUM!	#NUM!	blister
spe-9	8	ttx-1	3	D	4	-	-	-	#DIV/0!	#NUM!	#NUM!	#NUM!	#NUM!	no worms/dead?
spe-9	8	sdf-9	3	D	5	0	0	0	0	0	0	0	-0.0277778
spe-9	8	mltn-13	3	D	6	0	0	0	0	0	0	0	-0.0277778
spe-9	8	pix-1	3	D	7	-	-	-	#DIV/0!	#NUM!	#NUM!	#NUM!	#NUM!	no worms/dead?
spe-9	8	daf-6	3	D	8	0	0	0	0	0	0	0	-0.0277778
spe-9	8	tli-1	3	D	9	0	0	0	0	0	0	0	-0.0277778
spe-9	8	Y19D2B.1	3	D	10	0	0	0	0	0	0	0	-0.0277778
spe-9	8	pqm-1	3	D	11	0	0	0	0	0	0	0	-0.0277778
spe-9	8	tbx-34	3	D	12	0	0	0	0	0	0	0	-0.0277778
spe-9	8	elt-7	3	E	1	0	0	0	0	0	0	0	-0.0277778
spe-9	8	L4440	3	E	2	0	0	0	0	0	0	0	-0.0277778
spe-9	8	agmo-1	3	E	3	0	0	0	0	0	0	0	-0.0277778
spe-9	8	F13E9.10	3	E	4	0	0	0	0	0	0	0	-0.0277778
spe-9	8	tpst-1	3	E	5	0	0	0	0	0	0	0	-0.0277778
spe-9	8	pat-10	3	E	6	0	0	0	0	0	0	0	-0.0277778
spe-9	8	pat-2	3	E	7	0.5	0	0	0.166667	0	0	0	-0.0277778
spe-9	8	unc-23	3	E	8	0	0	0	0	0	0	0	-0.0277778
spe-9	8	unc-52	3	E	9	0	0	0	0	0	0	0	-0.0277778
spe-9	8	unc-112	3	E	10	0	0	0	0	0	0	0	-0.0277778
spe-9	8	T10H10.2	3	E	11	-	-	-	#DIV/0!	#NUM!	#NUM!	#NUM!	#NUM!	no worms/dead?
spe-9	8	ogt-1	3	E	12	-	-	-	#DIV/0!	#NUM!	#NUM!	#NUM!	#NUM!	no worms/dead?
spe-9	8	oga-1	3	F	1	-	-	-	#DIV/0!	#NUM!	#NUM!	#NUM!	#NUM!	no worms/dead?
spe-9	8	egl-15	3	F	2	0	0	0	0	0	0	0	-0.0277778
spe-9	8	git-1	3	F	3	0	0	0	0	0	0	0	-0.0277778
spe-9	8	hse-5	3	F	4	0	0	0	0	0	0	0	-0.0277778
spe-9	8	sqv-4	3	F	5	0	0	0	0	0	0	0	-0.0277778
spe-9	8	ina-1	3	F	6	0	0	0	0	0	0	0	-0.0277778
spe-9	8	pat-4	3	F	7	0	0	0	0	0	0	0	-0.0277778
spe-9	8	xbp-1	3	F	8	0	0	0	0	0	0	0	-0.0277778
spe-9	8	sqv-6	3	F	9	0	0	0	0	0	0	0	-0.0277778
spe-9	8	hst-6	3	F	10	0	0	0	0	0	0	0	-0.0277778
spe-9	8	tln-1	3	F	11	-	-	-	#DIV/0!	#NUM!	#NUM!	#NUM!	#NUM!	no worms/dead?
spe-9	8	deb-1	3	F	12	0.5	0	0	0.166667	0	0	0	-0.0277778
spe-9	8	pxl-1	3	G	1	0	0	0	0	0	0	0	-0.0277778
spe-9	8	sqv-7	3	G	2	0	0	0	0	0	0	0	-0.0277778
spe-9	8	unc-95	3	G	3	2	0	0	0.666667	0	0	0	-0.0277778
spe-9	8	hst-2	3	G	4	0	0	0	0	0	0	0	-0.0277778
spe-9	8	sqv-5	3	G	5	0	0	0	0	0	0	0	-0.0277778
																				0

## Sheet: ScreenValidation_LSD2003 D1
genotype	age	gene	Plate	Row	Column	plate 1	plate 2	plate 3	Average	Median	%	relative	difference control (%)	phenotype	L4440 total	L4440 total%
glp-1	1	L4440	1	A	1	3	3	3	3	3	1	1	0		3	1
glp-1	1	mup-4	1	A	2	2.5	2	2.5	2.33333	2.5	0.833333	0.833333	-0.166667
glp-1	1	atg-16.1	1	A	3	3	3	3	3	3	1	1	0
glp-1	1	atg-9	1	A	4	3	3	3	3	3	1	1	0
glp-1	1	pdi-3	1	A	5	3	3	3	3	3	1	1	0
glp-1	1	atg-3	1	A	6	3	3	3	3	3	1	1	0
glp-1	1	lgg-1	1	A	7	3	3	3	3	3	1	1	0
glp-1	1	atg-7	1	A	8	3	3	3	3	3	1	1	0
glp-1	1	bec-1	1	A	9	3	3	3	3	3	1	1	0
glp-1	1	lgg-3	1	A	10	3	3	3	3	3	1	1	0
glp-1	1	vps-15	1	A	11	3	3	3	3	3	1	1	0
glp-1	1	unc-51	1	A	12	3	3	3	3	3	1	1	0
glp-1	1	atg-13	1	B	1	3	3	3	3	3	1	1	0
glp-1	1	atg-4.1	1	B	2	3	3	3	3	3	1	1	0
glp-1	1	vps-34	1	B	3	3	3	3	3	3	1	1	0
glp-1	1	atg-10	1	B	4	3	3	3	3	3	1	1	0
glp-1	1	atg-18	1	B	5	3	3	3	3	3	1	1	0
glp-1	1	atg-2	1	B	6	3	3	3	3	3	1	1	0
glp-1	1	atg-16.2	1	B	7	-	-	-	#DIV/0!	#NUM!	#NUM!	#NUM!	#NUM!	no worms/dead?
glp-1	1	npr-8	1	B	8	-	-	-	#DIV/0!	#NUM!	#NUM!	#NUM!	#NUM!	no worms/dead?
glp-1	1	GFP	1	B	9	0	0.5	0.5	0.333333	0.5	0.166667	0.166667	-0.833333
glp-1	1	nhr-49	1	B	10	3	3	3	3	3	1	1	0
glp-1	1	let-363	1	B	11	3	3	3	3	3	1	1	0
glp-1	1	dpy-13	1	B	12	3	3	3	3	3	1	1	0
glp-1	1	sym-1	1	C	1	3	3	3	3	3	1	1	0
glp-1	1	zmp-1	1	C	2	3	3	3	3	3	1	1	0
glp-1	1	col-2	1	C	3	3	3	3	3	3	1	1	0
glp-1	1	dpy-18	1	C	4	3	3	3	3	3	1	1	0
glp-1	1	fbl-1	1	C	5	3	3	3	3	3	1	1	0
glp-1	1	col-121	1	C	6	3	3	3	3	3	1	1	0
glp-1	1	col-13	1	C	7	3	3	3	3	3	1	1	0	messy
glp-1	1	dpy-7	1	C	8	3	3	3	3	3	1	1	0
glp-1	1	let-805	1	C	9	3	3	3	3	3	1	1	0	messy
glp-1	1	col-98	1	C	10	3	3	3	3	3	1	1	0
glp-1	1	daf-2	1	C	11	3	3	3	3	3	1	1	0
glp-1	1	col-64	1	C	12	3	3	3	3	3	1	1	0
glp-1	1	col-54	1	D	1	3	3	3	3	3	1	1	0
glp-1	1	col-35	1	D	2	3	3	3	3	3	1	1	0
glp-1	1	Bli-3	1	D	3	b	b	b	#DIV/0!	#NUM!	#NUM!	#NUM!	#NUM!	blister
glp-1	1	col-73	1	D	4	3	3	3	3	3	1	1	0
glp-1	1	F49E12.1	1	D	5	3	3	3	3	3	1	1	0
glp-1	1	col-79	1	D	6	3	3	3	3	3	1	1	0
glp-1	1	col-84	1	D	7	3	3	3	3	3	1	1	0
glp-1	1	mlt-7	1	D	8	3	3	3	3	3	1	1	0
glp-1	1	col-77	1	D	9	3	3	3	3	3	1	1	0
glp-1	1	col-71	1	D	10	3	3	3	3	3	1	1	0
glp-1	1	col-20	1	D	11	3	3	3	3	3	1	1	0
glp-1	1	lec-2	1	D	12	3	3	3	3	3	1	1	0
glp-1	1	sqt-2	1	E	1	3	3	3	3	3	1	1	0
glp-1	1	spon-1	1	E	2	3	3	3	3	3	1	1	0
glp-1	1	bli-1	1	E	3	3	3	3	3	3	1	1	0
glp-1	1	col-33	1	E	4	2.5	3	3	2.83333	3	1	1	0
glp-1	1	col-116	1	E	5	3	3	3	3	3	1	1	0
glp-1	1	col-129	1	E	6	3	3	3	3	3	1	1	0
glp-1	1	L4440	1	E	7	3	3	3	3	3	1	1	0
glp-1	1	col-120	1	E	8	3	3	3	3	3	1	1	0
glp-1	1	apl-1	1	E	9	3	3	3	3	3	1	1	0
glp-1	1	daf-7	1	E	10	3	3	3	3	3	1	1	0
glp-1	1	col-131	1	E	11	3	3	3	3	3	1	1	0
glp-1	1	noah-2	1	E	12	3	3	3	3	3	1	1	0
glp-1	1	col-130	1	F	1	3	3	3	3	3	1	1	0
glp-1	1	mec-5	1	F	2	3	3	3	3	3	1	1	0
glp-1	1	col-154	1	F	3	3	3	3	3	3	1	1	0
glp-1	1	col-149	1	F	4	3	3	3	3	3	1	1	0
glp-1	1	nas-2	1	F	5	3	3	3	3	3	1	1	0
glp-1	1	nas-22	1	F	6	3	3	3	3	3	1	1	0
glp-1	1	col-152	1	F	7	3	3	3	3	3	1	1	0
glp-1	1	col-142	1	F	8	3	3	3	3	3	1	1	0
glp-1	1	col-155	1	F	9	3	3	3	3	3	1	1	0
glp-1	1	col-141	1	F	10	3	3	3	3	3	1	1	0
glp-1	1	col-148	1	F	11	3	3	3	3	3	1	1	0
glp-1	1	ZC178.2	1	F	12	3	3	3	3	3	1	1	0
glp-1	1	nas-9	1	G	1	3	3	3	3	3	1	1	0
glp-1	1	col-43	1	G	2	3	3	3	3	3	1	1	0
glp-1	1	mig-6	1	G	3	3	3	3	3	3	1	1	0
glp-1	1	col-167	1	G	4	3	3	3	3	3	1	1	0
glp-1	1	col-10	1	G	5	3	3	3	3	3	1	1	0
glp-1	1	col-175	1	G	6	3	3	3	3	3	1	1	0
glp-1	1	nas-4	1	G	7	3	3	3	3	3	1	1	0
glp-1	1	asp-4	1	G	8	3	3	3	3	3	1	1	0
glp-1	1	acn-1	1	G	9	3	3	3	3	3	1	1	0
glp-1	1	pxn-2	1	G	10	3	3	3	3	3	1	1	0
glp-1	1	zmp-2	1	G	11	3	3	3	3	3	1	1	0
glp-1	1	nas-25	1	G	12	3	3	3	3	3	1	1	0
glp-1	1	nas-27	1	H	1	3	3	3	3	3	1	1	0
glp-1	1	dpy-10	1	H	2	3	3	3	3	3	1	1	0
glp-1	1	noah-1	1	H	3	3	3	3	3	3	1	1	0
glp-1	1	cpz-1	1	H	4	3	3	3	3	3	1	1	0
glp-1	1	col-8	1	H	5	3	3	3	3	3	1	1	0
glp-1	1	col-139	1	H	6	3	3	3	3	3	1	1	0
glp-1	1	col-158	1	H	7	3	3	3	3	3	1	1	0
glp-1	1	epi-1	1	H	8	2	2	2	2	2	0.666667	0.666667	-0.333333
glp-1	1	zmp-4	1	H	9	-	-	-	#DIV/0!	#NUM!	#NUM!	#NUM!	#NUM!	no worms/dead?
glp-1	1	lam-2	1	H	10	3	3	3	3	3	1	1	0
glp-1	1	col-160	1	H	11	3	3	3	3	3	1	1	0
glp-1	1	cht-1	1	H	12	-	-	-	#DIV/0!	#NUM!	#NUM!	#NUM!	#NUM!	no worms/dead?
glp-1	1	L4440	2	A	1	3	3	3	3	3	1	1	0		3	1
glp-1	1	nas-37	2	A	2	3	3	3	3	3	1	1	0
glp-1	1	let-2	2	A	3	3	3	3	3	3	1	1	0
glp-1	1	C17G10.1	2	A	4	3	3	3	3	3	1	1	0
glp-1	1	chhy-1	2	A	5	3	3	3	3	3	1	1	0
glp-1	1	F30H5.3	2	A	6	3	3	3	3	3	1	1	0
glp-1	1	cpg-3	2	A	7	3	3	3	3	3	1	1	0
glp-1	1	lpr-4	2	A	8	3	3	3	3	3	1	1	0
glp-1	1	lon-1	2	A	9	3	3	3	3	3	1	1	0
glp-1	1	cpg-4	2	A	10	3	3	3	3	3	1	1	0
glp-1	1	dbl-1	2	A	11	3	3	3	3	3	1	1	0
glp-1	1	egl-20	2	A	12	3	3	3	3	3	1	1	0
glp-1	1	wrt-1	2	B	1	3	3	3	3	3	1	1	0
glp-1	1	mfap-1	2	B	2	3	3	3	3	3	1	1	0	larval
glp-1	1	adm-4	2	B	3	3	3	3	3	3	1	1	0
glp-1	1	Y43C5A.2	2	B	4	3	3	3	3	3	1	1	0
glp-1	1	lec-4	2	B	5	3	3	3	3	3	1	1	0
glp-1	1	pan-1	2	B	6	2	3	2	2.33333	2	0.666667	0.666667	-0.333333	larval
glp-1	1	pqn-84	2	B	7	3	3	3	3	3	1	1	0
glp-1	1	lin-44	2	B	8	2	2	0.5	1.5	2	0.666667	0.666667	-0.333333	larval
glp-1	1	GFP	2	B	9	0	0	0.5	0.166667	0	0	0	-1
glp-1	1	F26E4.7	2	B	10	3	3	3	3	3	1	1	0
glp-1	1	K10D3.4	2	B	11	3	3	3	3	3	1	1	0
glp-1	1	madd-4	2	B	12	3	3	3	3	3	1	1	0
glp-1	1	ctsa-1	2	C	1	3	3	3	3	3	1	1	0
glp-1	1	nas-14	2	C	2	3	3	3	3	3	1	1	0
glp-1	1	C18H7.1	2	C	3	3	3	3	3	3	1	1	0
glp-1	1	col-126	2	C	4	3	3	3	3	3	1	1	0
glp-1	1	nex-1	2	C	5	3	3	3	3	3	1	1	0
glp-1	1	lec-10	2	C	6	3	3	3	3	3	1	1	0
glp-1	1	F52E1.2	2	C	7	3	3	3	3	3	1	1	0
glp-1	1	chil-10	2	C	8	3	3	3	3	3	1	1	0
glp-1	1	F29G6.1	2	C	9	3	3	3	3	3	1	1	0
glp-1	1	T19A5.3	2	C	10	3	3	2	2.66667	3	1	1	0	larval
glp-1	1	daf-2	2	C	11	3	3	3	3	3	1	1	0
glp-1	1	smp-1	2	C	12	3	3	3	3	3	1	1	0
glp-1	1	clec-121	2	D	1	3	3	3	3	3	1	1	0
glp-1	1	clec-133	2	D	2	3	3	3	3	3	1	1	0
glp-1	1	Bli-3	2	D	3	b	b	b	#DIV/0!	#NUM!	#NUM!	#NUM!	#NUM!	blister
glp-1	1	Y8A9A.2	2	D	4	3	3	3	3	3	1	1	0
glp-1	1	clec-137	2	D	5	3	3	3	3	3	1	1	0
glp-1	1	clec-142	2	D	6	3	3	2.5	2.83333	3	1	1	0
glp-1	1	clec-143	2	D	7	3	3	3	3	3	1	1	0
glp-1	1	mpz-1	2	D	8	3	3	3	3	3	1	1	0
glp-1	1	clec-65	2	D	9	3	3	3	3	3	1	1	0
glp-1	1	plx-2	2	D	10	3	3	3	3	3	1	1	0
glp-1	1	clec-148	2	D	11	3	3	3	3	3	1	1	0
glp-1	1	B0393.5	2	D	12	3	3	3	3	3	1	1	0
glp-1	1	clec-156	2	E	1	3	3	3	3	3	1	1	0
glp-1	1	dig-1	2	E	2	3	3	3	3	3	1	1	0
glp-1	1	ZC84.1	2	E	3	3	3	3	3	3	1	1	0
glp-1	1	ZC84.6	2	E	4	3	3	3	3	3	1	1	0
glp-1	1	W05B2.2	2	E	5	3	3	3	3	3	1	1	0
glp-1	1	try-3	2	E	6	3	3	3	3	3	1	1	0
glp-1	1	L4440	2	E	7	3	3	3	3	3	1	1	0
glp-1	1	clec-180	2	E	8	3	3	3	3	3	1	1	0
glp-1	1	perl-1	2	E	9	3	3	3	3	3	1	1	0
glp-1	1	clec-182	2	E	10	3	3	3	3	3	1	1	0
glp-1	1	C53D6.7	2	E	11	3	3	3	3	3	1	1	0
glp-1	1	F09E8.2	2	E	12	3	3	3	3	3	1	1	0
glp-1	1	clec-191	2	F	1	-	-	-	#DIV/0!	#NUM!	#NUM!	#NUM!	#NUM!	no worms/dead?
glp-1	1	col-137	2	F	2	3	3	3	3	3	1	1	0
glp-1	1	clec-194	2	F	3	3	3	3	3	3	1	1	0
glp-1	1	clec-202	2	F	4	3	3	3	3	3	1	1	0
glp-1	1	srp-2	2	F	5	3	3	3	3	3	1	1	0
glp-1	1	clec-214	2	F	6	3	3	3	3	3	1	1	0
glp-1	1	clec-217	2	F	7	3	3	3	3	3	1	1	0
glp-1	1	C32E8.6	2	F	8	3	3	3	3	3	1	1	0
glp-1	1	pgal-1	2	F	9	3	3	3	3	3	1	1	0
glp-1	1	paf-1	2	F	10	3	3	3	3	3	1	1	0
glp-1	1	pamn-1	2	F	11	3	3	3	3	3	1	1	0
glp-1	1	T05E7.1	2	F	12	3	3	3	3	3	1	1	0
glp-1	1	elt-2	2	G	1	3	3	3	3	3	1	1	0
glp-1	1	emc-2	2	G	2	3	3	3	3	3	1	1	0
glp-1	1	alh-6	2	G	3	3	3	3	3	3	1	1	0
glp-1	1	F07E5.9	2	G	4	3	3	3	3	3	1	1	0
glp-1	1	C17A2.7	2	G	5	3	3	3	3	3	1	1	0
glp-1	1	icd-2	2	G	6	2.5	2.5	3	2.66667	2.5	0.833333	0.833333	-0.166667
glp-1	1	nekl-2	2	G	7	3	3	3	3	3	1	1	0	larval
glp-1	1	lin-29	2	G	8	3	3	3	3	3	1	1	0
glp-1	1	hlh-1	2	G	9	3	3	3	3	3	1	1	0
glp-1	1	clr-1	2	G	10	2.5	2.5	3	2.66667	2.5	0.833333	0.833333	-0.166667
glp-1	1	flp-15	2	G	11	3	3	3	3	3	1	1	0
glp-1	1	daf-16	2	G	12	3	3	3	3	3	1	1	0
glp-1	1	sec-23	2	H	1	-	-	-	#DIV/0!	#NUM!	#NUM!	#NUM!	#NUM!	no worms/dead?
glp-1	1	prp-19	2	H	2	3	3	3	3	3	1	1	0
glp-1	1	col-36	2	H	3	3	3	3	3	3	1	1	0
glp-1	1	tmem-131	2	H	4	3	3	3	3	3	1	1	0
glp-1	1	pat-4	2	H	5	3	3	3	3	3	1	1	0
glp-1	1	spg-7	2	H	6	3	3	3	3	3	1	1	0	larval
glp-1	1	col-80	2	H	7	3	3	3	3	3	1	1	0
glp-1	1	dpy-4	2	H	8	3	3	3	3	3	1	1	0
glp-1	1	pha-4	2	H	9	3	3	3	3	3	1	1	0
glp-1	1	sams-1	2	H	10	3	3	3	3	3	1	1	0
glp-1	1	svh-5	2	H	11	3	3	3	3	3	1	1	0
glp-1	1	cuti-1	2	H	12	3	3	3	3	3	1	1	0
glp-1	1	L4440	3	A	1	3	3	3	3	3	1	1	0		3	1
glp-1	1	vab-10	3	A	2	1	1	1	1	1	0.333333	0.333333	-0.666667	larval
glp-1	1	col-62	3	A	3	3	3	3	3	3	1	1	0
glp-1	1	pat-3	3	A	4	2	2	2	2	2	0.666667	0.666667	-0.333333	larval
glp-1	1	emb-9	3	A	5	3	3	3	3	3	1	1	0	larval
glp-1	1	ptr-4	3	A	6	3	3	3	3	3	1	1	0	larval
glp-1	1	dpy-3	3	A	7	3	3	3	3	3	1	1	0
glp-1	1	nipi-3	3	A	8	3	3	3	3	3	1	1	0
glp-1	1	mom-4	3	A	9	3	3	3	3	3	1	1	0
glp-1	1	F52B5.2	3	A	10	1	1	1	1	1	0.333333	0.333333	-0.666667	larval
glp-1	1	vrk-1	3	A	11	3	3	3	3	3	1	1	0
glp-1	1	kgb-1	3	A	12	3	3	3	3	3	1	1	0
glp-1	1	kgb-2	3	B	1	3	3	3	3	3	1	1	0
glp-1	1	hir-1	3	B	2	3	3	3	3	3	1	1	0
glp-1	1	ddr-2	3	B	3	3	3	3	3	3	1	1	0
glp-1	1	F09A5.2	3	B	4	3	3	3	3	3	1	1	0
glp-1	1	nipi-4	3	B	5	3	3	3	3	3	1	1	0
glp-1	1	skpo-3	3	B	6	3	3	3	3	3	1	1	0
glp-1	1	nhr-247	3	B	7	3	3	3	3	3	1	1	0
glp-1	1	zip-1	3	B	8	3	3	3	3	3	1	1	0
glp-1	1	GFP	3	B	9	1	1	0.5	0.833333	1	0.333333	0.333333	-0.666667
glp-1	1	atf-8	3	B	10	3	3	3	3	3	1	1	0
glp-1	1	ztf-2	3	B	11	1	0	0	0.333333	0	0	0	-1
glp-1	1	blmp-1	3	B	12	3	3	3	3	3	1	1	0
glp-1	1	hda-1	3	C	1	3	3	3	3	3	1	1	0
glp-1	1	lron-15	3	C	2	3	3	3	3	3	1	1	0
glp-1	1	bed-3	3	C	3	-	-	-	#DIV/0!	#NUM!	#NUM!	#NUM!	#NUM!	no worms/dead?
glp-1	1	dre-1	3	C	4	-	-	-	#DIV/0!	#NUM!	#NUM!	#NUM!	#NUM!	no worms/dead?
glp-1	1	rack-1	3	C	5	3	3	3	3	3	1	1	0
glp-1	1	flp-12	3	C	6	3	3	3	3	3	1	1	0
glp-1	1	inx-13	3	C	7	3	3	3	3	3	1	1	0
glp-1	1	moa-2	3	C	8	3	3	3	3	3	1	1	0
glp-1	1	lpin-1	3	C	9	-	-	-	#DIV/0!	#NUM!	#NUM!	#NUM!	#NUM!	no worms/dead?
glp-1	1	sol-1	3	C	10	3	3	3	3	3	1	1	0
glp-1	1	daf-2	3	C	11	3	3	3	3	3	1	1	0
glp-1	1	ptc-2	3	C	12	3	3	3	3	3	1	1	0
glp-1	1	ptc-3	3	D	1	3	3	3	3	3	1	1	0	larval
glp-1	1	crt-1	3	D	2	3	3	3	3	3	1	1	0
glp-1	1	Bli-3	3	D	3	3	3	3	3	3	1	1	0	blister
glp-1	1	ttx-1	3	D	4	-	-	-	#DIV/0!	#NUM!	#NUM!	#NUM!	#NUM!	no worms/dead?
glp-1	1	sdf-9	3	D	5	3	3	3	3	3	1	1	0
glp-1	1	mltn-13	3	D	6	3	3	3	3	3	1	1	0
glp-1	1	pix-1	3	D	7	-	-	-	#DIV/0!	#NUM!	#NUM!	#NUM!	#NUM!	no worms/dead?
glp-1	1	daf-6	3	D	8	3	3	3	3	3	1	1	0
glp-1	1	tli-1	3	D	9	3	3	3	3	3	1	1	0
glp-1	1	Y19D2B.1	3	D	10	3	3	3	3	3	1	1	0
glp-1	1	pqm-1	3	D	11	3	3	3	3	3	1	1	0
glp-1	1	tbx-34	3	D	12	0.5	0	0.5	0.333333	0.5	0.166667	0.166667	-0.833333
glp-1	1	elt-7	3	E	1	0.5	0	0	0.166667	0	0	0	-1
glp-1	1	L4440	3	E	2	3	3	3	3	3	1	1	0
glp-1	1	agmo-1	3	E	3	3	3	3	3	3	1	1	0
glp-1	1	F13E9.10	3	E	4	3	3	3	3	3	1	1	0
glp-1	1	tpst-1	3	E	5	3	3	3	3	3	1	1	0
glp-1	1	pat-10	3	E	6	3	3	3	3	3	1	1	0
glp-1	1	pat-2	3	E	7	3	3	3	3	3	1	1	0
glp-1	1	unc-23	3	E	8	3	3	3	3	3	1	1	0
glp-1	1	unc-52	3	E	9	3	3	3	3	3	1	1	0
glp-1	1	unc-112	3	E	10	3	3	3	3	3	1	1	0
glp-1	1	T10H10.2	3	E	11	3	3	3	3	3	1	1	0
glp-1	1	ogt-1	3	E	12	3	3	3	3	3	1	1	0
glp-1	1	oga-1	3	F	1	3	3	3	3	3	1	1	0
glp-1	1	egl-15	3	F	2	3	3	3	3	3	1	1	0
glp-1	1	git-1	3	F	3	3	3	3	3	3	1	1	0
glp-1	1	hse-5	3	F	4	3	3	3	3	3	1	1	0
glp-1	1	sqv-4	3	F	5	3	3	3	3	3	1	1	0
glp-1	1	ina-1	3	F	6	3	3	3	3	3	1	1	0
glp-1	1	pat-4	3	F	7	3	3	3	3	3	1	1	0
glp-1	1	xbp-1	3	F	8	3	3	3	3	3	1	1	0
glp-1	1	sqv-6	3	F	9	3	3	3	3	3	1	1	0
glp-1	1	hst-6	3	F	10	3	3	3	3	3	1	1	0
glp-1	1	tln-1	3	F	11	-	-	-	#DIV/0!	#NUM!	#NUM!	#NUM!	#NUM!	no worms/dead?
glp-1	1	deb-1	3	F	12	3	3	3	3	3	1	1	0
glp-1	1	pxl-1	3	G	1	3	3	3	3	3	1	1	0
glp-1	1	sqv-7	3	G	2	3	3	3	3	3	1	1	0
glp-1	1	unc-95	3	G	3	3	3	3	3	3	1	1	0
glp-1	1	hst-2	3	G	4	3	3	3	3	3	1	1	0
glp-1	1	sqv-5	3	G	5	3	3	3	3	3	1	1	0

## Sheet: ScreenValidation_LSD2003 D8
genotype	age	gene	Plate	Row	Column	plate 1	plate 2	plate 3	Average	Median	%	relative	difference control (%)	phenotype	L4440 total	L4440 total%			L4440 total	L4440 total%
glp-1	8	L4440	1	A	1	0.5	0.5	0.5	0.5	0.5	0.166667	1.2	0.0277778		0.416667	0.138889			0.555556	0.185185
glp-1	8	mup-4	1	A	2	2	1.5	2	1.83333	2	0.666667	4.8	0.527778	bli/larval
glp-1	8	atg-16.1	1	A	3	0.5	0.5	0.5	0.5	0.5	0.166667	1.2	0.0277778
glp-1	8	atg-9	1	A	4	0.5	0.5	0.5	0.5	0.5	0.166667	1.2	0.0277778
glp-1	8	pdi-3	1	A	5	0.5	0.5	0.5	0.5	0.5	0.166667	1.2	0.0277778
glp-1	8	atg-3	1	A	6	0	0	0	0	0	0	0	-0.138889
glp-1	8	lgg-1	1	A	7	-	-	-	#DIV/0!	7	2.33333	16.8	2.19444	no worms/dead?
glp-1	8	atg-7	1	A	8	-	-	-	#DIV/0!	#NUM!	#NUM!	#NUM!	#NUM!	no worms/dead?
glp-1	8	bec-1	1	A	9	0.5	0.5	2	1	0.5	0.166667	1.2	0.0277778
glp-1	8	lgg-3	1	A	10	0	0	0	0	0	0	0	-0.138889
glp-1	8	vps-15	1	A	11	-	-	-	#DIV/0!	#NUM!	#NUM!	#NUM!	#NUM!	no worms/dead?
glp-1	8	unc-51	1	A	12	1	2	2	1.66667	2	0.666667	4.8	0.527778	larval
glp-1	8	atg-13	1	B	1	0.5	0.5	0.5	0.5	0.5	0.166667	1.2	0.0277778
glp-1	8	atg-4.1	1	B	2	0	0	0	0	0	0	0	-0.138889
glp-1	8	vps-34	1	B	3	0.5	1.5	0.5	0.833333	0.5	0.166667	1.2	0.0277778
glp-1	8	atg-10	1	B	4	0	0	0.5	0.166667	0	0	0	-0.138889
glp-1	8	atg-18	1	B	5	0.5	1.5	1.5	1.16667	1.5	0.5	3.6	0.361111
glp-1	8	atg-2	1	B	6	1.5	1	1.5	1.33333	1.5	0.5	3.6	0.361111
glp-1	8	atg-16.2	1	B	7	-	-	-	#DIV/0!	#NUM!	#NUM!	#NUM!	#NUM!	no worms/dead?
glp-1	8	npr-8	1	B	8	-	-	-	#DIV/0!	#NUM!	#NUM!	#NUM!	#NUM!	no worms/dead?
glp-1	8	GFP	1	B	9	0	0	0	0	0	0	0	-0.138889
glp-1	8	nhr-49	1	B	10	0.5	0.5	0.5	0.5	0.5	0.166667	1.2	0.0277778
glp-1	8	let-363	1	B	11	0	0.5	0.5	0.333333	0.5	0.166667	1.2	0.0277778
glp-1	8	dpy-13	1	B	12	0.5	0.5	0.5	0.5	0.5	0.166667	1.2	0.0277778
glp-1	8	sym-1	1	C	1	0.5	0.5	0.5	0.5	0.5	0.166667	1.2	0.0277778
glp-1	8	zmp-1	1	C	2	0.5	0.5	0	0.333333	0.5	0.166667	1.2	0.0277778
glp-1	8	col-2	1	C	3	0.5	0.5	0.5	0.5	0.5	0.166667	1.2	0.0277778
glp-1	8	dpy-18	1	C	4	0	0	1.5	0.5	0	0	0	-0.138889
glp-1	8	fbl-1	1	C	5	0.5	0	0	0.166667	0	0	0	-0.138889
glp-1	8	col-121	1	C	6	0	0	0	0	0	0	0	-0.138889
glp-1	8	col-13	1	C	7	mess 3	mess	mess	#DIV/0!	#NUM!	#NUM!	#NUM!	#NUM!	messy
glp-1	8	dpy-7	1	C	8	0	0	0.5	0.166667	0	0	0	-0.138889
glp-1	8	let-805	1	C	9	mess 2	mess	mess	#DIV/0!	#NUM!	#NUM!	#NUM!	#NUM!	messy
glp-1	8	col-98	1	C	10	0.5	0.5	1	0.666667	0.5	0.166667	1.2	0.0277778
glp-1	8	daf-2	1	C	11	2	2	3	2.33333	2	0.666667	4.8	0.527778
glp-1	8	col-64	1	C	12	0	1	2	1	1	0.333333	2.4	0.194444
glp-1	8	col-54	1	D	1	0.5	0.5	0.5	0.5	0.5	0.166667	1.2	0.0277778
glp-1	8	col-35	1	D	2	0.5	0.5	0.5	0.5	0.5	0.166667	1.2	0.0277778
glp-1	8	Bli-3	1	D	3	b	b	b	#DIV/0!	#NUM!	#NUM!	#NUM!	#NUM!
glp-1	8	col-73	1	D	4	0	0.5	0.5	0.333333	0.5	0.166667	1.2	0.0277778
glp-1	8	F49E12.1	1	D	5	0.5	0	0.5	0.333333	0.5	0.166667	1.2	0.0277778
glp-1	8	col-79	1	D	6	0	0.5	0.5	0.333333	0.5	0.166667	1.2	0.0277778
glp-1	8	col-84	1	D	7	2	2	2	2	2	0.666667	4.8	0.527778
glp-1	8	mlt-7	1	D	8	0.5	1	0.5	0.666667	0.5	0.166667	1.2	0.0277778
glp-1	8	col-77	1	D	9	0.5	0.5	0.5	0.5	0.5	0.166667	1.2	0.0277778
glp-1	8	col-71	1	D	10	0.5	0.5	0	0.333333	0.5	0.166667	1.2	0.0277778
glp-1	8	col-20	1	D	11	0.5	1	0.5	0.666667	0.5	0.166667	1.2	0.0277778
glp-1	8	lec-2	1	D	12	1.5	2	2	1.83333	2	0.666667	4.8	0.527778
glp-1	8	sqt-2	1	E	1	0.5	0	0	0.166667	0	0	0	-0.138889
glp-1	8	spon-1	1	E	2	0.5	0.5	0.5	0.5	0.5	0.166667	1.2	0.0277778
glp-1	8	bli-1	1	E	3	0.5	0	0	0.166667	0	0	0	-0.138889
glp-1	8	col-33	1	E	4	0.5	0.5	0	0.333333	0.5	0.166667	1.2	0.0277778
glp-1	8	col-116	1	E	5	0.5	0.5	0	0.333333	0.5	0.166667	1.2	0.0277778
glp-1	8	col-129	1	E	6	0	0.5	0	0.166667	0	0	0	-0.138889
glp-1	8	L4440	1	E	7	0.5	0.5	0	0.333333	0.5	0.166667	1.2	0.0277778
glp-1	8	col-120	1	E	8	0	0	0	0	0	0	0	-0.138889
glp-1	8	apl-1	1	E	9	0	0.5	0	0.166667	0	0	0	-0.138889
glp-1	8	daf-7	1	E	10	0.5	0.5	0	0.333333	0.5	0.166667	1.2	0.0277778
glp-1	8	col-131	1	E	11	0.5	0	0	0.166667	0	0	0	-0.138889
glp-1	8	noah-2	1	E	12	0	0	0	0	0	0	0	-0.138889
glp-1	8	col-130	1	F	1	0	0.5	0.5	0.333333	0.5	0.166667	1.2	0.0277778
glp-1	8	mec-5	1	F	2	0.5	0	0	0.166667	0	0	0	-0.138889
glp-1	8	col-154	1	F	3	0.5	0.5	0.5	0.5	0.5	0.166667	1.2	0.0277778
glp-1	8	col-149	1	F	4	0	1	0.5	0.5	0.5	0.166667	1.2	0.0277778
glp-1	8	nas-2	1	F	5	0	0	0.5	0.166667	0	0	0	-0.138889
glp-1	8	nas-22	1	F	6	0	0.5	0	0.166667	0	0	0	-0.138889
glp-1	8	col-152	1	F	7	0	0	0.5	0.166667	0	0	0	-0.138889
glp-1	8	col-142	1	F	8	0.5	0.5	0.5	0.5	0.5	0.166667	1.2	0.0277778
glp-1	8	col-155	1	F	9	1	0	0.5	0.5	0.5	0.166667	1.2	0.0277778
glp-1	8	col-141	1	F	10	0	0.5	0.5	0.333333	0.5	0.166667	1.2	0.0277778
glp-1	8	col-148	1	F	11	0	0	0	0	0	0	0	-0.138889
glp-1	8	ZC178.2	1	F	12	0.5	0	0	0.166667	0	0	0	-0.138889
glp-1	8	nas-9	1	G	1	0	0	0	0	0	0	0	-0.138889
glp-1	8	col-43	1	G	2	2.5	2.5	2.5	2.5	2.5	0.833333	6	0.694444	larval
glp-1	8	mig-6	1	G	3	0	0	0	0	0	0	0	-0.138889
glp-1	8	col-167	1	G	4	1	1	1	1	1	0.333333	2.4	0.194444
glp-1	8	col-10	1	G	5	0.5	0.5	2	1	0.5	0.166667	1.2	0.0277778	larval
glp-1	8	col-175	1	G	6	0.5	0	0	0.166667	0	0	0	-0.138889
glp-1	8	nas-4	1	G	7	0.5	0.5	0.5	0.5	0.5	0.166667	1.2	0.0277778
glp-1	8	asp-4	1	G	8	0.5	0.5	0.5	0.5	0.5	0.166667	1.2	0.0277778
glp-1	8	acn-1	1	G	9	0.5	0.5	0.5	0.5	0.5	0.166667	1.2	0.0277778
glp-1	8	pxn-2	1	G	10	0	1	0.5	0.5	0.5	0.166667	1.2	0.0277778
glp-1	8	zmp-2	1	G	11	1	1	1	1	1	0.333333	2.4	0.194444
glp-1	8	nas-25	1	G	12	0	0	0	0	0	0	0	-0.138889
glp-1	8	nas-27	1	H	1	0.5	0.5	0.5	0.5	0.5	0.166667	1.2	0.0277778
glp-1	8	dpy-10	1	H	2	0	0	0	0	0	0	0	-0.138889
glp-1	8	noah-1	1	H	3	0	0	0	0	0	0	0	-0.138889
glp-1	8	cpz-1	1	H	4	0	0	0	0	0	0	0	-0.138889
glp-1	8	col-8	1	H	5	0	0	0	0	0	0	0	-0.138889
glp-1	8	col-139	1	H	6	0.5	0.5	0.5	0.5	0.5	0.166667	1.2	0.0277778
glp-1	8	col-158	1	H	7	0	0	0	0	0	0	0	-0.138889
glp-1	8	epi-1	1	H	8	0	0	0	0	0	0	0	-0.138889
glp-1	8	zmp-4	1	H	9	0	0	0	0	0	0	0	-0.138889
glp-1	8	lam-2	1	H	10	2	0	1	1	1	0.333333	2.4	0.194444
glp-1	8	col-160	1	H	11	0	0	0	0	0	0	0	-0.138889
glp-1	8	cht-1	1	H	12	0	0	0	0	0	0	0	-0.138889
glp-1	8	L4440	2	A	1	0.5	0.5	0.5	0.5	0.5	0.166667	1	0		0.5	0.166667
glp-1	8	nas-37	2	A	2	0.5	0.5	0.5	0.5	0.5	0.166667	1	0
glp-1	8	let-2	2	A	3	0.5	0.5	0.5	0.5	0.5	0.166667	1	0
glp-1	8	C17G10.1	2	A	4	0.5	0.5	0.5	0.5	0.5	0.166667	1	0
glp-1	8	chhy-1	2	A	5	0.5	0.5	0.5	0.5	0.5	0.166667	1	0
glp-1	8	F30H5.3	2	A	6	0.5	0.5	0.5	0.5	0.5	0.166667	1	0
glp-1	8	cpg-3	2	A	7	0.5	0.5	0.5	0.5	0.5	0.166667	1	0
glp-1	8	lpr-4	2	A	8	0.5	0.5	0.5	0.5	0.5	0.166667	1	0
glp-1	8	lon-1	2	A	9	0.5	0.5	0.5	0.5	0.5	0.166667	1	0
glp-1	8	cpg-4	2	A	10	0.5	0.5	0.5	0.5	0.5	0.166667	1	0
glp-1	8	dbl-1	2	A	11	0.5	0.5	0.5	0.5	0.5	0.166667	1	0
glp-1	8	egl-20	2	A	12	0.5	0.5	0.5	0.5	0.5	0.166667	1	0
glp-1	8	wrt-1	2	B	1	0.5	0.5	0.5	0.5	0.5	0.166667	1	0
glp-1	8	mfap-1	2	B	2	2	0	1.5	1.16667	1.5	0.5	3	0.333333	larval
glp-1	8	adm-4	2	B	3	0.5	0.5	0.5	0.5	0.5	0.166667	1	0
glp-1	8	Y43C5A.2	2	B	4	0.5	0.5	0.5	0.5	0.5	0.166667	1	0
glp-1	8	lec-4	2	B	5	0.5	0.5	0.5	0.5	0.5	0.166667	1	0
glp-1	8	pan-1	2	B	6	1.5	1.5	1.5	1.5	1.5	0.5	3	0.333333	larval
glp-1	8	pqn-84	2	B	7	0.5	0.5	0.5	0.5	0.5	0.166667	1	0
glp-1	8	lin-44	2	B	8	0	0	1	0.333333	0	0	0	-0.166667	larval
glp-1	8	GFP	2	B	9	0	0	0	0	0	0	0	-0.166667
glp-1	8	F26E4.7	2	B	10	1	1	1	1	1	0.333333	2	0.166667
glp-1	8	K10D3.4	2	B	11	0.5	0.5	0.5	0.5	0.5	0.166667	1	0
glp-1	8	madd-4	2	B	12	0.5	0.5	0.5	0.5	0.5	0.166667	1	0
glp-1	8	ctsa-1	2	C	1	0.5	0.5	0.5	0.5	0.5	0.166667	1	0
glp-1	8	nas-14	2	C	2	0.5	0.5	0.5	0.5	0.5	0.166667	1	0
glp-1	8	C18H7.1	2	C	3	0.5	0.5	0.5	0.5	0.5	0.166667	1	0
glp-1	8	col-126	2	C	4	0.5	0.5	0.5	0.5	0.5	0.166667	1	0
glp-1	8	nex-1	2	C	5	0.5	0.5	0.5	0.5	0.5	0.166667	1	0
glp-1	8	lec-10	2	C	6	0.5	0.5	0.5	0.5	0.5	0.166667	1	0
glp-1	8	F52E1.2	2	C	7	0.5	0.5	0.5	0.5	0.5	0.166667	1	0
glp-1	8	chil-10	2	C	8	0.5	0.5	0	0.333333	0.5	0.166667	1	0
glp-1	8	F29G6.1	2	C	9	0.5	0.5	0.5	0.5	0.5	0.166667	1	0
glp-1	8	T19A5.3	2	C	10	0	1	0	0.333333	0	0	0	-0.166667	larval
glp-1	8	daf-2	2	C	11	2	2	1.5	1.83333	2	0.666667	4	0.5
glp-1	8	smp-1	2	C	12	0.5	0.5	1	0.666667	0.5	0.166667	1	0
glp-1	8	clec-121	2	D	1	0.5	0.5	0.5	0.5	0.5	0.166667	1	0
glp-1	8	clec-133	2	D	2	0.5	0.5	0.5	0.5	0.5	0.166667	1	0
glp-1	8	Bli-3	2	D	3	b	b	b	#DIV/0!	#NUM!	#NUM!	#NUM!	#NUM!	blister
glp-1	8	Y8A9A.2	2	D	4	0.5	0.5	0.5	0.5	0.5	0.166667	1	0
glp-1	8	clec-137	2	D	5	0.5	0.5	0.5	0.5	0.5	0.166667	1	0
glp-1	8	clec-142	2	D	6	0.5	0.5	0.5	0.5	0.5	0.166667	1	0
glp-1	8	clec-143	2	D	7	1	0.5	0.5	0.666667	0.5	0.166667	1	0
glp-1	8	mpz-1	2	D	8	0.5	0.5	0.5	0.5	0.5	0.166667	1	0
glp-1	8	clec-65	2	D	9	0.5	0.5	0.5	0.5	0.5	0.166667	1	0
glp-1	8	plx-2	2	D	10	0.5	0.5	0.5	0.5	0.5	0.166667	1	0
glp-1	8	clec-148	2	D	11	0.5	0.5	0.5	0.5	0.5	0.166667	1	0
glp-1	8	B0393.5	2	D	12	0.5	0.5	0.5	0.5	0.5	0.166667	1	0
glp-1	8	clec-156	2	E	1	0.5	0.5	0.5	0.5	0.5	0.166667	1	0
glp-1	8	dig-1	2	E	2	0.5	0.5	0.5	0.5	0.5	0.166667	1	0
glp-1	8	ZC84.1	2	E	3	0.5	0.5	0.5	0.5	0.5	0.166667	1	0
glp-1	8	ZC84.6	2	E	4	0.5	0.5	0.5	0.5	0.5	0.166667	1	0
glp-1	8	W05B2.2	2	E	5	0.5	0.5	0.5	0.5	0.5	0.166667	1	0
glp-1	8	try-3	2	E	6	0.5	0.5	0.5	0.5	0.5	0.166667	1	0
glp-1	8	L4440	2	E	7	0.5	0.5	0.5	0.5	0.5	0.166667	1	0
glp-1	8	clec-180	2	E	8	0.5	0.5	0.5	0.5	0.5	0.166667	1	0
glp-1	8	perl-1	2	E	9	0.5	0.5	0.5	0.5	0.5	0.166667	1	0
glp-1	8	clec-182	2	E	10	0.5	0.5	0.5	0.5	0.5	0.166667	1	0
glp-1	8	C53D6.7	2	E	11	0.5	0.5	0.5	0.5	0.5	0.166667	1	0
glp-1	8	F09E8.2	2	E	12	0.5	0.5	0.5	0.5	0.5	0.166667	1	0
glp-1	8	clec-191	2	F	1	-	-	-	#DIV/0!	#NUM!	#NUM!	#NUM!	#NUM!	no worms/dead?
glp-1	8	col-137	2	F	2	0.5	0.5	0.5	0.5	0.5	0.166667	1	0
glp-1	8	clec-194	2	F	3	0.5	0.5	0.5	0.5	0.5	0.166667	1	0
glp-1	8	clec-202	2	F	4	0.5	0.5	0.5	0.5	0.5	0.166667	1	0
glp-1	8	srp-2	2	F	5	0.5	0.5	0.5	0.5	0.5	0.166667	1	0
glp-1	8	clec-214	2	F	6	0.5	0.5	0.5	0.5	0.5	0.166667	1	0
glp-1	8	clec-217	2	F	7	0.5	0.5	1	0.666667	0.5	0.166667	1	0
glp-1	8	C32E8.6	2	F	8	0.5	0.5	0.5	0.5	0.5	0.166667	1	0
glp-1	8	pgal-1	2	F	9	0.5	0.5	0.5	0.5	0.5	0.166667	1	0
glp-1	8	paf-1	2	F	10	0	0.5	0	0.166667	0	0	0	-0.166667	larval
glp-1	8	pamn-1	2	F	11	0.5	0.5	0.5	0.5	0.5	0.166667	1	0
glp-1	8	T05E7.1	2	F	12	0.5	0.5	0.5	0.5	0.5	0.166667	1	0
glp-1	8	elt-2	2	G	1	0	0	0	0	0	0	0	-0.166667	larval
glp-1	8	emc-2	2	G	2	0.5	0.5	0.5	0.5	0.5	0.166667	1	0
glp-1	8	alh-6	2	G	3	0.5	0.5	0.5	0.5	0.5	0.166667	1	0
glp-1	8	F07E5.9	2	G	4	0.5	0.5	0.5	0.5	0.5	0.166667	1	0
glp-1	8	C17A2.7	2	G	5	0.5	0.5	0.5	0.5	0.5	0.166667	1	0
glp-1	8	icd-2	2	G	6	0.5	0.5	0.5	0.5	0.5	0.166667	1	0	larval
glp-1	8	nekl-2	2	G	7	0	0	0	0	0	0	0	-0.166667	larval
glp-1	8	lin-29	2	G	8	0.5	0.5	0.5	0.5	0.5	0.166667	1	0	messy
glp-1	8	hlh-1	2	G	9	0.5	0.5	0.5	0.5	0.5	0.166667	1	0
glp-1	8	clr-1	2	G	10	1	0	0	0.333333	0	0	0	-0.166667	messy
glp-1	8	flp-15	2	G	11	0.5	0.5	0.5	0.5	0.5	0.166667	1	0
glp-1	8	daf-16	2	G	12	0.5	0.5	0.5	0.5	0.5	0.166667	1	0
glp-1	8	sec-23	2	H	1	0.5	0.5	0.5	0.5	0.5	0.166667	1	0
glp-1	8	prp-19	2	H	2	0.5	0.5	0.5	0.5	0.5	0.166667	1	0
glp-1	8	col-36	2	H	3	0.5	0.5	0.5	0.5	0.5	0.166667	1	0
glp-1	8	tmem-131	2	H	4	0.5	0.5	0.5	0.5	0.5	0.166667	1	0
glp-1	8	pat-4	2	H	5	0.5	2	0	0.833333	0.5	0.166667	1	0
glp-1	8	spg-7	2	H	6	0	0	0	0	0	0	0	-0.166667	larval
glp-1	8	col-80	2	H	7	0.5	0.5	0.5	0.5	0.5	0.166667	1	0
glp-1	8	dpy-4	2	H	8	0.5	0.5	1	0.666667	0.5	0.166667	1	0
glp-1	8	pha-4	2	H	9	0.5	0	0	0.166667	0	0	0	-0.166667
glp-1	8	sams-1	2	H	10	0	0.5	0	0.166667	0	0	0	-0.166667
glp-1	8	svh-5	2	H	11	0.5	0.5	0.5	0.5	0.5	0.166667	1	0
glp-1	8	cuti-1	2	H	12	0	0	0.5	0.166667	0	0	0	-0.166667
glp-1	8	L4440	3	A	1	1	0.5	1	0.833333	1	0.333333	0.857143	-0.0555556		1.16667	0.388889
glp-1	8	vab-10	3	A	2	0.5	0.5	0.5	0.5	0.5	0.166667	0.428571	-0.222222	larval
glp-1	8	col-62	3	A	3	1.5	1.5	1.5	1.5	1.5	0.5	1.28571	0.111111
glp-1	8	pat-3	3	A	4	1	1.5	2	1.5	1.5	0.5	1.28571	0.111111	larval
glp-1	8	emb-9	3	A	5	0.5	0.5	0.5	0.5	0.5	0.166667	0.428571	-0.222222	messy
glp-1	8	ptr-4	3	A	6	1.5	1.5	1.5	1.5	1.5	0.5	1.28571	0.111111	larval
glp-1	8	dpy-3	3	A	7	0.5	0	0.5	0.333333	0.5	0.166667	0.428571	-0.222222
glp-1	8	nipi-3	3	A	8	0.5	0	1	0.5	0.5	0.166667	0.428571	-0.222222
glp-1	8	mom-4	3	A	9	0.5	0.5	0.5	0.5	0.5	0.166667	0.428571	-0.222222
glp-1	8	F52B5.2	3	A	10	3	3	3	3	3	1	2.57143	0.611111
glp-1	8	vrk-1	3	A	11	0.5	0.5	1	0.666667	0.5	0.166667	0.428571	-0.222222
glp-1	8	kgb-1	3	A	12	1	0.5	1	0.833333	1	0.333333	0.857143	-0.0555556
glp-1	8	kgb-2	3	B	1	0.5	0.5	0.5	0.5	0.5	0.166667	0.428571	-0.222222
glp-1	8	hir-1	3	B	2	1.5	1	0.5	1	1	0.333333	0.857143	-0.0555556
glp-1	8	ddr-2	3	B	3	0.5	0.5	0.5	0.5	0.5	0.166667	0.428571	-0.222222
glp-1	8	F09A5.2	3	B	4	0.5	0.5	1	0.666667	0.5	0.166667	0.428571	-0.222222
glp-1	8	nipi-4	3	B	5	0.5	0.5	0.5	0.5	0.5	0.166667	0.428571	-0.222222
glp-1	8	skpo-3	3	B	6	1	1	1	1	1	0.333333	0.857143	-0.0555556
glp-1	8	nhr-247	3	B	7	1.5	1.5	1	1.33333	1.5	0.5	1.28571	0.111111
glp-1	8	zip-1	3	B	8	0.5	0.5	1	0.666667	0.5	0.166667	0.428571	-0.222222
glp-1	8	GFP	3	B	9	0	0	0	0	0	0	0	-0.388889
glp-1	8	atf-8	3	B	10	0	0.5	1	0.5	0.5	0.166667	0.428571	-0.222222
glp-1	8	ztf-2	3	B	11	0	0	0	0	0	0	0	-0.388889
glp-1	8	blmp-1	3	B	12	0.5	1.5	0.5	0.833333	0.5	0.166667	0.428571	-0.222222
glp-1	8	hda-1	3	C	1	0.5	0.5	0.5	0.5	0.5	0.166667	0.428571	-0.222222
glp-1	8	lron-15	3	C	2	0.5	0.5	1	0.666667	0.5	0.166667	0.428571	-0.222222
glp-1	8	bed-3	3	C	3	-	-	-	#DIV/0!	#NUM!	#NUM!	#NUM!	#NUM!	no worms/dead?
glp-1	8	dre-1	3	C	4	-	-	-	#DIV/0!	#NUM!	#NUM!	#NUM!	#NUM!	no worms/dead?
glp-1	8	rack-1	3	C	5	1.5	1.5	1	1.33333	1.5	0.5	1.28571	0.111111
glp-1	8	flp-12	3	C	6	0.5	0.5	0.5	0.5	0.5	0.166667	0.428571	-0.222222
glp-1	8	inx-13	3	C	7	0.5	0.5	1	0.666667	0.5	0.166667	0.428571	-0.222222
glp-1	8	moa-2	3	C	8	0.5	1	0.5	0.666667	0.5	0.166667	0.428571	-0.222222
glp-1	8	lpin-1	3	C	9	-	-	-	#DIV/0!	#NUM!	#NUM!	#NUM!	#NUM!	no worms/dead?
glp-1	8	sol-1	3	C	10	1	0.5	1.5	1	1	0.333333	0.857143	-0.0555556
glp-1	8	daf-2	3	C	11	2.5	2.5	2.5	2.5	2.5	0.833333	2.14286	0.444444
glp-1	8	ptc-2	3	C	12	0.5	0.5	0.5	0.5	0.5	0.166667	0.428571	-0.222222
glp-1	8	ptc-3	3	D	1	2	2	2	2	2	0.666667	1.71429	0.277778	larval
glp-1	8	crt-1	3	D	2	0	0	2	0.666667	0	0	0	-0.388889
glp-1	8	Bli-3	3	D	3	b	b	b	#DIV/0!	#NUM!	#NUM!	#NUM!	#NUM!	blister
glp-1	8	ttx-1	3	D	4	-	-	-	#DIV/0!	#NUM!	#NUM!	#NUM!	#NUM!	no worms/dead?
glp-1	8	sdf-9	3	D	5	1	0.5	0.5	0.666667	0.5	0.166667	0.428571	-0.222222
glp-1	8	mltn-13	3	D	6	0.5	0.5	0.5	0.5	0.5	0.166667	0.428571	-0.222222
glp-1	8	pix-1	3	D	7	-	-	-	#DIV/0!	#NUM!	#NUM!	#NUM!	#NUM!	no worms/dead?
glp-1	8	daf-6	3	D	8	0.5	0	1	0.5	0.5	0.166667	0.428571	-0.222222
glp-1	8	tli-1	3	D	9	0	0	0.5	0.166667	0	0	0	-0.388889
glp-1	8	Y19D2B.1	3	D	10	1	0	0.5	0.5	0.5	0.166667	0.428571	-0.222222
glp-1	8	pqm-1	3	D	11	0	0	0	0	0	0	0	-0.388889
glp-1	8	tbx-34	3	D	12	0	0	0	0	0	0	0	-0.388889
glp-1	8	elt-7	3	E	1	0	0	0	0	0	0	0	-0.388889
glp-1	8	L4440	3	E	2	1	0.5	0.5	0.666667	0.5	0.166667	0.428571	-0.222222
glp-1	8	agmo-1	3	E	3	0	0.5	0	0.166667	0	0	0	-0.388889
glp-1	8	F13E9.10	3	E	4	0	0.5	0.5	0.333333	0.5	0.166667	0.428571	-0.222222
glp-1	8	tpst-1	3	E	5	0.5	0.5	0.5	0.5	0.5	0.166667	0.428571	-0.222222
glp-1	8	pat-10	3	E	6	2	1.5	1.5	1.66667	1.5	0.5	1.28571	0.111111
glp-1	8	pat-2	3	E	7	1.5	2	1	1.5	1.5	0.5	1.28571	0.111111
glp-1	8	unc-23	3	E	8	0	0.5	0.5	0.333333	0.5	0.166667	0.428571	-0.222222
glp-1	8	unc-52	3	E	9	0.5	0.5	0.5	0.5	0.5	0.166667	0.428571	-0.222222
glp-1	8	unc-112	3	E	10	2	1	1	1.33333	1	0.333333	0.857143	-0.0555556
glp-1	8	T10H10.2	3	E	11	0.5	0	0.5	0.333333	0.5	0.166667	0.428571	-0.222222
glp-1	8	ogt-1	3	E	12	1.5	0.5	1	1	1	0.333333	0.857143	-0.0555556
glp-1	8	oga-1	3	F	1	0.5	0	0.5	0.333333	0.5	0.166667	0.428571	-0.222222
glp-1	8	egl-15	3	F	2	0.5	0.5	0.5	0.5	0.5	0.166667	0.428571	-0.222222
glp-1	8	git-1	3	F	3	0	1	2	1	1	0.333333	0.857143	-0.0555556
glp-1	8	hse-5	3	F	4	0.5	0.5	0.5	0.5	0.5	0.166667	0.428571	-0.222222
glp-1	8	sqv-4	3	F	5	0.5	0.5	0.5	0.5	0.5	0.166667	0.428571	-0.222222
glp-1	8	ina-1	3	F	6	1	1	1	1	1	0.333333	0.857143	-0.0555556
glp-1	8	pat-4	3	F	7	1	2	1.5	1.5	1.5	0.5	1.28571	0.111111
glp-1	8	xbp-1	3	F	8	0.5	1.5	1	1	1	0.333333	0.857143	-0.0555556
glp-1	8	sqv-6	3	F	9	1	0	0	0.333333	0	0	0	-0.388889
glp-1	8	hst-6	3	F	10	0.5	0.5	0.5	0.5	0.5	0.166667	0.428571	-0.222222
glp-1	8	tln-1	3	F	11	-	-	-	#DIV/0!	#NUM!	#NUM!	#NUM!	#NUM!	no worms/dead?
glp-1	8	deb-1	3	F	12	1	1	1	1	1	0.333333	0.857143	-0.0555556
glp-1	8	pxl-1	3	G	1	1	0.5	2	1.16667	1	0.333333	0.857143	-0.0555556
glp-1	8	sqv-7	3	G	2	0.5	0.5	1	0.666667	0.5	0.166667	0.428571	-0.222222
glp-1	8	unc-95	3	G	3	2	1	1.5	1.5	1.5	0.5	1.28571	0.111111
glp-1	8	hst-2	3	G	4	0	0	1	0.333333	0	0	0	-0.388889
glp-1	8	sqv-5	3	G	5	0.5	0.5	0.5	0.5	0.5	0.166667	0.428571	-0.222222

## Sheet: ScreenValidation_LSD2122 D1
genotype	age	Analysis (D8)	Plate	Row	Column	plate 1	plate 2	plate 3	Average	Median	%	relative	difference control (%)	phenotype	L4440 total	L4440 total%
daf-2	1	L4440	1	A	1	3	3	3	3	3	1	1	0		3	1
daf-2	1	mup-4	1	A	2	1	0	0	0.333333	0	0	0	-1	larval
daf-2	1	atg-16.1	1	A	3	3	3	3	3	3	1	1	0
daf-2	1	atg-9	1	A	4	3	3	3	3	3	1	1	0
daf-2	1	pdi-3	1	A	5	3	3	3	3	3	1	1	0
daf-2	1	atg-3	1	A	6	3	3	3	3	3	1	1	0
daf-2	1	lgg-1	1	A	7	3	3	3	3	3	1	1	0
daf-2	1	atg-7	1	A	8	3	3	3	3	3	1	1	0
daf-2	1	bec-1	1	A	9	3	3	3	3	3	1	1	0
daf-2	1	lgg-3	1	A	10	3	3	3	3	3	1	1	0
daf-2	1	vps-15	1	A	11	3	3	3	3	3	1	1	0
daf-2	1	unc-51	1	A	12	3	3	3	3	3	1	1	0
daf-2	1	atg-13	1	B	1	3	3	3	3	3	1	1	0
daf-2	1	atg-4.1	1	B	2	3	3	3	3	3	1	1	0
daf-2	1	vps-34	1	B	3	3	3	3	3	3	1	1	0
daf-2	1	atg-10	1	B	4	3	3	3	3	3	1	1	0
daf-2	1	atg-18	1	B	5	3	3	3	3	3	1	1	0
daf-2	1	atg-2	1	B	6	3	3	3	3	3	1	1	0
daf-2	1	atg-16.2	1	B	7	-	-	-	#DIV/0!	#NUM!	#NUM!	#NUM!	#NUM!	no worms/dead?
daf-2	1	npr-8	1	B	8	-	-	-	#DIV/0!	#NUM!	#NUM!	#NUM!	#NUM!	no worms/dead?
daf-2	1	GFP	1	B	9	0	0	0	0	0	0	0	-1
daf-2	1	nhr-49	1	B	10	3	3	3	3	3	1	1	0
daf-2	1	let-363	1	B	11	3	3	3	3	3	1	1	0
daf-2	1	dpy-13	1	B	12	mess	mess	mess	#DIV/0!	#NUM!	#NUM!	#NUM!	#NUM!	messy
daf-2	1	sym-1	1	C	1	3	3	3	3	3	1	1	0
daf-2	1	zmp-1	1	C	2	3	3	3	3	3	1	1	0
daf-2	1	col-2	1	C	3	3	3	3	3	3	1	1	0
daf-2	1	dpy-18	1	C	4	3	3	3	3	3	1	1	0
daf-2	1	fbl-1	1	C	5	3	3	3	3	3	1	1	0
daf-2	1	col-121	1	C	6	3	3	3	3	3	1	1	0
daf-2	1	col-13	1	C	7	mess	mess	mess	#DIV/0!	#NUM!	#NUM!	#NUM!	#NUM!	messy
daf-2	1	dpy-7	1	C	8	3	3	3	3	3	1	1	0
daf-2	1	let-805	1	C	9	0	1	1	0.666667	1	0.333333	0.333333	-0.666667
daf-2	1	col-98	1	C	10	3	3	3	3	3	1	1	0
daf-2	1	daf-2	1	C	11	3	3	3	3	3	1	1	0
daf-2	1	col-64	1	C	12	3	3	3	3	3	1	1	0
daf-2	1	col-54	1	D	1	3	3	3	3	3	1	1	0
daf-2	1	col-35	1	D	2	3	3	3	3	3	1	1	0
daf-2	1	Bli-3	1	D	3	b	b	b	#DIV/0!	#NUM!	#NUM!	#NUM!	#NUM!	blister
daf-2	1	col-73	1	D	4	3	3	3	3	3	1	1	0	dpy
daf-2	1	F49E12.1	1	D	5	3	3	3	3	3	1	1	0
daf-2	1	col-79	1	D	6	3	3	3	3	3	1	1	0
daf-2	1	col-84	1	D	7	1	0	1	0.666667	1	0.333333	0.333333	-0.666667	larval
daf-2	1	mlt-7	1	D	8	0	0	1	0.333333	0	0	0	-1	larval
daf-2	1	col-77	1	D	9	3	3	3	3	3	1	1	0
daf-2	1	col-71	1	D	10	3	3	3	3	3	1	1	0
daf-2	1	col-20	1	D	11	3	3	3	3	3	1	1	0
daf-2	1	lec-2	1	D	12	3	2	1	2	2	0.666667	0.666667	-0.333333	larval
daf-2	1	sqt-2	1	E	1	3	3	3	3	3	1	1	0
daf-2	1	spon-1	1	E	2	3	3	3	3	3	1	1	0
daf-2	1	bli-1	1	E	3	3	3	3	3	3	1	1	0
daf-2	1	col-33	1	E	4	3	3	3	3	3	1	1	0
daf-2	1	col-116	1	E	5	mess	mess	mess	#DIV/0!	#NUM!	#NUM!	#NUM!	#NUM!	messy
daf-2	1	col-129	1	E	6	3	3	3	3	3	1	1	0
daf-2	1	L4440	1	E	7	3	3	3	3	3	1	1	0
daf-2	1	col-120	1	E	8	2.5	2.5	2.5	2.5	2.5	0.833333	0.833333	-0.166667
daf-2	1	apl-1	1	E	9	3	3	3	3	3	1	1	0
daf-2	1	daf-7	1	E	10	3	3	3	3	3	1	1	0
daf-2	1	col-131	1	E	11	3	3	3	3	3	1	1	0
daf-2	1	noah-2	1	E	12	3	3	3	3	3	1	1	0	larval
daf-2	1	col-130	1	F	1	3	3	3	3	3	1	1	0
daf-2	1	mec-5	1	F	2	3	3	3	3	3	1	1	0
daf-2	1	col-154	1	F	3	3	3	3	3	3	1	1	0	messy
daf-2	1	col-149	1	F	4	3	3	3	3	3	1	1	0
daf-2	1	nas-2	1	F	5	3	3	3	3	3	1	1	0
daf-2	1	nas-22	1	F	6	2.5	2.5	2.5	2.5	2.5	0.833333	0.833333	-0.166667
daf-2	1	col-152	1	F	7	3	3	3	3	3	1	1	0
daf-2	1	col-142	1	F	8	3	3	3	3	3	1	1	0	smaller
daf-2	1	col-155	1	F	9	3	3	3	3	3	1	1	0
daf-2	1	col-141	1	F	10	3	3	3	3	3	1	1	0
daf-2	1	col-148	1	F	11	3	3	3	3	3	1	1	0
daf-2	1	ZC178.2	1	F	12	3	3	3	3	3	1	1	0
daf-2	1	nas-9	1	G	1	3	3	3	3	3	1	1	0
daf-2	1	col-43	1	G	2	3	3	3	3	3	1	1	0
daf-2	1	mig-6	1	G	3	3	3	3	3	3	1	1	0
daf-2	1	col-167	1	G	4	3	3	3	3	3	1	1	0
daf-2	1	col-10	1	G	5	3	3	3	3	3	1	1	0
daf-2	1	col-175	1	G	6	3	3	3	3	3	1	1	0
daf-2	1	nas-4	1	G	7	3	3	3	3	3	1	1	0
daf-2	1	asp-4	1	G	8	3	3	3	3	3	1	1	0
daf-2	1	acn-1	1	G	9	2	2	2	2	2	0.666667	0.666667	-0.333333	larval
daf-2	1	pxn-2	1	G	10	3	3	3	3	3	1	1	0
daf-2	1	zmp-2	1	G	11	2	2	2	2	2	0.666667	0.666667	-0.333333	larval
daf-2	1	nas-25	1	G	12	3	3	3	3	3	1	1	0
daf-2	1	nas-27	1	H	1	3	3	3	3	3	1	1	0
daf-2	1	dpy-10	1	H	2	3	3	3	3	3	1	1	0
daf-2	1	noah-1	1	H	3	1	1	1	1	1	0.333333	0.333333	-0.666667	larval
daf-2	1	cpz-1	1	H	4	3	3	3	3	3	1	1	0
daf-2	1	col-8	1	H	5	3	3	3	3	3	1	1	0
daf-2	1	col-139	1	H	6	mess	mess	mess	#DIV/0!	#NUM!	#NUM!	#NUM!	#NUM!	messy
daf-2	1	col-158	1	H	7	3	3	3	3	3	1	1	0
daf-2	1	epi-1	1	H	8	3	3	3	3	3	1	1	0
daf-2	1	zmp-4	1	H	9	-	-	-	#DIV/0!	#NUM!	#NUM!	#NUM!	#NUM!	no worms/dead?
daf-2	1	lam-2	1	H	10	3	3	3	3	3	1	1	0
daf-2	1	col-160	1	H	11	3	3	3	3	3	1	1	0
daf-2	1	cht-1	1	H	12	-	-	-	#DIV/0!	#NUM!	#NUM!	#NUM!	#NUM!	no worms/dead?
daf-2	1	L4440	2	A	1	3	3	3	3	3	1	1	0		3	1
daf-2	1	nas-37	2	A	2	3	3	3	3	3	1	1	0
daf-2	1	let-2	2	A	3	3	3	3	3	3	1	1	0
daf-2	1	C17G10.1	2	A	4	3	3	3	3	3	1	1	0
daf-2	1	chhy-1	2	A	5	3	3	3	3	3	1	1	0
daf-2	1	F30H5.3	2	A	6	3	3	3	3	3	1	1	0
daf-2	1	cpg-3	2	A	7	3	3	3	3	3	1	1	0
daf-2	1	lpr-4	2	A	8	3	3	3	3	3	1	1	0
daf-2	1	lon-1	2	A	9	3	3	3	3	3	1	1	0
daf-2	1	cpg-4	2	A	10	3	3	3	3	3	1	1	0
daf-2	1	dbl-1	2	A	11	3	3	3	3	3	1	1	0
daf-2	1	egl-20	2	A	12	3	3	3	3	3	1	1	0
daf-2	1	wrt-1	2	B	1	3	3	3	3	3	1	1	0
daf-2	1	mfap-1	2	B	2	3	3	3	3	3	1	1	0	larval
daf-2	1	adm-4	2	B	3	3	3	3	3	3	1	1	0
daf-2	1	Y43C5A.2	2	B	4	3	3	3	3	3	1	1	0
daf-2	1	lec-4	2	B	5	3	3	3	3	3	1	1	0
daf-2	1	pan-1	2	B	6	0	0	0	0	0	0	0	-1	larval
daf-2	1	pqn-84	2	B	7	3	3	3	3	3	1	1	0
daf-2	1	lin-44	2	B	8	0	0	0	0	0	0	0	-1	larval
daf-2	1	GFP	2	B	9	0	0	0	0	0	0	0	-1
daf-2	1	F26E4.7	2	B	10	3	3	3	3	3	1	1	0
daf-2	1	K10D3.4	2	B	11	3	3	3	3	3	1	1	0
daf-2	1	madd-4	2	B	12	3	3	3	3	3	1	1	0
daf-2	1	ctsa-1	2	C	1	3	3	3	3	3	1	1	0
daf-2	1	nas-14	2	C	2	3	3	3	3	3	1	1	0
daf-2	1	C18H7.1	2	C	3	3	3	3	3	3	1	1	0
daf-2	1	col-126	2	C	4	3	3	3	3	3	1	1	0
daf-2	1	nex-1	2	C	5	3	3	3	3	3	1	1	0
daf-2	1	lec-10	2	C	6	3	3	3	3	3	1	1	0
daf-2	1	F52E1.2	2	C	7	3	3	3	3	3	1	1	0
daf-2	1	chil-10	2	C	8	3	3	3	3	3	1	1	0
daf-2	1	F29G6.1	2	C	9	2.5	3	3	2.83333	3	1	1	0
daf-2	1	T19A5.3	2	C	10	1	1	1	1	1	0.333333	0.333333	-0.666667	larval
daf-2	1	daf-2	2	C	11	3	3	3	3	3	1	1	0
daf-2	1	smp-1	2	C	12	3	3	3	3	3	1	1	0
daf-2	1	clec-121	2	D	1	3	3	3	3	3	1	1	0
daf-2	1	clec-133	2	D	2	3	3	3	3	3	1	1	0
daf-2	1	Bli-3	2	D	3	b	b	b	#DIV/0!	#NUM!	#NUM!	#NUM!	#NUM!	blister
daf-2	1	Y8A9A.2	2	D	4	3	3	3	3	3	1	1	0
daf-2	1	clec-137	2	D	5	3	3	3	3	3	1	1	0
daf-2	1	clec-142	2	D	6	3	3	3	3	3	1	1	0
daf-2	1	clec-143	2	D	7	3	3	3	3	3	1	1	0
daf-2	1	mpz-1	2	D	8	3	3	3	3	3	1	1	0
daf-2	1	clec-65	2	D	9	3	3	3	3	3	1	1	0
daf-2	1	plx-2	2	D	10	3	3	3	3	3	1	1	0
daf-2	1	clec-148	2	D	11	3	3	3	3	3	1	1	0
daf-2	1	B0393.5	2	D	12	3	3	3	3	3	1	1	0
daf-2	1	clec-156	2	E	1	2.5	3	3	2.83333	3	1	1	0
daf-2	1	dig-1	2	E	2	3	3	3	3	3	1	1	0
daf-2	1	ZC84.1	2	E	3	3	3	3	3	3	1	1	0
daf-2	1	ZC84.6	2	E	4	3	3	3	3	3	1	1	0
daf-2	1	W05B2.2	2	E	5	3	3	3	3	3	1	1	0
daf-2	1	try-3	2	E	6	3	3	3	3	3	1	1	0
daf-2	1	L4440	2	E	7	3	3	3	3	3	1	1	0
daf-2	1	clec-180	2	E	8	3	3	3	3	3	1	1	0
daf-2	1	perl-1	2	E	9	3	3	3	3	3	1	1	0
daf-2	1	clec-182	2	E	10	3	3	3	3	3	1	1	0
daf-2	1	C53D6.7	2	E	11	3	3	3	3	3	1	1	0
daf-2	1	F09E8.2	2	E	12	3	3	3	3	3	1	1	0
daf-2	1	clec-191	2	F	1	-	-	-	#DIV/0!	#NUM!	#NUM!	#NUM!	#NUM!	no worms/dead?
daf-2	1	col-137	2	F	2	3	3	3	3	3	1	1	0
daf-2	1	clec-194	2	F	3	3	3	3	3	3	1	1	0
daf-2	1	clec-202	2	F	4	3	3	3	3	3	1	1	0
daf-2	1	srp-2	2	F	5	3	3	3	3	3	1	1	0
daf-2	1	clec-214	2	F	6	3	3	3	3	3	1	1	0
daf-2	1	clec-217	2	F	7	3	3	3	3	3	1	1	0
daf-2	1	C32E8.6	2	F	8	3	3	3	3	3	1	1	0
daf-2	1	pgal-1	2	F	9	3	3	3	3	3	1	1	0
daf-2	1	paf-1	2	F	10	0	0	0	0	0	0	0	-1	larval
daf-2	1	pamn-1	2	F	11	3	3	3	3	3	1	1	0
daf-2	1	T05E7.1	2	F	12	3	3	3	3	3	1	1	0
daf-2	1	elt-2	2	G	1	3	3	3	3	3	1	1	0	larval
daf-2	1	emc-2	2	G	2	3	3	3	3	3	1	1	0
daf-2	1	alh-6	2	G	3	3	3	3	3	3	1	1	0
daf-2	1	F07E5.9	2	G	4	3	3	3	3	3	1	1	0
daf-2	1	C17A2.7	2	G	5	3	3	3	3	3	1	1	0
daf-2	1	icd-2	2	G	6	2	1.5	1	1.5	1.5	0.5	0.5	-0.5	larval
daf-2	1	nekl-2	2	G	7	3	2	2	2.33333	2	0.666667	0.666667	-0.333333	larval
daf-2	1	lin-29	2	G	8	3	3.5	3	3.16667	3	1	1	0
daf-2	1	hlh-1	2	G	9	3	3	3	3	3	1	1	0
daf-2	1	clr-1	2	G	10	3	3	2.5	2.83333	3	1	1	0
daf-2	1	flp-15	2	G	11	3	3	3	3	3	1	1	0
daf-2	1	daf-16	2	G	12	2.5	3	2	2.5	2.5	0.833333	0.833333	-0.166667
daf-2	1	sec-23	2	H	1	-	-	-	#DIV/0!	#NUM!	#NUM!	#NUM!	#NUM!	no worms/dead?
daf-2	1	prp-19	2	H	2	3	3	3	3	3	1	1	0
daf-2	1	col-36	2	H	3	3	3	3	3	3	1	1	0
daf-2	1	tmem-131	2	H	4	3	3	3	3	3	1	1	0
daf-2	1	pat-4	2	H	5	3	3	3	3	3	1	1	0
daf-2	1	spg-7	2	H	6	1	1	3	1.66667	1	0.333333	0.333333	-0.666667	larval
daf-2	1	col-80	2	H	7	3	3	3	3	3	1	1	0
daf-2	1	dpy-4	2	H	8	3	3	3	3	3	1	1	0
daf-2	1	pha-4	2	H	9	2	2	3	2.33333	2	0.666667	0.666667	-0.333333	larval
daf-2	1	sams-1	2	H	10	3	3	3	3	3	1	1	0	larval
daf-2	1	svh-5	2	H	11	3	3	3	3	3	1	1	0
daf-2	1	cuti-1	2	H	12	2	2	2	2	2	0.666667	0.666667	-0.333333
daf-2	1	L4440	3	A	1	3	3	3	3	3	1	1	0		3	1
daf-2	1	vab-10	3	A	2	1	1	1	1	1	0.333333	0.333333	-0.666667	larval
daf-2	1	col-62	3	A	3	3	3	3	3	3	1	1	0
daf-2	1	pat-3	3	A	4	0	0	0	0	0	0	0	-1	larval
daf-2	1	emb-9	3	A	5	1	1	1	1	1	0.333333	0.333333	-0.666667	larval
daf-2	1	ptr-4	3	A	6	0.5	0.5	0.5	0.5	0.5	0.166667	0.166667	-0.833333	larval
daf-2	1	dpy-3	3	A	7	2	2	2	2	2	0.666667	0.666667	-0.333333	larval
daf-2	1	nipi-3	3	A	8	3	3	3	3	3	1	1	0	larval
daf-2	1	mom-4	3	A	9	3	3	3	3	3	1	1	0
daf-2	1	F52B5.2	3	A	10	0	0	0	0	0	0	0	-1	larval
daf-2	1	vrk-1	3	A	11	3	3	3	3	3	1	1	0
daf-2	1	kgb-1	3	A	12	3	3	3	3	3	1	1	0
daf-2	1	kgb-2	3	B	1	3	3	3	3	3	1	1	0
daf-2	1	hir-1	3	B	2	3	3	3	3	3	1	1	0
daf-2	1	ddr-2	3	B	3	3	3	3	3	3	1	1	0
daf-2	1	F09A5.2	3	B	4	3	3	3	3	3	1	1	0
daf-2	1	nipi-4	3	B	5	3	3	3	3	3	1	1	0
daf-2	1	skpo-3	3	B	6	3	3	3	3	3	1	1	0
daf-2	1	nhr-247	3	B	7	3	3	3	3	3	1	1	0
daf-2	1	zip-1	3	B	8	3	3	3	3	3	1	1	0
daf-2	1	GFP	3	B	9	0	0	0	0	0	0	0	-1
daf-2	1	atf-8	3	B	10	3	3	3	3	3	1	1	0
daf-2	1	ztf-2	3	B	11	0	0	0	0	0	0	0	-1
daf-2	1	blmp-1	3	B	12	3	3	3	3	3	1	1	0
daf-2	1	hda-1	3	C	1	3	3	3	3	3	1	1	0	larval
daf-2	1	lron-15	3	C	2	3	3	3	3	3	1	1	0
daf-2	1	bed-3	3	C	3	0	0	0	0	0	0	0	-1
daf-2	1	dre-1	3	C	4	0	0	0	0	0	0	0	-1
daf-2	1	rack-1	3	C	5	3	3	3	3	3	1	1	0
daf-2	1	flp-12	3	C	6	3	3	3	3	3	1	1	0
daf-2	1	inx-13	3	C	7	3	3	3	3	3	1	1	0
daf-2	1	moa-2	3	C	8	3	3	3	3	3	1	1	0
daf-2	1	lpin-1	3	C	9	3	3	3	3	3	1	1	0	larval
daf-2	1	sol-1	3	C	10	3	3	3	3	3	1	1	0
daf-2	1	daf-2	3	C	11	3	3	3	3	3	1	1	0
daf-2	1	ptc-2	3	C	12	3	3	3	3	3	1	1	0
daf-2	1	ptc-3	3	D	1	0	0	0	0	0	0	0	-1	larval
daf-2	1	crt-1	3	D	2	3	3	3	3	3	1	1	0
daf-2	1	Bli-3	3	D	3	b	b	b	#DIV/0!	#NUM!	#NUM!	#NUM!	#NUM!	blister
daf-2	1	ttx-1	3	D	4	0	0	0	0	0	0	0	-1
daf-2	1	sdf-9	3	D	5	3	3	3	3	3	1	1	0
daf-2	1	mltn-13	3	D	6	3	3	3	3	3	1	1	0
daf-2	1	pix-1	3	D	7	2	2	2	2	2	0.666667	0.666667	-0.333333	larval
daf-2	1	daf-6	3	D	8	3	3	3	3	3	1	1	0
daf-2	1	tli-1	3	D	9	3	3	3	3	3	1	1	0
daf-2	1	Y19D2B.1	3	D	10	2	2	2	2	2	0.666667	0.666667	-0.333333	larval
daf-2	1	pqm-1	3	D	11	3	3	3	3	3	1	1	0
daf-2	1	tbx-34	3	D	12	0	0	0	0	0	0	0	-1
daf-2	1	elt-7	3	E	1	0	0	0	0	0	0	0	-1
daf-2	1	L4440	3	E	2	3	3	3	3	3	1	1	0
daf-2	1	agmo-1	3	E	3	3	3	3	3	3	1	1	0
daf-2	1	F13E9.10	3	E	4	3	3	3	3	3	1	1	0
daf-2	1	tpst-1	3	E	5	3	3	3	3	3	1	1	0	larval
daf-2	1	pat-10	3	E	6	3	3	3	3	3	1	1	0	larval
daf-2	1	pat-2	3	E	7	3	3	3	3	3	1	1	0
daf-2	1	unc-23	3	E	8	3	3	3	3	3	1	1	0
daf-2	1	unc-52	3	E	9	3	3	3	3	3	1	1	0
daf-2	1	unc-112	3	E	10	3	3	3	3	3	1	1	0
daf-2	1	T10H10.2	3	E	11	3	3	3	3	3	1	1	0
daf-2	1	ogt-1	3	E	12	3	3	3	3	3	1	1	0
daf-2	1	oga-1	3	F	1	3	3	3	3	3	1	1	0
daf-2	1	egl-15	3	F	2	3	3	3	3	3	1	1	0
daf-2	1	git-1	3	F	3	3	3	3	3	3	1	1	0
daf-2	1	hse-5	3	F	4	3	3	3	3	3	1	1	0
daf-2	1	sqv-4	3	F	5	3	3	3	3	3	1	1	0
daf-2	1	ina-1	3	F	6	3	3	3	3	3	1	1	0
daf-2	1	pat-4	3	F	7	3	3	3	3	3	1	1	0
daf-2	1	xbp-1	3	F	8	3	3	3	3	3	1	1	0
daf-2	1	sqv-6	3	F	9	3	3	3	3	3	1	1	0
daf-2	1	hst-6	3	F	10	3	3	3	3	3	1	1	0
daf-2	1	tln-1	3	F	11	3	3	3	3	3	1	1	0
daf-2	1	deb-1	3	F	12	3	3	3	3	3	1	1	0
daf-2	1	pxl-1	3	G	1	3	3	3	3	3	1	1	0
daf-2	1	sqv-7	3	G	2	3	3	3	3	3	1	1	0
daf-2	1	unc-95	3	G	3	3	3	3	3	3	1	1	0
daf-2	1	hst-2	3	G	4	3	3	3	3	3	1	1	0
daf-2	1	sqv-5	3	G	5	3	3	3	3	3	1	1	0

## Sheet: ScreenValidation_LSD2122 D8
genotype	age	Analysis (D8)	Plate	Row	Column	plate 1	plate 2	plate 3	Average	Median	%	relative	difference control (%)	phenotype	L4440 total	L4440 total%
daf-2	8	L4440	1	A	1	0.5	1	1	0.833333	1	0.277778	1	0		0.833333	0.277778
daf-2	8	mup-4	1	A	2	0	0	0	0	0	0	0	-0.277778	larval
daf-2	8	atg-16.1	1	A	3	1	0.5	0.5	0.666667	0.5	0.166667	0.6	-0.111111
daf-2	8	atg-9	1	A	4	1	0.5	0	0.5	0.5	0.166667	0.6	-0.111111
daf-2	8	pdi-3	1	A	5	0.5	0.5	0.5	0.5	0.5	0.166667	0.6	-0.111111
daf-2	8	atg-3	1	A	6	0.5	0.5	0.5	0.5	0.5	0.166667	0.6	-0.111111
daf-2	8	lgg-1	1	A	7	0	0	0	0	0	0	0	-0.277778
daf-2	8	atg-7	1	A	8	1	1	1.5	1.16667	1	0.333333	1.2	0.0555556
daf-2	8	bec-1	1	A	9	2	1.5	1	1.5	1.5	0.5	1.8	0.222222
daf-2	8	lgg-3	1	A	10	1	1	0.5	0.833333	1	0.333333	1.2	0.0555556
daf-2	8	vps-15	1	A	11	1.5	1	1	1.16667	1	0.333333	1.2	0.0555556
daf-2	8	unc-51	1	A	12	1	1	1	1	1	0.333333	1.2	0.0555556
daf-2	8	atg-13	1	B	1	2.5	2.5	2.5	2.5	2.5	0.833333	3	0.555556
daf-2	8	atg-4.1	1	B	2	1	0.5	0.5	0.666667	0.5	0.166667	0.6	-0.111111
daf-2	8	vps-34	1	B	3	1.5	1	1	1.16667	1	0.333333	1.2	0.0555556
daf-2	8	atg-10	1	B	4	2	1	0.5	1.16667	1	0.333333	1.2	0.0555556
daf-2	8	atg-18	1	B	5	1	2	1	1.33333	1	0.333333	1.2	0.0555556
daf-2	8	atg-2	1	B	6	1	2	2	1.66667	2	0.666667	2.4	0.388889
daf-2	8	atg-16.2	1	B	7	-	-	-	#DIV/0!	#NUM!	#NUM!	#NUM!	#NUM!	no worms/dead?
daf-2	8	npr-8	1	B	8	-	-	-	#DIV/0!	#NUM!	#NUM!	#NUM!	#NUM!	no worms/dead?
daf-2	8	GFP	1	B	9	0	0	0	0	0	0	0	-0.277778
daf-2	8	nhr-49	1	B	10	0.5	0.5	0.5	0.5	0.5	0.166667	0.6	-0.111111
daf-2	8	let-363	1	B	11	0	0	0	0	0	0	0	-0.277778	messy
daf-2	8	dpy-13	1	B	12	mess	mess	mess	#DIV/0!	#NUM!	#NUM!	#NUM!	#NUM!	messy
daf-2	8	sym-1	1	C	1	0.5	0.5	0.5	0.5	0.5	0.166667	0.6	-0.111111
daf-2	8	zmp-1	1	C	2	0.5	1	1	0.833333	1	0.333333	1.2	0.0555556
daf-2	8	col-2	1	C	3	0.5	0.5	1	0.666667	0.5	0.166667	0.6	-0.111111
daf-2	8	dpy-18	1	C	4	0.5	0.5	0.5	0.5	0.5	0.166667	0.6	-0.111111
daf-2	8	fbl-1	1	C	5	0.5	0.5	1	0.666667	0.5	0.166667	0.6	-0.111111
daf-2	8	col-121	1	C	6	0.5	0.5	0.5	0.5	0.5	0.166667	0.6	-0.111111
daf-2	8	col-13	1	C	7	mess	mess	mess	#DIV/0!	#NUM!	#NUM!	#NUM!	#NUM!	messy
daf-2	8	dpy-7	1	C	8	0.5	0.5	0.5	0.5	0.5	0.166667	0.6	-0.111111	dpy
daf-2	8	let-805	1	C	9	0	0	0	0	0	0	0	-0.277778	larval
daf-2	8	col-98	1	C	10	1	2	2	1.66667	2	0.666667	2.4	0.388889	larval
daf-2	8	daf-2	1	C	11	3	2.5	2.5	2.66667	2.5	0.833333	3	0.555556
daf-2	8	col-64	1	C	12	0.5	0.5	1	0.666667	0.5	0.166667	0.6	-0.111111
daf-2	8	col-54	1	D	1	1	1	0.5	0.833333	1	0.333333	1.2	0.0555556
daf-2	8	col-35	1	D	2	0.5	0.5	0.5	0.5	0.5	0.166667	0.6	-0.111111
daf-2	8	Bli-3	1	D	3	b	b	b	#DIV/0!	#NUM!	#NUM!	#NUM!	#NUM!	blister
daf-2	8	col-73	1	D	4	1.5	1.5	1.5	1.5	1.5	0.5	1.8	0.222222	dpy
daf-2	8	F49E12.1	1	D	5	0.5	0.5	0.5	0.5	0.5	0.166667	0.6	-0.111111
daf-2	8	col-79	1	D	6	0.5	0.5	1	0.666667	0.5	0.166667	0.6	-0.111111
daf-2	8	col-84	1	D	7	1	0	1	0.666667	1	0.333333	1.2	0.0555556	larval
daf-2	8	mlt-7	1	D	8	-	-	-	#DIV/0!	#NUM!	#NUM!	#NUM!	#NUM!	no worms/dead?
daf-2	8	col-77	1	D	9	0.5	1	1	0.833333	1	0.333333	1.2	0.0555556
daf-2	8	col-71	1	D	10	0.5	1	0.5	0.666667	0.5	0.166667	0.6	-0.111111
daf-2	8	col-20	1	D	11	1	0.5	1	0.833333	1	0.333333	1.2	0.0555556
daf-2	8	lec-2	1	D	12	0	0	0	0	0	0	0	-0.277778	larval
daf-2	8	sqt-2	1	E	1	1	0.5	0.5	0.666667	0.5	0.166667	0.6	-0.111111
daf-2	8	spon-1	1	E	2	1	0.5	0.5	0.666667	0.5	0.166667	0.6	-0.111111
daf-2	8	bli-1	1	E	3	1	0.5	0.5	0.666667	0.5	0.166667	0.6	-0.111111
daf-2	8	col-33	1	E	4	1	0.5	0.5	0.666667	0.5	0.166667	0.6	-0.111111
daf-2	8	col-116	1	E	5	0.5	0.5	0.5	0.5	0.5	0.166667	0.6	-0.111111	larval
daf-2	8	col-129	1	E	6	0.5	0.5	0	0.333333	0.5	0.166667	0.6	-0.111111
daf-2	8	L4440	1	E	7	0.5	1	1	0.833333	1	0.333333	1.2	0.0555556
daf-2	8	col-120	1	E	8	1	0.5	0.5	0.666667	0.5	0.166667	0.6	-0.111111
daf-2	8	apl-1	1	E	9	0.5	0.5	1	0.666667	0.5	0.166667	0.6	-0.111111
daf-2	8	daf-7	1	E	10	0.5	0.5	1	0.666667	0.5	0.166667	0.6	-0.111111
daf-2	8	col-131	1	E	11	1	1	0.5	0.833333	1	0.333333	1.2	0.0555556
daf-2	8	noah-2	1	E	12	1	0.5	0.5	0.666667	0.5	0.166667	0.6	-0.111111	larval
daf-2	8	col-130	1	F	1	0.5	0.5	0.5	0.5	0.5	0.166667	0.6	-0.111111
daf-2	8	mec-5	1	F	2	0.5	0.5	0.5	0.5	0.5	0.166667	0.6	-0.111111
daf-2	8	col-154	1	F	3	0	0	0	0	0	0	0	-0.277778	thick middle
daf-2	8	col-149	1	F	4	0.5	0.5	0.5	0.5	0.5	0.166667	0.6	-0.111111
daf-2	8	nas-2	1	F	5	0.5	0.5	1	0.666667	0.5	0.166667	0.6	-0.111111
daf-2	8	nas-22	1	F	6	0.5	0.5	0.5	0.5	0.5	0.166667	0.6	-0.111111
daf-2	8	col-152	1	F	7	1	1	0.5	0.833333	1	0.333333	1.2	0.0555556
daf-2	8	col-142	1	F	8	0.5	0.5	1	0.666667	0.5	0.166667	0.6	-0.111111
daf-2	8	col-155	1	F	9	0.5	0.5	0.5	0.5	0.5	0.166667	0.6	-0.111111	messy
daf-2	8	col-141	1	F	10	0.5	1	0.5	0.666667	0.5	0.166667	0.6	-0.111111
daf-2	8	col-148	1	F	11	1	0.5	0.5	0.666667	0.5	0.166667	0.6	-0.111111
daf-2	8	ZC178.2	1	F	12	1	0.5	0.5	0.666667	0.5	0.166667	0.6	-0.111111
daf-2	8	nas-9	1	G	1	1	1	1	1	1	0.333333	1.2	0.0555556
daf-2	8	col-43	1	G	2	0.5	1	0.5	0.666667	0.5	0.166667	0.6	-0.111111
daf-2	8	mig-6	1	G	3	2	1	0.5	1.16667	1	0.333333	1.2	0.0555556	messy
daf-2	8	col-167	1	G	4	1	0.5	0.5	0.666667	0.5	0.166667	0.6	-0.111111
daf-2	8	col-10	1	G	5	0.5	0.5	0.5	0.5	0.5	0.166667	0.6	-0.111111
daf-2	8	col-175	1	G	6	0.5	1	0.5	0.666667	0.5	0.166667	0.6	-0.111111
daf-2	8	nas-4	1	G	7	0.5	0.5	0	0.333333	0.5	0.166667	0.6	-0.111111
daf-2	8	asp-4	1	G	8	1	1	0.5	0.833333	1	0.333333	1.2	0.0555556
daf-2	8	acn-1	1	G	9	1	0.5	0.5	0.666667	0.5	0.166667	0.6	-0.111111	larval
daf-2	8	pxn-2	1	G	10	0	0	0	0	0	0	0	-0.277778
daf-2	8	zmp-2	1	G	11	0	0	0	0	0	0	0	-0.277778	larval
daf-2	8	nas-25	1	G	12	0.5	0.5	0.5	0.5	0.5	0.166667	0.6	-0.111111
daf-2	8	nas-27	1	H	1	0.5	0.5	0.5	0.5	0.5	0.166667	0.6	-0.111111
daf-2	8	dpy-10	1	H	2	0	0	0.5	0.166667	0	0	0	-0.277778	dpy
daf-2	8	noah-1	1	H	3	0	0	0	0	0	0	0	-0.277778	larval
daf-2	8	cpz-1	1	H	4	0.5	0.5	0.5	0.5	0.5	0.166667	0.6	-0.111111
daf-2	8	col-8	1	H	5	1	0.5	0.5	0.666667	0.5	0.166667	0.6	-0.111111
daf-2	8	col-139	1	H	6	mess	mess	mess	#DIV/0!	#NUM!	#NUM!	#NUM!	#NUM!	messy
daf-2	8	col-158	1	H	7	0.5	0.5	0.5	0.5	0.5	0.166667	0.6	-0.111111
daf-2	8	epi-1	1	H	8	0.5	0	0.5	0.333333	0.5	0.166667	0.6	-0.111111
daf-2	8	zmp-4	1	H	9	-	-	-	#DIV/0!	#NUM!	#NUM!	#NUM!	#NUM!	no worms/dead?
daf-2	8	lam-2	1	H	10	0.5	0.5	0.5	0.5	0.5	0.166667	0.6	-0.111111
daf-2	8	col-160	1	H	11	0.5	1	1	0.833333	1	0.333333	1.2	0.0555556
daf-2	8	cht-1	1	H	12	-	-	-	#DIV/0!	#NUM!	#NUM!	#NUM!	#NUM!	no worms/dead?
daf-2	8	L4440	2	A	1	1	1	1	1	1	0.333333	0.857143	-0.0555556		1.16667	0.388889
daf-2	8	nas-37	2	A	2	1.5	1	1.5	1.33333	1.5	0.5	1.28571	0.111111
daf-2	8	let-2	2	A	3	1.5	1.5	1	1.33333	1.5	0.5	1.28571	0.111111
daf-2	8	C17G10.1	2	A	4	1.5	1.5	1	1.33333	1.5	0.5	1.28571	0.111111
daf-2	8	chhy-1	2	A	5	1.5	1.5	1	1.33333	1.5	0.5	1.28571	0.111111
daf-2	8	F30H5.3	2	A	6	1.5	1.5	1	1.33333	1.5	0.5	1.28571	0.111111
daf-2	8	cpg-3	2	A	7	1.5	1	1	1.16667	1	0.333333	0.857143	-0.0555556
daf-2	8	lpr-4	2	A	8	1.5	1	1.5	1.33333	1.5	0.5	1.28571	0.111111
daf-2	8	lon-1	2	A	9	1.5	1	1.5	1.33333	1.5	0.5	1.28571	0.111111
daf-2	8	cpg-4	2	A	10	1.5	1	1	1.16667	1	0.333333	0.857143	-0.0555556
daf-2	8	dbl-1	2	A	11	1.5	0.5	1	1	1	0.333333	0.857143	-0.0555556
daf-2	8	egl-20	2	A	12	1.5	1	1.5	1.33333	1.5	0.5	1.28571	0.111111
daf-2	8	wrt-1	2	B	1	2	1.5	1	1.5	1.5	0.5	1.28571	0.111111
daf-2	8	mfap-1	2	B	2	0.5	0	0	0.166667	0	0	0	-0.388889	larval
daf-2	8	adm-4	2	B	3	1.5	1.5	1	1.33333	1.5	0.5	1.28571	0.111111
daf-2	8	Y43C5A.2	2	B	4	2	1.5	1.5	1.66667	1.5	0.5	1.28571	0.111111
daf-2	8	lec-4	2	B	5	1.5	1	1	1.16667	1	0.333333	0.857143	-0.0555556
daf-2	8	pan-1	2	B	6	0	0	0	0	0	0	0	-0.388889	larval
daf-2	8	pqn-84	2	B	7	1	1.5	1	1.16667	1	0.333333	0.857143	-0.0555556
daf-2	8	lin-44	2	B	8	1	0	0	0.333333	0	0	0	-0.388889	larval
daf-2	8	GFP	2	B	9	0	0	0	0	0	0	0	-0.388889
daf-2	8	F26E4.7	2	B	10	1.5	1.5	1	1.33333	1.5	0.5	1.28571	0.111111
daf-2	8	K10D3.4	2	B	11	1.5	1	1	1.16667	1	0.333333	0.857143	-0.0555556
daf-2	8	madd-4	2	B	12	1	1.5	1	1.16667	1	0.333333	0.857143	-0.0555556
daf-2	8	ctsa-1	2	C	1	1	1	1	1	1	0.333333	0.857143	-0.0555556
daf-2	8	nas-14	2	C	2	1	1	1	1	1	0.333333	0.857143	-0.0555556
daf-2	8	C18H7.1	2	C	3	1.5	1	0.5	1	1	0.333333	0.857143	-0.0555556
daf-2	8	col-126	2	C	4	1	1	1	1	1	0.333333	0.857143	-0.0555556
daf-2	8	nex-1	2	C	5	1.5	1.5	1.5	1.5	1.5	0.5	1.28571	0.111111
daf-2	8	lec-10	2	C	6	1.5	1.5	1.5	1.5	1.5	0.5	1.28571	0.111111
daf-2	8	F52E1.2	2	C	7	1.5	1.5	1	1.33333	1.5	0.5	1.28571	0.111111
daf-2	8	chil-10	2	C	8	1.5	1	1	1.16667	1	0.333333	0.857143	-0.0555556
daf-2	8	F29G6.1	2	C	9	1	1	1	1	1	0.333333	0.857143	-0.0555556
daf-2	8	T19A5.3	2	C	10	1	1	1	1	1	0.333333	0.857143	-0.0555556	larval
daf-2	8	daf-2	2	C	11	1.5	1.5	1.5	1.5	1.5	0.5	1.28571	0.111111	larval
daf-2	8	smp-1	2	C	12	1.5	1.5	1.5	1.5	1.5	0.5	1.28571	0.111111
daf-2	8	clec-121	2	D	1	1	1.5	1	1.16667	1	0.333333	0.857143	-0.0555556
daf-2	8	clec-133	2	D	2	1.5	1.5	0.5	1.16667	1.5	0.5	1.28571	0.111111
daf-2	8	Bli-3	2	D	3	b	b	b	#DIV/0!	#NUM!	#NUM!	#NUM!	#NUM!	blister
daf-2	8	Y8A9A.2	2	D	4	2	1.5	1	1.5	1.5	0.5	1.28571	0.111111
daf-2	8	clec-137	2	D	5	1.5	1.5	0.5	1.16667	1.5	0.5	1.28571	0.111111
daf-2	8	clec-142	2	D	6	1.5	2	1	1.5	1.5	0.5	1.28571	0.111111
daf-2	8	clec-143	2	D	7	0.5	1.5	1	1	1	0.333333	0.857143	-0.0555556
daf-2	8	mpz-1	2	D	8	0.5	1.5	1	1	1	0.333333	0.857143	-0.0555556
daf-2	8	clec-65	2	D	9	1	1.5	1.5	1.33333	1.5	0.5	1.28571	0.111111
daf-2	8	plx-2	2	D	10	1	1.5	0.5	1	1	0.333333	0.857143	-0.0555556
daf-2	8	clec-148	2	D	11	1	1	1.5	1.16667	1	0.333333	0.857143	-0.0555556
daf-2	8	B0393.5	2	D	12	1.5	1.5	1.5	1.5	1.5	0.5	1.28571	0.111111
daf-2	8	clec-156	2	E	1	0.5	1	0.5	0.666667	0.5	0.166667	0.428571	-0.222222
daf-2	8	dig-1	2	E	2	0.5	0.5	1	0.666667	0.5	0.166667	0.428571	-0.222222
daf-2	8	ZC84.1	2	E	3	1	0.5	0.5	0.666667	0.5	0.166667	0.428571	-0.222222
daf-2	8	ZC84.6	2	E	4	1	1	1	1	1	0.333333	0.857143	-0.0555556
daf-2	8	W05B2.2	2	E	5	1	1.5	1	1.16667	1	0.333333	0.857143	-0.0555556
daf-2	8	try-3	2	E	6	1	0.5	1.5	1	1	0.333333	0.857143	-0.0555556
daf-2	8	L4440	2	E	7	1.5	1	1.5	1.33333	1.5	0.5	1.28571	0.111111
daf-2	8	clec-180	2	E	8	1	1	1	1	1	0.333333	0.857143	-0.0555556
daf-2	8	perl-1	2	E	9	1	1	1	1	1	0.333333	0.857143	-0.0555556
daf-2	8	clec-182	2	E	10	1	1	0.5	0.833333	1	0.333333	0.857143	-0.0555556
daf-2	8	C53D6.7	2	E	11	2	1	0.5	1.16667	1	0.333333	0.857143	-0.0555556
daf-2	8	F09E8.2	2	E	12	1.5	1.5	1	1.33333	1.5	0.5	1.28571	0.111111
daf-2	8	clec-191	2	F	1	-	-	-	#DIV/0!	#NUM!	#NUM!	#NUM!	#NUM!	no worms/dead?
daf-2	8	col-137	2	F	2	1	1	0.5	0.833333	1	0.333333	0.857143	-0.0555556
daf-2	8	clec-194	2	F	3	1.5	0.5	1	1	1	0.333333	0.857143	-0.0555556
daf-2	8	clec-202	2	F	4	1.5	1	1	1.16667	1	0.333333	0.857143	-0.0555556
daf-2	8	srp-2	2	F	5	1.5	1.5	1	1.33333	1.5	0.5	1.28571	0.111111
daf-2	8	clec-214	2	F	6	1.5	1	¨0.5	1.25	1.25	0.416667	1.07143	0.0277778
daf-2	8	clec-217	2	F	7	0.5	1	0.5	0.666667	0.5	0.166667	0.428571	-0.222222
daf-2	8	C32E8.6	2	F	8	1	1.5	1.5	1.33333	1.5	0.5	1.28571	0.111111
daf-2	8	pgal-1	2	F	9	1	1	0.5	0.833333	1	0.333333	0.857143	-0.0555556
daf-2	8	paf-1	2	F	10	0	0	0	0	0	0	0	-0.388889	larval
daf-2	8	pamn-1	2	F	11	1	1.5	0.5	1	1	0.333333	0.857143	-0.0555556
daf-2	8	T05E7.1	2	F	12	1.5	1.5	1.5	1.5	1.5	0.5	1.28571	0.111111
daf-2	8	elt-2	2	G	1	1	1	1	1	1	0.333333	0.857143	-0.0555556	larval
daf-2	8	emc-2	2	G	2	1	1	0.5	0.833333	1	0.333333	0.857143	-0.0555556
daf-2	8	alh-6	2	G	3	1	1.5	1	1.16667	1	0.333333	0.857143	-0.0555556
daf-2	8	F07E5.9	2	G	4	0.5	0.5	1	0.666667	0.5	0.166667	0.428571	-0.222222
daf-2	8	C17A2.7	2	G	5	1	1.5	0.5	1	1	0.333333	0.857143	-0.0555556
daf-2	8	icd-2	2	G	6	0	0	0	0	0	0	0	-0.388889	larval
daf-2	8	nekl-2	2	G	7	0	0	0	0	0	0	0	-0.388889	larval
daf-2	8	lin-29	2	G	8	2.5	1.5	1.5	1.83333	1.5	0.5	1.28571	0.111111
daf-2	8	hlh-1	2	G	9	1	1	1	1	1	0.333333	0.857143	-0.0555556
daf-2	8	clr-1	2	G	10	0	0	0.5	0.166667	0	0	0	-0.388889
daf-2	8	flp-15	2	G	11	1.5	1	1	1.16667	1	0.333333	0.857143	-0.0555556
daf-2	8	daf-16	2	G	12	0	0.5	0	0.166667	0	0	0	-0.388889	messy
daf-2	8	sec-23	2	H	1	-	-	-	#DIV/0!	#NUM!	#NUM!	#NUM!	#NUM!	no worms/dead?
daf-2	8	prp-19	2	H	2	1.5	1.5	1	1.33333	1.5	0.5	1.28571	0.111111
daf-2	8	col-36	2	H	3	1.5	1	0.5	1	1	0.333333	0.857143	-0.0555556
daf-2	8	tmem-131	2	H	4	1	1.5	1	1.16667	1	0.333333	0.857143	-0.0555556
daf-2	8	pat-4	2	H	5	2	1.5	1.5	1.66667	1.5	0.5	1.28571	0.111111
daf-2	8	spg-7	2	H	6	0	0	0	0	0	0	0	-0.388889	larval
daf-2	8	col-80	2	H	7	1	0	1	0.666667	1	0.333333	0.857143	-0.0555556	larval
daf-2	8	dpy-4	2	H	8	2.5	2	2	2.16667	2	0.666667	1.71429	0.277778	dpy
daf-2	8	pha-4	2	H	9	-	-	-	#DIV/0!	#NUM!	#NUM!	#NUM!	#NUM!	no worms/dead?
daf-2	8	sams-1	2	H	10	2	2	2.5	2.16667	2	0.666667	1.71429	0.277778	larval
daf-2	8	svh-5	2	H	11	1	1	1	1	1	0.333333	0.857143	-0.0555556
daf-2	8	cuti-1	2	H	12	0.5	0	0	0.166667	0	0	0	-0.388889	messy
daf-2	8	L4440	3	A	1	0.5	0.5	0.5	0.5	0.5	0.166667	0.75	-0.0555556		0.666667	0.222222
daf-2	8	vab-10	3	A	2	-	-	-	#DIV/0!	#NUM!	#NUM!	#NUM!	#NUM!	no worms/dead?
daf-2	8	col-62	3	A	3	0	0	0	0	0	0	0	-0.222222
daf-2	8	pat-3	3	A	4	0	0	0	0	0	0	0	-0.222222	larval
daf-2	8	emb-9	3	A	5	0	0	0	0	0	0	0	-0.222222	larval
daf-2	8	ptr-4	3	A	6	0	0	0	0	0	0	0	-0.222222	larval
daf-2	8	dpy-3	3	A	7	0.5	0.5	0.5	0.5	0.5	0.166667	0.75	-0.0555556	dpy
daf-2	8	nipi-3	3	A	8	1	0.5	1.5	1	1	0.333333	1.5	0.111111
daf-2	8	mom-4	3	A	9	1	0.5	1	0.833333	1	0.333333	1.5	0.111111
daf-2	8	F52B5.2	3	A	10	0	0	0	0	0	0	0	-0.222222	larval
daf-2	8	vrk-1	3	A	11	1	1	1.5	1.16667	1	0.333333	1.5	0.111111
daf-2	8	kgb-1	3	A	12	0.5	0.5	0.5	0.5	0.5	0.166667	0.75	-0.0555556
daf-2	8	kgb-2	3	B	1	0.5	0.5	0.5	0.5	0.5	0.166667	0.75	-0.0555556
daf-2	8	hir-1	3	B	2	0	0.5	0.5	0.333333	0.5	0.166667	0.75	-0.0555556
daf-2	8	ddr-2	3	B	3	0.5	0.5	0.5	0.5	0.5	0.166667	0.75	-0.0555556
daf-2	8	F09A5.2	3	B	4	0.5	0.5	0.5	0.5	0.5	0.166667	0.75	-0.0555556
daf-2	8	nipi-4	3	B	5	1.5	0.5	0.5	0.833333	0.5	0.166667	0.75	-0.0555556
daf-2	8	skpo-3	3	B	6	0.5	0.5	0.5	0.5	0.5	0.166667	0.75	-0.0555556
daf-2	8	nhr-247	3	B	7	0.5	0	0	0.166667	0	0	0	-0.222222
daf-2	8	zip-1	3	B	8	0.5	0.5	0	0.333333	0.5	0.166667	0.75	-0.0555556
daf-2	8	GFP	3	B	9	0	0	0	0	0	0	0	-0.222222
daf-2	8	atf-8	3	B	10	2	2	1	1.66667	2	0.666667	3	0.444444
daf-2	8	ztf-2	3	B	11	0	0	0	0	0	0	0	-0.222222
daf-2	8	blmp-1	3	B	12	0	0	0.5	0.166667	0	0	0	-0.222222
daf-2	8	hda-1	3	C	1	0.5	0.5	0.5	0.5	0.5	0.166667	0.75	-0.0555556
daf-2	8	lron-15	3	C	2	0.5	1	1	0.833333	1	0.333333	1.5	0.111111
daf-2	8	bed-3	3	C	3	0	0	0	0	0	0	0	-0.222222
daf-2	8	dre-1	3	C	4	0	0	0	0	0	0	0	-0.222222
daf-2	8	rack-1	3	C	5	2	1.5	2	1.83333	2	0.666667	3	0.444444
daf-2	8	flp-12	3	C	6	2	1.5	1.5	1.66667	1.5	0.5	2.25	0.277778
daf-2	8	inx-13	3	C	7	2	0.5	1	1.16667	1	0.333333	1.5	0.111111
daf-2	8	moa-2	3	C	8	1.5	1.5	1.5	1.5	1.5	0.5	2.25	0.277778
daf-2	8	lpin-1	3	C	9	0	0	0	0	0	0	0	-0.222222	larval
daf-2	8	sol-1	3	C	10	1	1	1	1	1	0.333333	1.5	0.111111
daf-2	8	daf-2	3	C	11	2.5	2	2	2.16667	2	0.666667	3	0.444444
daf-2	8	ptc-2	3	C	12	0.5	0.5	0.5	0.5	0.5	0.166667	0.75	-0.0555556
daf-2	8	ptc-3	3	D	1	-	-	-	#DIV/0!	#NUM!	#NUM!	#NUM!	#NUM!	no worms/dead?
daf-2	8	crt-1	3	D	2	0.5	0.5	0	0.333333	0.5	0.166667	0.75	-0.0555556
daf-2	8	Bli-3	3	D	3	b	b	b	#DIV/0!	#NUM!	#NUM!	#NUM!	#NUM!
daf-2	8	ttx-1	3	D	4	0	0	0	0	0	0	0	-0.222222
daf-2	8	sdf-9	3	D	5	0.5	0.5	0.5	0.5	0.5	0.166667	0.75	-0.0555556
daf-2	8	mltn-13	3	D	6	0.5	0.5	0.5	0.5	0.5	0.166667	0.75	-0.0555556
daf-2	8	pix-1	3	D	7	1	1	1.5	1.16667	1	0.333333	1.5	0.111111
daf-2	8	daf-6	3	D	8	0.5	0.5	0.5	0.5	0.5	0.166667	0.75	-0.0555556
daf-2	8	tli-1	3	D	9	1.5	1	0.5	1	1	0.333333	1.5	0.111111
daf-2	8	Y19D2B.1	3	D	10	0.5	1	0	0.5	0.5	0.166667	0.75	-0.0555556	larval
daf-2	8	pqm-1	3	D	11	0.5	1	0.5	0.666667	0.5	0.166667	0.75	-0.0555556
daf-2	8	tbx-34	3	D	12	0	0	0	0	0	0	0	-0.222222
daf-2	8	elt-7	3	E	1	0	0	0	0	0	0	0	-0.222222
daf-2	8	L4440	3	E	2	1	0.5	0.5	0.666667	0.5	0.166667	0.75	-0.0555556
daf-2	8	agmo-1	3	E	3	0.5	0	0.5	0.333333	0.5	0.166667	0.75	-0.0555556
daf-2	8	F13E9.10	3	E	4	0.5	0.5	0.5	0.5	0.5	0.166667	0.75	-0.0555556
daf-2	8	tpst-1	3	E	5	2	0	1	1	1	0.333333	1.5	0.111111	larval
daf-2	8	pat-10	3	E	6	1	2	2	1.66667	2	0.666667	3	0.444444	larval
daf-2	8	pat-2	3	E	7	1	1	0.5	0.833333	1	0.333333	1.5	0.111111
daf-2	8	unc-23	3	E	8	0.5	0.5	0.5	0.5	0.5	0.166667	0.75	-0.0555556
daf-2	8	unc-52	3	E	9	0.5	0.5	1.5	0.833333	0.5	0.166667	0.75	-0.0555556
daf-2	8	unc-112	3	E	10	1	2	1.5	1.5	1.5	0.5	2.25	0.277778
daf-2	8	T10H10.2	3	E	11	0.5	0.5	1.5	0.833333	0.5	0.166667	0.75	-0.0555556
daf-2	8	ogt-1	3	E	12	0.5	0.5	1	0.666667	0.5	0.166667	0.75	-0.0555556
daf-2	8	oga-1	3	F	1	0	0.5	0.5	0.333333	0.5	0.166667	0.75	-0.0555556
daf-2	8	egl-15	3	F	2	1	2.5	1	1.5	1	0.333333	1.5	0.111111	messy
daf-2	8	git-1	3	F	3	0.5	0.5	0.5	0.5	0.5	0.166667	0.75	-0.0555556
daf-2	8	hse-5	3	F	4	1.5	0.5	0.5	0.833333	0.5	0.166667	0.75	-0.0555556
daf-2	8	sqv-4	3	F	5	1.5	1.5	1	1.33333	1.5	0.5	2.25	0.277778
daf-2	8	ina-1	3	F	6	1	0.5	1	0.833333	1	0.333333	1.5	0.111111
daf-2	8	pat-4	3	F	7	1	1	1	1	1	0.333333	1.5	0.111111
daf-2	8	xbp-1	3	F	8	0	0	0.5	0.166667	0	0	0	-0.222222
daf-2	8	sqv-6	3	F	9	1	0.5	0.5	0.666667	0.5	0.166667	0.75	-0.0555556
daf-2	8	hst-6	3	F	10	1	0.5	0.5	0.666667	0.5	0.166667	0.75	-0.0555556
daf-2	8	tln-1	3	F	11	2	1	0.5	1.16667	1	0.333333	1.5	0.111111
daf-2	8	deb-1	3	F	12	0.5	1	1	0.833333	1	0.333333	1.5	0.111111
daf-2	8	pxl-1	3	G	1	1	1	0.5	0.833333	1	0.333333	1.5	0.111111
daf-2	8	sqv-7	3	G	2	0.5	1	0.5	0.666667	0.5	0.166667	0.75	-0.0555556
daf-2	8	unc-95	3	G	3	0.5	0.5	0.5	0.5	0.5	0.166667	0.75	-0.0555556
daf-2	8	hst-2	3	G	4	0.5	0.5	0.5	0.5	0.5	0.166667	0.75	-0.0555556
daf-2	8	sqv-5	3	G	5	0.5	0.5	0.5	0.5	0.5	0.166667	0.75	-0.0555556

## Sheet: ScreenValidation col120
Main screen hits validation with another transgene: Pcol-120::neonGreen; Pmyo-3::mCherry
