# Supplementary material for: Longevity interventions modulate mechanotransduction and extracellular matrix homeostasis in C. elegans
Source: Nat Commun. 2024 Jan 4;15:276. doi: 10.1038/s41467-023-44409-2 (PMC10766642; doi:10.1038/s41467-023-44409-2)
Supplement: Supplementary file 14 — Supplementary Data 11 [file 41467_2023_44409_MOESM14_ESM.xlsx]

## Sheet: LSD2147ctr vs daf-2 analysis
MaskName	SubFolder	Treatment	Area	Day	#pix in mask	#pix G>3	#pix R>3	#pix G>3 & R>3	Total G intensity	Total R intensity	MI	nMI	% All	corr All	ang All	% R&G>0	corr R&G>0	ang R&G>0	% R&G>3	corr R&G>3	ang R&G>3	% min/avg	% min/avg (relaxed)
LSD2147_daf-2_D1_W1_1_C003T001.png	/Users/orcun/Downloads/LSD2147/LSD2147 RNAi/daf-2/D1	daf-2	Head	1	994242	53036	164455	36730	534870	2040114	0.1134	0.0863	100	0.529	65.717	6.327	0.505	49.635	3.694	0.527	40.803	29.405	61.647
LSD2147_daf-2_D1_W2_1_C003T001.png	/Users/orcun/Downloads/LSD2147/LSD2147 RNAi/daf-2/D1	daf-2	Head	1	953523	58097	204105	41415	549471	2576234	0.1053	0.0696	100	0.45	71.644	7.732	0.428	54.74	4.343	0.475	43.566	25.418	65.081
LSD2147_daf-2_D1_W3_1_C003T001.png	/Users/orcun/Downloads/LSD2147/LSD2147 RNAi/daf-2/D1	daf-2	Head	1	987912	105063	240670	90443	1547568	3822542	0.2835	0.1494	100	0.675	52.863	12.496	0.648	36.128	9.155	0.657	32.777	46.614	69.539
LSD2147_daf-2_D1_W4_1_C003T001.png	/Users/orcun/Downloads/LSD2147/LSD2147 RNAi/daf-2/D1	daf-2	Head	1	952252	69048	229874	53517	796575	3290568	0.1574	0.0934	100	0.563	65.961	8.959	0.56	50.874	5.62	0.588	43.986	30.888	65.272
LSD2147_daf-2_D1_W5_1_C003T001.png	/Users/orcun/Downloads/LSD2147/LSD2147 RNAi/daf-2/D1	daf-2	Head	1	966451	44613	119915	28857	421184	1608478	0.0964	0.0818	100	0.496	67.756	5.345	0.454	51.52	2.986	0.492	39.567	27.752	70.825
LSD2147_daf-2_D1_W6_1_C003T001.png	/Users/orcun/Downloads/LSD2147/LSD2147 RNAi/daf-2/D1	daf-2	Head	1	950707	47922	108462	31954	640271	1575873	0.1387	0.1169	100	0.71	47.694	5.507	0.754	37.399	3.361	0.778	34.001	40.255	80.958
LSD2147_daf-2_D1_W7_1_C003T001.png	/Users/orcun/Downloads/LSD2147/LSD2147 RNAi/daf-2/D1	daf-2	Head	1	949724	56298	137991	40729	616900	1980153	0.1461	0.109	100	0.587	62.698	6.83	0.541	48.077	4.289	0.558	40.895	35.09	77.912
LSD2147_daf-2_D1_W8_1_C003T001.png	/Users/orcun/Downloads/LSD2147/LSD2147 RNAi/daf-2/D1	daf-2	Head	1	943338	74331	195004	58496	912275	2624413	0.1942	0.1206	100	0.628	57.109	9.4	0.607	43.192	6.201	0.626	38.391	39.694	77.253
LSD2147_daf-2_D1_W9_1_C003T001.png	/Users/orcun/Downloads/LSD2147/LSD2147 RNAi/daf-2/D1	daf-2	Head	1	991015	58633	133323	38649	575753	1756965	0.1245	0.0947	100	0.556	63.272	6.869	0.512	50.791	3.9	0.547	42.673	33.568	68.851
LSD2147_daf-2_D1_W10_1_C003T001.png	/Users/orcun/Downloads/LSD2147/LSD2147 RNAi/daf-2/D1	daf-2	Head	1	989247	69908	158385	53104	743954	2143999	0.1787	0.131	100	0.576	66.402	8.414	0.452	58.982	5.368	0.455	53.629	38.651	74.468
LSD2147_daf-2_D1_W11_1_C003T001.png	/Users/orcun/Downloads/LSD2147/LSD2147 RNAi/daf-2/D1	daf-2	Head	1	967132	36098	80990	21289	344495	1120011	0.0832	0.0863	100	0.477	68.123	3.988	0.358	58.059	2.201	0.322	44.712	28.718	79.42
LSD2147_daf-2_D1_W12_1_C003T001.png	/Users/orcun/Downloads/LSD2147/LSD2147 RNAi/daf-2/D1	daf-2	Head	1	961077	38718	71993	22542	425625	1074566	0.103	0.1112	100	0.595	59.02	4.027	0.556	44.704	2.345	0.569	35.615	36.417	81.631
LSD2147_daf-2_D1_W13_1_C003T001.png	/Users/orcun/Downloads/LSD2147/LSD2147 RNAi/daf-2/D1	daf-2	Head	1	1000881	78369	225679	58834	788847	3007515	0.1516	0.0901	100	0.534	70.082	9.82	0.43	64.637	5.878	0.426	59.499	31.804	61.211
LSD2147_daf-2_D1_W14_1_C003T001.png	/Users/orcun/Downloads/LSD2147/LSD2147 RNAi/daf-2/D1	daf-2	Head	1	974746	52109	127409	33471	548822	1744322	0.1183	0.0921	100	0.579	59.128	6.199	0.578	43.553	3.434	0.621	34.611	32.476	72.89
LSD2147_daf-2_D1_W15_1_C003T001.png	/Users/orcun/Downloads/LSD2147/LSD2147 RNAi/daf-2/D1	daf-2	Head	1	965227	59913	158145	43421	640723	2262825	0.146	0.1011	100	0.59	63.62	7.453	0.55	50.311	4.499	0.574	41.686	33.104	73.358
LSD2147_daf-2_D3_W1_1_C003T001.png	/Users/orcun/Downloads/LSD2147/LSD2147 RNAi/daf-2/D3	daf-2	Head	3	973552	48589	88513	33692	592080	1146026	0.1454	0.154	100	0.647	51.531	4.943	0.574	33.697	3.461	0.572	29.477	45.632	76.912
LSD2147_daf-2_D3_W2_1_C003T001.png	/Users/orcun/Downloads/LSD2147/LSD2147 RNAi/daf-2/D3	daf-2	Head	3	949759	45048	104496	29820	538405	1171519	0.1185	0.1218	100	0.559	44.513	4.885	0.599	24.565	3.14	0.632	21.944	37.677	78.323
LSD2147_daf-2_D3_W3_1_C003T001.png	/Users/orcun/Downloads/LSD2147/LSD2147 RNAi/daf-2/D3	daf-2	Head	3	995757	50785	101667	33548	567079	1278609	0.1324	0.1312	100	0.536	61.382	5.319	0.416	52.385	3.369	0.402	46.904	39.526	72.406
LSD2147_daf-2_D3_W4_1_C003T001.png	/Users/orcun/Downloads/LSD2147/LSD2147 RNAi/daf-2/D3	daf-2	Head	3	980722	47671	88916	31787	526684	1085023	0.1346	0.1432	100	0.567	55.196	5.133	0.463	38.831	3.241	0.454	32.524	41.603	75.283
LSD2147_daf-2_D3_W5_1_C003T001.png	/Users/orcun/Downloads/LSD2147/LSD2147 RNAi/daf-2/D3	daf-2	Head	3	983428	59177	145308	42323	607244	1603888	0.1402	0.1194	100	0.52	62.98	6.76	0.421	47.886	4.304	0.43	43.061	37.045	71.094
LSD2147_daf-2_D3_W6_1_C003T001.png	/Users/orcun/Downloads/LSD2147/LSD2147 RNAi/daf-2/D3	daf-2	Head	3	934285	100946	220466	80782	1686916	2745192	0.2757	0.1523	100	0.69	34.809	12.436	0.692	25.132	8.646	0.702	23.239	49.487	76.222
LSD2147_daf-2_D3_W7_1_C003T001.png	/Users/orcun/Downloads/LSD2147/LSD2147 RNAi/daf-2/D3	daf-2	Head	3	988503	89711	154338	70224	2512542	2852081	0.2981	0.186	100	0.787	30.011	9.702	0.776	24.767	7.104	0.779	23.652	54.029	71.958
LSD2147_daf-2_D3_W8_1_C003T001.png	/Users/orcun/Downloads/LSD2147/LSD2147 RNAi/daf-2/D3	daf-2	Head	3	980813	52326	259066	42545	510996	2679005	0.1181	0.0867	100	0.455	74.417	6.711	0.35	62.176	4.338	0.367	54.172	25.074	57.593
LSD2147_daf-2_D3_W9_1_C003T001.png	/Users/orcun/Downloads/LSD2147/LSD2147 RNAi/daf-2/D3	daf-2	Head	3	975414	47673	214418	35851	449371	2556260	0.1034	0.0792	100	0.421	79.117	6.015	0.253	80.493	3.675	0.228	80.974	22.793	64.529
LSD2147_daf-2_D3_W10_1_C003T001.png	/Users/orcun/Downloads/LSD2147/LSD2147 RNAi/daf-2/D3	daf-2	Head	3	924468	39196	169244	26196	356637	1715928	0.0754	0.0643	100	0.407	72.221	5.005	0.368	48.804	2.834	0.398	36.233	22.619	70.71
LSD2147_daf-2_D3_W11_1_C003T001.png	/Users/orcun/Downloads/LSD2147/LSD2147 RNAi/daf-2/D3	daf-2	Head	3	954414	41804	174937	28577	401055	1801789	0.0861	0.0722	100	0.453	71.309	5.197	0.397	64.404	2.994	0.405	61.739	24.615	68.767
LSD2147_daf-2_D3_W12_1_C003T001.png	/Users/orcun/Downloads/LSD2147/LSD2147 RNAi/daf-2/D3	daf-2	Head	3	923435	35962	152401	23759	349856	1617428	0.0764	0.0695	100	0.449	69.095	4.522	0.524	44.483	2.573	0.582	38.025	23.443	73.42
LSD2147_daf-2_D3_W13_1_C003T001.png	/Users/orcun/Downloads/LSD2147/LSD2147 RNAi/daf-2/D3	daf-2	Head	3	993813	77592	300243	63860	761195	3286901	0.1505	0.0895	100	0.464	75.981	10.062	0.316	79.395	6.426	0.299	80.581	29.362	58.386
LSD2147_daf-2_D3_W14_1_C003T001.png	/Users/orcun/Downloads/LSD2147/LSD2147 RNAi/daf-2/D3	daf-2	Head	3	967128	50460	216127	39569	550555	2394957	0.122	0.0927	100	0.484	66.781	6.381	0.474	43.304	4.091	0.514	36.419	27.812	66.93
LSD2147_daf-2_D3_W15_1_C003T001.png	/Users/orcun/Downloads/LSD2147/LSD2147 RNAi/daf-2/D3	daf-2	Head	3	962274	85001	324732	73784	839375	6493531	0.1649	0.0865	100	0.41	83.559	11.424	0.192	85.399	7.668	0.164	85.635	19.476	46.951
LSD2147_daf-2_D8_W1_1_C003T001.png	/Users/orcun/Downloads/LSD2147/LSD2147 RNAi/daf-2/D8	daf-2	Head	8	928643	63633	150574	36299	898461	2089559	0.0825	0.0588	100	0.483	42.676	6.072	0.537	27.334	3.909	0.577	23.359	29.461	68.681
LSD2147_daf-2_D8_W2_1_C003T001.png	/Users/orcun/Downloads/LSD2147/LSD2147 RNAi/daf-2/D8	daf-2	Head	8	964235	67028	184474	37769	972682	2207236	0.0812	0.0555	100	0.487	36.106	6.244	0.541	24.159	3.917	0.569	20.027	28.569	66.549
LSD2147_daf-2_D8_W3_1_C003T001.png	/Users/orcun/Downloads/LSD2147/LSD2147 RNAi/daf-2/D8	daf-2	Head	8	996195	121264	461694	93198	1686690	5716113	0.0841	0.0376	100	0.323	66.971	12.815	0.317	44.687	9.355	0.318	39.127	27.367	51.348
LSD2147_daf-2_D8_W4_1_C003T001.png	/Users/orcun/Downloads/LSD2147/LSD2147 RNAi/daf-2/D8	daf-2	Head	8	974970	124727	336183	93389	1704237	4427630	0.121	0.0565	100	0.404	60.973	12.972	0.251	55.294	9.579	0.225	49.985	34.038	60.825
LSD2147_daf-2_D8_W5_1_C003T001.png	/Users/orcun/Downloads/LSD2147/LSD2147 RNAi/daf-2/D8	daf-2	Head	8	973712	183034	425112	154040	3235206	9190517	0.2463	0.0877	100	0.523	71.258	19.573	0.345	76.023	15.82	0.316	76.458	38.262	58.048
LSD2147_daf-2_D8_W6_1_C003T001.png	/Users/orcun/Downloads/LSD2147/LSD2147 RNAi/daf-2/D8	daf-2	Head	8	941936	90069	401907	64062	1152966	3989319	0.0589	0.0308	100	0.368	49.462	9.99	0.43	31.365	6.801	0.467	29.299	23.907	62.55
LSD2147_daf-2_D8_W7_1_C003T001.png	/Users/orcun/Downloads/LSD2147/LSD2147 RNAi/daf-2/D8	daf-2	Head	8	964402	137421	434631	109877	1914927	5031679	0.1153	0.0495	100	0.38	60.471	14.965	0.28	60.176	11.393	0.275	60.013	33.003	63.232
LSD2147_daf-2_D8_W8_1_C003T001.png	/Users/orcun/Downloads/LSD2147/LSD2147 RNAi/daf-2/D8	daf-2	Head	8	932064	138192	426994	114746	2057797	5772026	0.1588	0.0652	100	0.462	59.499	15.466	0.308	49.004	12.311	0.293	42.64	36.164	64.754
LSD2147_daf-2_D8_W9_1_C003T001.png	/Users/orcun/Downloads/LSD2147/LSD2147 RNAi/daf-2/D8	daf-2	Head	8	918784	80968	265745	59936	1373112	3237297	0.1334	0.0764	100	0.53	33.583	8.576	0.604	19.353	6.523	0.645	17.36	33.665	66.683
LSD2147_daf-2_D8_W10_1_C003T001.png	/Users/orcun/Downloads/LSD2147/LSD2147 RNAi/daf-2/D8	daf-2	Head	8	996686	103949	388291	78590	1625740	4412796	0.1222	0.0608	100	0.441	45.677	10.663	0.388	27.278	7.885	0.379	22.421	31.013	57.008
LSD2147_daf-2_D8_W11_W12_1_C003T001.png	/Users/orcun/Downloads/LSD2147/LSD2147 RNAi/daf-2/D8	daf-2	Head	8	859433	111827	317475	89181	2128257	4241739	0.1764	0.0794	100	0.581	28.225	13.231	0.675	19.51	10.377	0.704	18.295	38.05	67.292
LSD2147_daf-2_D8_W13_1_C003T001.png	/Users/orcun/Downloads/LSD2147/LSD2147 RNAi/daf-2/D8	daf-2	Head	8	942247	73571	328624	49497	1011098	3132618	0.0732	0.0433	100	0.383	39.401	7.757	0.377	20.562	5.253	0.38	16.423	24.555	64.143
LSD2147_daf-2_D8_W14_1_C003T001.png	/Users/orcun/Downloads/LSD2147/LSD2147 RNAi/daf-2/D8	daf-2	Head	8	913368	120554	395357	92345	1629799	4884368	0.1029	0.0451	100	0.381	57.661	13.808	0.289	37.28	10.11	0.289	28.404	31.084	59.699
LSD2147_L4440_D1_W1_1_C003T001.png	/Users/orcun/Downloads/LSD2147/LSD2147 RNAi/L4440/D1	L4440	Head	1	997065	59331	158696	44403	622804	2157593	0.1408	0.1087	100	0.553	63.481	7.023	0.605	40.742	4.453	0.672	36.301	33.134	63.039
LSD2147_L4440_D1_W2_1_C003T001.png	/Users/orcun/Downloads/LSD2147/LSD2147 RNAi/L4440/D1	L4440	Head	1	994567	58603	155112	43793	593823	1978121	0.145	0.1156	100	0.553	67.744	6.875	0.472	54.762	4.403	0.497	48.072	34.421	70.493
LSD2147_L4440_D1_W3_1_C003T001.png	/Users/orcun/Downloads/LSD2147/LSD2147 RNAi/L4440/D1	L4440	Head	1	981223	47884	117305	32439	508015	1612457	0.118	0.1026	100	0.581	60.619	5.467	0.623	42.178	3.306	0.675	36.837	33.366	71.154
LSD2147_L4440_D1_W4_1_C003T001.png	/Users/orcun/Downloads/LSD2147/LSD2147 RNAi/L4440/D1	L4440	Head	1	977346	44979	104185	30274	472693	1298192	0.1206	0.1176	100	0.59	59.924	5.015	0.574	42.214	3.098	0.609	36.041	36.569	74.585
LSD2147_L4440_D1_W5_1_C003T001.png	/Users/orcun/Downloads/LSD2147/LSD2147 RNAi/L4440/D1	L4440	Head	1	961890	47412	113049	33444	578220	1571715	0.1364	0.1199	100	0.66	52.768	5.405	0.712	37.993	3.477	0.747	34.981	38.294	78.9
LSD2147_L4440_D1_W6_1_C003T001.png	/Users/orcun/Downloads/LSD2147/LSD2147 RNAi/L4440/D1	L4440	Head	1	954671	58873	126538	43529	895253	1885237	0.1901	0.1428	100	0.766	44.558	6.812	0.79	35.981	4.56	0.801	33.627	46.999	80.118
LSD2147_L4440_D1_W7_1_C003T001.png	/Users/orcun/Downloads/LSD2147/LSD2147 RNAi/L4440/D1	L4440	Head	1	962196	191644	409078	173525	5753910	8432244	0.5549	0.1791	100	0.861	37.531	23.485	0.852	32.733	18.034	0.848	31.339	62.602	76.737
LSD2147_L4440_D1_W8_1_C003T001.png	/Users/orcun/Downloads/LSD2147/LSD2147 RNAi/L4440/D1	L4440	Head	1	946859	108337	212275	89010	2465249	3904428	0.3616	0.1752	100	0.856	40.181	13.15	0.855	35.38	9.401	0.856	33.863	59.023	82.268
LSD2147_L4440_D1_W9_1_C003T001.png	/Users/orcun/Downloads/LSD2147/LSD2147 RNAi/L4440/D1	L4440	Head	1	937522	78223	262709	61183	859532	3456877	0.1583	0.0863	100	0.571	61.304	10.895	0.635	44.098	6.526	0.689	39.329	31.122	62.105
LSD2147_L4440_D1_W10_1_C003T001.png	/Users/orcun/Downloads/LSD2147/LSD2147 RNAi/L4440/D1	L4440	Head	1	920588	29419	61963	16799	300781	752153	0.0826	0.1105	100	0.51	62.304	3.307	0.472	47.072	1.825	0.483	39.9	33.283	82.128
LSD2147_L4440_D1_W11_1_C003T001.png	/Users/orcun/Downloads/LSD2147/LSD2147 RNAi/L4440/D1	L4440	Head	1	873737	37958	61759	26979	492900	965446	0.1493	0.1706	100	0.663	52.159	4.434	0.633	35.713	3.088	0.651	32.379	47.224	85.812
LSD2147_L4440_D1_W12_1_C003T001.png	/Users/orcun/Downloads/LSD2147/LSD2147 RNAi/L4440/D1	L4440	Head	1	949792	64192	159667	47432	736395	2373104	0.1597	0.1118	100	0.548	66.343	8	0.513	53.827	4.994	0.537	47.701	35.319	75.514
LSD2147_L4440_D1_W13_1_C003T001.png	/Users/orcun/Downloads/LSD2147/LSD2147 RNAi/L4440/D1	L4440	Head	1	959315	55338	141591	37643	613854	1723920	0.1324	0.1041	100	0.588	55.719	6.774	0.621	39.263	3.924	0.662	34.562	35.65	78.444
LSD2147_L4440_D1_W14_1_C003T001.png	/Users/orcun/Downloads/LSD2147/LSD2147 RNAi/L4440/D1	L4440	Head	1	939641	51819	131596	34696	532410	1818897	0.1178	0.0914	100	0.531	66.58	6.417	0.494	51.31	3.692	0.519	41.8	31.4	76.114
LSD2147_L4440_D1_W15_1_C003T001.png	/Users/orcun/Downloads/LSD2147/LSD2147 RNAi/L4440/D1	L4440	Head	1	978663	53914	111077	36923	674253	1659780	0.1534	0.1262	100	0.697	53.185	6.036	0.694	42.43	3.773	0.712	38.009	41.684	80.435
LSD2147_L4440_D3_W1_1_C003T001.png	/Users/orcun/Downloads/LSD2147/LSD2147 RNAi/L4440/D3	L4440	Head	3	984027	32275	51644	14574	304183	527494	0.0728	0.0998	100	0.476	40.565	3.335	0.439	22.303	1.481	0.447	16.833	32.661	71.5
LSD2147_L4440_D3_W2_1_C003T001.png	/Users/orcun/Downloads/LSD2147/LSD2147 RNAi/L4440/D3	L4440	Head	3	951896	35765	65742	20331	370932	634400	0.105	0.1363	100	0.552	37.643	4.146	0.566	21.618	2.136	0.618	18.482	38.288	74.223
LSD2147_L4440_D3_W3_1_C003T001.png	/Users/orcun/Downloads/LSD2147/LSD2147 RNAi/L4440/D3	L4440	Head	3	978675	33510	68648	19197	333158	687902	0.092	0.1257	100	0.512	53.031	3.648	0.481	31.966	1.962	0.514	26.419	36.021	73.376
LSD2147_L4440_D3_W4_1_C003T001.png	/Users/orcun/Downloads/LSD2147/LSD2147 RNAi/L4440/D3	L4440	Head	3	927853	50956	134708	35302	528549	1159045	0.1359	0.1262	100	0.543	48.111	6.461	0.549	27.104	3.805	0.596	24.797	38.399	74.14
LSD2147_L4440_D3_W5_1_C003T001.png	/Users/orcun/Downloads/LSD2147/LSD2147 RNAi/L4440/D3	L4440	Head	3	972882	50749	129561	36810	495768	1737338	0.1345	0.1277	100	0.463	78.765	6.016	0.266	83.27	3.784	0.242	84.021	30.845	65.499
LSD2147_L4440_D3_W6_1_C003T001.png	/Users/orcun/Downloads/LSD2147/LSD2147 RNAi/L4440/D3	L4440	Head	3	1008353	38363	91467	23264	361694	1169918	0.084	0.0956	100	0.403	75.243	3.984	0.268	72.938	2.307	0.268	68.69	28.194	60.201
LSD2147_L4440_D3_W7_1_C003T001.png	/Users/orcun/Downloads/LSD2147/LSD2147 RNAi/L4440/D3	L4440	Head	3	932943	52648	122869	35175	588312	1143067	0.1403	0.1276	100	0.612	40.406	6.264	0.674	25.61	3.77	0.722	23.701	40.748	74.825
LSD2147_L4440_D3_W8_1_C003T001.png	/Users/orcun/Downloads/LSD2147/LSD2147 RNAi/L4440/D3	L4440	Head	3	950480	40216	91593	26675	439629	889590	0.1191	0.1388	100	0.595	46.693	4.545	0.611	30.095	2.806	0.642	27.933	40.185	75.327
LSD2147_L4440_D3_W9_1_C003T001.png	/Users/orcun/Downloads/LSD2147/LSD2147 RNAi/L4440/D3	L4440	Head	3	915753	104816	182144	54632	1098833	2106153	0.1316	0.0705	100	0.567	47.47	13.156	0.607	39.363	5.966	0.644	34.693	38.57	74.403
LSD2147_L4440_D3_W10_1_C003T001.png	/Users/orcun/Downloads/LSD2147/LSD2147 RNAi/L4440/D3	L4440	Head	3	1006372	45377	193592	31870	416236	1939047	0.0823	0.0687	100	0.377	74.8	5.681	0.293	50.937	3.167	0.299	37.185	23.727	56.788
LSD2147_L4440_D3_W11_1_C003T001.png	/Users/orcun/Downloads/LSD2147/LSD2147 RNAi/L4440/D3	L4440	Head	3	1017727	43554	211786	31466	421945	2320079	0.0837	0.0694	100	0.4	76.564	5.262	0.319	57.45	3.092	0.312	41.725	21.942	51.123
LSD2147_L4440_D3_W12_1_C003T001.png	/Users/orcun/Downloads/LSD2147/LSD2147 RNAi/L4440/D3	L4440	Head	3	1012342	45081	224773	32666	445472	2394247	0.0852	0.068	100	0.425	73.501	5.495	0.423	49.384	3.227	0.454	39.15	22.372	56.996
LSD2147_L4440_D3_W13_1_C003T001.png	/Users/orcun/Downloads/LSD2147/LSD2147 RNAi/L4440/D3	L4440	Head	3	967208	117528	542497	103601	1042052	6007104	0.1078	0.0472	100	0.332	80.874	17.491	0.276	81.475	10.711	0.309	81.687	24.36	50.478
LSD2147_L4440_D3_W14_1_C003T001.png	/Users/orcun/Downloads/LSD2147/LSD2147 RNAi/L4440/D3	L4440	Head	3	987911	80569	319424	61340	750698	3293344	0.1077	0.0628	100	0.366	75.493	10.779	0.322	64.063	6.209	0.363	57.206	26.566	60.266
LSD2147_L4440_D3_W15_1_C003T001.png	/Users/orcun/Downloads/LSD2147/LSD2147 RNAi/L4440/D3	L4440	Head	3	970635	56603	190467	42725	562663	2219317	0.1249	0.0911	100	0.475	68.041	7.302	0.436	41.954	4.402	0.492	33.063	29.274	66.784
LSD2147_L4440_D8_W1_1_C003T001.png	/Users/orcun/Downloads/LSD2147/LSD2147 RNAi/L4440/D8	L4440	Head	8	975317	62488	144066	40828	882666	1625606	0.1047	0.0909	100	0.44	48.376	5.541	0.301	31.546	4.186	0.283	28.173	34.464	63.442
LSD2147_L4440_D8_W2_1_C003T001.png	/Users/orcun/Downloads/LSD2147/LSD2147 RNAi/L4440/D8	L4440	Head	8	963345	71267	135333	48979	1277616	1903367	0.1496	0.1213	100	0.573	33.174	6.512	0.588	21.079	5.084	0.605	19.531	41.168	65.226
LSD2147_L4440_D8_W3_1_C003T001.png	/Users/orcun/Downloads/LSD2147/LSD2147 RNAi/L4440/D8	L4440	Head	8	952171	60111	129909	38309	903425	1339322	0.1146	0.1037	100	0.556	31.856	5.543	0.578	21.589	4.023	0.602	20.141	37.063	66.506
LSD2147_L4440_D8_W4_1_C003T001.png	/Users/orcun/Downloads/LSD2147/LSD2147 RNAi/L4440/D8	L4440	Head	8	961895	76062	156629	51491	1102196	1746056	0.1253	0.0956	100	0.453	37.725	7.128	0.324	16.631	5.353	0.322	13.999	36.925	65.232
LSD2147_L4440_D8_W5_1_C003T001.png	/Users/orcun/Downloads/LSD2147/LSD2147 RNAi/L4440/D8	L4440	Head	8	927997	84790	175745	63369	1552633	2939520	0.1732	0.1133	100	0.455	53.535	8.465	0.323	39.41	6.829	0.308	35.799	38.764	67.471
LSD2147_L4440_D8_W6_1_C003T001.png	/Users/orcun/Downloads/LSD2147/LSD2147 RNAi/L4440/D8	L4440	Head	8	945718	75137	144115	45277	1239055	1749559	0.128	0.0908	100	0.611	26.831	7.057	0.662	19.951	4.788	0.697	18.058	37.655	68.272
LSD2147_L4440_D8_W7_1_C003T001.png	/Users/orcun/Downloads/LSD2147/LSD2147 RNAi/L4440/D8	L4440	Head	8	931898	68431	130084	47010	1094983	1545364	0.144	0.1166	100	0.555	31.001	6.566	0.507	16.458	5.045	0.528	14.444	41.076	68.294
LSD2147_L4440_D8_W8_1_C003T001.png	/Users/orcun/Downloads/LSD2147/LSD2147 RNAi/L4440/D8	L4440	Head	8	960864	65945	139732	44798	1034775	1744571	0.1272	0.106	100	0.522	39.415	6.037	0.468	23.531	4.662	0.473	21.387	38.347	66.399
LSD2147_L4440_D8_W9_1_C003T001.png	/Users/orcun/Downloads/LSD2147/LSD2147 RNAi/L4440/D8	L4440	Head	8	960184	82885	166419	50825	1265209	1977364	0.1249	0.083	100	0.532	30.928	7.949	0.53	20.924	5.293	0.55	18.119	36.457	67.614
LSD2147_L4440_D8_W10_1_C003T001.png	/Users/orcun/Downloads/LSD2147/LSD2147 RNAi/L4440/D8	L4440	Head	8	945528	98883	225756	67967	1464984	2523560	0.1321	0.0761	100	0.536	33.737	9.913	0.564	24.52	7.188	0.588	23.173	36.917	69.125
LSD2147_L4440_D8_W11_1_C003T001.png	/Users/orcun/Downloads/LSD2147/LSD2147 RNAi/L4440/D8	L4440	Head	8	1018059	74549	162893	43069	1195310	1910957	0.1052	0.0746	100	0.582	26.28	6.517	0.663	19.862	4.231	0.7	17.758	33.46	60.518
LSD2147_L4440_D8_W12_1_C003T001.png	/Users/orcun/Downloads/LSD2147/LSD2147 RNAi/L4440/D8	L4440	Head	8	960983	72827	127523	44004	1106600	1564059	0.121	0.093	100	0.525	33.129	6.622	0.468	21.82	4.579	0.464	18.418	37.665	68.353
LSD2147_L4440_D8_W13_1_C003T001.png	/Users/orcun/Downloads/LSD2147/LSD2147 RNAi/L4440/D8	L4440	Head	8	999107	131410	385047	109638	2008451	7278583	0.1863	0.0807	100	0.485	72.735	13.608	0.282	74.644	10.974	0.26	73.647	33.136	53.099
LSD2147_L4440_D8_W14_1_C003T001.png	/Users/orcun/Downloads/LSD2147/LSD2147 RNAi/L4440/D8	L4440	Head	8	984568	70736	161384	43378	1065717	1962571	0.1036	0.0744	100	0.479	36.843	6.448	0.433	23.187	4.406	0.429	19.285	32.923	64.132
LSD2147_daf-2_D1_W1_2_C003T001.png	/Users/orcun/Downloads/LSD2147/LSD2147 RNAi/daf-2/D1	daf-2	Middle	1	1020827	77412	263964	60600	692187	3196566	0.1323	0.084	100	0.396	81.558	9.683	0.265	84.057	5.936	0.287	83.808	27	43.668
LSD2147_daf-2_D1_W2_2_C003T001.png	/Users/orcun/Downloads/LSD2147/LSD2147 RNAi/daf-2/D1	daf-2	Middle	1	995564	128450	356938	107264	1249558	4482198	0.1813	0.0829	100	0.398	77.975	16.792	0.264	81.294	10.774	0.274	81.489	33.452	55.896
LSD2147_daf-2_D1_W3_2_C003T001.png	/Users/orcun/Downloads/LSD2147/LSD2147 RNAi/daf-2/D1	daf-2	Middle	1	1005828	105224	358805	88211	1071114	4462623	0.1629	0.0803	100	0.437	75.632	13.745	0.38	72.434	8.77	0.401	70.55	30.749	50.429
LSD2147_daf-2_D1_W4_2_C003T001.png	/Users/orcun/Downloads/LSD2147/LSD2147 RNAi/daf-2/D1	daf-2	Middle	1	925029	108909	399847	89941	1100535	4667785	0.142	0.0628	100	0.456	68.442	15.741	0.432	55.59	9.723	0.461	50.22	30	66.363
LSD2147_daf-2_D1_W5_2_C003T001.png	/Users/orcun/Downloads/LSD2147/LSD2147 RNAi/daf-2/D1	daf-2	Middle	1	980771	92788	263589	75762	997384	3479734	0.1842	0.0999	100	0.54	66.072	11.994	0.502	55.476	7.725	0.525	52.047	34.642	64.454
LSD2147_daf-2_D1_W6_2_C003T001.png	/Users/orcun/Downloads/LSD2147/LSD2147 RNAi/daf-2/D1	daf-2	Middle	1	902647	81437	260411	62226	797351	2890784	0.1361	0.075	100	0.426	68.887	11.823	0.392	56.729	6.894	0.417	52.562	30.723	74.066
LSD2147_daf-2_D1_W7_2_C003T001.png	/Users/orcun/Downloads/LSD2147/LSD2147 RNAi/daf-2/D1	daf-2	Middle	1	979173	93318	303868	76946	899807	4121942	0.1536	0.0818	100	0.439	78.7	12.3	0.358	78.632	7.858	0.381	77.761	28.522	51.861
LSD2147_daf-2_D1_W8_2_C003T001.png	/Users/orcun/Downloads/LSD2147/LSD2147 RNAi/daf-2/D1	daf-2	Middle	1	977750	103379	296632	81693	1055100	3575483	0.174	0.0898	100	0.481	72.182	13.533	0.418	71.574	8.355	0.435	70.744	34.213	63.067
LSD2147_daf-2_D1_W9_2_C003T001.png	/Users/orcun/Downloads/LSD2147/LSD2147 RNAi/daf-2/D1	daf-2	Middle	1	1022075	84198	239677	66037	809572	4030154	0.1589	0.0938	100	0.471	80.808	10.405	0.392	81.29	6.461	0.415	80.652	26.775	43.279
LSD2147_daf-2_D1_W10_2_C003T001.png	/Users/orcun/Downloads/LSD2147/LSD2147 RNAi/daf-2/D1	daf-2	Middle	1	1019197	102115	307067	79458	952779	3755211	0.1566	0.084	100	0.366	81.741	13.213	0.266	83.642	7.796	0.284	83.314	29.934	49.042
LSD2147_daf-2_D1_W11_2_C003T001.png	/Users/orcun/Downloads/LSD2147/LSD2147 RNAi/daf-2/D1	daf-2	Middle	1	974008	64429	190211	48303	676515	2527852	0.1372	0.091	100	0.531	65.654	8.113	0.541	46.797	4.959	0.58	40.999	31.337	65.343
LSD2147_daf-2_D1_W12_2_C003T001.png	/Users/orcun/Downloads/LSD2147/LSD2147 RNAi/daf-2/D1	daf-2	Middle	1	923516	59141	188740	40835	596349	2345752	0.1103	0.0751	100	0.453	73.003	7.778	0.479	62.175	4.422	0.505	57.982	28.216	74.305
LSD2147_daf-2_D1_W13_2_C003T001.png	/Users/orcun/Downloads/LSD2147/LSD2147 RNAi/daf-2/D1	daf-2	Middle	1	1011616	100579	302868	83804	1048193	4341275	0.1828	0.0955	100	0.521	73.177	12.751	0.476	67.598	8.284	0.499	65.473	31.842	50.661
LSD2147_daf-2_D1_W14_2_C003T001.png	/Users/orcun/Downloads/LSD2147/LSD2147 RNAi/daf-2/D1	daf-2	Middle	1	1004952	100626	297678	80956	955776	3966659	0.1602	0.085	100	0.379	80.321	13.061	0.258	81.518	8.056	0.276	80.739	29.739	49.627
LSD2147_daf-2_D1_W15_2_C003T001.png	/Users/orcun/Downloads/LSD2147/LSD2147 RNAi/daf-2/D1	daf-2	Middle	1	977030	121432	355783	103771	1284724	5462121	0.1994	0.0893	100	0.44	78.324	16.33	0.381	76.669	10.621	0.402	75.242	31.375	54.48
LSD2147_daf-2_D3_W1_2_C003T001.png	/Users/orcun/Downloads/LSD2147/LSD2147 RNAi/daf-2/D3	daf-2	Middle	3	985433	174922	415875	160266	1812118	8882112	0.2934	0.1121	100	0.49	79.486	22.435	0.198	82.8	16.264	0.174	82.814	30.263	46.745
LSD2147_daf-2_D3_W2_2_C003T001.png	/Users/orcun/Downloads/LSD2147/LSD2147 RNAi/daf-2/D3	daf-2	Middle	3	904940	66604	185975	52629	703380	2247477	0.1536	0.104	100	0.449	67.789	8.891	0.336	46.108	5.816	0.339	39.363	33.631	71.195
LSD2147_daf-2_D3_W3_2_C003T001.png	/Users/orcun/Downloads/LSD2147/LSD2147 RNAi/daf-2/D3	daf-2	Middle	3	1002993	102065	315045	79682	976753	4106463	0.1545	0.0832	100	0.273	85.129	13.083	0.201	85.474	7.944	0.216	84.784	28.494	47.522
LSD2147_daf-2_D3_W4_2_C003T001.png	/Users/orcun/Downloads/LSD2147/LSD2147 RNAi/daf-2/D3	daf-2	Middle	3	1007821	106724	292649	73174	1033926	3015356	0.1447	0.0777	100	0.37	77.487	13.652	0.33	77.629	7.261	0.364	76.019	33.384	58.535
LSD2147_daf-2_D3_W5_2_C003T001.png	/Users/orcun/Downloads/LSD2147/LSD2147 RNAi/daf-2/D3	daf-2	Middle	3	986796	92510	261354	70206	928568	3684421	0.1658	0.0946	100	0.434	80.426	11.97	0.351	82.154	7.115	0.345	82.604	29.541	51.985
LSD2147_daf-2_D3_W6_2_C003T001.png	/Users/orcun/Downloads/LSD2147/LSD2147 RNAi/daf-2/D3	daf-2	Middle	3	880334	99171	286095	76686	1288364	3550785	0.1836	0.0898	100	0.52	58.806	13.928	0.5	50.047	8.711	0.51	46.117	37.152	70.804
LSD2147_daf-2_D3_W7_2_C003T001.png	/Users/orcun/Downloads/LSD2147/LSD2147 RNAi/daf-2/D3	daf-2	Middle	3	1014194	165091	369960	130515	2171130	4871223	0.2518	0.1028	100	0.471	62.232	19.903	0.425	52.632	12.869	0.417	46.953	43.68	59.206
LSD2147_daf-2_D3_W8_2_C003T001.png	/Users/orcun/Downloads/LSD2147/LSD2147 RNAi/daf-2/D3	daf-2	Middle	3	991962	105321	403064	92786	1049870	5769423	0.1649	0.0784	100	0.322	84.301	14.023	0.222	85.22	9.354	0.228	85.039	25.518	46.997
LSD2147_daf-2_D3_W9_2_C003T001.png	/Users/orcun/Downloads/LSD2147/LSD2147 RNAi/daf-2/D3	daf-2	Middle	3	1004756	127518	431465	107163	1164087	5555930	0.1375	0.061	100	0.281	83.995	16.994	0.129	86.912	10.666	0.14	86.856	26.489	42.8
LSD2147_daf-2_D3_W10_2_C003T001.png	/Users/orcun/Downloads/LSD2147/LSD2147 RNAi/daf-2/D3	daf-2	Middle	3	1025726	98533	398964	81641	932613	5435561	0.1215	0.0602	100	0.351	82.18	12.844	0.274	81.413	7.959	0.308	79.829	23.234	36.831
LSD2147_daf-2_D3_W11_2_C003T001.png	/Users/orcun/Downloads/LSD2147/LSD2147 RNAi/daf-2/D3	daf-2	Middle	3	1019192	121120	455948	105467	1155396	6382308	0.1524	0.0673	100	0.433	81.754	15.845	0.366	83.029	10.348	0.393	83.039	25.461	36.759
LSD2147_daf-2_D3_W12_2_C003T001.png	/Users/orcun/Downloads/LSD2147/LSD2147 RNAi/daf-2/D3	daf-2	Middle	3	920967	80378	315354	67031	813961	4426344	0.1503	0.0791	100	0.465	78.748	11.21	0.344	80.2	7.278	0.33	80.757	25.111	55.453
LSD2147_daf-2_D3_W13_2_C003T001.png	/Users/orcun/Downloads/LSD2147/LSD2147 RNAi/daf-2/D3	daf-2	Middle	3	999354	108557	308216	82977	1006341	4250041	0.1677	0.0887	100	0.315	85.529	14.195	0.248	86.759	8.303	0.277	86.798	27.107	45.753
LSD2147_daf-2_D3_W15_2_C003T001.png	/Users/orcun/Downloads/LSD2147/LSD2147 RNAi/daf-2/D3	daf-2	Middle	3	1010297	117209	498769	98084	1062653	9906172	0.0895	0.0369	100	0.215	87.427	15.755	0.047	89.206	9.708	0.017	89.693	15.677	27.242
LSD2147_daf-2_D8_W1_2_C003T001.png	/Users/orcun/Downloads/LSD2147/LSD2147 RNAi/daf-2/D8	daf-2	Middle	8	930798	102964	324402	77451	1605788	4119640	0.1192	0.0588	100	0.479	42.416	11.196	0.544	26.756	8.321	0.572	24.701	32.2	65.679
LSD2147_daf-2_D8_W2_2_C003T001.png	/Users/orcun/Downloads/LSD2147/LSD2147 RNAi/daf-2/D8	daf-2	Middle	8	948782	143457	482612	117630	1992978	6661412	0.1176	0.0466	100	0.373	69.463	16.148	0.258	65.892	12.398	0.251	62.535	31.226	55.453
LSD2147_daf-2_D8_W3_2_C003T001.png	/Users/orcun/Downloads/LSD2147/LSD2147 RNAi/daf-2/D8	daf-2	Middle	8	1017006	224637	621771	204560	3573955	11905587	0.2083	0.0654	100	0.466	72.704	23.769	0.344	74.523	20.114	0.342	74.198	36.701	49.16
LSD2147_daf-2_D8_W4_2_C003T001.png	/Users/orcun/Downloads/LSD2147/LSD2147 RNAi/daf-2/D8	daf-2	Middle	8	961953	129748	423050	105007	1806176	5316258	0.1215	0.0533	100	0.392	68.885	14	0.345	67.472	10.916	0.354	66.943	32.465	59.752
LSD2147_daf-2_D8_W5_2_C003T001.png	/Users/orcun/Downloads/LSD2147/LSD2147 RNAi/daf-2/D8	daf-2	Middle	8	978559	360682	736018	344371	7093941	27200611	0.3671	0.0841	100	0.604	76.133	39.259	0.425	79.606	35.192	0.411	79.83	37.705	45.219
LSD2147_daf-2_D8_W6_2_C003T001.png	/Users/orcun/Downloads/LSD2147/LSD2147 RNAi/daf-2/D8	daf-2	Middle	8	875347	233083	616682	219423	4045542	13709636	0.2635	0.0746	100	0.572	73.044	28.84	0.427	77.053	25.067	0.418	77.306	38.007	56.5
LSD2147_daf-2_D8_W7_2_C003T001.png	/Users/orcun/Downloads/LSD2147/LSD2147 RNAi/daf-2/D8	daf-2	Middle	8	967630	185071	552936	167940	3208416	9434593	0.2267	0.078	100	0.655	68.47	20.441	0.644	70.34	17.356	0.649	70.593	39.581	57.686
LSD2147_daf-2_D8_W8_2_C003T001.png	/Users/orcun/Downloads/LSD2147/LSD2147 RNAi/daf-2/D8	daf-2	Middle	8	970863	272553	713827	255942	6575722	16040979	0.2722	0.0724	100	0.482	60.112	30.292	0.412	59.015	26.362	0.403	58.732	40.946	54.18
LSD2147_daf-2_D8_W9_2_C003T001.png	/Users/orcun/Downloads/LSD2147/LSD2147 RNAi/daf-2/D8	daf-2	Middle	8	933268	167552	539423	151111	2506620	12114361	0.1524	0.0522	100	0.354	79.976	19.302	0.225	79.535	16.192	0.214	79.164	27.439	50.226
LSD2147_daf-2_D8_W10_2_C003T001.png	/Users/orcun/Downloads/LSD2147/LSD2147 RNAi/daf-2/D8	daf-2	Middle	8	1011972	132211	284244	104554	1993411	5542758	0.1915	0.0931	100	0.542	75.172	13.09	0.484	78.546	10.332	0.492	78.846	36.119	52.441
LSD2147_daf-2_D8_W11_W12_2_C003T001.png	/Users/orcun/Downloads/LSD2147/LSD2147 RNAi/daf-2/D8	daf-2	Middle	8	889256	250924	698098	236033	4012508	12507915	0.1517	0.0419	100	0.395	69.026	30.827	0.327	68.505	26.543	0.327	68.007	37.66	59.25
LSD2147_daf-2_D8_W13_2_C003T001.png	/Users/orcun/Downloads/LSD2147/LSD2147 RNAi/daf-2/D8	daf-2	Middle	8	996778	180924	501688	157610	2603939	6700052	0.1629	0.0624	100	0.373	71.283	19.369	0.32	70.36	15.812	0.33	69.992	36.527	57.754
LSD2147_daf-2_D8_W14_2_C003T001.png	/Users/orcun/Downloads/LSD2147/LSD2147 RNAi/daf-2/D8	daf-2	Middle	8	931326	148827	380284	126791	2581590	4744072	0.2035	0.0855	100	0.512	40.378	16.641	0.496	31.965	13.614	0.502	31.186	41.239	63.79
LSD2147_L4440_D1_W1_2_C003T001.png	/Users/orcun/Downloads/LSD2147/LSD2147 RNAi/L4440/D1	L4440	Middle	1	1001261	84279	223271	71611	849345	3278147	0.2024	0.1348	100	0.552	79.962	10.426	0.477	82.474	7.152	0.495	82.875	33.063	51.356
LSD2147_L4440_D1_W2_2_C003T001.png	/Users/orcun/Downloads/LSD2147/LSD2147 RNAi/L4440/D1	L4440	Middle	1	1020278	109414	350466	85801	985188	4058069	0.1343	0.0677	100	0.39	78.05	14.194	0.318	77.62	8.41	0.373	76.09	28.974	42.186
LSD2147_L4440_D1_W3_2_C003T001.png	/Users/orcun/Downloads/LSD2147/LSD2147 RNAi/L4440/D1	L4440	Middle	1	1000844	113417	319400	94194	1064412	4284851	0.1797	0.0915	100	0.383	81.066	14.644	0.243	84.03	9.411	0.26	83.968	30.78	49.104
LSD2147_L4440_D1_W4_2_C003T001.png	/Users/orcun/Downloads/LSD2147/LSD2147 RNAi/L4440/D1	L4440	Middle	1	971114	94036	293820	76281	891717	3772338	0.1544	0.0838	100	0.414	76.999	12.59	0.332	74.724	7.855	0.367	72.595	29.448	56.474
LSD2147_L4440_D1_W5_2_C003T001.png	/Users/orcun/Downloads/LSD2147/LSD2147 RNAi/L4440/D1	L4440	Middle	1	965700	111472	321137	86440	1051769	4135308	0.1466	0.0691	100	0.44	74.167	15.287	0.369	71.839	8.951	0.4	69.423	30.5	59.189
LSD2147_L4440_D1_W6_2_C003T001.png	/Users/orcun/Downloads/LSD2147/LSD2147 RNAi/L4440/D1	L4440	Middle	1	904744	69857	273076	54973	695230	3545394	0.1317	0.0726	100	0.438	69.916	10.25	0.405	44.228	6.076	0.451	31.087	25.265	64.015
LSD2147_L4440_D1_W7_2_C003T001.png	/Users/orcun/Downloads/LSD2147/LSD2147 RNAi/L4440/D1	L4440	Middle	1	904633	70386	291391	55005	655431	3838872	0.1182	0.0643	100	0.415	77.63	10.567	0.341	70.241	6.08	0.366	62.796	23.102	65.182
LSD2147_L4440_D1_W8_2_C003T001.png	/Users/orcun/Downloads/LSD2147/LSD2147 RNAi/L4440/D1	L4440	Middle	1	909100	96399	483567	82221	1018823	5968441	0.1192	0.0521	100	0.483	69.037	14.76	0.561	53.246	9.044	0.608	48.907	24.195	57.646
LSD2147_L4440_D1_W9_2_C003T001.png	/Users/orcun/Downloads/LSD2147/LSD2147 RNAi/L4440/D1	L4440	Middle	1	934139	77681	390403	61370	727089	5186479	0.0922	0.0458	100	0.381	79.69	11.59	0.377	71.942	6.57	0.422	65.212	19.758	51.455
LSD2147_L4440_D1_W10_2_C003T001.png	/Users/orcun/Downloads/LSD2147/LSD2147 RNAi/L4440/D1	L4440	Middle	1	961247	49934	160371	33204	482082	1793338	0.099	0.0794	100	0.407	75.992	6.355	0.463	64.449	3.454	0.517	60.013	28.07	66.326
LSD2147_L4440_D1_W11_2_C003T001.png	/Users/orcun/Downloads/LSD2147/LSD2147 RNAi/L4440/D1	L4440	Middle	1	844283	43453	81741	29601	528356	1255615	0.1479	0.1266	100	0.667	48.314	5.673	0.682	33.574	3.506	0.72	29.132	40.335	81.015
LSD2147_L4440_D1_W12_2_C003T001.png	/Users/orcun/Downloads/LSD2147/LSD2147 RNAi/L4440/D1	L4440	Middle	1	989769	87290	261907	63841	841814	3077199	0.1389	0.0796	100	0.458	74.986	11.476	0.431	72.591	6.45	0.476	70.472	30.682	57.627
LSD2147_L4440_D1_W13_2_C003T001.png	/Users/orcun/Downloads/LSD2147/LSD2147 RNAi/L4440/D1	L4440	Middle	1	1004176	74275	246346	56576	717095	3433390	0.1297	0.0779	100	0.458	76.714	9.605	0.397	72.792	5.634	0.417	70.619	26.638	52.837
LSD2147_L4440_D1_W14_2_C003T001.png	/Users/orcun/Downloads/LSD2147/LSD2147 RNAi/L4440/D1	L4440	Middle	1	950906	75573	242108	56664	677660	3155573	0.1225	0.0709	100	0.407	77.761	10.537	0.259	76.082	5.959	0.28	71.42	26.369	60.327
LSD2147_L4440_D1_W15_2_C003T001.png	/Users/orcun/Downloads/LSD2147/LSD2147 RNAi/L4440/D1	L4440	Middle	1	1005143	120034	373139	95530	1137307	4602678	0.1483	0.0676	100	0.434	75.035	16.218	0.372	72.661	9.504	0.408	70.385	30.533	53.113
LSD2147_L4440_D3_W1_2_C003T001.png	/Users/orcun/Downloads/LSD2147/LSD2147 RNAi/L4440/D3	L4440	Middle	3	1003035	122162	266178	87326	1364602	3789875	0.2171	0.1116	100	0.551	78.016	15.655	0.512	80.07	8.706	0.511	80.625	35.163	51.299
LSD2147_L4440_D3_W2_2_C003T001.png	/Users/orcun/Downloads/LSD2147/LSD2147 RNAi/L4440/D3	L4440	Middle	3	999438	73563	233952	49456	672848	2252563	0.1243	0.0853	100	0.375	78.636	9.659	0.353	77.547	4.948	0.4	76.249	29.548	53.276
LSD2147_L4440_D3_W3_2_C003T001.png	/Users/orcun/Downloads/LSD2147/LSD2147 RNAi/L4440/D3	L4440	Middle	3	1021233	77595	243464	58190	711903	2783496	0.145	0.0992	100	0.301	82.652	9.916	0.196	82.992	5.698	0.22	81.696	28.381	45.561
LSD2147_L4440_D3_W4_2_C003T001.png	/Users/orcun/Downloads/LSD2147/LSD2147 RNAi/L4440/D3	L4440	Middle	3	971844	127661	324001	74083	1165947	3279359	0.0814	0.0375	100	0.297	79.055	16.721	0.295	78.375	7.623	0.335	76.752	30.498	59.017
LSD2147_L4440_D3_W5_2_C003T001.png	/Users/orcun/Downloads/LSD2147/LSD2147 RNAi/L4440/D3	L4440	Middle	3	996328	80110	279690	64053	749050	3035068	0.1365	0.0851	100	0.368	78.764	10.408	0.255	78.578	6.429	0.277	76.712	28.694	51.814
LSD2147_L4440_D3_W6_2_C003T001.png	/Users/orcun/Downloads/LSD2147/LSD2147 RNAi/L4440/D3	L4440	Middle	3	1002402	66697	182859	49606	640054	2835256	0.1341	0.0947	100	0.419	79.136	8.19	0.259	79.381	4.949	0.261	78.151	26.848	48.528
LSD2147_L4440_D3_W7_2_C003T001.png	/Users/orcun/Downloads/LSD2147/LSD2147 RNAi/L4440/D3	L4440	Middle	3	975436	113035	329321	82689	1079720	3694859	0.14	0.0704	100	0.298	80.82	15	0.232	79.756	8.477	0.252	78.146	30.342	55.022
LSD2147_L4440_D3_W8_2_C003T001.png	/Users/orcun/Downloads/LSD2147/LSD2147 RNAi/L4440/D3	L4440	Middle	3	977158	111904	297763	85612	1117634	4228883	0.1732	0.09	100	0.336	83.232	14.347	0.265	84	8.761	0.283	83.426	29.97	51.849
LSD2147_L4440_D3_W9_2_C003T001.png	/Users/orcun/Downloads/LSD2147/LSD2147 RNAi/L4440/D3	L4440	Middle	3	958600	151176	401577	104841	1456901	4237727	0.1091	0.0444	100	0.368	68.979	20.489	0.357	61.234	10.937	0.389	55.922	33.877	59.118
LSD2147_L4440_D3_W10_2_C003T001.png	/Users/orcun/Downloads/LSD2147/LSD2147 RNAi/L4440/D3	L4440	Middle	3	1017961	81583	237685	53253	753079	3128485	0.1332	0.0841	100	0.444	83.271	10.466	0.432	84.479	5.231	0.466	84.718	25.634	44.195
LSD2147_L4440_D3_W11_2_C003T001.png	/Users/orcun/Downloads/LSD2147/LSD2147 RNAi/L4440/D3	L4440	Middle	3	1008287	125279	419490	101571	1206858	6236235	0.1668	0.0743	100	0.517	83.029	17.007	0.496	84.31	10.074	0.519	84.59	25.583	39.057
LSD2147_L4440_D3_W12_2_C003T001.png	/Users/orcun/Downloads/LSD2147/LSD2147 RNAi/L4440/D3	L4440	Middle	3	1014668	89959	272558	69465	848432	3875958	0.1582	0.0922	100	0.44	82.723	11.633	0.377	84.356	6.846	0.4	84.582	26.864	44.97
LSD2147_L4440_D3_W13_2_C003T001.png	/Users/orcun/Downloads/LSD2147/LSD2147 RNAi/L4440/D3	L4440	Middle	3	1019978	126636	569229	106798	1149687	6976720	0.0978	0.0409	100	0.365	84.031	17.696	0.355	84.613	10.471	0.389	84.533	22.7	34.615
LSD2147_L4440_D3_W14_2_C003T001.png	/Users/orcun/Downloads/LSD2147/LSD2147 RNAi/L4440/D3	L4440	Middle	3	1015378	89773	271634	71215	871311	3661276	0.1721	0.1029	100	0.443	81.98	11.57	0.373	83.653	7.014	0.387	83.944	29.113	48.921
LSD2147_L4440_D3_W15_2_C003T001.png	/Users/orcun/Downloads/LSD2147/LSD2147 RNAi/L4440/D3	L4440	Middle	3	998873	121073	382148	100971	1221308	7647714	0.1875	0.0852	100	0.484	85.37	16.096	0.494	85.481	10.108	0.522	85.458	22.575	36.928
LSD2147_L4440_D8_W1_2_C003T001.png	/Users/orcun/Downloads/LSD2147/LSD2147 RNAi/L4440/D8	L4440	Middle	8	1012610	92969	230731	69512	1281575	3153625	0.1345	0.0881	100	0.333	76.62	8.792	0.259	75.756	6.865	0.268	75.096	32.319	53.819
LSD2147_L4440_D8_W2_2_C003T001.png	/Users/orcun/Downloads/LSD2147/LSD2147 RNAi/L4440/D8	L4440	Middle	8	1015589	126588	338298	103356	1783138	5842948	0.1486	0.0748	100	0.282	81.696	12.523	0.202	80.916	10.177	0.208	80.46	29.845	47.969
LSD2147_L4440_D8_W3_2_C003T001.png	/Users/orcun/Downloads/LSD2147/LSD2147 RNAi/L4440/D8	L4440	Middle	8	980998	174871	386074	131539	2425450	4494282	0.1549	0.065	100	0.278	70.571	18.519	0.189	71.313	13.409	0.201	71.079	36.296	61.482
LSD2147_L4440_D8_W4_2_C003T001.png	/Users/orcun/Downloads/LSD2147/LSD2147 RNAi/L4440/D8	L4440	Middle	8	1009885	136795	315902	112361	1956332	4649208	0.188	0.0948	100	0.328	76.683	13.851	0.157	82.291	11.126	0.152	82.575	35.98	57.03
LSD2147_L4440_D8_W5_2_C003T001.png	/Users/orcun/Downloads/LSD2147/LSD2147 RNAi/L4440/D8	L4440	Middle	8	919024	128804	340759	110509	2011516	6043081	0.1786	0.0815	100	0.382	72.449	14.287	0.31	62.949	12.025	0.316	61.097	34.317	61.431
LSD2147_L4440_D8_W6_2_C003T001.png	/Users/orcun/Downloads/LSD2147/LSD2147 RNAi/L4440/D8	L4440	Middle	8	1003611	150526	380446	115533	2148806	5341417	0.144	0.0643	100	0.233	83.07	15.428	0.165	84.3	11.512	0.158	84.625	31.193	55.947
LSD2147_L4440_D8_W7_2_C003T001.png	/Users/orcun/Downloads/LSD2147/LSD2147 RNAi/L4440/D8	L4440	Middle	8	991919	167256	376965	139875	2912499	6781761	0.2083	0.0865	100	0.278	77.439	17.17	0.189	76.348	14.101	0.183	75.7	35.076	55.36
LSD2147_L4440_D8_W8_2_C003T001.png	/Users/orcun/Downloads/LSD2147/LSD2147 RNAi/L4440/D8	L4440	Middle	8	1020451	146430	311186	125648	2296929	5606595	0.2305	0.1131	100	0.414	74.094	14.435	0.241	78.997	12.313	0.237	79.247	40.183	57.443
LSD2147_L4440_D8_W9_2_C003T001.png	/Users/orcun/Downloads/LSD2147/LSD2147 RNAi/L4440/D8	L4440	Middle	8	1011104	165562	380868	133672	2634465	6025105	0.1866	0.0796	100	0.4	69.719	16.557	0.37	64.117	13.22	0.379	62.711	37.466	58.168
LSD2147_L4440_D8_W10_2_C003T001.png	/Users/orcun/Downloads/LSD2147/LSD2147 RNAi/L4440/D8	L4440	Middle	8	981627	180367	437635	156587	2757643	7571191	0.2055	0.0789	100	0.385	75.876	19.196	0.24	79.428	15.952	0.235	79.449	36.946	56.57
LSD2147_L4440_D8_W11_2_C003T001.png	/Users/orcun/Downloads/LSD2147/LSD2147 RNAi/L4440/D8	L4440	Middle	8	999369	95367	280589	74619	1272604	4145067	0.1304	0.0791	100	0.332	79.402	9.584	0.249	79.935	7.467	0.255	79.799	28.605	49.565
LSD2147_L4440_D8_W12_2_C003T001.png	/Users/orcun/Downloads/LSD2147/LSD2147 RNAi/L4440/D8	L4440	Middle	8	1012028	201747	404389	149780	2912786	4717096	0.1608	0.0633	100	0.279	68.459	20.68	0.183	72.638	14.8	0.183	74.476	37.713	64.224
LSD2147_L4440_D8_W13_2_C003T001.png	/Users/orcun/Downloads/LSD2147/LSD2147 RNAi/L4440/D8	L4440	Middle	8	1010135	221978	496639	199666	4731050	12953453	0.3491	0.1123	100	0.717	69.914	23.047	0.666	71.92	19.766	0.663	72.079	44.131	53.384
LSD2147_L4440_D8_W14_2_C003T001.png	/Users/orcun/Downloads/LSD2147/LSD2147 RNAi/L4440/D8	L4440	Middle	8	1032543	190555	446952	149931	2711839	5928098	0.1426	0.0559	100	0.265	74.631	19.208	0.198	70.584	14.521	0.197	70.1	34.998	55.17
LSD2147_daf-2_D1_W1_3_C003T001.png	/Users/orcun/Downloads/LSD2147/LSD2147 RNAi/daf-2/D1	daf-2	Tail	1	1039017	67260	221663	51027	606812	2251549	0.1244	0.0892	100	0.44	72.162	8.202	0.31	61.366	4.911	0.333	56.965	30.386	44.562
LSD2147_daf-2_D1_W2_3_C003T001.png	/Users/orcun/Downloads/LSD2147/LSD2147 RNAi/daf-2/D1	daf-2	Tail	1	1019755	72989	262715	56924	670384	3737339	0.1223	0.0723	100	0.405	79.025	9.348	0.271	77.711	5.582	0.272	75.185	23.734	42.955
LSD2147_daf-2_D1_W3_3_C003T001.png	/Users/orcun/Downloads/LSD2147/LSD2147 RNAi/daf-2/D1	daf-2	Tail	1	1018914	61646	194667	46712	593629	2101217	0.1314	0.0987	100	0.493	67.734	7.408	0.436	48.474	4.584	0.476	42.112	31.834	56.731
LSD2147_daf-2_D1_W4_3_C003T001.png	/Users/orcun/Downloads/LSD2147/LSD2147 RNAi/daf-2/D1	daf-2	Tail	1	981607	77825	274715	64894	834687	4033027	0.1783	0.0996	100	0.507	73.741	9.928	0.352	67.781	6.611	0.338	62.338	28.652	54.286
LSD2147_daf-2_D1_W5_3_C003T001.png	/Users/orcun/Downloads/LSD2147/LSD2147 RNAi/daf-2/D1	daf-2	Tail	1	995347	53643	147498	39258	588678	2031080	0.134	0.1057	100	0.581	61.933	6.322	0.611	43.708	3.944	0.658	38.719	33.047	69.254
LSD2147_daf-2_D1_W6_3_C003T001.png	/Users/orcun/Downloads/LSD2147/LSD2147 RNAi/daf-2/D1	daf-2	Tail	1	940463	74751	217625	60478	748062	2970229	0.1606	0.0951	100	0.5	69.044	10.102	0.435	50.086	6.431	0.469	42.852	31.385	64.256
LSD2147_daf-2_D1_W7_3_C003T001.png	/Users/orcun/Downloads/LSD2147/LSD2147 RNAi/daf-2/D1	daf-2	Tail	1	1008180	73800	224611	58932	776185	2747924	0.1586	0.1024	100	0.556	62.804	9.006	0.603	43.131	5.845	0.654	40.017	33.697	57.196
LSD2147_daf-2_D1_W8_3_C003T001.png	/Users/orcun/Downloads/LSD2147/LSD2147 RNAi/daf-2/D1	daf-2	Tail	1	1022161	70172	214207	51951	716817	2748372	0.1303	0.0853	100	0.464	72.206	8.434	0.408	64.043	5.082	0.423	58.936	30.005	52.458
LSD2147_daf-2_D1_W9_3_C003T001.png	/Users/orcun/Downloads/LSD2147/LSD2147 RNAi/daf-2/D1	daf-2	Tail	1	1028922	82583	198696	68886	828673	2880074	0.2069	0.1467	100	0.53	77.419	9.791	0.359	81.402	6.695	0.367	82.085	35.926	50.814
LSD2147_daf-2_D1_W10_3_C003T001.png	/Users/orcun/Downloads/LSD2147/LSD2147 RNAi/daf-2/D1	daf-2	Tail	1	1031621	79265	198662	65404	788604	2602664	0.191	0.136	100	0.508	71.681	9.508	0.336	66.835	6.34	0.347	65.279	36.334	52.258
LSD2147_daf-2_D1_W11_3_C003T001.png	/Users/orcun/Downloads/LSD2147/LSD2147 RNAi/daf-2/D1	daf-2	Tail	1	1004665	63317	173291	47543	636421	2033905	0.143	0.1102	100	0.515	66.113	7.516	0.479	45.406	4.732	0.52	40.216	34.301	64.022
LSD2147_daf-2_D1_W12_3_C003T001.png	/Users/orcun/Downloads/LSD2147/LSD2147 RNAi/daf-2/D1	daf-2	Tail	1	969384	57252	178778	38562	534991	2127647	0.0998	0.0711	100	0.444	72.245	7.122	0.354	60.48	3.978	0.355	49.122	27.329	63.274
LSD2147_daf-2_D1_W13_3_C003T001.png	/Users/orcun/Downloads/LSD2147/LSD2147 RNAi/daf-2/D1	daf-2	Tail	1	1027831	75029	230039	58229	719095	2842929	0.1395	0.0899	100	0.462	71.88	9.239	0.409	50.622	5.665	0.459	41.998	30.512	49.319
LSD2147_daf-2_D1_W14_3_C003T001.png	/Users/orcun/Downloads/LSD2147/LSD2147 RNAi/daf-2/D1	daf-2	Tail	1	1014170	96156	258902	78982	972757	3178460	0.1887	0.107	100	0.493	68.131	12.057	0.404	50.448	7.788	0.434	44.876	36.093	57.359
LSD2147_daf-2_D1_W15_3_C003T001.png	/Users/orcun/Downloads/LSD2147/LSD2147 RNAi/daf-2/D1	daf-2	Tail	1	1018337	68292	185909	51030	695178	2285721	0.1449	0.1021	100	0.528	65.423	8.042	0.494	44.236	5.011	0.529	37.416	34.045	58.096
LSD2147_daf-2_D3_W1_3_C003T001.png	/Users/orcun/Downloads/LSD2147/LSD2147 RNAi/daf-2/D3	daf-2	Tail	3	997379	102734	348683	87035	966676	4094378	0.1606	0.0856	100	0.4	76.194	13.487	0.253	69.502	8.726	0.267	65.654	30.062	53.183
LSD2147_daf-2_D3_W2_3_C003T001.png	/Users/orcun/Downloads/LSD2147/LSD2147 RNAi/daf-2/D3	daf-2	Tail	3	962690	59024	143848	43000	624569	2043187	0.1423	0.1055	100	0.496	65.406	7.219	0.411	50.47	4.467	0.415	43.547	33.063	68.588
LSD2147_daf-2_D3_W3_3_C003T001.png	/Users/orcun/Downloads/LSD2147/LSD2147 RNAi/daf-2/D3	daf-2	Tail	3	1014514	92717	199230	74498	1000619	3255201	0.2405	0.1596	100	0.392	82.525	11.401	0.286	84.204	7.343	0.281	84.269	34.83	54
LSD2147_daf-2_D3_W4_3_C003T001.png	/Users/orcun/Downloads/LSD2147/LSD2147 RNAi/daf-2/D3	daf-2	Tail	3	1021662	62805	152721	41969	671317	1466183	0.1463	0.123	100	0.583	44.766	7.389	0.644	29.596	4.108	0.697	27.288	38.972	62.732
LSD2147_daf-2_D3_W5_3_C003T001.png	/Users/orcun/Downloads/LSD2147/LSD2147 RNAi/daf-2/D3	daf-2	Tail	3	1005338	123942	359275	96022	1300202	3423081	0.17	0.0815	100	0.484	52.407	15.778	0.458	30.082	9.551	0.489	25.327	37.897	60.191
LSD2147_daf-2_D3_W6_3_C003T001.png	/Users/orcun/Downloads/LSD2147/LSD2147 RNAi/daf-2/D3	daf-2	Tail	3	924638	77949	194874	61922	978366	2420001	0.1922	0.1231	100	0.495	55.811	9.949	0.404	37.524	6.697	0.405	33.013	38.875	72.724
LSD2147_daf-2_D3_W7_3_C003T001.png	/Users/orcun/Downloads/LSD2147/LSD2147 RNAi/daf-2/D3	daf-2	Tail	3	1031367	80351	174423	65826	851571	2625503	0.2281	0.1761	100	0.376	83.155	9.655	0.287	84.481	6.382	0.296	84.413	35.946	53.02
LSD2147_daf-2_D3_W8_3_C003T001.png	/Users/orcun/Downloads/LSD2147/LSD2147 RNAi/daf-2/D3	daf-2	Tail	3	1016070	98725	369353	86968	952371	4650553	0.1714	0.0877	100	0.482	79.79	12.738	0.371	82.844	8.559	0.38	83.529	28.096	44.301
LSD2147_daf-2_D3_W9_3_C003T001.png	/Users/orcun/Downloads/LSD2147/LSD2147 RNAi/daf-2/D3	daf-2	Tail	3	1016879	91996	331991	80281	905887	4365956	0.1717	0.0941	100	0.471	79.639	11.641	0.337	82.549	7.895	0.339	83.163	28.366	46.11
LSD2147_daf-2_D3_W10_3_C003T001.png	/Users/orcun/Downloads/LSD2147/LSD2147 RNAi/daf-2/D3	daf-2	Tail	3	1023501	75544	386959	64891	728362	4100604	0.1243	0.071	100	0.42	74.402	9.825	0.358	54.958	6.34	0.392	46.444	24.418	41.613
LSD2147_daf-2_D3_W11_3_C003T001.png	/Users/orcun/Downloads/LSD2147/LSD2147 RNAi/daf-2/D3	daf-2	Tail	3	1011220	89220	315555	77997	853610	4205600	0.1751	0.096	100	0.466	77.968	11.309	0.229	81.763	7.713	0.213	82.667	28.299	44.53
LSD2147_daf-2_D3_W12_3_C003T001.png	/Users/orcun/Downloads/LSD2147/LSD2147 RNAi/daf-2/D3	daf-2	Tail	3	984828	58946	243542	47164	595332	3159402	0.1221	0.0818	100	0.426	75.456	7.597	0.323	59.197	4.789	0.333	45.658	24.352	51.493
LSD2147_daf-2_D3_W13_3_C003T001.png	/Users/orcun/Downloads/LSD2147/LSD2147 RNAi/daf-2/D3	daf-2	Tail	3	999974	83862	215630	61543	747100	2437115	0.1597	0.1055	100	0.367	77.656	10.763	0.142	81.867	6.154	0.154	80.999	32.286	51.469
LSD2147_daf-2_D3_W14_3_C003T001.png	/Users/orcun/Downloads/LSD2147/LSD2147 RNAi/daf-2/D3	daf-2	Tail	3	988088	72057	205212	60175	1186815	2802450	0.2237	0.1432	100	0.692	50.297	8.751	0.643	42.884	6.09	0.629	41.364	45.334	54.27
LSD2147_daf-2_D3_W15_3_C003T001.png	/Users/orcun/Downloads/LSD2147/LSD2147 RNAi/daf-2/D3	daf-2	Tail	3	1021146	137345	530544	123953	1305178	12034458	0.147	0.0566	100	0.331	86.171	18.263	0.223	86.907	12.139	0.227	86.948	17.226	26.72
LSD2147_daf-2_D8_W1_3_C003T001.png	/Users/orcun/Downloads/LSD2147/LSD2147 RNAi/daf-2/D8	daf-2	Tail	8	991700	87648	204384	62195	1465528	2772120	0.1359	0.0843	100	0.528	33.527	8.258	0.565	19.529	6.272	0.589	17.476	36.589	62.596
LSD2147_daf-2_D8_W2_3_C003T001.png	/Users/orcun/Downloads/LSD2147/LSD2147 RNAi/daf-2/D8	daf-2	Tail	8	942816	97972	296275	69982	1288936	3712259	0.0968	0.0505	100	0.381	58.072	10.382	0.276	28.036	7.423	0.28	19.192	30.4	64.965
LSD2147_daf-2_D8_W3_3_C003T001.png	/Users/orcun/Downloads/LSD2147/LSD2147 RNAi/daf-2/D8	daf-2	Tail	8	1025981	162448	431280	137112	2180035	5300550	0.149	0.0643	100	0.371	63.265	16.531	0.206	59.309	13.364	0.211	59.103	36.698	55.798
LSD2147_daf-2_D8_W4_3_C003T001.png	/Users/orcun/Downloads/LSD2147/LSD2147 RNAi/daf-2/D8	daf-2	Tail	8	1012134	118489	326423	92040	1564753	3792985	0.1217	0.0625	100	0.376	59.038	11.796	0.233	43.85	9.094	0.234	40.763	33.682	56.261
LSD2147_daf-2_D8_W5_3_C003T001.png	/Users/orcun/Downloads/LSD2147/LSD2147 RNAi/daf-2/D8	daf-2	Tail	8	981039	306610	630339	292721	6265883	22950888	0.4233	0.1067	100	0.623	74.391	33.006	0.385	78.363	29.838	0.366	78.682	39.291	46.428
LSD2147_daf-2_D8_W6_3_C003T001.png	/Users/orcun/Downloads/LSD2147/LSD2147 RNAi/daf-2/D8	daf-2	Tail	8	974740	104898	371119	81672	1518972	4019211	0.11	0.055	100	0.375	48.403	11.083	0.273	27.818	8.379	0.259	23.901	30.483	57.454
LSD2147_daf-2_D8_W7_3_C003T001.png	/Users/orcun/Downloads/LSD2147/LSD2147 RNAi/daf-2/D8	daf-2	Tail	8	970634	140144	326851	116342	2174481	5061221	0.1914	0.0855	100	0.499	50.796	14.636	0.418	30.566	11.986	0.43	27.575	40.216	62.602
LSD2147_daf-2_D8_W8_3_C003T001.png	/Users/orcun/Downloads/LSD2147/LSD2147 RNAi/daf-2/D8	daf-2	Tail	8	933270	350445	877338	343907	6609649	20475578	0.207	0.0486	100	0.61	69.023	41.109	0.599	71.046	36.85	0.603	71.281	41.748	53.977
LSD2147_daf-2_D8_W9_3_C003T001.png	/Users/orcun/Downloads/LSD2147/LSD2147 RNAi/daf-2/D8	daf-2	Tail	8	1017027	144565	539393	121204	1993824	6835484	0.1099	0.0449	100	0.365	63.218	15.227	0.266	45.387	11.917	0.265	38.779	30.427	47.43
LSD2147_daf-2_D8_W10_3_C003T001.png	/Users/orcun/Downloads/LSD2147/LSD2147 RNAi/daf-2/D8	daf-2	Tail	8	1020904	140934	304910	114396	2201529	6861387	0.212	0.0971	100	0.542	75.356	13.752	0.337	80.892	11.205	0.313	81.514	35.699	49.426
LSD2147_daf-2_D8_W11_W12_3_C003T001.png	/Users/orcun/Downloads/LSD2147/LSD2147 RNAi/daf-2/D8	daf-2	Tail	8	985757	197261	508645	173922	2925272	6862468	0.1751	0.0629	100	0.399	57.101	21.282	0.244	48.78	17.643	0.236	47.138	39.685	59.194
LSD2147_daf-2_D8_W13_3_C003T001.png	/Users/orcun/Downloads/LSD2147/LSD2147 RNAi/daf-2/D8	daf-2	Tail	8	1012885	106772	261180	82398	1512966	3208690	0.1414	0.0821	100	0.433	49.056	10.258	0.358	22.517	8.135	0.376	20.341	36.505	60.187
LSD2147_daf-2_D8_W14_3_C003T001.png	/Users/orcun/Downloads/LSD2147/LSD2147 RNAi/daf-2/D8	daf-2	Tail	8	979355	108221	330063	85669	1554942	3999164	0.1245	0.0636	100	0.43	45.362	11.192	0.409	20.484	8.747	0.432	18.263	33.526	60.172
LSD2147_L4440_D1_W1_3_C003T001.png	/Users/orcun/Downloads/LSD2147/LSD2147 RNAi/L4440/D1	L4440	Tail	1	999261	67685	163774	53960	635863	1747488	0.1773	0.145	100	0.505	67.906	8.372	0.272	57.273	5.4	0.284	52.66	38.993	64.49
LSD2147_L4440_D1_W2_3_C003T001.png	/Users/orcun/Downloads/LSD2147/LSD2147 RNAi/L4440/D1	L4440	Tail	1	1027729	61558	152166	48718	695404	1897038	0.1725	0.1462	100	0.611	59.036	7.046	0.624	42.317	4.74	0.662	40.108	40.475	56.697
LSD2147_L4440_D1_W3_3_C003T001.png	/Users/orcun/Downloads/LSD2147/LSD2147 RNAi/L4440/D1	L4440	Tail	1	1029260	78346	182266	67056	1034042	2479007	0.2314	0.171	100	0.657	52.31	9	0.688	35.885	6.515	0.72	34.772	45.657	59.818
LSD2147_L4440_D1_W4_3_C003T001.png	/Users/orcun/Downloads/LSD2147/LSD2147 RNAi/L4440/D1	L4440	Tail	1	1024050	79108	213577	65680	880081	2700702	0.1889	0.1276	100	0.492	64.663	9.44	0.458	41.325	6.414	0.495	36.525	37.171	56.708
LSD2147_L4440_D1_W5_3_C003T001.png	/Users/orcun/Downloads/LSD2147/LSD2147 RNAi/L4440/D1	L4440	Tail	1	985770	76115	194460	62998	912397	3096355	0.1973	0.125	100	0.593	60.719	9.359	0.633	38.761	6.391	0.675	35.668	36.381	63.787
LSD2147_L4440_D1_W6_3_C003T001.png	/Users/orcun/Downloads/LSD2147/LSD2147 RNAi/L4440/D1	L4440	Tail	1	985866	62972	175058	47564	651070	2372902	0.1425	0.0981	100	0.545	61.939	7.839	0.611	38.334	4.825	0.683	33.818	31.876	68.276
LSD2147_L4440_D1_W7_3_C003T001.png	/Users/orcun/Downloads/LSD2147/LSD2147 RNAi/L4440/D1	L4440	Tail	1	974658	57240	181626	40366	525679	2495210	0.1076	0.0751	100	0.444	73.945	7.424	0.433	54.19	4.142	0.516	41.506	25.196	67.451
LSD2147_L4440_D1_W8_3_C003T001.png	/Users/orcun/Downloads/LSD2147/LSD2147 RNAi/L4440/D1	L4440	Tail	1	993007	76337	408583	61998	794563	4886092	0.1188	0.0621	100	0.47	70.035	10.411	0.524	49.807	6.243	0.574	42.61	22.618	49.223
LSD2147_L4440_D1_W9_3_C003T001.png	/Users/orcun/Downloads/LSD2147/LSD2147 RNAi/L4440/D1	L4440	Tail	1	959978	92548	367573	77997	935866	5474680	0.1558	0.0738	100	0.429	77.775	13.123	0.35	73.255	8.125	0.368	68.888	24.428	54.607
LSD2147_L4440_D1_W10_3_C003T001.png	/Users/orcun/Downloads/LSD2147/LSD2147 RNAi/L4440/D1	L4440	Tail	1	968367	48257	131085	34233	501354	1504050	0.1207	0.1082	100	0.55	60.932	5.743	0.579	40.272	3.535	0.625	36.754	34.24	71.893
LSD2147_L4440_D1_W11_3_C003T001.png	/Users/orcun/Downloads/LSD2147/LSD2147 RNAi/L4440/D1	L4440	Tail	1	886970	33341	70077	20685	401241	1097688	0.1025	0.1066	100	0.647	50.452	3.941	0.736	35.197	2.332	0.783	31.727	34.878	82.723
LSD2147_L4440_D1_W12_3_C003T001.png	/Users/orcun/Downloads/LSD2147/LSD2147 RNAi/L4440/D1	L4440	Tail	1	999467	70747	252660	53067	636615	3655526	0.1139	0.0683	100	0.385	82.274	9.299	0.232	84.555	5.31	0.221	84.681	22.511	47.448
LSD2147_L4440_D1_W13_3_C003T001.png	/Users/orcun/Downloads/LSD2147/LSD2147 RNAi/L4440/D1	L4440	Tail	1	1022901	69163	196977	53531	659033	2309038	0.1452	0.1054	100	0.491	70.561	8.322	0.406	56.413	5.233	0.439	52.293	32.855	50.74
LSD2147_L4440_D1_W14_3_C003T001.png	/Users/orcun/Downloads/LSD2147/LSD2147 RNAi/L4440/D1	L4440	Tail	1	993738	58516	157199	42383	588116	2322297	0.1344	0.0991	100	0.544	70.699	7.065	0.504	59.181	4.265	0.534	52.58	30.492	62.733
LSD2147_L4440_D1_W15_3_C003T001.png	/Users/orcun/Downloads/LSD2147/LSD2147 RNAi/L4440/D1	L4440	Tail	1	996251	74824	189488	60210	709459	2419252	0.175	0.1207	100	0.502	71.954	9.39	0.327	62.983	6.044	0.355	57.141	34.964	63.808
LSD2147_L4440_D3_W1_3_C003T001.png	/Users/orcun/Downloads/LSD2147/LSD2147 RNAi/L4440/D3	L4440	Tail	3	1007215	87985	174873	65384	954802	2574771	0.238	0.1666	100	0.534	79.097	10.984	0.432	82.625	6.492	0.423	83.382	36.851	55.026
LSD2147_L4440_D3_W2_3_C003T001.png	/Users/orcun/Downloads/LSD2147/LSD2147 RNAi/L4440/D3	L4440	Tail	3	1021913	156569	337888	130096	1970399	4126938	0.294	0.1343	100	0.476	67.258	19.446	0.383	70.419	12.731	0.371	71.521	43.919	58.021
LSD2147_L4440_D3_W3_3_C003T001.png	/Users/orcun/Downloads/LSD2147/LSD2147 RNAi/L4440/D3	L4440	Tail	3	1004330	58171	179508	44038	587987	1664633	0.1344	0.1141	100	0.482	55.678	7.133	0.524	24.805	4.385	0.585	23.056	34.499	58.899
LSD2147_L4440_D3_W4_3_C003T001.png	/Users/orcun/Downloads/LSD2147/LSD2147 RNAi/L4440/D3	L4440	Tail	3	999471	69299	199949	55665	689454	1875471	0.1671	0.1332	100	0.472	65.408	8.562	0.351	46.161	5.569	0.373	43.339	37.858	62.931
LSD2147_L4440_D3_W5_3_C003T001.png	/Users/orcun/Downloads/LSD2147/LSD2147 RNAi/L4440/D3	L4440	Tail	3	1014499	67233	189473	54712	659097	1769095	0.1685	0.1425	100	0.486	61.401	8.269	0.402	26.989	5.393	0.457	25.299	38.21	58.51
LSD2147_L4440_D3_W6_3_C003T001.png	/Users/orcun/Downloads/LSD2147/LSD2147 RNAi/L4440/D3	L4440	Tail	3	999859	63182	188912	49533	654494	2549752	0.1395	0.1032	100	0.452	70.727	7.719	0.424	42.327	4.954	0.47	35.368	30.035	54.193
LSD2147_L4440_D3_W7_3_C003T001.png	/Users/orcun/Downloads/LSD2147/LSD2147 RNAi/L4440/D3	L4440	Tail	3	998519	76230	206343	57860	792101	1935523	0.1625	0.117	100	0.499	54.123	9.303	0.455	26.933	5.795	0.487	24.154	38.319	63.789
LSD2147_L4440_D3_W8_3_C003T001.png	/Users/orcun/Downloads/LSD2147/LSD2147 RNAi/L4440/D3	L4440	Tail	3	1000983	102313	234128	85894	1134330	2675312	0.2353	0.1473	100	0.505	62.34	12.355	0.337	44.79	8.581	0.345	40.061	43.281	63.139
LSD2147_L4440_D3_W9_3_C003T001.png	/Users/orcun/Downloads/LSD2147/LSD2147 RNAi/L4440/D3	L4440	Tail	3	959826	168339	384970	115242	1613792	3954414	0.1373	0.0544	100	0.384	63.945	22.827	0.324	56.835	12.007	0.358	50.029	37.886	64.361
LSD2147_L4440_D3_W10_3_C003T001.png	/Users/orcun/Downloads/LSD2147/LSD2147 RNAi/L4440/D3	L4440	Tail	3	997511	52064	235964	39799	488786	2334211	0.1005	0.074	100	0.433	71.9	6.826	0.396	54.39	3.99	0.437	48.201	24.962	56.729
LSD2147_L4440_D3_W11_3_C003T001.png	/Users/orcun/Downloads/LSD2147/LSD2147 RNAi/L4440/D3	L4440	Tail	3	1025941	74295	242711	57890	705899	2848409	0.1439	0.0925	100	0.464	77.083	9.267	0.3	81.138	5.643	0.289	82.1	29.686	48.563
LSD2147_L4440_D3_W12_3_C003T001.png	/Users/orcun/Downloads/LSD2147/LSD2147 RNAi/L4440/D3	L4440	Tail	3	1029542	53137	283278	41793	476434	2958474	0.0875	0.063	100	0.365	79.069	6.88	0.269	63.514	4.059	0.298	51.936	21.052	40.438
LSD2147_L4440_D3_W13_3_C003T001.png	/Users/orcun/Downloads/LSD2147/LSD2147 RNAi/L4440/D3	L4440	Tail	3	1020452	114619	431056	89765	1069782	4960817	0.1179	0.0542	100	0.398	82.915	15.418	0.364	84.592	8.797	0.393	84.832	26.599	44.048
LSD2147_L4440_D3_W14_3_C003T001.png	/Users/orcun/Downloads/LSD2147/LSD2147 RNAi/L4440/D3	L4440	Tail	3	1031862	59788	218443	46010	539780	2223091	0.1159	0.088	100	0.42	74.305	7.409	0.293	58.643	4.459	0.323	50.584	28.44	48.089
LSD2147_L4440_D3_W15_3_C003T001.png	/Users/orcun/Downloads/LSD2147/LSD2147 RNAi/L4440/D3	L4440	Tail	3	1001795	104907	304428	91352	1062465	4432522	0.2017	0.1069	100	0.286	84.74	13.522	0.119	87.268	9.119	0.106	87.542	31.109	51.642
LSD2147_L4440_D8_W1_3_C003T001.png	/Users/orcun/Downloads/LSD2147/LSD2147 RNAi/L4440/D8	L4440	Tail	8	966924	75081	144596	47771	1235761	1871904	0.1324	0.0953	100	0.557	31.561	6.81	0.527	19.932	4.941	0.527	16.962	38.598	67.726
LSD2147_L4440_D8_W3_3_C003T001.png	/Users/orcun/Downloads/LSD2147/LSD2147 RNAi/L4440/D8	L4440	Tail	8	1008455	63943	132134	40772	931390	1479066	0.1122	0.0991	100	0.484	33.358	5.715	0.432	17.278	4.043	0.448	14.779	35.737	62.839
LSD2147_L4440_D8_W4_3_C003T001.png	/Users/orcun/Downloads/LSD2147/LSD2147 RNAi/L4440/D8	L4440	Tail	8	965137	79413	192286	55878	1174434	2302426	0.1225	0.0843	100	0.493	38.352	7.587	0.52	20.68	5.79	0.553	19.063	35.652	68.582
LSD2147_L4440_D8_W5_3_C003T001.png	/Users/orcun/Downloads/LSD2147/LSD2147 RNAi/L4440/D8	L4440	Tail	8	956124	101350	307637	78960	1439158	3119525	0.1232	0.069	100	0.418	41.092	10.585	0.444	20.992	8.258	0.469	20.308	33.64	66.972
LSD2147_L4440_D8_W6_3_C003T001.png	/Users/orcun/Downloads/LSD2147/LSD2147 RNAi/L4440/D8	L4440	Tail	8	995511	157507	377472	136955	3479485	5247256	0.2598	0.1107	100	0.571	28.633	16.278	0.535	19.903	13.757	0.534	19.084	44.238	62.37
LSD2147_L4440_D8_W7_3_C003T001.png	/Users/orcun/Downloads/LSD2147/LSD2147 RNAi/L4440/D8	L4440	Tail	8	989752	161599	360292	140148	4440976	5607617	0.3131	0.1299	100	0.685	28.243	16.745	0.67	23.08	14.16	0.669	22.477	48.62	64.638
LSD2147_L4440_D8_W8_3_C003T001.png	/Users/orcun/Downloads/LSD2147/LSD2147 RNAi/L4440/D8	L4440	Tail	8	996470	122237	292675	99546	1998855	3867196	0.1904	0.0991	100	0.492	47.439	12.31	0.377	34.775	9.99	0.371	32.619	40.36	63.576
LSD2147_L4440_D8_W9_3_C003T001.png	/Users/orcun/Downloads/LSD2147/LSD2147 RNAi/L4440/D8	L4440	Tail	8	948780	88102	235593	67532	1442208	2947250	0.1399	0.0859	100	0.511	33.317	8.866	0.572	19.381	7.118	0.595	18.484	36.045	64.754
LSD2147_L4440_D8_W10_3_C003T001.png	/Users/orcun/Downloads/LSD2147/LSD2147 RNAi/L4440/D8	L4440	Tail	8	986187	135827	408302	102334	1888806	4235076	0.1041	0.0468	100	0.427	36.382	14.204	0.448	24.093	10.377	0.477	22.585	33.195	63.131
LSD2147_L4440_D8_W11_3_C003T001.png	/Users/orcun/Downloads/LSD2147/LSD2147 RNAi/L4440/D8	L4440	Tail	8	1015064	73292	161950	48526	967383	1733662	0.1071	0.0856	100	0.407	44.979	6.552	0.243	20.154	4.781	0.247	17.439	33.902	61.742
LSD2147_L4440_D8_W12_3_C003T001.png	/Users/orcun/Downloads/LSD2147/LSD2147 RNAi/L4440/D8	L4440	Tail	8	1027286	94279	224055	73726	1304413	2550734	0.1527	0.1049	100	0.4	54.261	9.114	0.236	25.928	7.177	0.24	24.294	36.866	60.122
LSD2147_L4440_D8_W13_3_C003T001.png	/Users/orcun/Downloads/LSD2147/LSD2147 RNAi/L4440/D8	L4440	Tail	8	944877	119362	386289	100035	1712399	5798913	0.1612	0.0715	100	0.439	67.139	13.277	0.26	54.763	10.587	0.247	44.623	33.032	58.096
LSD2147_L4440_D8_W14_3_C003T001.png	/Users/orcun/Downloads/LSD2147/LSD2147 RNAi/L4440/D8	L4440	Tail	8	991480	78017	303397	53483	969027	3385332	0.0691	0.0414	100	0.338	65.597	7.789	0.241	45.108	5.394	0.244	35.708	24.898	54.074

## Sheet: Fig5c EMB9 levels
Table Analyzed	Total R intensity all
Data sets analyzed	A-F
ANOVA summary
F	15.8
P value	<0.0001
P value summary	****
Significant diff. among means (P < 0.05)?	Yes
R squared	0.2379
Brown-Forsythe test
F (DFn, DFd)	7.520 (5, 253)
P value	<0.0001
P value summary	****
Are SDs significantly different (P < 0.05)?	Yes
Bartlett's test
Bartlett's statistic (corrected)	165.3
P value	<0.0001
P value summary	****
Are SDs significantly different (P < 0.05)?	Yes
ANOVA table	SS	DF	MS	F (DFn, DFd)	P value
Treatment (between columns)	619000000000000	5	123800000000000	F (5, 253) = 15.80	P<0.0001
Residual (within columns)	1983000000000000	253	7837059953555
Total	2602000000000000	258
Data summary
Number of treatments (columns)	6
Number of values (total)	259
Number of families	1
Number of comparisons per family	15
Alpha	0.05
Šídák's multiple comparisons test	Mean Diff.	95.00% CI of diff.	Below threshold?	Summary	Adjusted P Value
L4440 day 1 vs. L4440 day 3	-29817	-1774236 to 1714602	No	ns	>0.9999	A-B
L4440 day 1 vs. L4440 day 8	-962417	-2748876 to 824042	No	ns	0.8332	A-C
L4440 day 1 vs. daf-2 day 1	20585	-1723834 to 1765004	No	ns	>0.9999	A-D
L4440 day 1 vs. daf-2 day 3	-797340	-2551643 to 956962	No	ns	0.9494	A-E
L4440 day 1 vs. daf-2 day 8	-4519847	-6330116 to -2709578	Yes	****	<0.0001	A-F
L4440 day 3 vs. L4440 day 8	-932600	-2719059 to 853859	No	ns	0.8629	B-C
L4440 day 3 vs. daf-2 day 1	50402	-1694017 to 1794821	No	ns	>0.9999	B-D
L4440 day 3 vs. daf-2 day 3	-767523	-2521826 to 986779	No	ns	0.9629	B-E
L4440 day 3 vs. daf-2 day 8	-4490030	-6300298 to -2679761	Yes	****	<0.0001	B-F
L4440 day 8 vs. daf-2 day 1	983002	-803457 to 2769461	No	ns	0.811	C-D
L4440 day 8 vs. daf-2 day 3	165077	-1631034 to 1961188	No	ns	>0.9999	C-E
L4440 day 8 vs. daf-2 day 8	-3557429	-5408243 to -1706615	Yes	****	<0.0001	C-F
daf-2 day 1 vs. daf-2 day 3	-817926	-2572228 to 936377	No	ns	0.9382	D-E
daf-2 day 1 vs. daf-2 day 8	-4540432	-6350701 to -2730163	Yes	****	<0.0001	D-F
daf-2 day 3 vs. daf-2 day 8	-3722506	-5542301 to -1902711	Yes	****	<0.0001	E-F
Test details	Mean 1	Mean 2	Mean Diff.	SE of diff.	n1	n2	t	DF
L4440 day 1 vs. L4440 day 3	2920737	2950554	-29817	590181	45	45	0.05052	253
L4440 day 1 vs. L4440 day 8	2920737	3883155	-962417	604404	45	41	1.592	253
L4440 day 1 vs. daf-2 day 1	2920737	2900152	20585	590181	45	45	0.03488	253
L4440 day 1 vs. daf-2 day 3	2920737	3718078	-797340	593525	45	44	1.343	253
L4440 day 1 vs. daf-2 day 8	2920737	7440584	-4519847	612460	45	39	7.38	253
L4440 day 3 vs. L4440 day 8	2950554	3883155	-932600	604404	45	41	1.543	253
L4440 day 3 vs. daf-2 day 1	2950554	2900152	50402	590181	45	45	0.0854	253
L4440 day 3 vs. daf-2 day 3	2950554	3718078	-767523	593525	45	44	1.293	253
L4440 day 3 vs. daf-2 day 8	2950554	7440584	-4490030	612460	45	39	7.331	253
L4440 day 8 vs. daf-2 day 1	3883155	2900152	983002	604404	41	45	1.626	253
L4440 day 8 vs. daf-2 day 3	3883155	3718078	165077	607670	41	44	0.2717	253
L4440 day 8 vs. daf-2 day 8	3883155	7440584	-3557429	626177	41	39	5.681	253
daf-2 day 1 vs. daf-2 day 3	2900152	3718078	-817926	593525	45	44	1.378	253
daf-2 day 1 vs. daf-2 day 8	2900152	7440584	-4540432	612460	45	39	7.413	253
daf-2 day 3 vs. daf-2 day 8	3718078	7440584	-3722506	615683	44	39	6.046	253

## Sheet: Fig5d PAT3 levels
Table Analyzed	Total G intensity all
Data sets analyzed	A-F
ANOVA summary
F	29.86
P value	<0.0001
P value summary	****
Significant diff. among means (P < 0.05)?	Yes
R squared	0.3711
Brown-Forsythe test
F (DFn, DFd)	8.367 (5, 253)
P value	<0.0001
P value summary	****
Are SDs significantly different (P < 0.05)?	Yes
Bartlett's test
Bartlett's statistic (corrected)	179.8
P value	<0.0001
P value summary	****
Are SDs significantly different (P < 0.05)?	Yes
ANOVA table	SS	DF	MS	F (DFn, DFd)	P value
Treatment (between columns)	105200000000000	5	21037352715852	F (5, 253) = 29.86	P<0.0001
Residual (within columns)	178300000000000	253	704592493698
Total	283400000000000	258
Data summary
Number of treatments (columns)	6
Number of values (total)	259
Number of families	1
Number of comparisons per family	15
Alpha	0.05
Šídák's multiple comparisons test	Mean Diff.	95.00% CI of diff.	Below threshold?	Summary	Adjusted P Value
L4440 day 1 vs. L4440 day 3	53670	-469380 to 576720	No	ns	>0.9999	A-B
L4440 day 1 vs. L4440 day 8	-938917	-1474573 to -403262	Yes	****	<0.0001	A-C
L4440 day 1 vs. daf-2 day 1	88865	-434185 to 611915	No	ns	>0.9999	A-D
L4440 day 1 vs. daf-2 day 3	-65892	-591905 to 460121	No	ns	>0.9999	A-E
L4440 day 1 vs. daf-2 day 8	-1652872	-2195667 to -1110078	Yes	****	<0.0001	A-F
L4440 day 3 vs. L4440 day 8	-992587	-1528242 to -456932	Yes	****	<0.0001	B-C
L4440 day 3 vs. daf-2 day 1	35196	-487854 to 558246	No	ns	>0.9999	B-D
L4440 day 3 vs. daf-2 day 3	-119562	-645575 to 406452	No	ns	>0.9999	B-E
L4440 day 3 vs. daf-2 day 8	-1706542	-2249337 to -1163748	Yes	****	<0.0001	B-F
L4440 day 8 vs. daf-2 day 1	1027783	492127 to 1563438	Yes	****	<0.0001	C-D
L4440 day 8 vs. daf-2 day 3	873025	334476 to 1411575	Yes	****	<0.0001	C-E
L4440 day 8 vs. daf-2 day 8	-713955	-1268907 to -159003	Yes	**	0.0027	C-F
daf-2 day 1 vs. daf-2 day 3	-154757	-680771 to 371256	No	ns	0.9993	D-E
daf-2 day 1 vs. daf-2 day 8	-1741738	-2284532 to -1198943	Yes	****	<0.0001	D-F
daf-2 day 3 vs. daf-2 day 8	-1586981	-2132631 to -1041330	Yes	****	<0.0001	E-F
Test details	Mean 1	Mean 2	Mean Diff.	SE of diff.	n1	n2	t	DF
L4440 day 1 vs. L4440 day 3	866315	812646	53670	176961	45	45	0.3033	253
L4440 day 1 vs. L4440 day 8	866315	1805233	-938917	181226	45	41	5.181	253
L4440 day 1 vs. daf-2 day 1	866315	777450	88865	176961	45	45	0.5022	253
L4440 day 1 vs. daf-2 day 3	866315	932207	-65892	177964	45	44	0.3703	253
L4440 day 1 vs. daf-2 day 8	866315	2519188	-1652872	183641	45	39	9.001	253
L4440 day 3 vs. L4440 day 8	812646	1805233	-992587	181226	45	41	5.477	253
L4440 day 3 vs. daf-2 day 1	812646	777450	35196	176961	45	45	0.1989	253
L4440 day 3 vs. daf-2 day 3	812646	932207	-119562	177964	45	44	0.6718	253
L4440 day 3 vs. daf-2 day 8	812646	2519188	-1706542	183641	45	39	9.293	253
L4440 day 8 vs. daf-2 day 1	1805233	777450	1027783	181226	41	45	5.671	253
L4440 day 8 vs. daf-2 day 3	1805233	932207	873025	182205	41	44	4.791	253
L4440 day 8 vs. daf-2 day 8	1805233	2519188	-713955	187754	41	39	3.803	253
daf-2 day 1 vs. daf-2 day 3	777450	932207	-154757	177964	45	44	0.8696	253
daf-2 day 1 vs. daf-2 day 8	777450	2519188	-1741738	183641	45	39	9.484	253
daf-2 day 3 vs. daf-2 day 8	932207	2519188	-1586981	184608	44	39	8.597	253

## Sheet: Fig5e ANOVA corr R&G>0 middle
Table Analyzed	corr R&G>0 middle
Data sets analyzed	A-F
ANOVA summary
F	4.375
P value	0.0014
P value summary	**
Significant diff. among means (P < 0.05)?	Yes
R square	0.2147
Brown-Forsythe test
F (DFn, DFd)	0.2227 (5, 80)
P value	0.9517
P value summary	ns
Are SDs significantly different (P < 0.05)?	No
Bartlett's test
Bartlett's statistic (corrected)	2.082
P value	0.8377
P value summary	ns
Are SDs significantly different (P < 0.05)?	No
ANOVA table	SS	DF	MS	F (DFn, DFd)	P value
Treatment (between columns)	0.2772	5	0.05544	F (5, 80) = 4.375	P=0.0014
Residual (within columns)	1.014	80	0.01267
Total	1.291	85
Data summary
Number of treatments (columns)	6
Number of values (total)	86
Number of families	1
Number of comparisons per family	15
Alpha	0.05
Tukey's multiple comparisons test	Mean Diff.	95.00% CI of diff.	Significant?	Summary	Adjusted P Value
L4440 day 1 vs. L4440 day 3	0.05173	-0.06828 to 0.1717	No	ns	0.8062	A-B
L4440 day 1 vs. L4440 day 8	0.1434	0.02123 to 0.2655	Yes	*	0.012	A-C
L4440 day 1 vs. daf-2 day 1	0.01487	-0.1051 to 0.1349	No	ns	0.9992	A-D
L4440 day 1 vs. daf-2 day 3	0.1182	-0.003981 to 0.2403	No	ns	0.0637	A-E
L4440 day 1 vs. daf-2 day 8	-0.002123	-0.1267 to 0.1224	No	ns	>0.9999	A-F
L4440 day 3 vs. L4440 day 8	0.09164	-0.03050 to 0.2138	No	ns	0.2536	B-C
L4440 day 3 vs. daf-2 day 1	-0.03687	-0.1569 to 0.08315	No	ns	0.9462	B-D
L4440 day 3 vs. daf-2 day 3	0.06642	-0.05571 to 0.1886	No	ns	0.6088	B-E
L4440 day 3 vs. daf-2 day 8	-0.05386	-0.1784 to 0.07069	No	ns	0.8041	B-F
L4440 day 8 vs. daf-2 day 1	-0.1285	-0.2506 to -0.006366	Yes	*	0.0333	C-D
L4440 day 8 vs. daf-2 day 3	-0.02521	-0.1494 to 0.09901	No	ns	0.9913	C-E
L4440 day 8 vs. daf-2 day 8	-0.1455	-0.2721 to -0.01890	Yes	*	0.0148	C-F
daf-2 day 1 vs. daf-2 day 3	0.1033	-0.01885 to 0.2254	No	ns	0.1458	D-E
daf-2 day 1 vs. daf-2 day 8	-0.01699	-0.1415 to 0.1076	No	ns	0.9987	D-F
daf-2 day 3 vs. daf-2 day 8	-0.1203	-0.2469 to 0.006313	No	ns	0.0722	E-F
Test details	Mean 1	Mean 2	Mean Diff.	SE of diff.	n1	n2	q	DF
L4440 day 1 vs. L4440 day 3	0.4018	0.3501	0.05173	0.0411	15	15	1.78	80
L4440 day 1 vs. L4440 day 8	0.4018	0.2584	0.1434	0.04183	15	14	4.847	80
L4440 day 1 vs. daf-2 day 1	0.4018	0.3869	0.01487	0.0411	15	15	0.5115	80
L4440 day 1 vs. daf-2 day 3	0.4018	0.2836	0.1182	0.04183	15	14	3.995	80
L4440 day 1 vs. daf-2 day 8	0.4018	0.4039	-0.002123	0.04265	15	13	0.07039	80
L4440 day 3 vs. L4440 day 8	0.3501	0.2584	0.09164	0.04183	15	14	3.098	80
L4440 day 3 vs. daf-2 day 1	0.3501	0.3869	-0.03687	0.0411	15	15	1.268	80
L4440 day 3 vs. daf-2 day 3	0.3501	0.2836	0.06642	0.04183	15	14	2.246	80
L4440 day 3 vs. daf-2 day 8	0.3501	0.4039	-0.05386	0.04265	15	13	1.786	80
L4440 day 8 vs. daf-2 day 1	0.2584	0.3869	-0.1285	0.04183	14	15	4.345	80
L4440 day 8 vs. daf-2 day 3	0.2584	0.2836	-0.02521	0.04254	14	14	0.8381	80
L4440 day 8 vs. daf-2 day 8	0.2584	0.4039	-0.1455	0.04335	14	13	4.746	80
daf-2 day 1 vs. daf-2 day 3	0.3869	0.2836	0.1033	0.04183	15	14	3.492	80
daf-2 day 1 vs. daf-2 day 8	0.3869	0.4039	-0.01699	0.04265	15	13	0.5633	80
daf-2 day 3 vs. daf-2 day 8	0.2836	0.4039	-0.1203	0.04335	14	13	3.923	80

## Sheet: L4440 D1
																						Head
				W1
				W2
				W3
				W4
				W5
				W6
				W7
				W9
				W10
				W11
				W12
				W13
				W14
				W15
[truncated: 2 more columns]

## Sheet: L4440 D3
																			Head																												Middle
	W1
	W2
	W3
	W4
	W5
	W6
	W7
	W8
	W9
	W10
	W11
	W12
	W13
	W14
	W15

## Sheet: L4440 D8
																		Head																												Middle
W1
W2
W3
W4
W5
W6
W7
W8
W9
W10
W11
W12
W13
W14

## Sheet: daf-2 D1
																		Head																												Middle
W1
W2
W3
W4
W5
W6
W7
W8
W9
W10
W11
W12
W13
W14
W15

## Sheet: daf-2 D3
																		Head																												Middle
W1
W2
W3
W4
W5
W6
W7
W8
W9
W10
W11
W12
W13
W14
W15

## Sheet: daf-2 D8
																		Head																												Middle
W1
W2
W3
W4
W5
W6
W7
W8
W9
W10
W11/W12
W13
W14
W15

[truncated: 8 more sheets: LSD2147xHE250 analysis, unc52mutant day1-8, D1 control, D3 control, D8 control, D1 unc-52, D3 unc-52, D8 unc-52]
