# Supplementary material for: Longevity interventions modulate mechanotransduction and extracellular matrix homeostasis in C. elegans
Source: Nat Commun. 2024 Jan 4;15:276. doi: 10.1038/s41467-023-44409-2 (PMC10766642; doi:10.1038/s41467-023-44409-2)
Supplement: Supplementary file 15 — Supplementary Data 12 [file 41467_2023_44409_MOESM15_ESM.xlsx]

## Sheet: Fig5F_unc52Pcol144GFP 15C
Day 1 of adulthood	none		low		medium		high								Percentage Day 1 of adulthood	none		low		medium		high
Strain / Treatment	0	0.5	1	1.5	2	2.5	3	3.5	4	#paralyzed	N	Weighted Values	Average	% total paralyzed	Strain	0	0.5	1	1.5	2	2.5	3	3.5	4
LSD2002 L4440 15C					4		119			0	123	365	2.96748	0	LSD2002 L4440 15C	0	0	0	0	3.25203	0	96.748	0	0
LSD2002 daf-2(RNAi) 15C					3		146			0	149	444	2.97987	0	LSD2002 daf-2(RNAi) 15C	0	0	0	0	2.01342	0	97.9866	0	0
HE250;LSD2002 L4440 15C							2		168	0	170	678	3.98824	0	HE250;LSD2002 L4440 15C	0	0	0	0	0	0	1.17647	0	98.8235
HE250;LSD2002 daf-2(RNAi) 15C							1		148	0	149	595	3.99329	0	HE250;LSD2002 daf-2(RNAi) 15C	0	0	0	0	0	0	0.671141	0	99.3289
Day 2 of adulthood	none		low		medium		high								Percentage Day 2 of adulthood	none		low		medium		high
Strain / Treatment	0	0.5	1	1.5	2	2.5	3	3.5	4	#paralyzed	N	Weighted Values	Average	% total paralyzed	Strain	0	0.5	1	1.5	2	2.5	3	3.5	4
LSD2002 L4440 15C					70		136			0	206	548	2.66019	0	LSD2002 L4440 15C	0	0	0	0	33.9806	0	66.0194	0	0
LSD2002 daf-2(RNAi) 15C					9		141			0	150	441	2.94	0	LSD2002 daf-2(RNAi) 15C	0	0	0	0	6	0	94	0	0
HE250;LSD2002 L4440 15C					11		164			0	175	514	2.93714	0	HE250;LSD2002 L4440 15C	0	0	0	0	6.28571	0	93.7143	0	0
HE250;LSD2002 daf-2(RNAi) 15C					4		154		22	0	180	558	3.1	0	HE250;LSD2002 daf-2(RNAi) 15C	0	0	0	0	2.22222	0	85.5556	0	12.2222
Day 3 of adulthood	none		low		medium		high								Percentage Day 3 of adulthood	none		low		medium		high
Strain / Treatment	0	0.5	1	1.5	2	2.5	3	3.5	4	#paralyzed	N	Weighted Values	Average	% total paralyzed	Strain	0	0.5	1	1.5	2	2.5	3	3.5	4
LSD2002 L4440 15C			6		120		35			0	161	351	2.18012	0	LSD2002 L4440 15C	0	0	3.72671	0	74.5342	0	21.7391	0	0
LSD2002 daf-2(RNAi) 15C			4		55		104			0	163	426	2.6135	0	LSD2002 daf-2(RNAi) 15C	0	0	2.45399	0	33.7423	0	63.8037	0	0
HE250;LSD2002 L4440 15C					28		166			11	194	554	2.85567	5.6701	HE250;LSD2002 L4440 15C	0	0	0	0	14.433	0	85.567	0	0
HE250;LSD2002 daf-2(RNAi) 15C					4		182			4	186	554	2.97849	2.15054	HE250;LSD2002 daf-2(RNAi) 15C	0	0	0	0	2.15054	0	97.8495	0	0
Day 4 of adulthood	none		low		medium		high								Percentage Day 4 of adulthood	none		low		medium		high
Strain / Treatment	0	0.5	1	1.5	2	2.5	3	3.5	4	#paralyzed	N	Weighted Values	Average	% total paralyzed	Strain	0	0.5	1	1.5	2	2.5	3	3.5	4
LSD2002 L4440 15C			19		112		7			0	138	264	1.91304	0	LSD2002 L4440 15C	0	0	13.7681	0	81.1594	0	5.07246	0	0
LSD2002 daf-2(RNAi) 15C			5		111		53			0	169	386	2.28402	0	LSD2002 daf-2(RNAi) 15C	0	0	2.95858	0	65.6805	0	31.3609	0	0
HE250;LSD2002 L4440 15C			9		104		83			24	196	466	2.37755	12.2449	HE250;LSD2002 L4440 15C	0	0	4.59184	0	53.0612	0	42.3469	0	0
HE250;LSD2002 daf-2(RNAi) 15C			3		43		109			18	155	416	2.68387	11.6129	HE250;LSD2002 daf-2(RNAi) 15C	0	0	1.93548	0	27.7419	0	70.3226	0	0
Day 5 of adulthood	none		low		medium		high								Percentage Day 5 of adulthood	none		low		medium		high
Strain / Treatment	0	0.5	1	1.5	2	2.5	3	3.5	4	#paralyzed	N	Weighted Values	Average	% total paralyzed	Strain	0	0.5	1	1.5	2	2.5	3	3.5	4
LSD2002 L4440 15C	3		82		91		2			0	178	270	1.51685	0	LSD2002 L4440 15C	1.68539	0	46.0674	0	51.1236	0	1.1236	0	0
LSD2002 daf-2(RNAi) 15C	4		49		144		3			0	200	346	1.73	0	LSD2002 daf-2(RNAi) 15C	2	0	24.5	0	72	0	1.5	0	0
HE250;LSD2002 L4440 15C	1		40		105		6			99	152	268	1.76316	65.1316	HE250;LSD2002 L4440 15C	0.657895	0	26.3158	0	69.0789	0	3.94737	0	0
HE250;LSD2002 daf-2(RNAi) 15C			15		179		7			45	201	394	1.9602	22.3881	HE250;LSD2002 daf-2(RNAi) 15C	0	0	7.46269	0	89.0547	0	3.48259	0	0
Day 6 of adulthood	none		low		medium		high								Percentage Day 6 of adulthood	none		low		medium		high
Strain / Treatment	0	0.5	1	1.5	2	2.5	3	3.5	4	#paralyzed	N	Weighted Values	Average	% total paralyzed	Strain	0	0.5	1	1.5	2	2.5	3	3.5	4
LSD2002 L4440 15C	52		107		39					0	198	185	0.934343	0	LSD2002 L4440 15C	26.2626	0	54.0404	0	19.697	0	0	0	0
LSD2002 daf-2(RNAi) 15C	10		61		89					0	160	239	1.49375	0	LSD2002 daf-2(RNAi) 15C	6.25	0	38.125	0	55.625	0	0	0	0
HE250;LSD2002 L4440 15C	8		84		47					115	139	178	1.28058	82.7338	HE250;LSD2002 L4440 15C	5.7554	0	60.4317	0	33.8129	0	0	0	0
HE250;LSD2002 daf-2(RNAi) 15C	12		54		111		8			76	185	300	1.62162	41.0811	HE250;LSD2002 daf-2(RNAi) 15C	6.48649	0	29.1892	0	60	0	4.32432	0	0
Day 7 of adulthood	none		low		medium		high								Percentage Day 7 of adulthood	none		low		medium		high
Strain / Treatment	0	0.5	1	1.5	2	2.5	3	3.5	4	#paralyzed	N	Weighted Values	Average	% total paralyzed	Strain	0	0.5	1	1.5	2	2.5	3	3.5	4
LSD2002 L4440 15C	113		57		2					0	172	61	0.354651	0	LSD2002 L4440 15C	65.6977	0	33.1395	0	1.16279	0	0	0	0
LSD2002 daf-2(RNAi) 15C	102		129		18					0	249	165	0.662651	0	LSD2002 daf-2(RNAi) 15C	40.9639	0	51.8072	0	7.22892	0	0	0	0
HE250;LSD2002 L4440 15C	76		149		8					207	233	165	0.708155	88.8412	HE250;LSD2002 L4440 15C	32.618	0	63.9485	0	3.43348	0	0	0	0
HE250;LSD2002 daf-2(RNAi) 15C	38		114		17					134	169	148	0.87574	79.2899	HE250;LSD2002 daf-2(RNAi) 15C	22.4852	0	67.4556	0	10.0592	0	0	0	0
Day 8 of adulthood	none		low		medium		high								Percentage Day 8 of adulthood	none		low		medium		high
Strain / Treatment	0	0.5	1	1.5	2	2.5	3	3.5	4	#paralyzed	N	Weighted Values	Average	% total paralyzed	Strain	0	0.5	1	1.5	2	2.5	3	3.5	4
LSD2002 L4440 15C	138		31							0	169	31	0.183432	0	LSD2002 L4440 15C	81.6568	0	18.3432	0	0	0	0	0	0
LSD2002 daf-2(RNAi) 15C	53		132		2					0	187	136	0.727273	0	LSD2002 daf-2(RNAi) 15C	28.3422	0	70.5882	0	1.06952	0	0	0	0
HE250;LSD2002 L4440 15C	78		125		4					197	207	133	0.642512	95.1691	HE250;LSD2002 L4440 15C	37.6812	0	60.3865	0	1.93237	0	0	0	0
HE250;LSD2002 daf-2(RNAi) 15C	45		118		2					149	165	122	0.739394	90.303	HE250;LSD2002 daf-2(RNAi) 15C	27.2727	0	71.5152	0	1.21212	0	0	0	0
Day 9 of adulthood	none		low		medium		high								Percentage Day 9 of adulthood	none		low		medium		high
Strain / Treatment	0	0.5	1	1.5	2	2.5	3	3.5	4	#paralyzed	N	Weighted Values	Average	% total paralyzed	Strain	0	0.5	1	1.5	2	2.5	3	3.5	4
LSD2002 L4440 15C	116		3							0	119	3	0.0252101	0	LSD2002 L4440 15C	97.479	0	2.52101	0	0	0	0	0	0
LSD2002 daf-2(RNAi) 15C	107		45							0	152	45	0.296053	0	LSD2002 daf-2(RNAi) 15C	70.3947	0	29.6053	0	0	0	0	0	0
HE250;LSD2002 L4440 15C	85		63							144	148	63	0.425676	97.2973	HE250;LSD2002 L4440 15C	57.4324	0	42.5676	0	0	0	0	0	0
HE250;LSD2002 daf-2(RNAi) 15C	105		77							177	182	77	0.423077	97.2527	HE250;LSD2002 daf-2(RNAi) 15C	57.6923	0	42.3077	0	0	0	0	0	0
Day 10 of adulthood	none		low		medium		high								Percentage Day 10 of adulthood	none		low		medium		high
Strain / Treatment	0	0.5	1	1.5	2	2.5	3	3.5	4	#paralyzed	N	Weighted Values	Average	% total paralyzed	Strain	0	0.5	1	1.5	2	2.5	3	3.5	4
LSD2002 L4440 15C	163		6							0	169	6	0.035503	0	LSD2002 L4440 15C	96.4497	0	3.5503	0	0	0	0	0	0
LSD2002 daf-2(RNAi) 15C	116		35		1					0	152	37	0.243421	0	LSD2002 daf-2(RNAi) 15C	76.3158	0	23.0263	0	0.657895	0	0	0	0
HE250;LSD2002 L4440 15C	130		71							197	201	71	0.353234	98.01	HE250;LSD2002 L4440 15C	64.6766	0	35.3234	0	0	0	0	0	0
HE250;LSD2002 daf-2(RNAi) 15C	119		47		1					165	167	49	0.293413	98.8024	HE250;LSD2002 daf-2(RNAi) 15C	71.2575	0	28.1437	0	0.598802	0	0	0	0
Day 11 of adulthood	none		low		medium		high								Percentage Day 11 of adulthood	none		low		medium		high
Strain / Treatment	0	0.5	1	1.5	2	2.5	3	3.5	4	#paralyzed	N	Weighted Values	Average	% total paralyzed	Strain	0	0.5	1	1.5	2	2.5	3	3.5	4
LSD2002 L4440 15C	152		3							0	155	3	0.0193548	0	LSD2002 L4440 15C	98.0645	0	1.93548	0	0	0	0	0	0
LSD2002 daf-2(RNAi) 15C	152		9							0	161	9	0.0559006	0	LSD2002 daf-2(RNAi) 15C	94.4099	0	5.59006	0	0	0	0	0	0
HE250;LSD2002 L4440 15C	152		44							195	196	44	0.22449	99.4898	HE250;LSD2002 L4440 15C	77.551	0	22.449	0	0	0	0	0	0
HE250;LSD2002 daf-2(RNAi) 15C	167		14							180	181	14	0.0773481	99.4475	HE250;LSD2002 daf-2(RNAi) 15C	92.2652	0	7.73481	0	0	0	0	0	0
Day 12 of adulthood	none		low		medium		high								Percentage Day 12 of adulthood	none		low		medium		high
Strain / Treatment	0	0.5	1	1.5	2	2.5	3	3.5	4	#paralyzed	N	Weighted Values	Average	% total paralyzed	Strain	0	0.5	1	1.5	2	2.5	3	3.5	4
LSD2002 L4440 15C											0	0	#DIV/0!	#DIV/0!	LSD2002 L4440 15C	#DIV/0!	#DIV/0!	#DIV/0!	#DIV/0!	#DIV/0!	#DIV/0!	#DIV/0!	#DIV/0!	#DIV/0!
LSD2002 daf-2(RNAi) 15C											0	0	#DIV/0!	#DIV/0!	LSD2002 daf-2(RNAi) 15C	#DIV/0!	#DIV/0!	#DIV/0!	#DIV/0!	#DIV/0!	#DIV/0!	#DIV/0!	#DIV/0!	#DIV/0!
HE250;LSD2002 L4440 15C											0	0	#DIV/0!	#DIV/0!	HE250;LSD2002 L4440 15C	#DIV/0!	#DIV/0!	#DIV/0!	#DIV/0!	#DIV/0!	#DIV/0!	#DIV/0!	#DIV/0!	#DIV/0!
HE250;LSD2002 daf-2(RNAi) 15C											0	0	#DIV/0!	#DIV/0!	HE250;LSD2002 daf-2(RNAi) 15C	#DIV/0!	#DIV/0!	#DIV/0!	#DIV/0!	#DIV/0!	#DIV/0!	#DIV/0!	#DIV/0!	#DIV/0!
Day 13 of adulthood	none		low		medium		high								Percentage Day 13 of adulthood	none		low		medium		high
Strain / Treatment	0	0.5	1	1.5	2	2.5	3	3.5	4	#paralyzed	N	Weighted Values	Average	% total paralyzed	Strain	0	0.5	1	1.5	2	2.5	3	3.5	4
LSD2002 L4440 15C											0	0	#DIV/0!	#DIV/0!	LSD2002 L4440 15C	#DIV/0!	#DIV/0!	#DIV/0!	#DIV/0!	#DIV/0!	#DIV/0!	#DIV/0!	#DIV/0!	#DIV/0!
LSD2002 daf-2(RNAi) 15C											0	0	#DIV/0!	#DIV/0!	LSD2002 daf-2(RNAi) 15C	#DIV/0!	#DIV/0!	#DIV/0!	#DIV/0!	#DIV/0!	#DIV/0!	#DIV/0!	#DIV/0!	#DIV/0!
HE250;LSD2002 L4440 15C											0	0	#DIV/0!	#DIV/0!	HE250;LSD2002 L4440 15C	#DIV/0!	#DIV/0!	#DIV/0!	#DIV/0!	#DIV/0!	#DIV/0!	#DIV/0!	#DIV/0!	#DIV/0!
HE250;LSD2002 daf-2(RNAi) 15C											0	0	#DIV/0!	#DIV/0!	HE250;LSD2002 daf-2(RNAi) 15C	#DIV/0!	#DIV/0!	#DIV/0!	#DIV/0!	#DIV/0!	#DIV/0!	#DIV/0!	#DIV/0!	#DIV/0!
Day 14 of adulthood	none		low		medium		high								Percentage Day14 of adulthood	none		low		medium		high
Strain / Treatment	0	0.5	1	1.5	2	2.5	3	3.5	4	#paralyzed	N	Weighted Values	Average	% total paralyzed	Strain	0	0.5	1	1.5	2	2.5	3	3.5	4
LSD2002 L4440 15C											0	0	#DIV/0!	#DIV/0!	LSD2002 L4440 15C	#DIV/0!	#DIV/0!	#DIV/0!	#DIV/0!	#DIV/0!	#DIV/0!	#DIV/0!	#DIV/0!	#DIV/0!
LSD2002 daf-2(RNAi) 15C											0	0	#DIV/0!	#DIV/0!	LSD2002 daf-2(RNAi) 15C	#DIV/0!	#DIV/0!	#DIV/0!	#DIV/0!	#DIV/0!	#DIV/0!	#DIV/0!	#DIV/0!	#DIV/0!
HE250;LSD2002 L4440 15C											0	0	#DIV/0!	#DIV/0!	HE250;LSD2002 L4440 15C	#DIV/0!	#DIV/0!	#DIV/0!	#DIV/0!	#DIV/0!	#DIV/0!	#DIV/0!	#DIV/0!	#DIV/0!
HE250;LSD2002 daf-2(RNAi) 15C											0	0	#DIV/0!	#DIV/0!	HE250;LSD2002 daf-2(RNAi) 15C	#DIV/0!	#DIV/0!	#DIV/0!	#DIV/0!	#DIV/0!	#DIV/0!	#DIV/0!	#DIV/0!	#DIV/0!

## Sheet: FigS8D_unc52Pcol144GFP
Scoring of Pcol-144::GFP
Round 1
D1
Strain	0	0.5	1	1.5	2	2.5	3	3.5	4		N	Weighted Values	Average
LSD2002					2	28					30	74	2.46667
LSD2002XHE250						15	15				30	82.5	2.75
D3
Strain	0	0.5	1	1.5	2	2.5	3	3.5	4		N	Weighted Values	Average
LSD2002			1	3	21	5					30	60	2
LSD2002XHE250				2	4	21	3				30	72.5	2.41667
D4
Strain	0	0.5	1	1.5	2	2.5	3	3.5	4		N	Weighted Values	Average
LSD2002			1	10	17	2					30	55	1.83333
LSD2002XHE250			1	8	11	10					30	60	2
D7
Strain	0	0.5	1	1.5	2	2.5	3	3.5	4		N	Weighted Values	Average
LSD2002	1	17	8	4							30	22.5	0.75
LSD2002XHE250		13	12	5						thick middle	30	26	0.866667
D8
Strain	0	0.5	1	1.5	2	2.5	3	3.5	4		N	Weighted Values	Average
LSD2002	11	17	2								30	10.5	0.35
LSD2002XHE250		10	20							thick middle	30	25	0.833333
Round 2
D1
Strain	0	0.5	1	1.5	2	2.5	3	3.5	4			N	Weighted Values	Average
LSD2002					2	28						30	74	2.46667
LSD2002XHE250					1	27	2					30	75.5	2.51667
D3
Strain	0	0.5	1	1.5	2	2.5	3	3.5	4			N	Weighted Values	Average
LSD2002				2	5	23						30	70.5	2.35
LSD2002XHE250					3	27						30	73.5	2.45
D4
Strain	0	0.5	1	1.5	2	2.5	3	3.5	4			N	Weighted Values	Average
LSD2002			2	10	14	4						30	55	1.83333
LSD2002XHE250				9	13	8						30	59.5	1.98333
D7
Strain	0	0.5	1	1.5	2	2.5	3	3.5	4			N	Weighted Values	Average
LSD2002	13	12	4	1								30	11.5	0.383333
LSD2002XHE250	2	18	10									30	19	0.633333
D8
Strain	0	0.5	1	1.5	2	2.5	3	3.5	4			N	Weighted Values	Average
LSD2002	17	10	2	1								30	8.5	0.283333
LSD2002XHE250	6	18	6									30	15	0.5
Round 3
D1
Strain	0	0.5	1	1.5	2	2.5	3	3.5	4			N	Weighted Values	Average
LSD2002				2	1	27						30	72.5	2.41667
LSD2002XHE250					1	28	1					30	75	2.5
D3
Strain	0	0.5	1	1.5	2	2.5	3	3.5	4			N	Weighted Values	Average
LSD2002				14	13	3						30	54.5	1.81667
LSD2002XHE250				3	17	10						30	63.5	2.11667
D4
Strain	0	0.5	1	1.5	2	2.5	3	3.5	4			N	Weighted Values	Average
LSD2002			1	18	10	1						30	50.5	1.68333
LSD2002XHE250				9	14	7						30	59	1.96667
D7
Strain	0	0.5	1	1.5	2	2.5	3	3.5	4			N	Weighted Values	Average
LSD2002	17	10	2			1						30	9.5	0.316667
LSD2002XHE250	8	12	10									30	16	0.533333
D8
Strain	0	0.5	1	1.5	2	2.5	3	3.5	4			N	Weighted Values	Average
LSD2002	22	6	1			1						30	6.5	0.216667
LSD2002XHE250	12	16	2									30	10	0.333333
D1
Strain	0	0.5	1	1.5	2	2.5	3	3.5	4		N	Weighted Values	Average	STDEV		D1 C	Strain	LSD2002				D1 T	Strain	LSD2002				D3 C	Strain	LSD2002				D3 T	Strain	LSD2002				D4 C	Strain	LSD2002				D4 T	Strain	LSD2002
LSD2002	0	0	0	2	5	83	0	0	0		90	220.5	61.25	4.60901		1	0	0	1	1.5		1	0	0	1	2		1	0	0	1	1		1	0	0	1	1.5		1	0	0	1	1		1	0	0	1
LSD2002XHE250	0	0	0	0	2	70	18	0	0		90	233	64.7222	5.48804		1	0.5	0	2	1.5		1	0.5	0	2	2		1	0.5	0	2	1.5		1	0.5	0	2	1.5		1	0.5	0	2	1		1	0.5	0	2
																1	1	0	3	2		1	1	0	3	2.5		1	1	1	3	1.5		1	1	0	3	1.5		1	1	4	3	1		1	1	1	3
D3																1	1.5	2	4	2		1	1.5	0	4	2.5		2	1.5	19	4	1.5		1	1.5	5	4	1.5		5	1.5	38	4	1		2	1.5	26	4
Strain	0	0.5	1	1.5	2	2.5	3	3.5	4		N	Weighted Values	Average			3	2	5	5	2		1	2	2	5	2.5		21	2	39	5	1.5		6	2	24	5	1.5		43	2	41	5	1.5		28	2	38	5
LSD2002	0	0	1	19	39	31	0	0	0		90	185	51.3889	9.63601		8	2.5	83	6	2		3	2.5	70	6	2.5		60	2.5	31	6	1.5		30	2.5	58	6	2		84	2.5	7	6	1.5		66	2.5	25	6
LSD2002XHE250	0	0	0	5	24	58	3	0	0		90	209.5	58.1944	7.98548		91	3	0	7	2		73	3	18	7	2.5		91	3	0	7	1.5		88	3	3	7	2		91	3	0	7	1.5		91	3	0	7
																91	3.5	0	8	2.5		91	3.5	0	8	2.5		91	3.5	0	8	1.5		91	3.5	0	8	2		91	3.5	0	8	1.5		91	3.5	0	8
D4																91	4	0	9	2.5		91	4	0	9	2.5		91	4	0	9	1.5		91	4	0	9	2		91	4	0	9	1.5		91	4	0	9
Strain	0	0.5	1	1.5	2	2.5	3	3.5	4		N	Weighted Values	Average			91			10	2.5		91			10	2.5		91			10	1.5		91			10	2		91			10	1.5		91			10
LSD2002	0	0	4	38	41	7	0	0	0		90	160.5	44.5833	8.79902					11	2.5					11	2.5					11	1.5					11	2					11	1.5					11
LSD2002XHE250	0	0	1	26	38	25	0	0	0		90	178.5	49.5833	9.81751					12	2.5					12	2.5					12	1.5					12	2					12	1.5					12
																			13	2.5					13	2.5					13	1.5					13	2					13	1.5					13
D7																			14	2.5					14	2.5					14	1.5					14	2					14	1.5					14
Strain	0	0.5	1	1.5	2	2.5	3	3.5	4		N	Weighted Values	Average						15	2.5					15	2.5					15	1.5					15	2					15	1.5					15
LSD2002	31	39	14	5	0	1	0	0	0		90	43.5	12.0833	11.9176					16	2.5					16	2.5					16	1.5					16	2					16	1.5					16
LSD2002XHE250	10	43	32	5	0	0	0	0	0	thick middle	90	61	16.9444	9.42726					17	2.5					17	2.5					17	1.5					17	2					17	1.5					17
																			18	2.5					18	2.5					18	1.5					18	2					18	1.5					18
D8																			19	2.5					19	2.5					19	1.5					19	2					19	1.5					19
Strain	0	0.5	1	1.5	2	2.5	3	3.5	4		N	Weighted Values	Average						20	2.5					20	2.5					20	1.5					20	2					20	1.5					20
LSD2002	50	33	5	1	0	1	0	0	0		90	25.5	7.08333	10.0996					21	2.5					21	2.5					21	2					21	2					21	1.5					21
LSD2002XHE250	18	44	28	0	0	0	0	0	0	thick middle	90	50	13.8889	8.87737					22	2.5					22	2.5					22	2					22	2					22	1.5					22
																			23	2.5					23	2.5					23	2					23	2					23	1.5					23
																			24	2.5					24	2.5					24	2					24	2					24	1.5					24
																			25	2.5					25	2.5					25	2					25	2					25	1.5					25
																			26	2.5					26	2.5					26	2					26	2					26	1.5					26
																			27	2.5					27	2.5					27	2					27	2					27	1.5					27
																			28	2.5					28	2.5					28	2					28	2					28	1.5					28
																			29	2.5					29	2.5					29	2					29	2					29	1.5					29
																			30	2.5					30	2.5					30	2					30	2.5					30	1.5					30
																			31	2.5					31	2.5					31	2					31	2.5					31	1.5					31
																			32	2.5					32	2.5					32	2					32	2.5					32	1.5					32
																			33	2.5					33	2.5					33	2					33	2.5					33	1.5					33
																			34	2.5					34	2.5					34	2					34	2.5					34	1.5					34
																			35	2.5					35	2.5					35	2					35	2.5					35	1.5					35
																			36	2.5					36	2.5					36	2					36	2.5					36	1.5					36
																			37	2.5					37	2.5					37	2					37	2.5					37	1.5					37
																			38	2.5					38	2.5					38	2					38	2.5					38	1.5					38
																			39	2.5					39	2.5					39	2					39	2.5					39	1.5					39
																			40	2.5					40	2.5					40	2					40	2.5					40	1.5					40
																			41	2.5					41	2.5					41	2					41	2.5					41	1.5					41
																			42	2.5					42	2.5					42	2					42	2.5					42	1.5					42
																			43	2.5					43	2.5					43	2					43	2.5					43	2					43
																			44	2.5					44	2.5					44	2					44	2.5					44	2					44
																			45	2.5					45	2.5					45	2					45	2.5					45	2					45
																			46	2.5					46	2.5					46	2					46	2.5					46	2					46
																			47	2.5					47	2.5					47	2					47	2.5					47	2					47
																			48	2.5					48	2.5					48	2					48	2.5					48	2					48
																			49	2.5					49	2.5					49	2					49	2.5					49	2					49
																			50	2.5					50	2.5					50	2					50	2.5					50	2					50
																			51	2.5					51	2.5					51	2					51	2.5					51	2					51
																			52	2.5					52	2.5					52	2					52	2.5					52	2					52
																			53	2.5					53	2.5					53	2					53	2.5					53	2					53
																			54	2.5					54	2.5					54	2					54	2.5					54	2					54
																			55	2.5					55	2.5					55	2					55	2.5					55	2					55
																			56	2.5					56	2.5					56	2					56	2.5					56	2					56
																			57	2.5					57	2.5					57	2					57	2.5					57	2					57
																			58	2.5					58	2.5					58	2					58	2.5					58	2					58
																			59	2.5					59	2.5					59	2					59	2.5					59	2					59
																			60	2.5					60	2.5					60	2.5					60	2.5					60	2					60
																			61	2.5					61	2.5					61	2.5					61	2.5					61	2					61
																			62	2.5					62	2.5					62	2.5					62	2.5					62	2					62
																			63	2.5					63	2.5					63	2.5					63	2.5					63	2					63
																			64	2.5					64	2.5					64	2.5					64	2.5					64	2					64
																			65	2.5					65	2.5					65	2.5					65	2.5					65	2					65
																			66	2.5					66	2.5					66	2.5					66	2.5					66	2					66
																			67	2.5					67	2.5					67	2.5					67	2.5					67	2					67
																			68	2.5					68	2.5					68	2.5					68	2.5					68	2					68
																			69	2.5					69	2.5					69	2.5					69	2.5					69	2					69
																			70	2.5					70	2.5					70	2.5					70	2.5					70	2					70
																			71	2.5					71	2.5					71	2.5					71	2.5					71	2					71
																			72	2.5					72	2.5					72	2.5					72	2.5					72	2					72
																			73	2.5					73	3					73	2.5					73	2.5					73	2					73
																			74	2.5					74	3					74	2.5					74	2.5					74	2					74
																			75	2.5					75	3					75	2.5					75	2.5					75	2					75
																			76	2.5					76	3					76	2.5					76	2.5					76	2					76
																			77	2.5					77	3					77	2.5					77	2.5					77	2					77
																			78	2.5					78	3					78	2.5					78	2.5					78	2					78
																			79	2.5					79	3					79	2.5					79	2.5					79	2					79
																			80	2.5					80	3					80	2.5					80	2.5					80	2					80
																			81	2.5					81	3					81	2.5					81	2.5					81	2					81
																			82	2.5					82	3					82	2.5					82	2.5					82	2					82
																			83	2.5					83	3					83	2.5					83	2.5					83	2					83
																			84	2.5					84	3					84	2.5					84	2.5					84	2.5					84
																			85	2.5					85	3					85	2.5					85	2.5					85	2.5					85
																			86	2.5					86	3					86	2.5					86	2.5					86	2.5					86
																			87	2.5					87	3					87	2.5					87	2.5					87	2.5					87
																			88	2.5					88	3					88	2.5					88	3					88	2.5					88
																			89	2.5					89	3					89	2.5					89	3					89	2.5					89
																			90	2.5					90	3					90	2.5					90	3					90	2.5					90
[truncated: 21 more columns]

## Sheet: FigS8E_unc52Pcol144GFP 20C
Day 1 of adulthood	none		low		medium		high								Percentage Day 1 of adulthood	none		low		medium		high
Strain / Treatment	0	0.5	1	1.5	2	2.5	3	3.5	4	#paralyzed	N	Weighted Values	Average	% total paralyzed	Strain	0	0.5	1	1.5	2	2.5	3	3.5	4
HE250;LSD2002 L4440 20C							138			0	138	414	3	0	HE250;LSD2002 L4440 20C	0	0	0	0	0	0	100	0	0
HE250;LSD2002 daf-2(RNAi) 20C							144			0	144	432	3	0	HE250;LSD2002 daf-2(RNAi) 20C	0	0	0	0	0	0	100	0	0
											0	0	#DIV/0!	#DIV/0!	0	#DIV/0!	#DIV/0!	#DIV/0!	#DIV/0!	#DIV/0!	#DIV/0!	#DIV/0!	#DIV/0!	#DIV/0!
											0	0	#DIV/0!	#DIV/0!	0	#DIV/0!	#DIV/0!	#DIV/0!	#DIV/0!	#DIV/0!	#DIV/0!	#DIV/0!	#DIV/0!	#DIV/0!
Day 2 of adulthood	none		low		medium		high								Percentage Day 2 of adulthood	none		low		medium		high
Strain / Treatment	0	0.5	1	1.5	2	2.5	3	3.5	4	#paralyzed	N	Weighted Values	Average	% total paralyzed	Strain	0	0.5	1	1.5	2	2.5	3	3.5	4
HE250;LSD2002 L4440 20C	0		5		77		34			17	116	261	2.25	14.6552	HE250;LSD2002 L4440 20C	0	0	4.31034	0	66.3793	0	29.3103	0	0
HE250;LSD2002 daf-2(RNAi) 20C	0		2		96		40			19	138	314	2.27536	13.7681	HE250;LSD2002 daf-2(RNAi) 20C	0	0	1.44928	0	69.5652	0	28.9855	0	0
											0	0	#DIV/0!	#DIV/0!	0	#DIV/0!	#DIV/0!	#DIV/0!	#DIV/0!	#DIV/0!	#DIV/0!	#DIV/0!	#DIV/0!	#DIV/0!
											0	0	#DIV/0!	#DIV/0!	0	#DIV/0!	#DIV/0!	#DIV/0!	#DIV/0!	#DIV/0!	#DIV/0!	#DIV/0!	#DIV/0!	#DIV/0!
Day 3 of adulthood	none		low		medium		high								Percentage Day 3 of adulthood	none		low		medium		high
Strain / Treatment	0	0.5	1	1.5	2	2.5	3	3.5	4	#paralyzed	N	Weighted Values	Average	% total paralyzed	Strain	0	0.5	1	1.5	2	2.5	3	3.5	4
HE250;LSD2002 L4440 20C	0		6		106		8			66	120	242	2.01667	55	HE250;LSD2002 L4440 20C	0	0	5	0	88.3333	0	6.66667	0	0
HE250;LSD2002 daf-2(RNAi) 20C	0		6		99		16			24	121	252	2.08264	19.8347	HE250;LSD2002 daf-2(RNAi) 20C	0	0	4.95868	0	81.8182	0	13.2231	0	0
											0	0	#DIV/0!	#DIV/0!	0	#DIV/0!	#DIV/0!	#DIV/0!	#DIV/0!	#DIV/0!	#DIV/0!	#DIV/0!	#DIV/0!	#DIV/0!
											0	0	#DIV/0!	#DIV/0!	0	#DIV/0!	#DIV/0!	#DIV/0!	#DIV/0!	#DIV/0!	#DIV/0!	#DIV/0!	#DIV/0!	#DIV/0!
Day 4 of adulthood	none		low		medium		high								Percentage Day 4 of adulthood	none		low		medium		high
Strain / Treatment	0	0.5	1	1.5	2	2.5	3	3.5	4	#paralyzed	N	Weighted Values	Average	% total paralyzed	Strain	0	0.5	1	1.5	2	2.5	3	3.5	4
HE250;LSD2002 L4440 20C	6		80		21		0			98	107	122	1.14019	91.5888	HE250;LSD2002 L4440 20C	5.60748	0	74.7664	0	19.6262	0	0	0	0
HE250;LSD2002 daf-2(RNAi) 20C	5		89		58		1			54	153	208	1.35948	35.2941	HE250;LSD2002 daf-2(RNAi) 20C	3.26797	0	58.1699	0	37.9085	0	0.653595	0	0
											0	0	#DIV/0!	#DIV/0!	0	#DIV/0!	#DIV/0!	#DIV/0!	#DIV/0!	#DIV/0!	#DIV/0!	#DIV/0!	#DIV/0!	#DIV/0!
											0	0	#DIV/0!	#DIV/0!	0	#DIV/0!	#DIV/0!	#DIV/0!	#DIV/0!	#DIV/0!	#DIV/0!	#DIV/0!	#DIV/0!	#DIV/0!
Day 5 of adulthood	none		low		medium		high								Percentage Day 5 of adulthood	none		low		medium		high
Strain / Treatment	0	0.5	1	1.5	2	2.5	3	3.5	4	#paralyzed	N	Weighted Values	Average	% total paralyzed	Strain	0	0.5	1	1.5	2	2.5	3	3.5	4
HE250;LSD2002 L4440 20C	14		96		20					114	130	136	1.04615	87.6923	HE250;LSD2002 L4440 20C	10.7692	0	73.8462	0	15.3846	0	0	0	0
HE250;LSD2002 daf-2(RNAi) 20C	15		132		30					83	177	192	1.08475	46.8927	HE250;LSD2002 daf-2(RNAi) 20C	8.47458	0	74.5763	0	16.9492	0	0	0	0
											0	0	#DIV/0!	#DIV/0!	0	#DIV/0!	#DIV/0!	#DIV/0!	#DIV/0!	#DIV/0!	#DIV/0!	#DIV/0!	#DIV/0!	#DIV/0!
											0	0	#DIV/0!	#DIV/0!	0	#DIV/0!	#DIV/0!	#DIV/0!	#DIV/0!	#DIV/0!	#DIV/0!	#DIV/0!	#DIV/0!	#DIV/0!
Day 6 of adulthood	none		low		medium		high								Percentage Day 6 of adulthood	none		low		medium		high
Strain / Treatment	0	0.5	1	1.5	2	2.5	3	3.5	4	#paralyzed	N	Weighted Values	Average	% total paralyzed	Strain	0	0.5	1	1.5	2	2.5	3	3.5	4
HE250;LSD2002 L4440 20C	10		130		5					140	145	140	0.965517	96.5517	HE250;LSD2002 L4440 20C	6.89655	0	89.6552	0	3.44828	0	0	0	0
HE250;LSD2002 daf-2(RNAi) 20C	9		137		31					120	177	199	1.12429	67.7966	HE250;LSD2002 daf-2(RNAi) 20C	5.08475	0	77.4011	0	17.5141	0	0	0	0
											0	0	#DIV/0!	#DIV/0!	0	#DIV/0!	#DIV/0!	#DIV/0!	#DIV/0!	#DIV/0!	#DIV/0!	#DIV/0!	#DIV/0!	#DIV/0!
											0	0	#DIV/0!	#DIV/0!	0	#DIV/0!	#DIV/0!	#DIV/0!	#DIV/0!	#DIV/0!	#DIV/0!	#DIV/0!	#DIV/0!	#DIV/0!
Day 7 of adulthood	none		low		medium		high								Percentage Day 7 of adulthood	none		low		medium		high
Strain / Treatment	0	0.5	1	1.5	2	2.5	3	3.5	4	#paralyzed	N	Weighted Values	Average	% total paralyzed	Strain	0	0.5	1	1.5	2	2.5	3	3.5	4
HE250;LSD2002 L4440 20C	51		85		1					132	137	87	0.635036	96.3504	HE250;LSD2002 L4440 20C	37.2263	0	62.0438	0	0.729927	0	0	0	0
HE250;LSD2002 daf-2(RNAi) 20C	47		139		4					182	190	147	0.773684	95.7895	HE250;LSD2002 daf-2(RNAi) 20C	24.7368	0	73.1579	0	2.10526	0	0	0	0
											0	0	#DIV/0!	#DIV/0!	0	#DIV/0!	#DIV/0!	#DIV/0!	#DIV/0!	#DIV/0!	#DIV/0!	#DIV/0!	#DIV/0!	#DIV/0!
											0	0	#DIV/0!	#DIV/0!	0	#DIV/0!	#DIV/0!	#DIV/0!	#DIV/0!	#DIV/0!	#DIV/0!	#DIV/0!	#DIV/0!	#DIV/0!
Day 8 of adulthood	none		low		medium		high								Percentage Day 8 of adulthood	none		low		medium		high
Strain / Treatment	0	0.5	1	1.5	2	2.5	3	3.5	4	#paralyzed	N	Weighted Values	Average	% total paralyzed	Strain	0	0.5	1	1.5	2	2.5	3	3.5	4
HE250;LSD2002 L4440 20C	107		18							122	125	18	0.144	97.6	HE250;LSD2002 L4440 20C	85.6	0	14.4	0	0	0	0	0	0
HE250;LSD2002 daf-2(RNAi) 20C	127		57							178	184	57	0.309783	96.7391	HE250;LSD2002 daf-2(RNAi) 20C	69.0217	0	30.9783	0	0	0	0	0	0
											0	0	#DIV/0!	#DIV/0!	0	#DIV/0!	#DIV/0!	#DIV/0!	#DIV/0!	#DIV/0!	#DIV/0!	#DIV/0!	#DIV/0!	#DIV/0!
											0	0	#DIV/0!	#DIV/0!	0	#DIV/0!	#DIV/0!	#DIV/0!	#DIV/0!	#DIV/0!	#DIV/0!	#DIV/0!	#DIV/0!	#DIV/0!
Day 9 of adulthood	none		low		medium		high								Percentage Day 9 of adulthood	none		low		medium		high
Strain / Treatment	0	0.5	1	1.5	2	2.5	3	3.5	4	#paralyzed	N	Weighted Values	Average	% total paralyzed	Strain	0	0.5	1	1.5	2	2.5	3	3.5	4
HE250;LSD2002 L4440 20C	121		9							127	130	9	0.0692308	97.6923	HE250;LSD2002 L4440 20C	93.0769	0	6.92308	0	0	0	0	0	0
HE250;LSD2002 daf-2(RNAi) 20C	191		21							211	212	21	0.0990566	99.5283	HE250;LSD2002 daf-2(RNAi) 20C	90.0943	0	9.90566	0	0	0	0	0	0
											0	0	#DIV/0!	#DIV/0!	0	#DIV/0!	#DIV/0!	#DIV/0!	#DIV/0!	#DIV/0!	#DIV/0!	#DIV/0!	#DIV/0!	#DIV/0!
											0	0	#DIV/0!	#DIV/0!	0	#DIV/0!	#DIV/0!	#DIV/0!	#DIV/0!	#DIV/0!	#DIV/0!	#DIV/0!	#DIV/0!	#DIV/0!
