# Supplementary material for: Longevity interventions modulate mechanotransduction and extracellular matrix homeostasis in C. elegans
Source: Nat Commun. 2024 Jan 4;15:276. doi: 10.1038/s41467-023-44409-2 (PMC10766642; doi:10.1038/s41467-023-44409-2)
Supplement: Supplementary file 17 — Supplementary Data 14 [file 41467_2023_44409_MOESM17_ESM.xlsx]

## Sheet: Fig7SummaryPcol120Pmyo3Pressure
Trial	No pressure Pcol120NeonGreen	Pressure Pcol120NeonGreen	No pressure Pmyo3mCherry	Pressure Pmyo3mCherry		No pressure green / red	Pressure green/red
2021111_Trial1	30.626	71.22	88.328	133.471		0.34673	0.533599
2021111_Trial1	35.017	61.477	120.032	71.645		0.291731	0.858078
2021111_Trial1	42.368	47.403	77.33	91.276		0.547886	0.519337
2021111_Trial1	38.942	81.962	86.42	107.044		0.450613	0.765685
2021111_Trial1	95.052	51.519	141.928	48.293		0.66972	1.0668
2021111_Trial1		161.155		121.274			1.32885
2021111_Trial1		32.621		77.743			0.4196
2021111_Trial1		68.243		144.269			0.473026
20211206_Trial2	38.805	134.733	55.905	62.368		0.694124	2.16029
20211206_Trial2	38.78	151.473	64.542	122.745		0.600849	1.23405
20211206_Trial2	34.565	115.282	96.634	58.4		0.35769	1.97401
20211206_Trial2	39.758	108.704	58.272	62.795		0.682283	1.73109
20211206_Trial2	44.233	87.675	70.683	104.653		0.625794	0.837769
20211206_Trial2	27.348	121.621	70.997	143.722		0.385199	0.846224
20211206_Trial2	32.079	144.212	67.355	128.662		0.476268	1.12086
20211206_Trial2	36.647	143.913	76.751	152.592		0.477479	0.943123
20211206_Trial2	60.566		104.59			0.57908
20211206_Trial2	39.031		80.441			0.485213
20211206_Trial2	109.386		36.607			2.98812
20211206_Trial2	28.378		54.615			0.519601
20211206_Trial2	46.599		53.678			0.868121
20211206_Trial2	28.196		58.94			0.478385
20211206_Trial2	40.586		68.37			0.593623
20211206_Trial2	46.313		94.733			0.488879
20211206_Trial2	33.879		86.991			0.389454
20211206_Trial2	43.655		83.745			0.521285
20211206_Trial2	27.373		83.687			0.327088
20211206_Trial2	34.507		51.763			0.666634
20211206_Trial2	29.509		66.496			0.443771
20211206_Trial2	35.501		59.572			0.595934
20211206_Trial2	45.15		69.936			0.64559
20211206_Trial2	33.844		64.105			0.527946
20211206_Trial2	37.315		60.905			0.612675
20211206_Trial2	25.746		49.363			0.521565
20211206_Trial2	35.712		76.067			0.469481
20211206_Trial2	37.598		53.556			0.702032
20211206_Trial2	29.337		82.198			0.356906
20211206_Trial2	26.418		75.924			0.347953
20211213_trial3	30.109	105.624	68.382	147.637		0.440306	0.71543
20211213_trial3	30.279	62.769	64.404	66.634		0.470142	0.941997
20211213_trial3	17.217	75.381	45.131	79.913		0.381489	0.943288
20211213_trial3	38.754	64.988	102.431	50.708		0.378342	1.28161
20211213_trial3	35.669	37.494	62.822	75.942		0.567779	0.493719
20211213_trial3	32.658	53.245	58.987	94.323		0.553647	0.564496
20211213_trial3	35.346	49.713	67.706	84.964		0.522051	0.585107
20211213_trial3	57.508	164.142	118.195	175.607		0.486552	0.934712
20211213_trial3	39.391	40.322	81.128	70.375		0.485541	0.572959
20211213_trial3	37.638	48.671	95.249	81.387		0.395154	0.598019
20211213_trial3	19.4	95.967	43.119	90.254		0.449918	1.0633
20211213_trial3	22.336	72.746	61.595	44.36		0.362627	1.6399
20211213_trial3	33.19	53.667	97.591	94.023		0.340093	0.570786
20211213_trial3	48.625	46.061	85.347	89.509		0.569733	0.514596
20211213_trial3	70.58	43.025	100.075	86.063		0.705271	0.499924
20211213_trial3	32.638		96.019			0.339912
20211213_trial3	27.865		56.505			0.493142
20211213_trial3	21.471		60.747			0.35345
20211213_trial3	49.466		84.577			0.584863
20211213_trial3	22.336		50.696			0.440587
20211213_trial3	24.767		73.459			0.337154
									Table Analyzed	green/red
									Column B	Pressure green/red
									vs.	vs.
									Column A	No pressure green / red
									Unpaired t test
									P value	<0.0001
									P value summary	****
									Significantly different (P < 0.05)?	Yes
									One- or two-tailed P value?	Two-tailed
									t, df	t=4.361, df=85
									How big is the difference?
									Mean of column A	0.5427
									Mean of column B	0.9268
									Difference between means (B - A) ± SEM	0.3841 ± 0.08808
									95% confidence interval	0.2090 to 0.5592
									R squared (eta squared)	0.1828
									F test to compare variances
									F, DFn, Dfd	1.660, 30, 55
									P value	0.1025
									P value summary	ns
									Significantly different (P < 0.05)?	No
									Data analyzed
									Sample size, column A	56
									Sample size, column B	31
	Table Analyzed	I/N Pcol-120NeonGreen; Pmyo-3mCherry
	Data sets analyzed	A-D
	ANOVA summary
	F	39.02
	P value	<0.0001
	P value summary	****
	Significant diff. among means (P < 0.05)?	Yes
	R squared	0.4078
	Brown-Forsythe test
	F (DFn, DFd)	13.61 (3, 170)
	P value	<0.0001
	P value summary	****
	Are SDs significantly different (P < 0.05)?	Yes
	Bartlett's test
	Bartlett's statistic (corrected)	45.34
	P value	<0.0001
	P value summary	****
	Are SDs significantly different (P < 0.05)?	Yes
	ANOVA table	SS	DF	MS	F (DFn, DFd)	P value
	Treatment (between columns)	83473	3	27824	F (3, 170) = 39.02	P<0.0001
	Residual (within columns)	121210	170	713
	Total	204683	173
	Data summary
	Number of treatments (columns)	4
	Number of values (total)	174
	Number of families	1
	Number of comparisons per family	6
	Alpha	0.05
	Šídák's multiple comparisons test	Mean Diff.	95.00% CI of diff.	Below threshold?	Summary	Adjusted P Value
	No pressure Pcol120NeonGreen vs. Pressure Pcol120NeonGreen	-45.63	-61.54 to -29.72	Yes	****	<0.0001	A-B
	No pressure Pcol120NeonGreen vs. No pressure Pmyo3mCherry	-36.24	-49.68 to -22.81	Yes	****	<0.0001	A-C
	No pressure Pcol120NeonGreen vs. Pressure Pmyo3mCherry	-57.43	-73.34 to -41.51	Yes	****	<0.0001	A-D
	Pressure Pcol120NeonGreen vs. No pressure Pmyo3mCherry	9.389	-6.524 to 25.30	No	ns	0.5296	B-C
	Pressure Pcol120NeonGreen vs. Pressure Pmyo3mCherry	-11.79	-29.85 to 6.260	No	ns	0.4087	B-D
	No pressure Pmyo3mCherry vs. Pressure Pmyo3mCherry	-21.18	-37.10 to -5.271	Yes	**	0.0031	C-D
	Test details	Mean 1	Mean 2	Mean Diff.	SE of diff.	n1	n2	t	DF
	No pressure Pcol120NeonGreen vs. Pressure Pcol120NeonGreen	38.14	83.78	-45.63	5.978	56	31	7.634	170
	No pressure Pcol120NeonGreen vs. No pressure Pmyo3mCherry	38.14	74.39	-36.24	5.046	56	56	7.182	170
	No pressure Pcol120NeonGreen vs. Pressure Pmyo3mCherry	38.14	95.57	-57.43	5.978	56	31	9.607	170
	Pressure Pcol120NeonGreen vs. No pressure Pmyo3mCherry	83.78	74.39	9.389	5.978	31	56	1.571	170
	Pressure Pcol120NeonGreen vs. Pressure Pmyo3mCherry	83.78	95.57	-11.79	6.782	31	31	1.739	170
	No pressure Pmyo3mCherry vs. Pressure Pmyo3mCherry	74.39	95.57	-21.18	5.978	56	31	3.544	170

## Sheet: 20211129Pcol120Pmyo3_trial1
Gpressure	Gnopressure
1	4628451	64988	71.22	211129-LSD1126-Pressure-w1g.tiff
2	4331317	70454	61.477	211129-LSD1126-Pressure-w2g.tiff
3	750244	15827	47.403	211129-LSD1126-Pressure-w3g.tiff
4	4480792	54669	81.962	211129-LSD1126-Pressure-w4g.tiff
5	3073828	59664	51.519	211129-LSD1126-Pressure-w5g.tiff
6	10817016	67122	161.155	211129-LSD1126-Pressure-w6g2.tiff
7	669392	20520	32.621	211129-LSD1126-Pressure-w7g.tiff
8	4872981	71406	68.243	211129-LSD1126-Pressure-w8g.tiff
9	438016	14302	30.626	211129-LSD1126-w1g.tiff
10	1955656	55848	35.017	211129-LSD1126-w2g.tiff
11	1942710	45853	42.368	211129-LSD1126-w 3g.tiff
12	1076904	27654	38.942	211129-LSD1126-w4g.tiff
13	10003134	105239	95.052	211129-LSD1126-w 5g.tiff
	total intensity	# pixels	intensity/pixel	name
Rpressure	Rnopressure
1	1619669	12135	133.471	211129-LSD1126-Pressure-w1g-1.tiff
2	1457686	20346	71.645	211129-LSD1126-Pressure-w2g.tiff
3	2480419	27175	91.276	211129-LSD1126-Pressure-w3g.tiff
4	1724369	16109	107.044	211129-LSD1126-Pressure-w4g.tiff
5	155165	3213	48.293	211129-LSD1126-Pressure-w5g.tiff
6	358970	2960	121.274	211129-LSD1126-Pressure-w6g2.tiff
7	2111585	27161	77.743	211129-LSD1126-Pressure-w7g.tiff
8	1863808	12919	144.269	211129-LSD1126-Pressure-w8g.tiff
9	4268107	48321	88.328	211129-LSD1126-w1g.tiff
10	3638784	30315	120.032	211129-LSD1126-w2g.tiff
11	2366466	30602	77.33	211129-LSD1126-w 3g.tiff
12	4036084	46703	86.42	211129-LSD1126-w4g.tiff
13	4150255	29242	141.928	211129-LSD1126-w 5g.tiff
			pressur	no pressur
		totG	4.203e+06	3083284
		totR	1.47146e+06	3.69194e+06
			pressur	no pressur
		totG	71.95	48.401
		totR	99.3769	102.808
			0.724011	0.470792	0.253219

## Sheet: 20211206LSD1126_pressure_trial2
n	Intensity	pixels	I/N	Strain	RNAi	name			G_pressure	G_no-pressure	R_pressure	R_no-pressure		normalised	G_pressure	G_no-pressure		%	G_pressure	G_no-pressure
1	638808	16462	38.805	20211206-LSD1126	normal_control	w1g.tiff		average_Tot	3251765	1.27846e+06	7.8418e+06	3.50502e+06		average_Tot	0.414671	0.364752		average_Tot	41.4671	36.4752
2	767890	19801	38.78	20211206-LSD1126	normal_control	w2g.tiff		average_I/N	125.952	38.5222	104.492	69.2474		average_I/N	1.20537	0.556298		average_I/N	120.537	55.6298
3	1590776	46023	34.565	20211206-LSD1126	normal_control	w3g.tiff
4	1278823	32165	39.758	20211206-LSD1126	normal_control	w4g.tiff
5	2551967	57694	44.233	20211206-LSD1126	normal_control	w5g.tiff
6	324817	11877	27.348	20211206-LSD1126	normal_control	w6g.tiff
7	215473	6717	32.079	20211206-LSD1126	normal_control	w7g.tiff
8	314244	8575	36.647	20211206-LSD1126	normal_control	w8g.tiff
9	1524335	25168	60.566	20211206-LSD1126	normal_control	w9g.tiff
10	2131425	54609	39.031	20211206-LSD1126	normal_control	w10g.tiff
11	872242	7974	109.386	20211206-LSD1126	normal_control	w11g.tiff
12	792517	27927	28.378	20211206-LSD1126	normal_control	w12g.tiff
13	1540888	54649	28.196	20211206-LSD1126	normal_control	w14g.tiff
14	3181700	68700	46.313	20211206-LSD1126	normal_control	w16g.tiff
15	3246532	69670	46.599	20211206-LSD1126	normal_control	w13g.tiff
16	1574872	38803	40.586	20211206-LSD1126	normal_control	w15g.tiff
17	513606	15160	33.879	20211206-LSD1126	normal_control	w17g.tiff
18	827826	18963	43.655	20211206-LSD1126	normal_control	w18g.tiff
19	424888	15522	27.373	20211206-LSD1126	normal_control	w19g.tiff
20	424888	15522	27.373	20211206-LSD1126	normal_control	w19g.tiff
21	979338	28381	34.507	20211206-LSD1126	normal_control	w20g.tiff
22	239199	8106	29.509	20211206-LSD1126	normal_control	w21g.tiff
23	808439	22772	35.501	20211206-LSD1126	normal_control	w22g.tiff
24	1777812	39376	45.15	20211206-LSD1126	normal_control	w23g.tiff
25	1709227	50503	33.844	20211206-LSD1126	normal_control	w24g.tiff
26	2058009	55153	37.315	20211206-LSD1126	normal_control	w25g.tiff
27	1117368	43400	25.746	20211206-LSD1126	normal_control	w26g.tiff
28	1836950	51438	35.712	20211206-LSD1126	normal_control	w27g.tiff
29	2569948	68354	37.598	20211206-LSD1126	normal_control	w28g.tiff
30	1359993	46357	29.337	20211206-LSD1126	normal_control	w29g.tiff
31	437595	16564	26.418	20211206-LSD1126	normal_control	w30g.tiff
32	6692851	49675	134.733	20211206-LSD1126	pressure	w1g.tiff
33	1894316	12506	151.473	20211206-LSD1126	pressure	w2g.tiff
34	5343221	46349	115.282	20211206-LSD1126	pressure	w3g.tiff
35	1507403	13867	108.704	20211206-LSD1126	pressure	w4g.tiff
36	790125	9012	87.675	20211206-LSD1126	pressure	w5g.tiff
37	540242	4442	121.621	20211206-LSD1126	pressure	w6g.tiff
38	8724133	60495	144.212	20211206-LSD1126	pressure	w7g.tiff
39	521829	3626	143.913	20211206-LSD1126	pressure	w8g.tiff
40	1975457	35336	55.905	20211206-LSD1126	normal_control_red	w1g.tiff
41	3132732	48538	64.542	20211206-LSD1126	normal_control_red	w2g.tiff
42	3311082	34264	96.634	20211206-LSD1126	normal_control_red	w3g.tiff
43	2936897	50400	58.272	20211206-LSD1126	normal_control_red	w4g.tiff
44	2427825	34348	70.683	20211206-LSD1126	normal_control_red	w5g.tiff
45	4116982	57988	70.997	20211206-LSD1126	normal_control_red	w6g.tiff
46	5363519	79631	67.355	20211206-LSD1126	normal_control_red	w7g.tiff
47	6405066	83452	76.751	20211206-LSD1126	normal_control_red	w8g.tiff
48	3315703	31702	104.59	20211206-LSD1126	normal_control_red	w9g.tiff
49	3994548	49658	80.441	20211206-LSD1126	normal_control_red	w10g.tiff
50	1172177	32021	36.607	20211206-LSD1126	normal_control_red	w11g.tiff
51	2335347	42760	54.615	20211206-LSD1126	normal_control_red	w12g.tiff
52	1773480	33039	53.678	20211206-LSD1126	normal_control_red	w13g.tiff
53	2101208	35650	58.94	20211206-LSD1126	normal_control_red	w14g.tiff
54	2576387	37683	68.37	20211206-LSD1126	normal_control_red	w15g.tiff
55	7911444	83513	94.733	20211206-LSD1126	normal_control_red	w16g.tiff
56	6283180	72228	86.991	20211206-LSD1126	normal_control_red	w17g.tiff
57	7025457	83891	83.745	20211206-LSD1126	normal_control_red	w18g.tiff
58	4981747	59528	83.687	20211206-LSD1126	normal_control_red	w19g.tiff
59	1701768	32876	51.763	20211206-LSD1126	normal_control_red	w20g.tiff
60	3496231	52578	66.496	20211206-LSD1126	normal_control_red	w21g.tiff
61	5371486	90168	59.572	20211206-LSD1126	normal_control_red	w22g.tiff
62	5524282	78990	69.936	20211206-LSD1126	normal_control_red	w23g.tiff
63	2139638	33377	64.105	20211206-LSD1126	normal_control_red	w24g.tiff
64	2258657	37085	60.905	20211206-LSD1126	normal_control_red	w25g.tiff
65	628442	12731	49.363	20211206-LSD1126	normal_control_red	w26g.tiff
66	2448282	32186	76.067	20211206-LSD1126	normal_control_red	w27g.tiff
67	724073	13520	53.556	20211206-LSD1126	normal_control_red	w28g.tiff
68	3162008	38468	82.198	20211206-LSD1126	normal_control_red	w29g.tiff
69	4555638	60003	75.924	20211206-LSD1126	normal_control_red	w30g.tiff
70	2636242	42269	62.368	20211206-LSD1126	pressure_red	w1g.tiff
71	9311185	75858	122.745	20211206-LSD1126	pressure_red	w2g.tiff
72	3851288	65947	58.4	20211206-LSD1126	pressure_red	w3g.tiff
73	11681544	186026	62.795	20211206-LSD1126	pressure_red	w4g.tiff
74	2622198	25056	104.653	20211206-LSD1126	pressure_red	w5g.tiff
75	15815579	110043	143.722	20211206-LSD1126	pressure_red	w6g.tiff
76	2670378	20755	128.662	20211206-LSD1126	pressure_red	w7g.tiff
77	14146007	92705	152.592	20211206-LSD1126	pressure_red	w8g.tiff

## Sheet: 20211213LSD1126_pressure_trial3
	Intensity	# Green	I/N	date	strain	RNAi	Name			avg total	Pressure	No pressure	st.dev
1	1693710	56253	30.109	20211213	LSD1126	normal	w1g.tiff			Green	2.84435e+06	1.0656e+06	2.03196e+06	690694
2	1385231	45749	30.279	20211213	LSD1126	normal	w2g.tiff			Red	3.17769e+06	2.94787e+06	1.69125e+06	1.79455e+06
3	837772	24643	33.996	20211213	LSD1126	normal	w3g.tiff
4	199540	11590	17.217	20211213	LSD1126	normal	w4g.tiff			avg int	Pressure	No pressure	st.dev
5	1180434	30460	38.754	20211213	LSD1126	normal	w5g.tiff			Green	67.5877	34.6018	32.1298	12.5868
6	376874	10566	35.669	20211213	LSD1126	normal	w6g.tiff			Red	88.7799	74.9602	32.286	20.3376
7	1564624	47910	32.658	20211213	LSD1126	normal	w7g.tiff
8	1294001	36610	35.346	20211213	LSD1126	normal	w8g.tiff
9	2643054	45960	57.508	20211213	LSD1126	normal	w9g.tiff
10	2664021	67630	39.391	20211213	LSD1126	normal	w10g.tiff
11	1355800	36022	37.638	20211213	LSD1126	normal	w11g.tiff
12	75465	3890	19.4	20211213	LSD1126	normal	w12g.tiff
13	370551	16590	22.336	20211213	LSD1126	normal	w14g.tiff
14	706443	21285	33.19	20211213	LSD1126	normal	w13g.tiff
15	1217756	25044	48.625	20211213	LSD1126	normal	w15g.tiff
16	1400236	19839	70.58	20211213	LSD1126	normal	w16g.tiff
17	545385	16710	32.638	20211213	LSD1126	normal	w17g.tiff
18	1203629	43195	27.865	20211213	LSD1126	normal	w18g.tiff
19	388559	18097	21.471	20211213	LSD1126	normal	w19g.tiff
20	1388549	28071	49.466	20211213	LSD1126	normal	w20g.tiff
21	428042	19164	22.336	20211213	LSD1126	normal	w21g.tiff
22	523431	21134	24.767	20211213	LSD1126	normal	w22g.tiff
23	474145	4489	105.624	20211213	LSD1126	pressure	w1g.tiff
24	1769772	28195	62.769	20211213	LSD1126	pressure	w2g.tiff
25	3847141	51036	75.381	20211213	LSD1126	pressure	w3g.tiff
26	3718864	57224	64.988	20211213	LSD1126	pressure	w3g.tiff
27	619328	16518	37.494	20211213	LSD1126	pressure	w4g.tiff
28	3762812	70670	53.245	20211213	LSD1126	pressure	w5g.tiff
29	4066943	81809	49.713	20211213	LSD1126	pressure	w6g.tiff
30	7542010	45948	164.142	20211213	LSD1126	pressure	w7g.tiff
31	1274061	31597	40.322	20211213	LSD1126	pressure	w8g.tiff
32	1424418	29266	48.671	20211213	LSD1126	pressure	w9g.tiff
33	5273117	54947	95.967	20211213	LSD1126	pressure	w10g.tiff
34	5120174	70384	72.746	20211213	LSD1126	pressure	w11g.tiff
35	1814149	33804	53.667	20211213	LSD1126	pressure	w1314g.tiff
36	1455431	31598	46.061	20211213	LSD1126	pressure	w1314g.tiff
37	502916	11689	43.025	20211213	LSD1126	pressure	w15g.tiff
38	2728155	39896	68.382	20211213	LSD1126	normal	w1g.tiff
39	4980942	77339	64.404	20211213	LSD1126	normal	w2g.tiff
40	542706	12025	45.131	20211213	LSD1126	normal	w4g.tiff
41	2997733	29266	102.431	20211213	LSD1126	normal	w5g.tiff
42	2234703	35572	62.822	20211213	LSD1126	normal	w6g.tiff
43	1745953	29599	58.987	20211213	LSD1126	normal	w7g.tiff
44	1424341	21037	67.706	20211213	LSD1126	normal	w8g.tiff
45	3614536	30581	118.195	20211213	LSD1126	normal	w9g.tiff
46	1877393	23141	81.128	20211213	LSD1126	normal	w10g.tiff
47	3060145	32128	95.249	20211213	LSD1126	normal	w11g.tiff
48	459610	10659	43.119	20211213	LSD1126	normal	w12g.tiff
49	8175040	83768	97.591	20211213	LSD1126	normal	w13g.tiff
50	1826289	29650	61.595	20211213	LSD1126	normal	w14g.tiff
51	3492665	40923	85.347	20211213	LSD1126	normal	w15g.tiff
52	4169418	41663	100.075	20211213	LSD1126	normal	w16g.tiff
53	6208763	64662	96.019	20211213	LSD1126	normal	w17g.tiff
54	1826746	32329	56.505	20211213	LSD1126	normal	w18g.tiff
55	1928480	31746	60.747	20211213	LSD1126	normal	w19g.tiff
56	3771103	44588	84.577	20211213	LSD1126	normal	w20g.tiff
57	1693453	33404	50.696	20211213	LSD1126	normal	w21g.tiff
58	3147147	42842	73.459	20211213	LSD1126	normal	w22g.tiff
59	6081612	41193	147.637	20211213	LSD1126	pressure	w1g.tiff
60	3283635	49279	66.634	20211213	LSD1126	pressure	w2g.tiff
61	5575760	69773	79.913	20211213	LSD1126	pressure	w3g.tiff
62	1624024	32027	50.708	20211213	LSD1126	pressure	w3g.tiff
63	2812604	37036	75.942	20211213	LSD1126	pressure	w4g.tiff
64	3323845	35239	94.323	20211213	LSD1126	pressure	w5g.tiff
65	3589561	42248	84.964	20211213	LSD1126	pressure	w6g.tiff
66	343663	1957	175.607	20211213	LSD1126	pressure	w7g.tiff
67	2457275	34917	70.375	20211213	LSD1126	pressure	w8g.tiff
68	3286810	40385	81.387	20211213	LSD1126	pressure	w9g.tiff
69	2054628	22765	90.254	20211213	LSD1126	pressure	w10g.tiff
70	20228	456	44.36	20211213	LSD1126	pressure	w11g.tiff
71	5347446	56874	94.023	20211213	LSD1126	pressure	w1314g.tiff
72	3524340	39374	89.509	20211213	LSD1126	pressure	w1314g.tiff
73	4339907	50427	86.063	20211213	LSD1126	pressure	w15g.tiff

## Sheet: 211214LSD2002pressure20C_trial1
1	1518474	48639	31.219	20211214	LSD2002	normal_day4	w1.tiff			avg total	Pressure	No pressure	st.dev
2	841894	28703	29.331	20211214	LSD2002	normal_day4	w2.tiff			LSD2002_day4	5.36378e+06	1.83429e+06	2.95005e+06	1.23039e+06
3	1157540	44652	25.924	20211214	LSD2002	normal_day4	w3.tiff
4	2960514	91225	32.453	20211214	LSD2002	normal_day4	w3.tiff			avg int	Pressure	No pressure	st.dev
5	4405616	109911	40.083	20211214	LSD2002	normal_day4	w4.tiff			LSD2002_day4	62.4134	31.1399	20.8387	6.79866
6	1781874	65640	27.146	20211214	LSD2002	normal_day4	w5.tiff
7	686109	35685	19.227	20211214	LSD2002	normal_day4	w6.tiff
8	3485270	88061	39.578	20211214	LSD2002	normal_day4	w7.tiff
9	2237632	65309	34.262	20211214	LSD2002	normal_day4	w8.tiff			This trial was done at 20C for 4 days under pressure.
10	1432982	48467	29.566	20211214	LSD2002	normal_day4	w9.tiff
11	430415	21852	19.697	20211214	LSD2002	normal_day4	w10.tiff
12	890552	27574	32.297	20211214	LSD2002	normal_day4	w1112.tiff
13	1024194	33856	30.251	20211214	LSD2002	normal_day4	w1112.tiff
14	2008123	64191	31.284	20211214	LSD2002	normal_day4	w13.tiff
15	4052743	86407	46.903	20211214	LSD2002	normal_day4	w14.tiff
16	434668	14979	29.018	20211214	LSD2002	normal_day4	w16.tiff
17	5069280	59707	84.903	20211214	LSD2002	pressure_day4	w1.tiff
18	11532888	166822	69.133	20211214	LSD2002	pressure_day4	w2.tiff
19	585729	19081	30.697	20211214	LSD2002	pressure_day4	w3.tiff
20	9199998	114484	80.361	20211214	LSD2002	pressure_day4	w4.tiff
21	7763166	113315	68.51	20211214	LSD2002	pressure_day4	w5.tiff
22	1827206	44382	41.17	20211214	LSD2002	pressure_day4	w6.tiff
23	2302868	50159	45.911	20211214	LSD2002	pressure_day4	w7.tiff
24	2753247	71091	38.728	20211214	LSD2002	pressure_day4	w8.tiff
25	9171328	93553	98.033	20211214	LSD2002	pressure_day4	w9.tiff
26	6158950	97104	63.426	20211214	LSD2002	pressure_day4	w9.tiff
27	6050938	100584	60.158	20211214	LSD2002	pressure_day4	w11.tiff
28	2912596	72716	40.054	20211214	LSD2002	pressure_day4	w12.tiff
29	3586845	69051	51.945	20211214	LSD2002	pressure_day4	w13.tiff
30	4538019	86841	52.257	20211214	LSD2002	pressure_day4	w14.tiff
31	5268359	85364	61.716	20211214	LSD2002	pressure_day4	w15.tiff
32	3338023	73343	45.512	20211214	LSD2002	pressure_day4	w16.tiff
33	9466487	90730	104.337	20211214	LSD2002	pressure_day4	w17.tiff
34	5022198	58000	86.59	20211214	LSD2002	pressure_day4	w18.tiff

## Sheet: 12122 LSD2002 25 3days trial 1
pressure									without pressure
	Intensity	Green	I/N							Intensity	Green	I/N
1	1225369	23759	51.575	1-1.tiff					1	1419440	34273	41.416	1-1.tiff
2	845983	19175	44.119	2.tiff					2	2624125	94425	27.791	2.tiff
3	340115	8499	40.018	3.tiff					3	1275994	45577	27.996	2.tiff
4	1508924	56903	26.517	4.tiff					4	7422480	48948	151.64	Fused_1.tiff_4.tif
5	3236855	97919	33.056	4.tiff					5	1287182	48954	26.294	Fused_1.tiff_4.tif
6	2107436	51273	41.102	5.tiff					6	286192	11303	25.32	Fused_1.tiff_5.tif
7	1706455	34708	49.166	6.tiff					8	3236461	94734	34.164	Fused_1.tiff_6.tif
8	1399965	28071	49.872	7.tiff					9	2408613	77028	31.269	Fused_1.tiff_6.tif
9	1563493	34953	44.731	8.tiff					10	1296132	42935	30.188	7.tiff
10	1246013	26939	46.253	8.tiff					11	1052810	43484	24.211	8.tiff
11	280233	6872	40.779	9.tiff					12	371074	11360	32.665	9.tiff
12	845580	29493	28.671	10.tiff					13	540941	15388	35.153	10.tiff
13	453889	12570	36.109	10.tiff					14	2929833	96448	30.377	11.tiff
14	472425	12272	38.496	11.tiff					15	2148418	69485	30.919	12.tiff
15	718109	22488	31.933	12.tiff					16	735871	22921	32.105	13.tiff
16	324772	10042	32.341	13.tiff					17	652183	17764	36.714	14.tiff
17	690499	27592	25.025	14.tiff
18	653604	18953	34.486	15.tiff					19	839933	25841	32.504	15.tiff
19	610289	14962	40.789	16.tiff					20	1944515	69092	28.144	16.tiff
20	1314625	32061	41.004	17.tiff					21	611195	16783	36.418	17.tiff
21	1468726	39525	37.159	18.tiff					22	1048728	24226	43.289	Fused_1.tiff_18.tif
22	698956	14607	47.851	19.tiff					23	1736445	44814	38.748	19.tiff
23	1108385	32696	33.9	20.tiff					24	254778	7617	33.449	20.tiff
24	419830	11424	36.75	21.tiff					25	667430	12453	53.596	21.tiff
25	391729	13923	28.135	22.tiff					26	229358	6787	33.794	21.tiff
26	588623	13784	42.703	23.tiff					27	324354	9753	33.257	22.tiff
27	824393	19049	43.277	24.tiff					28	1122140	40328	27.825	23.tiff
									29	502848	19408	25.909	24.tiff
									30	1678127	55086	30.464	25.tiff
									31	1360222	43240	31.457	26.tiff
									32	511261	16079	31.797	27.tiff
									33	858616	24149	35.555	28.tiff
									34	1153093	42500	27.132	29.tiff
									35	555544	10148	54.744	30.tiff
									36	490171	14781	33.162	31.tiff
With the outlier					Without outlier
Table Analyzed	Trial1_col144gfp LSD2002 pressure10X I/N 12122								Table Analyzed	Trial1_col144gfp LSD2002 pressure10X I/N 12122
Column B	Pressure								Column B	Pressure
vs.	vs.								vs.	vs.
Column A	Without pressure								Column A	Without pressure
Unpaired t test with Welch's correction									Unpaired t test with Welch's correction
P value	0.6164								P value	0.0047
P value summary	ns								P value summary	**
Significantly different (P < 0.05)?	No								Significantly different (P < 0.05)?	Yes
One- or two-tailed P value?	Two-tailed								One- or two-tailed P value?	Two-tailed
Welch-corrected t, df	t=0.5047, df=42.20								Welch-corrected t, df	t=2.949, df=54.51
How big is the difference?									How big is the difference?
Mean of column A	36.75								Mean of column A	33.27
Mean of column B	38.73								Mean of column B	38.73
Difference between means (B - A) ± SEM	1.985 ± 3.933								Difference between means (B - A) ± SEM	5.467 ± 1.854
95% confidence interval	-5.952 to 9.922								95% confidence interval	1.751 to 9.182
R squared (eta squared)	0.005998								R squared (eta squared)	0.1376
F test to compare variances									F test to compare variances
F, DFn, Dfd	8.619, 33, 26								F, DFn, Dfd	1.103, 26, 32
P value	<0.0001								P value	0.7849
P value summary	****								P value summary	ns
Significantly different (P < 0.05)?	Yes								Significantly different (P < 0.05)?	No
Data analyzed									Data analyzed
Sample size, column A	34								Sample size, column A	33
Sample size, column B	27								Sample size, column B	27

## Sheet: 14122 LSD2002 25 3days Trial 2
Pressure							Without pressure
1	8870706	107703	82.363	1-1.tiff			1	4870523	100928	48.257	1-1.tiff
2	4421433	63978	69.109	2.tiff			2	4729680	90078	52.506	2.tiff
3	3540322	62700	56.464	3.tiff			3	4457516	88268	50.5	3.tiff
4	11537217	87684	131.577	4.tiff			4	16128480	205589	78.45	4.tiff
5	6727044	86574	77.703	5.tiff			5	15861002	203831	77.814	4.tiff
6	6892423	86352	79.818	6.tiff			6	12754841	228545	55.809	5.tiff
7	7404217	86680	85.42	6.tiff			7	8652905	161662	53.525	5.tiff
8	3120951	56382	55.354	8.tiff			8	9897035	148089	66.832	7.tiff
9	6420078	111038	57.819	9.tiff			9	3809687	84887	44.88	8.tiff
10	9620934	122563	78.498	10.tiff			10	9609149	162566	59.109	9.tiff
11	2945381	65077	45.26	11.tiff			11	8529655	156420	54.53	9.tiff
12	1884857	44447	42.407	12.tiff			12	7565427	133473	56.681	9.tiff
13	4912880	72485	67.778	13.tiff			13	15297759	290895	52.589	9a.tiff
14	8305119	87216	95.225	14.tiff			14	16349101	332677	49.144	9b.tiff
15	7232073	90751	79.691	14.tiff			15	4023941	100896	39.882	9b.tiff
16	2387199	55498	43.014	15.tiff			16	8323537	155360	53.576	9s.tiff
17	4405832	99652	44.212	16.tiff			17	15534085	195783	79.343	10.tiff
18	4910283	91996	53.375	16.tiff			18	12921401	249346	51.821	11.tiff
19	3726414	55559	67.071	17.tiff			19	8831078	174233	50.685	11.tiff
20	3901902	71087	54.889	18.tiff			20	13033017	224872	57.957	12.tiff
21	3542959	60049	59.001	19.tiff			21	7712416	195815	39.386	12.tiff
22	4048970	63569	63.694	20.tiff			22	3203257	82160	38.988	12.tiff
23	8252077	70394	117.227	21.tiff			23	5986411	124225	48.19	14.tiff
24	2711335	51861	52.281	22.tiff			24	8243438	173879	47.409	15.tiff
25	3803600	66294	57.375	23.tiff			25	9840013	193244	50.92	17.tiff
26	3473974	61094	56.863	24.tiff			26	7718925	115960	66.565	19.tiff
27	3671138	62760	58.495	27.tiff			27	4933862	104987	46.995	20.tiff
28	6939588	53150	130.566	28.tiff			28	4086743	94342	43.318	20.tiff
							29	2473340	52753	46.885	21.tiff
1	8717131	93983	92.752	1-1.tiff			30	6794606	107242	63.358	22.tiff
2	6591251	62457	105.533	2.tiff			31	7121578	120485	59.108	Fused_1.tiff_23a.tif
3	5310638	83014	63.973	3.tiff
4	4064247	53384	76.132	4.tiff
5	6299606	67549	93.26	5.tiff										Table Analyzed	Trial 2_col144gfp LSD2002 pressure10X I/N 14122
6	4514388	64423	70.074	6.tiff
7	5427326	97224	55.823	7.tiff										Column B	Pressure
8	5745048	78386	73.292	8.tiff										vs.	vs.
9	7068002	98300	71.902	9.tiff										Column A	Without pressure
10	6805316	61310	110.998	10.tiff
11	4519227	75987	59.474	11.tiff										Unpaired t test with Welch's correction
12	2920276	68057	42.909	12.tiff										P value	<0.0001
13	12455329	157813	78.925	13.tiff										P value summary	****
14	7333104	90266	81.239	13.tiff										Significantly different (P < 0.05)?	Yes
														One- or two-tailed P value?	Two-tailed
1	3596901	63013	57.082	1-1.tiff										Welch-corrected t, df	t=4.744, df=95.48
2	3737961	63657	58.72	2.tiff
3	6158590	111360	55.303	3.tiff										How big is the difference?
4	5121026	90667	56.482	3.tiff										Mean of column A	54.36
5	5064382	88491	57.23	4.tiff										Mean of column B	73.23
6	4993339	105892	47.155	4.tiff										Difference between means (B - A) ± SEM	18.87 ± 3.978
7	4889390	73827	66.228	5.tiff										95% confidence interval	10.97 to 26.77
8	4056797	80306	50.517	5.tiff										R squared (eta squared)	0.1907
9	4340400	69593	62.368	6.tiff
10	3414193	55840	61.142	7.tiff										F test to compare variances
11	8336912	50980	163.533	8.tiff										F, DFn, Dfd	7.400, 68, 30
12	5762947	71038	81.125	9.tiff										P value	<0.0001
13	5052727	87990	57.424	10.tiff										P value summary	****
14	6139916	119634	51.323	10.tiff										Significantly different (P < 0.05)?	Yes
15	5191166	62591	82.938	11.tiff
16	3687497	65072	56.668	12.tiff										Data analyzed
17	5020791	82868	60.588	13.tiff										Sample size, column A	31
18	7404355	144739	51.157	13.tiff										Sample size, column B	69
19	5149728	105276	48.916	13.tiff
20	2666050	59053	45.147	14.tiff
21	3007184	56681	53.055	15.tiff
22	4754055	66935	71.025	16.tiff
23	5877529	66572	88.288	17.tiff
1	3443039	57112	60.286	1-1.tiff
2	14367251	85815	167.421	2.tiff
3	10261174	70757	145.02	4d.tiff
4	8787109	55763	157.58	5d.tiff

## Sheet: 25122 LSD2002 day3 trial 3
pressure						Without pressure
1	9005539	134231	67.09	1.tiff		1	2622048	64927	40.385	1.tiff
2	6463669	98110	65.882	1.tiff		2	2999525	72573	41.331	2.tiff
3	7208119	94499	76.277	2.tiff		3	2573259	85438	30.118	3.tiff
4	7800045	132638	58.807	3.tiff		4	448233	16447	27.253	4.tiff
5	7882543	135420	58.208	3.tiff		5	3465868	123718	28.014	Fused_5.tiff_5a.tif
6	8466872	136555	62.003	3.tiff		6	3376449	104333	32.362	Fused_5.tiff_5a.tif
7	1656161	45470	36.423	4.tiff		7	1043139	36738	28.394	6.tiff
8	981869	33556	29.261	5.tiff		8	1861556	34978	53.221	7.tiff
9	5429196	105678	51.375	6.tiff		9	2979412	77356	38.516	11.tiff
10	5373770	70298	76.443	6.tiff		10	4080435	107919	37.81	12.tiff
11	3336557	73997	45.09	7.tiff		11	3670150	112273	32.69	8.tiff
						12	654949	18252	35.884	9.tiff
						13	893208	35545	25.129	10.tiff
													Table Analyzed	Trial 3_col144gfp LSD2002 pressure10X I/N 25122 day3
													Column B	Pressure
													vs.	vs.
													Column A	Without pressure
													Unpaired t test with Welch's correction
													P value	0.0006
													P value summary	***
													Significantly different (P < 0.05)?	Yes
													One- or two-tailed P value?	Two-tailed
													Welch-corrected t, df	t=4.398, df=14.20
													How big is the difference?
													Mean of column A	34.7
													Mean of column B	56.99
													Difference between means (B - A) ± SEM	22.29 ± 5.068
													95% confidence interval	11.43 to 33.14
													R squared (eta squared)	0.5766
													F test to compare variances
													F, DFn, Dfd	3.949, 10, 12
													P value	0.0278
													P value summary	*
													Significantly different (P < 0.05)?	Yes
													Data analyzed
													Sample size, column A	13
													Sample size, column B	11

## Sheet: 8222 LSD2002 Day3 trial 4
Pressure							Without pressure
1	6605584	84072	78.571	1.tiff				1	1558360	52156	29.879	1.tiff
2	2383970	51464	46.323	2.tiff				2	395379	14429	27.402	1.tiff
3	4722627	63895	73.912	3.tiff				3	5632945	109113	51.625	3.tiff
4	3840139	69067	55.6	4.tiff				4	4478014	92304	48.514	4.tiff
5	6742174	72379	93.151	5.tiff				5	2561976	75921	33.745	5.tiff
6	4179258	75963	55.017	Fused_6.tiff_6a.tif				6	1119701	40295	27.788	6.tiff
7	3834118	62845	61.009	7.tiff				7	1817105	64261	28.277	6.tiff
8	7000976	80589	86.873	8.tiff				8	2277786	65800	34.617	7.tiff
9	4115370	65683	62.655	9.tiff				9	1956987	61237	31.958	8.tiff
10	9596920	84833	113.127	10.tiff				10	2274376	62629	36.315	9.tiff
11	3388666	52627	64.39	10.tiff				11	3026121	82009	36.9	10.tiff
12	3936955	72584	54.24	11.tiff				12	1755654	52946	33.159	11.tiff
13	6391324	69468	92.004	12.tiff				13	2410947	76238	31.624	Fused_12.tiff_12a.tif
14	2821791	64192	43.959	13.tiff				14	2921082	81446	35.865	13.tiff
15	5106937	71360	71.566	14.tiff				15	1916882	61756	31.04	14.tiff
16	4751159	71448	66.498	15.tiff				16	1586343	49049	32.342	15.tiff
17	3318144	63649	52.132	17.tiff				17	2585166	72159	35.826	Fused_17.tiff_17a.tif
18	5563548	73174	76.032	18.tiff				18	2868759	85532	33.54	18.tiff
19	3526961	61280	57.555	21.tiff
20	1655210	54499	30.371	22.tiff
															Table Analyzed	Trial 4_col144gfp LSD2002 pressure10X I/N 8222 day3
															Column B	Pressure
															vs.	vs.
															Column A	Without pressure
															Unpaired t test with Welch's correction
															P value	<0.0001
															P value summary	****
															Significantly different (P < 0.05)?	Yes
															One- or two-tailed P value?	Two-tailed
															Welch-corrected t, df	t=6.999, df=23.42
															How big is the difference?
															Mean of column A	34.47
															Mean of column B	66.75
															Difference between means (B - A) ± SEM	32.28 ± 4.612
															95% confidence interval	22.75 to 41.81
															R squared (eta squared)	0.6765
															F test to compare variances
															F, DFn, Dfd	9.333, 19, 17
															P value	<0.0001
															P value summary	****
															Significantly different (P < 0.05)?	Yes
															Data analyzed
															Sample size, column A	18
															Sample size, column B	20

## Sheet: 28222 LSD2002 Day3 trial 5
LSD20002
Pressure without wet tissue							Without pressure
1	5929445	87493	67.771	1.tiff			1	3195446	91240	35.022	1.tiff
2	2623001	69628	37.672	Fused_2.tiff_2a.tif			2	8019887	123292	65.048	2.tiff
3	4433355	82294	53.872	3.tiff			3	6652293	129860	51.227	3.tiff
4	3990337	75640	52.754	4.tiff			4	8397881	140100	59.942	4.tiff
5	2890578	53223	54.311	5.tiff			5	3806759	91562	41.576	Fused_5.tiff_5a.tif
6	3553196	64380	55.191	6.tiff			6	7685367	121299	63.359	6.tiff
7	2919641	68503	42.621	7.tiff			7	4776050	101806	46.913	7.tiff
8	4815899	97850	49.217	8.tiff			8	3693854	85974	42.965	8.tiff
9	2986104	64781	46.095	9.tiff			9	20082143	323028	62.168	9.tiff
10	2703480	66529	40.636	10.tiff			10	7366944	185520	39.71	10.tiff
11	4988770	105682	47.205	10.tiff			11	11916722	243949	48.849	Fused_9.tiff_10.tif
12	4254034	76784	55.403	10.tiff			12	8764222	215557	40.658	Fused_11.tiff_11a.tif
13	5548182	73720	75.26	11.tiff			13	4764148	108988	43.713	Fused_13.tiff_13a.tif
14	3065697	81173	37.767	12.tiff			14	12664210	212072	59.717	Fused_14.tiff_14a.tif
15	4256380	78067	54.522	13.tiff			15	12092760	212520	56.902	Fused_14.tiff_14a.tif
16	6831624	114608	59.609	13.tiff			16	4649272	110369	42.125	15.tiff
17	6274966	98400	63.77	14.tiff			17	5013179	103884	48.257	16.tiff
18	4524430	98389	45.985	14.tiff			18	3544451	100331	35.328	17.tiff
19	3718571	71775	51.809	15.tiff			19	4612588	132350	34.851	18.tiff
20	4095505	71998	56.884	16.tiff			20	7103743	126815	56.017	19.tiff
21	5346619	83519	64.017	17.tiff			21	9001890	165942	54.247	20.tiff
22	5505008	78286	70.319	18.tiff			22	3710789	99261	37.384	20.tiff
23	4045094	78926	51.252	19.tiff			23	6795894	128817	52.756	21.tiff
24	4693420	97063	48.354	19.tiff			24	3619779	100290	36.093	22.tiff
25	6464718	109973	58.785	20.tiff			25	4932911	151078	32.651	22.tiff
26	3448925	80897	42.634	21.tiff			27	2291773	68910	33.257	Fused_23.tiff_23a.tif
27	5052179	88126	57.329	22.tiff			28	2834973	80000	35.437	24.tiff
28	3040037	70710	42.993	23.tiff			29	1757743	66597	26.394	Fused_25.tiff_25a.tif
29	5552616	79211	70.099	24.tiff
30	1996266	55466	35.991	25.tiff
															Table Analyzed	Trial 5_col144gfp LSD2002 pressure10X I/N 28222
															Column B	Pressure
															vs.	vs.
															Column A	Without pressure
															Unpaired t test with Welch's correction
															P value	0.0122
															P value summary	*
															Significantly different (P < 0.05)?	Yes
															One- or two-tailed P value?	Two-tailed
															Welch-corrected t, df	t=2.592, df=55.18
															How big is the difference?
															Mean of column A	45.81
															Mean of column B	53
															Difference between means (B - A) ± SEM	7.198 ± 2.777
															95% confidence interval	1.634 to 12.76
															R squared (eta squared)	0.1086
															F test to compare variances
															F, DFn, Dfd	1.109, 27, 29
															P value	0.7819
															P value summary	ns
															Significantly different (P < 0.05)?	No
															Data analyzed
															Sample size, column A	28
															Sample size, column B	30

[truncated: 4 more sheets: unc52Pcol144GFPpressure, yap1RNAiPcol144GFPpressureT1, yap1RNAiPcol144GFPpressureT2, LSD2002  yap-1 rnai IN_090622 ]
